# Supplementary material for: Integration of the Salmonella Typhimurium Methylome and Transcriptome Reveals That DNA Methylation and Transcriptional Regulation Are Largely Decoupled under Virulence-Related Conditions
Source: mBio. 2022 Jun 6;13(3):e03464-21. doi: 10.1128/mbio.03464-21 (PMC9239280; doi:10.1128/mbio.03464-21)
Supplement: DATA SET S1 [file mbio.03464-21-s0001.xlsx]

## Sheet: README
	Header	Description
	ID	ID variable consisting of concatenated Chromosome (or plasmid) and Base information
	Chrom	Chromosome or plasmid
	Context	Sequence context
	Base	Base position
	sampleID_QV	Phred-based quality score of base modification
	sampleID_pM	Percent methylation at this site
	nearestGeneID	nearest gene ID
	nearestGeneName	nearest gene name
	STM14_ID	STM14 gene ID
	CommonName	common gene name
	distanceToNearestGene	distance to nearest gene
	relativeLocation	whether it is upstream or downstream
	Protein_Name	protein name
	Product	product
	Motif Analysis	matching of the bases immediately surrounding the methylated base to one of six motifs or "Other" if unmatched-- true denotes matching

## Sheet: Methylation Experiment 1
ID	Chrom	Context	Base	WT_LB_QV	WT_LB_pM	WT_SPI2_QV	WT_SPI2_pM	metJ_LB_QV	metJ_LB_pM	metJ_SPI2_QV	metJ_SPI2_pM	dam_LB_QV	dam_LB_pM	dam_SPI2_QV	dam_SPI2_pM	dam_metJ_LB_QV	dam_metJ_LB_pM	dam_metJ_SPI2_QV	dam_metJ_SPI2_pM	nearestGeneID	nearestGeneName	STM14_ID	CommonName	distanceToNearestGene	relativeLocation	Protein_Name	Product	ATGCA*T	CAGA*G	CRTA*YN6CTC	GA*GN6RTAYG	GA*TC	GATCA*G	Other
NC_016856.1__25	NC_016856.1	ATTACGTCTGGTTGCAAGAGATCATGACAGGGGGAATTGGT	25	80	0.93	50	1	90	0.81	97	0.91	0	0	0	0	0	0	0	0	gene0	STM14_RS00570	STM14_0001	thrL	165	Upstream	WP_001575544.1	thr operon leader peptide	FALSE	FALSE	FALSE	FALSE	TRUE	FALSE	FALSE
NC_016856.1__26	NC_016856.1	AACCAATTCCCCCTGTCATGATCTCTTGCAACCAGACGTAA	26	112	1	54	0.96	136	0.99	94	0.91	0	0	0	0	0	0	0	0	gene0	STM14_RS00570	STM14_0001	thrL	164	Upstream	WP_001575544.1	thr operon leader peptide	FALSE	FALSE	FALSE	FALSE	TRUE	FALSE	FALSE
NC_016856.1__94	NC_016856.1	TGAACAAGTTTCGGAATGTGATCAATTTAAAAATTTATTGA	94	120	1	51	0.84	134	0.99	142	0.99	0	0	0	0	0	0	0	0	gene0	STM14_RS00570	STM14_0001	thrL	96	Upstream	WP_001575544.1	thr operon leader peptide	FALSE	FALSE	FALSE	FALSE	TRUE	FALSE	FALSE
NC_016856.1__95	NC_016856.1	GTCAATAAATTTTTAAATTGATCACATTCCGAAACTTGTTC	95	115	1	52	1	157	1	115	1	0	0	0	0	0	0	0	0	gene0	STM14_RS00570	STM14_0001	thrL	95	Upstream	WP_001575544.1	thr operon leader peptide	FALSE	FALSE	FALSE	FALSE	TRUE	FALSE	FALSE
NC_016856.1__176	NC_016856.1	CAGACAAATAAAAATGACAGAGTACACAACATCCATGAACC	176	103	1	46	0.92	121	0.96	106	0.98	111	0.95	120	0.78	86	0.99	117	0.97	gene0	STM14_RS00570	STM14_0001	thrL	14	Upstream	WP_001575544.1	thr operon leader peptide	FALSE	TRUE	FALSE	FALSE	FALSE	FALSE	FALSE
NC_016856.1__318	NC_016856.1	CGGGCTTTTTTTTCGACCAGAGATCACGAGGTAACAACCAT	318	82	0.95	67	1	163	1	101	0.94	138	1	188	0.98	78	0.93	152	1	gene1	STM14_RS00575	STM14_0002	thrA	19	Upstream	WP_001264681.1	bifunctional aspartate kinase/homoserine dehydrogenase I	FALSE	TRUE	FALSE	FALSE	FALSE	FALSE	FALSE
NC_016856.1__320	NC_016856.1	GGCTTTTTTTTCGACCAGAGATCACGAGGTAACAACCATGC	320	129	1	69	1	176	1	124	1	0	0	0	0	0	0	0	0	gene1	STM14_RS00575	STM14_0002	thrA	17	Upstream	WP_001264681.1	bifunctional aspartate kinase/homoserine dehydrogenase I	FALSE	FALSE	FALSE	FALSE	TRUE	FALSE	FALSE
NC_016856.1__321	NC_016856.1	CGCATGGTTGTTACCTCGTGATCTCTGGTCGAAAAAAAAGC	321	105	1	69	0.99	169	1	126	0.99	0	0	0	0	0	0	0	0	gene1	STM14_RS00575	STM14_0002	thrA	16	Upstream	WP_001264681.1	bifunctional aspartate kinase/homoserine dehydrogenase I	FALSE	FALSE	FALSE	FALSE	TRUE	FALSE	FALSE
NC_016856.1__637	NC_016856.1	TCGAACAAGAATTCGCTCAGATCAAACATGTTCTGCATGGT	637	148	1	74	0.96	219	1	162	1	0	0	0	0	0	0	0	0	gene1	STM14_RS00575	STM14_0002	thrA	0	Genic	WP_001264681.1	bifunctional aspartate kinase/homoserine dehydrogenase I	FALSE	FALSE	FALSE	FALSE	TRUE	FALSE	FALSE
NC_016856.1__638	NC_016856.1	TACCATGCAGAACATGTTTGATCTGAGCGAATTCTTGTTCG	638	102	0.88	41	0.64	168	1	101	0.85	0	0	0	0	0	0	0	0	gene1	STM14_RS00575	STM14_0002	thrA	0	Genic	WP_001264681.1	bifunctional aspartate kinase/homoserine dehydrogenase I	FALSE	FALSE	FALSE	FALSE	TRUE	FALSE	FALSE
NC_016856.1__727	NC_016856.1	GCCGTGGCGAAAAAATGTCGATCGCGATTATGGCGGGACTT	727	137	1	74	1	161	1	135	1	0	0	0	0	0	0	0	0	gene1	STM14_RS00575	STM14_0002	thrA	0	Genic	WP_001264681.1	bifunctional aspartate kinase/homoserine dehydrogenase I	FALSE	FALSE	FALSE	FALSE	TRUE	FALSE	FALSE
NC_016856.1__728	NC_016856.1	GAAGTCCCGCCATAATCGCGATCGACATTTTTTCGCCACGG	728	129	1	72	1	159	1	133	1	0	0	0	0	0	0	0	0	gene1	STM14_RS00575	STM14_0002	thrA	0	Genic	WP_001264681.1	bifunctional aspartate kinase/homoserine dehydrogenase I	FALSE	FALSE	FALSE	FALSE	TRUE	FALSE	FALSE
NC_016856.1__778	NC_016856.1	GTGGGCATCGCGTCACGGTGATCGATCCGGTAGAAAAATTG	778	117	1	55	1	176	1	126	1	0	0	0	0	0	0	0	0	gene1	STM14_RS00575	STM14_0002	thrA	0	Genic	WP_001264681.1	bifunctional aspartate kinase/homoserine dehydrogenase I	FALSE	FALSE	FALSE	FALSE	TRUE	FALSE	FALSE
NC_016856.1__779	NC_016856.1	GCAATTTTTCTACCGGATCGATCACCGTGACGCGATGCCCA	779	83	0.86	53	1	185	1	118	1	0	0	0	0	0	0	0	0	gene1	STM14_RS00575	STM14_0002	thrA	0	Genic	WP_001264681.1	bifunctional aspartate kinase/homoserine dehydrogenase I	FALSE	FALSE	FALSE	FALSE	TRUE	FALSE	FALSE
NC_016856.1__782	NC_016856.1	GCATCGCGTCACGGTGATCGATCCGGTAGAAAAATTGCTGG	782	159	1	65	1	195	1	157	1	0	0	0	0	0	0	0	0	gene1	STM14_RS00575	STM14_0002	thrA	0	Genic	WP_001264681.1	bifunctional aspartate kinase/homoserine dehydrogenase I	FALSE	FALSE	FALSE	FALSE	TRUE	FALSE	FALSE
NC_016856.1__783	NC_016856.1	GCCAGCAATTTTTCTACCGGATCGATCACCGTGACGCGATG	783	107	1	62	1	132	1	87	0.97	0	0	0	0	0	0	0	0	gene1	STM14_RS00575	STM14_0002	thrA	0	Genic	WP_001264681.1	bifunctional aspartate kinase/homoserine dehydrogenase I	FALSE	FALSE	FALSE	FALSE	TRUE	FALSE	FALSE
NC_016856.1__871	NC_016856.1	GCCGTATCGCCGCCAGCCAGATCCCGGCCGATCACATGATC	871	144	1	62	1	192	1	141	1	0	0	0	0	0	0	0	0	gene1	STM14_RS00575	STM14_0002	thrA	0	Genic	WP_001264681.1	bifunctional aspartate kinase/homoserine dehydrogenase I	FALSE	FALSE	FALSE	FALSE	TRUE	FALSE	FALSE
NC_016856.1__872	NC_016856.1	GGATCATGTGATCGGCCGGGATCTGGCTGGCGGCGATACGG	872	129	1	65	1	195	1	130	0.97	0	0	0	0	0	0	0	0	gene1	STM14_RS00575	STM14_0002	thrA	0	Genic	WP_001264681.1	bifunctional aspartate kinase/homoserine dehydrogenase I	FALSE	FALSE	FALSE	FALSE	TRUE	FALSE	FALSE
NC_016856.1__881	NC_016856.1	CGCCAGCCAGATCCCGGCCGATCACATGATCCTGATGGCGG	881	120	1	56	0.98	192	1	133	1	0	0	0	0	0	0	0	0	gene1	STM14_RS00575	STM14_0002	thrA	0	Genic	WP_001264681.1	bifunctional aspartate kinase/homoserine dehydrogenase I	FALSE	FALSE	FALSE	FALSE	TRUE	FALSE	FALSE
NC_016856.1__882	NC_016856.1	CCCGCCATCAGGATCATGTGATCGGCCGGGATCTGGCTGGC	882	111	1	62	1	215	1	145	1	0	0	0	0	0	0	0	0	gene1	STM14_RS00575	STM14_0002	thrA	0	Genic	WP_001264681.1	bifunctional aspartate kinase/homoserine dehydrogenase I	FALSE	FALSE	FALSE	FALSE	TRUE	FALSE	FALSE
NC_016856.1__889	NC_016856.1	AGATCCCGGCCGATCACATGATCCTGATGGCGGGCTTTACC	889	126	1	50	1	164	1	131	1	0	0	0	0	0	0	0	0	gene1	STM14_RS00575	STM14_0002	thrA	0	Genic	WP_001264681.1	bifunctional aspartate kinase/homoserine dehydrogenase I	FALSE	FALSE	FALSE	FALSE	TRUE	FALSE	FALSE
NC_016856.1__890	NC_016856.1	CGGTAAAGCCCGCCATCAGGATCATGTGATCGGCCGGGATC	890	114	0.99	59	1	184	1	136	1	0	0	0	0	0	0	0	0	gene1	STM14_RS00575	STM14_0002	thrA	0	Genic	WP_001264681.1	bifunctional aspartate kinase/homoserine dehydrogenase I	FALSE	FALSE	FALSE	FALSE	TRUE	FALSE	FALSE
NC_016856.1__1168	NC_016856.1	CGCCCATCGCCCAGTTCCAGATCCCCTGTCTGATTAAAAAT	1168	151	1	56	0.98	177	1	141	1	0	0	0	0	0	0	0	0	gene1	STM14_RS00575	STM14_0002	thrA	0	Genic	WP_001264681.1	bifunctional aspartate kinase/homoserine dehydrogenase I	FALSE	FALSE	FALSE	FALSE	TRUE	FALSE	FALSE
NC_016856.1__1169	NC_016856.1	TATTTTTAATCAGACAGGGGATCTGGAACTGGGCGATGGGC	1169	118	0.99	70	1	177	0.99	150	1	0	0	0	0	0	0	0	0	gene1	STM14_RS00575	STM14_0002	thrA	0	Genic	WP_001264681.1	bifunctional aspartate kinase/homoserine dehydrogenase I	FALSE	FALSE	FALSE	FALSE	TRUE	FALSE	FALSE
NC_016856.1__1217	NC_016856.1	CGTCGCTGGACGCGCCGATCAGCGTTCCTGGCGCCTGCGGA	1217	103	0.94	65	0.99	199	1	128	0.88	174	1	265	0.96	139	1	200	0.97	gene1	STM14_RS00575	STM14_0002	thrA	0	Genic	WP_001264681.1	bifunctional aspartate kinase/homoserine dehydrogenase I	FALSE	FALSE	FALSE	FALSE	FALSE	TRUE	FALSE
NC_016856.1__1219	NC_016856.1	CGCAGGCGCCAGGAACGCTGATCGGCGCGTCCAGCGACGAT	1219	122	1	51	0.9	147	1	134	0.94	0	0	0	0	0	0	0	0	gene1	STM14_RS00575	STM14_0002	thrA	0	Genic	WP_001264681.1	bifunctional aspartate kinase/homoserine dehydrogenase I	FALSE	FALSE	FALSE	FALSE	TRUE	FALSE	FALSE
NC_016856.1__1220	NC_016856.1	CATCGTCGCTGGACGCGCCGATCAGCGTTCCTGGCGCCTGC	1220	131	1	50	0.81	152	0.95	129	0.99	0	0	0	0	0	0	0	0	gene1	STM14_RS00575	STM14_0002	thrA	0	Genic	WP_001264681.1	bifunctional aspartate kinase/homoserine dehydrogenase I	FALSE	FALSE	FALSE	FALSE	TRUE	FALSE	FALSE
NC_016856.1__1261	NC_016856.1	ATAACCTGCCGGTTAAAGGGATCTCTAACCTTAACAACATG	1261	101	0.93	59	0.96	179	1	115	0.91	0	0	0	0	0	0	0	0	gene1	STM14_RS00575	STM14_0002	thrA	0	Genic	WP_001264681.1	bifunctional aspartate kinase/homoserine dehydrogenase I	FALSE	FALSE	FALSE	FALSE	TRUE	FALSE	FALSE
NC_016856.1__1262	NC_016856.1	CCATGTTGTTAAGGTTAGAGATCCCTTTAACCGGCAGGTTA	1262	153	1	123	1	215	1	175	1	0	0	0	0	0	0	0	0	gene1	STM14_RS00575	STM14_0002	thrA	0	Genic	WP_001264681.1	bifunctional aspartate kinase/homoserine dehydrogenase I	FALSE	FALSE	FALSE	FALSE	TRUE	FALSE	FALSE
NC_016856.1__1366	NC_016856.1	CCGCCATGTCTCGCGCCGGGATCTCGGTGGTGCTCATTACC	1366	153	1	61	1	181	1	145	1	0	0	0	0	0	0	0	0	gene1	STM14_RS00575	STM14_0002	thrA	0	Genic	WP_001264681.1	bifunctional aspartate kinase/homoserine dehydrogenase I	FALSE	FALSE	FALSE	FALSE	TRUE	FALSE	FALSE
NC_016856.1__1367	NC_016856.1	GGGTAATGAGCACCACCGAGATCCCGGCGCGAGACATGGCG	1367	140	1	60	0.98	212	1	174	1	0	0	0	0	0	0	0	0	gene1	STM14_RS00575	STM14_0002	thrA	0	Genic	WP_001264681.1	bifunctional aspartate kinase/homoserine dehydrogenase I	FALSE	FALSE	FALSE	FALSE	TRUE	FALSE	FALSE
NC_016856.1__1396	NC_016856.1	GAAACTGATGCTGTACTCAGAGGAGGACTGGGTAATGAGCA	1396	102	0.93	58	0.98	143	0.88	140	1	135	1	266	0.98	135	1	160	0.88	gene1	STM14_RS00575	STM14_0002	thrA	0	Genic	WP_001264681.1	bifunctional aspartate kinase/homoserine dehydrogenase I	FALSE	TRUE	FALSE	FALSE	FALSE	FALSE	FALSE
NC_016856.1__1429	NC_016856.1	TCAGTTTCTGTGTGCCGCAGAGTGACTGCGCGCGTGCCCGC	1429	108	1	60	1	137	1	134	1	141	1	248	1	97	1	122	1	gene1	STM14_RS00575	STM14_0002	thrA	0	Genic	WP_001264681.1	bifunctional aspartate kinase/homoserine dehydrogenase I	FALSE	TRUE	FALSE	FALSE	FALSE	FALSE	FALSE
NC_016856.1__1534	NC_016856.1	CATACCGTCGCCGACAACAGAGATAATCGCCAACCGCTCCG	1534	114	0.97	49	0.82	160	0.98	109	0.97	156	1	269	1	127	1	181	1	gene1	STM14_RS00575	STM14_0002	thrA	0	Genic	WP_001264681.1	bifunctional aspartate kinase/homoserine dehydrogenase I	FALSE	TRUE	FALSE	FALSE	FALSE	FALSE	FALSE
NC_016856.1__1624	NC_016856.1	CTAATATCAATATCGTGGCGATCGCTCAGGGATCTTCTGAG	1624	111	1	57	1	152	1	139	1	0	0	0	0	0	0	0	0	gene1	STM14_RS00575	STM14_0002	thrA	0	Genic	WP_001264681.1	bifunctional aspartate kinase/homoserine dehydrogenase I	FALSE	FALSE	FALSE	FALSE	TRUE	FALSE	FALSE
NC_016856.1__1625	NC_016856.1	GCTCAGAAGATCCCTGAGCGATCGCCACGATATTGATATTA	1625	136	1	68	1	190	1	175	1	0	0	0	0	0	0	0	0	gene1	STM14_RS00575	STM14_0002	thrA	0	Genic	WP_001264681.1	bifunctional aspartate kinase/homoserine dehydrogenase I	FALSE	FALSE	FALSE	FALSE	TRUE	FALSE	FALSE
NC_016856.1__1635	NC_016856.1	ATCGTGGCGATCGCTCAGGGATCTTCTGAGCGTTCTATTTC	1635	135	1	55	1	165	1	131	0.96	0	0	0	0	0	0	0	0	gene1	STM14_RS00575	STM14_0002	thrA	0	Genic	WP_001264681.1	bifunctional aspartate kinase/homoserine dehydrogenase I	FALSE	FALSE	FALSE	FALSE	TRUE	FALSE	FALSE
NC_016856.1__1636	NC_016856.1	AGAAATAGAACGCTCAGAAGATCCCTGAGCGATCGCCACGA	1636	146	1	75	1	232	1	183	1	0	0	0	0	0	0	0	0	gene1	STM14_RS00575	STM14_0002	thrA	0	Genic	WP_001264681.1	bifunctional aspartate kinase/homoserine dehydrogenase I	FALSE	FALSE	FALSE	FALSE	TRUE	FALSE	FALSE
NC_016856.1__1724	NC_016856.1	CCAGATGCTGTTCAATACCGATCAGGTGATTGAAGTGTTTG	1724	120	0.92	64	1	158	1	150	0.98	0	0	0	0	0	0	0	0	gene1	STM14_RS00575	STM14_0002	thrA	0	Genic	WP_001264681.1	bifunctional aspartate kinase/homoserine dehydrogenase I	FALSE	FALSE	FALSE	FALSE	TRUE	FALSE	FALSE
NC_016856.1__1725	NC_016856.1	ACAAACACTTCAATCACCTGATCGGTATTGAACAGCATCTG	1725	141	1	62	1	217	1	146	1	0	0	0	0	0	0	0	0	gene1	STM14_RS00575	STM14_0002	thrA	0	Genic	WP_001264681.1	bifunctional aspartate kinase/homoserine dehydrogenase I	FALSE	FALSE	FALSE	FALSE	TRUE	FALSE	FALSE
NC_016856.1__1727	NC_016856.1	GATGCTGTTCAATACCGATCAGGTGATTGAAGTGTTTGTCA	1727	102	0.92	47	0.83	130	0.91	133	0.94	149	0.95	260	0.95	127	1	154	0.94	gene1	STM14_RS00575	STM14_0002	thrA	0	Genic	WP_001264681.1	bifunctional aspartate kinase/homoserine dehydrogenase I	FALSE	FALSE	FALSE	FALSE	FALSE	TRUE	FALSE
NC_016856.1__1826	NC_016856.1	GCTGAAGAACAAGCACATCGATCTACGCGTGTGCGGCGTGG	1826	142	1	46	0.86	194	1	142	1	0	0	0	0	0	0	0	0	gene1	STM14_RS00575	STM14_0002	thrA	0	Genic	WP_001264681.1	bifunctional aspartate kinase/homoserine dehydrogenase I	FALSE	FALSE	FALSE	FALSE	TRUE	FALSE	FALSE
NC_016856.1__1827	NC_016856.1	GCCACGCCGCACACGCGTAGATCGATGTGCTTGTTCTTCAG	1827	161	1	72	1	188	1	138	1	0	0	0	0	0	0	0	0	gene1	STM14_RS00575	STM14_0002	thrA	0	Genic	WP_001264681.1	bifunctional aspartate kinase/homoserine dehydrogenase I	FALSE	FALSE	FALSE	FALSE	TRUE	FALSE	FALSE
NC_016856.1__2342	NC_016856.1	GATGGGCTATACCGAACCCGATCCGCGCGACGATCTTTCCG	2342	139	0.94	78	1	146	0.94	130	0.94	0	0	0	0	0	0	0	0	gene1	STM14_RS00575	STM14_0002	thrA	0	Genic	WP_001264681.1	bifunctional aspartate kinase/homoserine dehydrogenase I	FALSE	FALSE	FALSE	FALSE	TRUE	FALSE	FALSE
NC_016856.1__2343	NC_016856.1	CCGGAAAGATCGTCGCGCGGATCGGGTTCGGTATAGCCCAT	2343	196	1	88	1	237	1	163	1	0	0	0	0	0	0	0	0	gene1	STM14_RS00575	STM14_0002	thrA	0	Genic	WP_001264681.1	bifunctional aspartate kinase/homoserine dehydrogenase I	FALSE	FALSE	FALSE	FALSE	TRUE	FALSE	FALSE
NC_016856.1__2354	NC_016856.1	CGAACCCGATCCGCGCGACGATCTTTCCGGTATGGATGTGG	2354	137	0.99	69	1	159	0.97	134	1	0	0	0	0	0	0	0	0	gene1	STM14_RS00575	STM14_0002	thrA	0	Genic	WP_001264681.1	bifunctional aspartate kinase/homoserine dehydrogenase I	FALSE	FALSE	FALSE	FALSE	TRUE	FALSE	FALSE
NC_016856.1__2355	NC_016856.1	GCCACATCCATACCGGAAAGATCGTCGCGCGGATCGGGTTC	2355	159	0.98	59	0.98	191	1	125	1	0	0	0	0	0	0	0	0	gene1	STM14_RS00575	STM14_0002	thrA	0	Genic	WP_001264681.1	bifunctional aspartate kinase/homoserine dehydrogenase I	FALSE	FALSE	FALSE	FALSE	TRUE	FALSE	FALSE
NC_016856.1__2389	NC_016856.1	ATGTGGCGCGTAAACTGTTGATCCTCGCCCGCGAGACGGGC	2389	175	0.99	57	1	161	0.99	141	0.99	0	0	0	0	0	0	0	0	gene1	STM14_RS00575	STM14_0002	thrA	0	Genic	WP_001264681.1	bifunctional aspartate kinase/homoserine dehydrogenase I	FALSE	FALSE	FALSE	FALSE	TRUE	FALSE	FALSE
NC_016856.1__2390	NC_016856.1	GGCCCGTCTCGCGGGCGAGGATCAACAGTTTACGCGCCACA	2390	181	1	49	0.92	142	0.91	145	1	0	0	0	0	0	0	0	0	gene1	STM14_RS00575	STM14_0002	thrA	0	Genic	WP_001264681.1	bifunctional aspartate kinase/homoserine dehydrogenase I	FALSE	FALSE	FALSE	FALSE	TRUE	FALSE	FALSE
NC_016856.1__2633	NC_016856.1	TGCCGAAGTTGATGGTAACGATCCGCTCTTCAAAGTGAAAA	2633	152	0.9	61	0.94	174	1	122	0.91	0	0	0	0	0	0	0	0	gene1	STM14_RS00575	STM14_0002	thrA	0	Genic	WP_001264681.1	bifunctional aspartate kinase/homoserine dehydrogenase I	FALSE	FALSE	FALSE	FALSE	TRUE	FALSE	FALSE
NC_016856.1__2634	NC_016856.1	TTTTTCACTTTGAAGAGCGGATCGTTACCATCAACTTCGGC	2634	161	1	65	1	211	1	152	0.98	0	0	0	0	0	0	0	0	gene1	STM14_RS00575	STM14_0002	thrA	0	Genic	WP_001264681.1	bifunctional aspartate kinase/homoserine dehydrogenase I	FALSE	FALSE	FALSE	FALSE	TRUE	FALSE	FALSE
NC_016856.1__2762	NC_016856.1	GGCGGCGGGCGTGTTTGCCGATCTGTTACGGACCCTCTCAT	2762	201	1	91	1	182	1	157	1	0	0	0	0	0	0	0	0	gene1	STM14_RS00575	STM14_0002	thrA	0	Genic	WP_001264681.1	bifunctional aspartate kinase/homoserine dehydrogenase I	FALSE	FALSE	FALSE	FALSE	TRUE	FALSE	FALSE
NC_016856.1__2763	NC_016856.1	CATGAGAGGGTCCGTAACAGATCGGCAAACACGCCCGCCGC	2763	178	1	67	0.99	186	1	145	1	0	0	0	0	0	0	0	0	gene1	STM14_RS00575	STM14_0002	thrA	0	Genic	WP_001264681.1	bifunctional aspartate kinase/homoserine dehydrogenase I	FALSE	FALSE	FALSE	FALSE	TRUE	FALSE	FALSE
NC_016856.1__3554	NC_016856.1	CGCGGCAGGCGGTGTCGGAGATCGGCGCGCTGGCGAGCGGG	3554	170	1	93	1	183	1	150	1	0	0	0	0	0	0	0	0	gene2	STM14_RS00580	STM14_0003	thrB	0	Genic	WP_000241685.1	homoserine kinase	FALSE	FALSE	FALSE	FALSE	TRUE	FALSE	FALSE
NC_016856.1__3555	NC_016856.1	TCCCGCTCGCCAGCGCGCCGATCTCCGACACCGCCTGCCGC	3555	172	1	78	0.98	194	1	139	0.98	0	0	0	0	0	0	0	0	gene2	STM14_RS00580	STM14_0003	thrB	0	Genic	WP_000241685.1	homoserine kinase	FALSE	FALSE	FALSE	FALSE	TRUE	FALSE	FALSE
NC_016856.1__3834	NC_016856.1	GGGACTTTTTTTTCCGCACGATCTGCCGGAGTTTAGCCTGA	3834	280	1	88	1	194	0.99	170	1	0	0	0	0	0	0	0	0	gene3	STM14_RS00585	STM14_0004	thrC	0	Genic	WP_000781105.1	threonine synthase	FALSE	FALSE	FALSE	FALSE	TRUE	FALSE	FALSE
NC_016856.1__3835	NC_016856.1	GTCAGGCTAAACTCCGGCAGATCGTGCGGAAAAAAAAGTCC	3835	220	1	109	1	196	1	175	1	0	0	0	0	0	0	0	0	gene3	STM14_RS00585	STM14_0004	thrC	0	Genic	WP_000781105.1	threonine synthase	FALSE	FALSE	FALSE	FALSE	TRUE	FALSE	FALSE
NC_016856.1__3905	NC_016856.1	TTGTCAGCCGTAGCGCAAAGATCCTCTCGGCATTTATTGGC	3905	145	0.9	107	1	149	0.94	144	1	0	0	0	0	0	0	0	0	gene3	STM14_RS00585	STM14_0004	thrC	0	Genic	WP_000781105.1	threonine synthase	FALSE	FALSE	FALSE	FALSE	TRUE	FALSE	FALSE
NC_016856.1__3906	NC_016856.1	CGCCAATAAATGCCGAGAGGATCTTTGCGCTACGGCTGACA	3906	142	0.91	97	1	158	1	122	0.98	0	0	0	0	0	0	0	0	gene3	STM14_RS00585	STM14_0004	thrC	0	Genic	WP_000781105.1	threonine synthase	FALSE	FALSE	FALSE	FALSE	TRUE	FALSE	FALSE
NC_016856.1__4217	NC_016856.1	TTCTCTACCCGCGCGGTAAGATCAGTCCGTTGCAGGAAAAA	4217	154	0.91	90	0.99	166	1	144	0.98	0	0	0	0	0	0	0	0	gene3	STM14_RS00585	STM14_0004	thrC	0	Genic	WP_000781105.1	threonine synthase	FALSE	FALSE	FALSE	FALSE	TRUE	FALSE	FALSE
NC_016856.1__4218	NC_016856.1	GTTTTTCCTGCAACGGACTGATCTTACCGCGCGGGTAGAGA	4218	199	1	89	1	166	0.92	116	0.9	0	0	0	0	0	0	0	0	gene3	STM14_RS00585	STM14_0004	thrC	0	Genic	WP_000781105.1	threonine synthase	FALSE	FALSE	FALSE	FALSE	TRUE	FALSE	FALSE
NC_016856.1__4220	NC_016856.1	TCTACCCGCGCGGTAAGATCAGTCCGTTGCAGGAAAAACTG	4220	153	0.96	72	0.97	159	0.9	141	0.95	260	0.98	366	1	140	0.97	197	1	gene3	STM14_RS00585	STM14_0004	thrC	0	Genic	WP_000781105.1	threonine synthase	FALSE	FALSE	FALSE	FALSE	FALSE	TRUE	FALSE
NC_016856.1__4277	NC_016856.1	GCAACATTGAAACCGTGGCGATCGACGGCGATTTCGACGCG	4277	217	1	96	1	219	0.99	150	0.99	0	0	0	0	0	0	0	0	gene3	STM14_RS00585	STM14_0004	thrC	0	Genic	WP_000781105.1	threonine synthase	FALSE	FALSE	FALSE	FALSE	TRUE	FALSE	FALSE
NC_016856.1__4278	NC_016856.1	ACGCGTCGAAATCGCCGTCGATCGCCACGGTTTCAATGTTG	4278	166	1	78	1	169	1	186	1	0	0	0	0	0	0	0	0	gene3	STM14_RS00585	STM14_0004	thrC	0	Genic	WP_000781105.1	threonine synthase	FALSE	FALSE	FALSE	FALSE	TRUE	FALSE	FALSE
NC_016856.1__4460	NC_016856.1	GGGCGCGTAACCAACTGGTGATCTCCGTCCCCAGCGGCAAC	4460	225	1	90	1	223	1	143	1	0	0	0	0	0	0	0	0	gene3	STM14_RS00585	STM14_0004	thrC	0	Genic	WP_000781105.1	threonine synthase	FALSE	FALSE	FALSE	FALSE	TRUE	FALSE	FALSE
NC_016856.1__4461	NC_016856.1	AGTTGCCGCTGGGGACGGAGATCACCAGTTGGTTACGCGCC	4461	174	0.99	69	1	151	0.97	140	1	0	0	0	0	0	0	0	0	gene3	STM14_RS00585	STM14_0004	thrC	0	Genic	WP_000781105.1	threonine synthase	FALSE	FALSE	FALSE	FALSE	TRUE	FALSE	FALSE
NC_016856.1__5108	NC_016856.1	GGCGTAACCGCCATCCGGCGATGCCGTTACTGCTCGTAGCG	5108	0	0	0	0	52	0.41	43	0.43	41	0.34	0	0	0	0	0	0	gene4	STM14_RS00590	STM14_0005	yaaA	6	Downstream	WP_000906175.1	peroxide stress protein YaaA	FALSE	FALSE	FALSE	FALSE	FALSE	FALSE	TRUE
NC_016856.1__5396	NC_016856.1	GCCAGATTCACCACCACCCGATCGCCCTGCGCCTCAAGCGC	5396	244	1	132	1	225	1	148	1	0	0	0	0	0	0	0	0	gene4	STM14_RS00590	STM14_0005	yaaA	0	Genic	WP_000906175.1	peroxide stress protein YaaA	FALSE	FALSE	FALSE	FALSE	TRUE	FALSE	FALSE
NC_016856.1__5397	NC_016856.1	AGCGCTTGAGGCGCAGGGCGATCGGGTGGTGGTGAATCTGG	5397	202	1	85	1	171	1	152	1	0	0	0	0	0	0	0	0	gene4	STM14_RS00590	STM14_0005	yaaA	0	Genic	WP_000906175.1	peroxide stress protein YaaA	FALSE	FALSE	FALSE	FALSE	TRUE	FALSE	FALSE
NC_016856.1__5462	NC_016856.1	TCGCCCCAGAATTGATAAAGATCTTTGCCGCGCGGATTCTC	5462	194	0.96	81	0.94	185	0.98	123	0.92	0	0	0	0	0	0	0	0	gene4	STM14_RS00590	STM14_0005	yaaA	0	Genic	WP_000906175.1	peroxide stress protein YaaA	FALSE	FALSE	FALSE	FALSE	TRUE	FALSE	FALSE
NC_016856.1__5463	NC_016856.1	GGAGAATCCGCGCGGCAAAGATCTTTATCAATTCTGGGGCG	5463	235	1	113	1	211	1	136	1	0	0	0	0	0	0	0	0	gene4	STM14_RS00590	STM14_0005	yaaA	0	Genic	WP_000906175.1	peroxide stress protein YaaA	FALSE	FALSE	FALSE	FALSE	TRUE	FALSE	FALSE
NC_016856.1__5554	NC_016856.1	CAATACGCCATACAAGCCAGAGAGCATACGCAGATGTTGTT	5554	211	1	101	1	190	1	124	1	200	1	316	1	159	1	198	1	gene4	STM14_RS00590	STM14_0005	yaaA	0	Genic	WP_000906175.1	peroxide stress protein YaaA	FALSE	TRUE	FALSE	FALSE	FALSE	FALSE	FALSE
NC_016856.1__5714	NC_016856.1	TGAAAACGCGTGGCGTTGAGATCCGCCAGTTTGTCGCTAAT	5714	278	1	118	1	246	1	156	1	0	0	0	0	0	0	0	0	gene4	STM14_RS00590	STM14_0005	yaaA	0	Genic	WP_000906175.1	peroxide stress protein YaaA	FALSE	FALSE	FALSE	FALSE	TRUE	FALSE	FALSE
NC_016856.1__5715	NC_016856.1	AATTAGCGACAAACTGGCGGATCTCAACGCCACGCGTTTTC	5715	185	0.84	95	0.93	176	0.97	167	1	0	0	0	0	0	0	0	0	gene4	STM14_RS00590	STM14_0005	yaaA	0	Genic	WP_000906175.1	peroxide stress protein YaaA	FALSE	FALSE	FALSE	FALSE	TRUE	FALSE	FALSE
NC_016856.1__5801	NC_016856.1	TGAATAAGCTGCTGGCTGTGATCCAACAGCTCCGGCTGGGT	5801	264	0.99	82	1	205	1	136	1	0	0	0	0	0	0	0	0	gene4	STM14_RS00590	STM14_0005	yaaA	0	Genic	WP_000906175.1	peroxide stress protein YaaA	FALSE	FALSE	FALSE	FALSE	TRUE	FALSE	FALSE
NC_016856.1__5802	NC_016856.1	TACCCAGCCGGAGCTGTTGGATCACAGCCAGCAGCTTATTC	5802	214	0.99	92	1	159	0.95	149	1	0	0	0	0	0	0	0	0	gene4	STM14_RS00590	STM14_0005	yaaA	0	Genic	WP_000906175.1	peroxide stress protein YaaA	FALSE	FALSE	FALSE	FALSE	TRUE	FALSE	FALSE
NC_016856.1__5874	NC_016856.1	CAAGCGTTTTTGCAGGTGAAATCAGAATCAGCATATTCAGT	5874	40	0.29	0	0	0	0	0	0	0	0	45	0.36	0	0	56	0.51	gene4	STM14_RS00590	STM14_0005	yaaA	0	Genic	WP_000906175.1	peroxide stress protein YaaA	FALSE	FALSE	FALSE	FALSE	FALSE	FALSE	TRUE
NC_016856.1__5939	NC_016856.1	TTAGCAAAAAAACGCCGCAGAGTTGACCGATGGTTGCGATT	5939	237	1	78	0.98	167	1	136	0.93	187	0.94	314	0.95	164	0.98	175	0.91	gene5	STM14_RS00595	STM14_0006	NA	27	Downstream	WP_001113820.1	sodium:alanine symporter family protein	FALSE	TRUE	FALSE	FALSE	FALSE	FALSE	FALSE
NC_016856.1__6035	NC_016856.1	ATATCCGGGAAGCGCCGCGGATCGAACTGCGGTCTTACGCC	6035	173	0.98	93	1	151	1	168	1	0	0	0	0	0	0	0	0	gene5	STM14_RS00595	STM14_0006	NA	0	Genic	WP_001113820.1	sodium:alanine symporter family protein	FALSE	FALSE	FALSE	FALSE	TRUE	FALSE	FALSE
NC_016856.1__6036	NC_016856.1	GGGCGTAAGACCGCAGTTCGATCCGCGGCGCTTCCCGGATA	6036	198	0.89	91	1	165	0.91	168	0.96	0	0	0	0	0	0	0	0	gene5	STM14_RS00595	STM14_0006	NA	0	Genic	WP_001113820.1	sodium:alanine symporter family protein	FALSE	FALSE	FALSE	FALSE	TRUE	FALSE	FALSE
NC_016856.1__6153	NC_016856.1	TAATGGCCATACAGGCCATGATCATGTCAGCGAGCTGCCAT	6153	231	0.99	85	0.9	178	0.97	190	0.99	0	0	0	0	0	0	0	0	gene5	STM14_RS00595	STM14_0006	NA	0	Genic	WP_001113820.1	sodium:alanine symporter family protein	FALSE	FALSE	FALSE	FALSE	TRUE	FALSE	FALSE
NC_016856.1__6154	NC_016856.1	TATGGCAGCTCGCTGACATGATCATGGCCTGTATGGCCATT	6154	191	0.9	100	1	164	0.93	155	0.94	0	0	0	0	0	0	0	0	gene5	STM14_RS00595	STM14_0006	NA	0	Genic	WP_001113820.1	sodium:alanine symporter family protein	FALSE	FALSE	FALSE	FALSE	TRUE	FALSE	FALSE
NC_016856.1__6269	NC_016856.1	GCGTTATGTAACCGCAGAAAAAACAGATTGTTTTCGGCGTA	6269	0	0	0	0	0	0	0	0	0	0	0	0	0	0	44	0.3	gene5	STM14_RS00595	STM14_0006	NA	0	Genic	WP_001113820.1	sodium:alanine symporter family protein	FALSE	FALSE	FALSE	FALSE	FALSE	FALSE	TRUE
NC_016856.1__6726	NC_016856.1	GCATTTGCTCAATATGCCAGAGGCAAATGAATACGCTGCCG	6726	189	1	98	1	179	0.96	177	1	198	1	304	1	120	0.94	189	0.98	gene5	STM14_RS00595	STM14_0006	NA	0	Genic	WP_001113820.1	sodium:alanine symporter family protein	FALSE	TRUE	FALSE	FALSE	FALSE	FALSE	FALSE
NC_016856.1__6845	NC_016856.1	AACAGGGCACAGAACGCCAGAGCAATGCCGGAGATAAGCGG	6845	228	0.98	87	0.97	202	0.92	214	0.98	265	1	422	1	157	0.98	228	0.98	gene5	STM14_RS00595	STM14_0006	NA	0	Genic	WP_001113820.1	sodium:alanine symporter family protein	FALSE	TRUE	FALSE	FALSE	FALSE	FALSE	FALSE
NC_016856.1__7208	NC_016856.1	GCCGCGAGGCTGGTACACAGAGCCTGAAATGACGTCAGGCC	7208	234	0.98	102	1	266	1	237	1	256	1	433	1	173	1	280	1	gene5	STM14_RS00595	STM14_0006	NA	0	Genic	WP_001113820.1	sodium:alanine symporter family protein	FALSE	TRUE	FALSE	FALSE	FALSE	FALSE	FALSE
NC_016856.1__7362	NC_016856.1	AAATCATTACCGAGCCCCAGAGTATTTCGTTAATAAAACTG	7362	218	0.96	83	0.98	199	0.95	186	0.96	218	0.98	376	0.98	143	0.93	247	0.94	gene5	STM14_RS00595	STM14_0006	NA	0	Genic	WP_001113820.1	sodium:alanine symporter family protein	FALSE	TRUE	FALSE	FALSE	FALSE	FALSE	FALSE
NC_016856.1__7851	NC_016856.1	TCGCCTGGGCGAAACAGCAGAGCAGCGACCGCGCGCAGCAG	7851	241	0.94	81	0.9	185	0.85	237	1	210	0.98	405	0.93	129	0.91	244	1	gene6	STM14_RS00600	STM14_0007	tal	0	Genic	WP_000130175.1	transaldolase	FALSE	TRUE	FALSE	FALSE	FALSE	FALSE	FALSE
NC_016856.1__7917	NC_016856.1	CGGTGAATATTGGCCTGGAGATCCTGAAGCTGGTGCCGGGG	7917	243	1	83	1	243	1	288	1	0	0	0	0	0	0	0	0	gene6	STM14_RS00600	STM14_0007	tal	0	Genic	WP_000130175.1	transaldolase	FALSE	FALSE	FALSE	FALSE	TRUE	FALSE	FALSE
NC_016856.1__7918	NC_016856.1	GCCCCGGCACCAGCTTCAGGATCTCCAGGCCAATATTCACC	7918	261	0.99	97	0.97	230	0.99	237	0.99	0	0	0	0	0	0	0	0	gene6	STM14_RS00600	STM14_0007	tal	0	Genic	WP_000130175.1	transaldolase	FALSE	FALSE	FALSE	FALSE	TRUE	FALSE	FALSE
NC_016856.1__8044	NC_016856.1	TGATGCGGGTATCAGCAACGATCGTATCCTGATCAAGCTGG	8044	233	0.95	116	1	224	1	227	1	0	0	0	0	0	0	0	0	gene6	STM14_RS00600	STM14_0007	tal	0	Genic	WP_000130175.1	transaldolase	FALSE	FALSE	FALSE	FALSE	TRUE	FALSE	FALSE
NC_016856.1__8045	NC_016856.1	GCCAGCTTGATCAGGATACGATCGTTGCTGATACCCGCATC	8045	269	0.99	100	1	250	1	223	1	0	0	0	0	0	0	0	0	gene6	STM14_RS00600	STM14_0007	tal	0	Genic	WP_000130175.1	transaldolase	FALSE	FALSE	FALSE	FALSE	TRUE	FALSE	FALSE
NC_016856.1__8053	NC_016856.1	AGGTGGACGCCAGCTTGATCAGGATACGATCGTTGCTGATA	8053	273	1	82	0.93	204	1	280	1	185	0.88	411	1	106	0.9	218	0.99	gene6	STM14_RS00600	STM14_0007	tal	0	Genic	WP_000130175.1	transaldolase	FALSE	FALSE	FALSE	FALSE	FALSE	TRUE	FALSE
NC_016856.1__8055	NC_016856.1	TCAGCAACGATCGTATCCTGATCAAGCTGGCGTCCACCTGG	8055	225	0.93	89	0.91	199	0.91	250	1	0	0	0	0	0	0	0	0	gene6	STM14_RS00600	STM14_0007	tal	0	Genic	WP_000130175.1	transaldolase	FALSE	FALSE	FALSE	FALSE	TRUE	FALSE	FALSE
NC_016856.1__8056	NC_016856.1	GCCAGGTGGACGCCAGCTTGATCAGGATACGATCGTTGCTG	8056	272	1	94	0.98	225	1	249	1	0	0	0	0	0	0	0	0	gene6	STM14_RS00600	STM14_0007	tal	0	Genic	WP_000130175.1	transaldolase	FALSE	FALSE	FALSE	FALSE	TRUE	FALSE	FALSE
NC_016856.1__8185	NC_016856.1	GACCTACGAACGGCGAGATCAGGTAGACGCCCGCTTCGGCG	8185	221	1	69	0.89	183	1	208	1	225	1	398	1	144	1	211	0.97	gene6	STM14_RS00600	STM14_0007	tal	0	Genic	WP_000130175.1	transaldolase	FALSE	FALSE	FALSE	FALSE	FALSE	TRUE	FALSE
NC_016856.1__8187	NC_016856.1	CCGAAGCGGGCGTCTACCTGATCTCGCCGTTCGTAGGTCGT	8187	235	0.99	110	1	273	0.99	274	1	0	0	0	0	0	0	0	0	gene6	STM14_RS00600	STM14_0007	tal	0	Genic	WP_000130175.1	transaldolase	FALSE	FALSE	FALSE	FALSE	TRUE	FALSE	FALSE
NC_016856.1__8188	NC_016856.1	TACGACCTACGAACGGCGAGATCAGGTAGACGCCCGCTTCG	8188	227	0.94	66	0.77	206	1	215	1	0	0	0	0	0	0	0	0	gene6	STM14_RS00600	STM14_0007	tal	0	Genic	WP_000130175.1	transaldolase	FALSE	FALSE	FALSE	FALSE	TRUE	FALSE	FALSE
NC_016856.1__8263	NC_016856.1	AGACTATGCGCCAGCTGAAGATCCGGGCGTGGTTTCCGTAA	8263	238	1	107	1	225	1	252	1	0	0	0	0	0	0	0	0	gene6	STM14_RS00600	STM14_0007	tal	0	Genic	WP_000130175.1	transaldolase	FALSE	FALSE	FALSE	FALSE	TRUE	FALSE	FALSE
NC_016856.1__8264	NC_016856.1	GTTACGGAAACCACGCCCGGATCTTCAGCTGGCGCATAGTC	8264	332	0.97	88	0.98	187	0.94	259	0.98	0	0	0	0	0	0	0	0	gene6	STM14_RS00600	STM14_0007	tal	0	Genic	WP_000130175.1	transaldolase	FALSE	FALSE	FALSE	FALSE	TRUE	FALSE	FALSE
NC_016856.1__8576	NC_016856.1	GGTATCCGTAAGTTTGCGGTAGACCAGGAAAAACTGGAAAA	8576	0	0	0	0	59	0.35	0	0	0	0	0	0	52	0.46	61	0.31	gene6	STM14_RS00600	STM14_0007	tal	0	Genic	WP_000130175.1	transaldolase	FALSE	FALSE	FALSE	FALSE	FALSE	FALSE	TRUE
NC_016856.1__8601	NC_016856.1	AGGAAAAACTGGAAAAAATGATCGGCGATCTGCTGTAATCA	8601	260	1	98	1	211	1	230	1	0	0	0	0	0	0	0	0	gene6	STM14_RS00600	STM14_0007	tal	0	Genic	WP_000130175.1	transaldolase	FALSE	FALSE	FALSE	FALSE	TRUE	FALSE	FALSE
NC_016856.1__8602	NC_016856.1	ATGATTACAGCAGATCGCCGATCATTTTTTCCAGTTTTTCC	8602	207	0.95	91	0.98	215	1	213	0.92	0	0	0	0	0	0	0	0	gene6	STM14_RS00600	STM14_0007	tal	0	Genic	WP_000130175.1	transaldolase	FALSE	FALSE	FALSE	FALSE	TRUE	FALSE	FALSE
NC_016856.1__8608	NC_016856.1	ACTGGAAAAAATGATCGGCGATCTGCTGTAATCATTAACGC	8608	291	1	111	1	274	1	278	1	0	0	0	0	0	0	0	0	gene6	STM14_RS00600	STM14_0007	tal	0	Genic	WP_000130175.1	transaldolase	FALSE	FALSE	FALSE	FALSE	TRUE	FALSE	FALSE
NC_016856.1__8609	NC_016856.1	CGCGTTAATGATTACAGCAGATCGCCGATCATTTTTTCCAG	8609	293	1	123	1	247	1	274	1	0	0	0	0	0	0	0	0	gene6	STM14_RS00600	STM14_0007	tal	0	Genic	WP_000130175.1	transaldolase	FALSE	FALSE	FALSE	FALSE	TRUE	FALSE	FALSE
NC_016856.1__8819	NC_016856.1	GGTCAGCGCAGAAGCGAGCCACTCCTCAAGCGCAGGAATGC	8819	0	0	0	0	0	0	50	0.43	47	0.44	0	0	0	0	0	0	gene7	STM14_RS00605	STM14_0008	mog	0	Genic	WP_000380372.1	molybdopterin adenylyltransferase	FALSE	FALSE	FALSE	FALSE	FALSE	FALSE	TRUE
NC_016856.1__9044	NC_016856.1	TTGGCGAGCAGATGCGCCAGATCAGCCTGCGCTTTGTGCCG	9044	279	1	82	0.96	187	1	270	1	0	0	0	0	0	0	0	0	gene7	STM14_RS00605	STM14_0008	mog	0	Genic	WP_000380372.1	molybdopterin adenylyltransferase	FALSE	FALSE	FALSE	FALSE	TRUE	FALSE	FALSE
NC_016856.1__9045	NC_016856.1	TCGGCACAAAGCGCAGGCTGATCTGGCGCATCTGCTCGCCA	9045	352	1	85	1	299	1	358	1	0	0	0	0	0	0	0	0	gene7	STM14_RS00605	STM14_0008	mog	0	Genic	WP_000380372.1	molybdopterin adenylyltransferase	FALSE	FALSE	FALSE	FALSE	TRUE	FALSE	FALSE
NC_016856.1__9047	NC_016856.1	GCGAGCAGATGCGCCAGATCAGCCTGCGCTTTGTGCCGACC	9047	262	1	79	1	209	0.97	297	1	215	1	426	1	109	0.88	264	1	gene7	STM14_RS00605	STM14_0008	mog	0	Genic	WP_000380372.1	molybdopterin adenylyltransferase	FALSE	FALSE	FALSE	FALSE	FALSE	TRUE	FALSE
NC_016856.1__9087	NC_016856.1	CCTGTTTACGGATAACGCCCACCTGGCGGGAAAGAATGGCG	9087	42	0.38	0	0	0	0	47	0.36	0	0	46	0.34	0	0	58	0.46	gene7	STM14_RS00605	STM14_0008	mog	0	Genic	WP_000380372.1	molybdopterin adenylyltransferase	FALSE	FALSE	FALSE	FALSE	FALSE	FALSE	TRUE
NC_016856.1__9143	NC_016856.1	TGCCTGGACAGCCAAAATCGATCAAAGAAACGCTGGAAGGC	9143	223	0.94	71	0.91	212	1	241	1	0	0	0	0	0	0	0	0	gene7	STM14_RS00605	STM14_0008	mog	0	Genic	WP_000380372.1	molybdopterin adenylyltransferase	FALSE	FALSE	FALSE	FALSE	TRUE	FALSE	FALSE
NC_016856.1__9144	NC_016856.1	CGCCTTCCAGCGTTTCTTTGATCGATTTTGGCTGTCCAGGC	9144	268	1	91	1	236	1	294	1	0	0	0	0	0	0	0	0	gene7	STM14_RS00605	STM14_0008	mog	0	Genic	WP_000380372.1	molybdopterin adenylyltransferase	FALSE	FALSE	FALSE	FALSE	TRUE	FALSE	FALSE
NC_016856.1__9535	NC_016856.1	ATATTGCCGACCGCCAGCAGAGCGAACAGTACGGTCAGGCT	9535	161	0.95	84	1	151	0.97	236	1	153	0.98	239	1	103	0.99	177	0.98	gene8	STM14_RS00610	STM14_0009	satP	0	Genic	WP_000528527.1	hypothetical protein	FALSE	TRUE	FALSE	TRUE	FALSE	FALSE	FALSE
NC_016856.1__9544	NC_016856.1	GTTTTCCTGAGCCTGACCGTACTGTTCGCTCTGCTGGCGGT	9544	189	0.95	71	0.99	152	0.95	193	0.92	176	0.99	297	0.99	131	0.99	175	0.93	gene8	STM14_RS00610	STM14_0009	satP	0	Genic	WP_000528527.1	hypothetical protein	FALSE	FALSE	TRUE	FALSE	FALSE	FALSE	FALSE
NC_016856.1__10048	NC_016856.1	GGGGAAGAGGACTGTCTATGATCTAATAAGGGGGAAAAGAA	10048	292	1	100	1	269	1	361	1	0	0	0	0	0	0	0	0	gene9	STM14_RS00615	STM14_0010	msyB	44	Downstream	WP_001103477.1	hypothetical protein	FALSE	FALSE	FALSE	FALSE	TRUE	FALSE	FALSE
NC_016856.1__10049	NC_016856.1	TTTCTTTTCCCCCTTATTAGATCATAGACAGTCCTCTTCCC	10049	218	1	84	1	233	1	256	1	0	0	0	0	0	0	0	0	gene9	STM14_RS00615	STM14_0010	msyB	43	Downstream	WP_001103477.1	hypothetical protein	FALSE	FALSE	FALSE	FALSE	TRUE	FALSE	FALSE
NC_016856.1__10332	NC_016856.1	ACCCCTTTTGCCAGACTGCGATCTTTCATGAGCAGCGGCAG	10332	304	1	97	1	226	1	354	1	0	0	0	0	0	0	0	0	gene9	STM14_RS00615	STM14_0010	msyB	0	Genic	WP_001103477.1	hypothetical protein	FALSE	FALSE	FALSE	FALSE	TRUE	FALSE	FALSE
NC_016856.1__10333	NC_016856.1	GCTGCCGCTGCTCATGAAAGATCGCAGTCTGGCAAAAGGGG	10333	263	1	98	1	225	1	321	1	0	0	0	0	0	0	0	0	gene9	STM14_RS00615	STM14_0010	msyB	0	Genic	WP_001103477.1	hypothetical protein	FALSE	FALSE	FALSE	FALSE	TRUE	FALSE	FALSE
NC_016856.1__10393	NC_016856.1	CTTTGGCGTCTACGGCTTGCAGAAATTCCTGCTTATGCGCC	10393	0	0	0	0	0	0	42	0.26	0	0	50	0.27	0	0	0	0	gene9	STM14_RS00615	STM14_0010	msyB	0	Genic	WP_001103477.1	hypothetical protein	FALSE	FALSE	FALSE	FALSE	FALSE	FALSE	TRUE
NC_016856.1__10397	NC_016856.1	GGCGTCTACGGCTTGCAGAAATTCCTGCTTATGCGCCGCGT	10397	0	0	0	0	0	0	48	0.27	0	0	0	0	0	0	0	0	gene9	STM14_RS00615	STM14_0010	msyB	0	Genic	WP_001103477.1	hypothetical protein	FALSE	FALSE	FALSE	FALSE	FALSE	FALSE	TRUE
NC_016856.1__10953	NC_016856.1	CGTTATCGCTATTAATATTGATCCAGCCTGTTGTCTGGCCC	10953	345	1	136	1	244	1	351	1	0	0	0	0	0	0	0	0	gene10	STM14_RS00620	STM14_0011	NA	0	Genic	WP_001258094.1	hypothetical protein	FALSE	FALSE	FALSE	FALSE	TRUE	FALSE	FALSE
NC_016856.1__10954	NC_016856.1	AGGGCCAGACAACAGGCTGGATCAATATTAATAGCGATAAC	10954	239	1	134	1	241	1	288	1	0	0	0	0	0	0	0	0	gene10	STM14_RS00620	STM14_0011	NA	0	Genic	WP_001258094.1	hypothetical protein	FALSE	FALSE	FALSE	FALSE	TRUE	FALSE	FALSE
NC_016856.1__11066	NC_016856.1	CTAAGTTCGATGTCGCCGTGATCCGCCGTGAGTTGAATGCG	11066	273	0.99	99	1	254	0.99	313	0.99	0	0	0	0	0	0	0	0	gene10	STM14_RS00620	STM14_0011	NA	0	Genic	WP_001258094.1	hypothetical protein	FALSE	FALSE	FALSE	FALSE	TRUE	FALSE	FALSE
NC_016856.1__11067	NC_016856.1	GCGCATTCAACTCACGGCGGATCACGGCGACATCGAACTTA	11067	237	0.99	90	0.93	187	0.87	297	0.99	0	0	0	0	0	0	0	0	gene10	STM14_RS00620	STM14_0011	NA	0	Genic	WP_001258094.1	hypothetical protein	FALSE	FALSE	FALSE	FALSE	TRUE	FALSE	FALSE
NC_016856.1__11123	NC_016856.1	ACGGGAATTTTCAGCGTGAGATCGTTCGTTTCATTTCTGGG	11123	310	1	102	1	328	1	356	1	0	0	0	0	0	0	0	0	gene10	STM14_RS00620	STM14_0011	NA	0	Genic	WP_001258094.1	hypothetical protein	FALSE	FALSE	FALSE	FALSE	TRUE	FALSE	FALSE
NC_016856.1__11124	NC_016856.1	GCCCAGAAATGAAACGAACGATCTCACGCTGAAAATTCCCG	11124	289	1	96	1	229	1	325	1	0	0	0	0	0	0	0	0	gene10	STM14_RS00620	STM14_0011	NA	0	Genic	WP_001258094.1	hypothetical protein	FALSE	FALSE	FALSE	FALSE	TRUE	FALSE	FALSE
NC_016856.1__11239	NC_016856.1	GACGGAAATCGTTAACACAGATCGCATGGAATTTCTCTTTG	11239	308	1	127	1	337	1	363	1	0	0	0	0	0	0	0	0	gene10	STM14_RS00620	STM14_0011	NA	0	Genic	WP_001258094.1	hypothetical protein	FALSE	FALSE	FALSE	FALSE	TRUE	FALSE	FALSE
NC_016856.1__11240	NC_016856.1	TCAAAGAGAAATTCCATGCGATCTGTGTTAACGATTTCCGT	11240	279	1	111	1	248	1	293	1	0	0	0	0	0	0	0	0	gene10	STM14_RS00620	STM14_0011	NA	0	Genic	WP_001258094.1	hypothetical protein	FALSE	FALSE	FALSE	FALSE	TRUE	FALSE	FALSE
NC_016856.1__11292	NC_016856.1	TGAATCGTTGCCATGAGCAGAGTATGATAGACGGTATTGCT	11292	239	0.98	85	0.96	190	0.98	292	1	229	1	380	0.98	175	0.93	216	1	gene10	STM14_RS00620	STM14_0011	NA	47	Upstream	WP_001258094.1	hypothetical protein	FALSE	TRUE	FALSE	FALSE	FALSE	FALSE	FALSE
NC_016856.1__11690	NC_016856.1	GCTGGAGAACGCCGAGGGCGATCGCACTACGCCTTCTATCA	11690	229	0.96	90	0.9	234	1	212	0.93	0	0	0	0	0	0	0	0	gene11	STM14_RS00625	STM14_0013	dnaK	0	Genic	WP_000516125.1	molecular chaperone DnaK	FALSE	FALSE	FALSE	FALSE	TRUE	FALSE	FALSE
NC_016856.1__11691	NC_016856.1	ATGATAGAAGGCGTAGTGCGATCGCCCTCGGCGTTCTCCAG	11691	345	1	119	1	287	1	341	1	0	0	0	0	0	0	0	0	gene11	STM14_RS00625	STM14_0013	dnaK	0	Genic	WP_000516125.1	molecular chaperone DnaK	FALSE	FALSE	FALSE	FALSE	TRUE	FALSE	FALSE
NC_016856.1__11736	NC_016856.1	TTAGCCGGCTGACCAACCAGAGTTTCACCATCCTGGGTATA	11736	275	1	90	0.94	210	1	269	0.95	245	1	383	1	175	1	185	1	gene11	STM14_RS00625	STM14_0013	dnaK	0	Genic	WP_000516125.1	molecular chaperone DnaK	FALSE	TRUE	FALSE	FALSE	FALSE	FALSE	FALSE
NC_016856.1__12299	NC_016856.1	CGTCAACGAGGTAGTTGATCAGGCGGGTATCGAAGTCTTCA	12299	243	0.94	112	1	219	0.94	276	0.95	237	1	337	0.98	183	0.98	216	1	gene11	STM14_RS00625	STM14_0013	dnaK	0	Genic	WP_000516125.1	molecular chaperone DnaK	FALSE	FALSE	FALSE	FALSE	FALSE	TRUE	FALSE
NC_016856.1__12301	NC_016856.1	AAGACTTCGATACCCGCCTGATCAACTACCTCGTTGACGAG	12301	333	1	117	1	286	1	314	1	0	0	0	0	0	0	0	0	gene11	STM14_RS00625	STM14_0013	dnaK	0	Genic	WP_000516125.1	molecular chaperone DnaK	FALSE	FALSE	FALSE	FALSE	TRUE	FALSE	FALSE
NC_016856.1__12302	NC_016856.1	ACTCGTCAACGAGGTAGTTGATCAGGCGGGTATCGAAGTCT	12302	289	1	128	1	209	0.96	269	1	0	0	0	0	0	0	0	0	gene11	STM14_RS00625	STM14_0013	dnaK	0	Genic	WP_000516125.1	molecular chaperone DnaK	FALSE	FALSE	FALSE	FALSE	TRUE	FALSE	FALSE
NC_016856.1__12332	NC_016856.1	CGTTGACGAGTTTAAGAAAGATCAGGGCATTGACCTGCGTA	12332	296	1	112	1	235	1	253	0.96	0	0	0	0	0	0	0	0	gene11	STM14_RS00625	STM14_0013	dnaK	0	Genic	WP_000516125.1	molecular chaperone DnaK	FALSE	FALSE	FALSE	FALSE	TRUE	FALSE	FALSE
NC_016856.1__12333	NC_016856.1	TTACGCAGGTCAATGCCCTGATCTTTCTTAAACTCGTCAAC	12333	337	1	103	1	218	1	331	1	0	0	0	0	0	0	0	0	gene11	STM14_RS00625	STM14_0013	dnaK	0	Genic	WP_000516125.1	molecular chaperone DnaK	FALSE	FALSE	FALSE	FALSE	TRUE	FALSE	FALSE
NC_016856.1__12335	NC_016856.1	TGACGAGTTTAAGAAAGATCAGGGCATTGACCTGCGTAACG	12335	249	0.92	111	1	243	1	300	1	215	1	364	1	169	0.91	231	0.97	gene11	STM14_RS00625	STM14_0013	dnaK	0	Genic	WP_000516125.1	molecular chaperone DnaK	FALSE	FALSE	FALSE	FALSE	FALSE	TRUE	FALSE
NC_016856.1__12356	NC_016856.1	GGGCATTGACCTGCGTAACGATCCGCTGGCCATGCAGCGCC	12356	289	1	114	1	269	1	321	1	0	0	0	0	0	0	0	0	gene11	STM14_RS00625	STM14_0013	dnaK	0	Genic	WP_000516125.1	molecular chaperone DnaK	FALSE	FALSE	FALSE	FALSE	TRUE	FALSE	FALSE
NC_016856.1__12357	NC_016856.1	AGGCGCTGCATGGCCAGCGGATCGTTACGCAGGTCAATGCC	12357	370	1	131	1	272	1	318	1	0	0	0	0	0	0	0	0	gene11	STM14_RS00625	STM14_0013	dnaK	0	Genic	WP_000516125.1	molecular chaperone DnaK	FALSE	FALSE	FALSE	FALSE	TRUE	FALSE	FALSE
NC_016856.1__12524	NC_016856.1	ACTGGAAAGCCTGGTTGAAGATCTGGTGAACCGTTCTATCG	12524	308	1	158	1	267	1	310	1	0	0	0	0	0	0	0	0	gene11	STM14_RS00625	STM14_0013	dnaK	0	Genic	WP_000516125.1	molecular chaperone DnaK	FALSE	FALSE	FALSE	FALSE	TRUE	FALSE	FALSE
NC_016856.1__12525	NC_016856.1	TCGATAGAACGGTTCACCAGATCTTCAACCAGGCTTTCCAG	12525	266	1	114	1	270	1	284	1	0	0	0	0	0	0	0	0	gene11	STM14_RS00625	STM14_0013	dnaK	0	Genic	WP_000516125.1	molecular chaperone DnaK	FALSE	FALSE	FALSE	FALSE	TRUE	FALSE	FALSE
NC_016856.1__12604	NC_016856.1	TGTCTGATATCAACGACGTGATCCTCGTTGGCGGTCAGACC	12604	319	0.98	132	1	277	0.98	279	0.98	0	0	0	0	0	0	0	0	gene11	STM14_RS00625	STM14_0013	dnaK	0	Genic	WP_000516125.1	molecular chaperone DnaK	FALSE	FALSE	FALSE	FALSE	TRUE	FALSE	FALSE
NC_016856.1__12605	NC_016856.1	GGGTCTGACCGCCAACGAGGATCACGTCGTTGATATCAGAC	12605	328	1	145	1	264	1	265	1	0	0	0	0	0	0	0	0	gene11	STM14_RS00625	STM14_0013	dnaK	0	Genic	WP_000516125.1	molecular chaperone DnaK	FALSE	FALSE	FALSE	FALSE	TRUE	FALSE	FALSE
NC_016856.1__12786	NC_016856.1	CCCATCGTTTCGATACCCAGAGACAGCGGGGTAACGTCCAG	12786	263	1	140	1	227	1	275	1	224	1	306	1	160	1	213	1	gene11	STM14_RS00625	STM14_0013	dnaK	0	Genic	WP_000516125.1	molecular chaperone DnaK	FALSE	TRUE	FALSE	FALSE	FALSE	FALSE	FALSE
NC_016856.1__12951	NC_016856.1	TCCAGGTTGAACTGACCCAGAGATTTGTTATCAGACGCACG	12951	289	1	152	1	253	1	267	1	203	1	339	1	195	1	170	1	gene11	STM14_RS00625	STM14_0013	dnaK	0	Genic	WP_000516125.1	molecular chaperone DnaK	FALSE	TRUE	FALSE	FALSE	FALSE	FALSE	FALSE
NC_016856.1__13006	NC_016856.1	CGCCGCGCGGTATGCCGCAGATCGAAGTCACCTTCGATATC	13006	356	1	152	1	324	1	312	1	0	0	0	0	0	0	0	0	gene11	STM14_RS00625	STM14_0013	dnaK	0	Genic	WP_000516125.1	molecular chaperone DnaK	FALSE	FALSE	FALSE	FALSE	TRUE	FALSE	FALSE
NC_016856.1__13007	NC_016856.1	CGATATCGAAGGTGACTTCGATCTGCGGCATACCGCGCGGC	13007	292	1	142	1	304	1	312	1	0	0	0	0	0	0	0	0	gene11	STM14_RS00625	STM14_0013	dnaK	0	Genic	WP_000516125.1	molecular chaperone DnaK	FALSE	FALSE	FALSE	FALSE	TRUE	FALSE	FALSE
NC_016856.1__13087	NC_016856.1	ATAGCGGTAAAGAGCAGAAGATCACTATCAAGGCGTCTTCT	13087	237	0.98	130	1	241	1	236	1	0	0	0	0	0	0	0	0	gene11	STM14_RS00625	STM14_0013	dnaK	0	Genic	WP_000516125.1	molecular chaperone DnaK	FALSE	FALSE	FALSE	FALSE	TRUE	FALSE	FALSE
NC_016856.1__13088	NC_016856.1	CAGAAGACGCCTTGATAGTGATCTTCTGCTCTTTACCGCTA	13088	422	0.99	150	1	367	1	378	0.99	0	0	0	0	0	0	0	0	gene11	STM14_RS00625	STM14_0013	dnaK	0	Genic	WP_000516125.1	molecular chaperone DnaK	FALSE	FALSE	FALSE	FALSE	TRUE	FALSE	FALSE
NC_016856.1__13379	NC_016856.1	GGAACTGGCGCAGGTTTCCCAGAAACTGATGGAAATCGCTC	13379	0	0	0	0	0	0	0	0	57	0.28	0	0	0	0	0	0	gene11	STM14_RS00625	STM14_0013	dnaK	0	Genic	WP_000516125.1	molecular chaperone DnaK	FALSE	FALSE	FALSE	FALSE	FALSE	FALSE	TRUE
NC_016856.1__13569	NC_016856.1	TTTATCTGCCCTTAACATGCATACACGGGCGGAGAGGAAAC	13569	143	0.72	91	0.91	91	0.57	219	1	99	0.62	270	1	87	0.66	123	0.87	gene12	STM14_RS00630	STM14_0014	dnaJ	26	Upstream	WP_001119009.1	molecular chaperone DnaJ	TRUE	FALSE	FALSE	FALSE	FALSE	FALSE	FALSE
NC_016856.1__13572	NC_016856.1	TCCTCTCCGCCCGTGTATGCATGTTAAGGGCAGATAAAAAG	13572	191	0.8	132	1	182	0.81	204	0.97	147	0.71	280	0.93	157	0.87	153	0.95	gene12	STM14_RS00630	STM14_0014	dnaJ	23	Upstream	WP_001119009.1	molecular chaperone DnaJ	TRUE	FALSE	FALSE	FALSE	FALSE	FALSE	FALSE
NC_016856.1__13794	NC_016856.1	GCAAAAACGCGCAGCCTACGATCAGTATGGTCACGCCGCGT	13794	250	0.97	148	1	240	1	203	0.98	0	0	0	0	0	0	0	0	gene12	STM14_RS00630	STM14_0014	dnaJ	0	Genic	WP_001119009.1	molecular chaperone DnaJ	FALSE	FALSE	FALSE	FALSE	TRUE	FALSE	FALSE
NC_016856.1__13795	NC_016856.1	AACGCGGCGTGACCATACTGATCGTAGGCTGCGCGTTTTTG	13795	251	0.93	142	1	225	0.91	237	0.95	0	0	0	0	0	0	0	0	gene12	STM14_RS00630	STM14_0014	dnaJ	0	Genic	WP_001119009.1	molecular chaperone DnaJ	FALSE	FALSE	FALSE	FALSE	TRUE	FALSE	FALSE
NC_016856.1__13797	NC_016856.1	AAAACGCGCAGCCTACGATCAGTATGGTCACGCCGCGTTTG	13797	291	0.97	136	0.98	270	0.98	259	0.98	252	1	371	0.97	205	1	241	1	gene12	STM14_RS00630	STM14_0014	dnaJ	0	Genic	WP_001119009.1	molecular chaperone DnaJ	FALSE	FALSE	FALSE	FALSE	FALSE	TRUE	FALSE
NC_016856.1__13968	NC_016856.1	TGATTTGCGTTATAACATGGATCTCACCCTGGAAGAAGCGG	13968	282	1	142	1	246	0.97	279	1	0	0	0	0	0	0	0	0	gene12	STM14_RS00630	STM14_0014	dnaJ	0	Genic	WP_001119009.1	molecular chaperone DnaJ	FALSE	FALSE	FALSE	FALSE	TRUE	FALSE	FALSE
NC_016856.1__13969	NC_016856.1	ACCGCTTCTTCCAGGGTGAGATCCATGTTATAACGCAAATC	13969	300	1	141	1	273	1	300	1	0	0	0	0	0	0	0	0	gene12	STM14_RS00630	STM14_0014	dnaJ	0	Genic	WP_001119009.1	molecular chaperone DnaJ	FALSE	FALSE	FALSE	FALSE	TRUE	FALSE	FALSE
NC_016856.1__14009	NC_016856.1	TGCGTGGCGTGACCAAAGAGATCCGTATTCCGACGCTGGAG	14009	262	1	157	1	263	1	268	1	0	0	0	0	0	0	0	0	gene12	STM14_RS00630	STM14_0014	dnaJ	0	Genic	WP_001119009.1	molecular chaperone DnaJ	FALSE	FALSE	FALSE	FALSE	TRUE	FALSE	FALSE
NC_016856.1__14010	NC_016856.1	CCTCCAGCGTCGGAATACGGATCTCTTTGGTCACGCCACGC	14010	281	1	160	1	247	0.97	250	1	0	0	0	0	0	0	0	0	gene12	STM14_RS00630	STM14_0014	dnaJ	0	Genic	WP_001119009.1	molecular chaperone DnaJ	FALSE	FALSE	FALSE	FALSE	TRUE	FALSE	FALSE
NC_016856.1__14178	NC_016856.1	TATGGCACGGATCTTTGATCAGCGTACCGCGTCCCTGACAG	14178	318	1	141	1	262	1	292	1	255	1	396	1	216	1	238	1	gene12	STM14_RS00630	STM14_0014	dnaJ	0	Genic	WP_001119009.1	molecular chaperone DnaJ	FALSE	FALSE	FALSE	FALSE	FALSE	TRUE	FALSE
NC_016856.1__14180	NC_016856.1	GTCAGGGACGCGGTACGCTGATCAAAGATCCGTGCCATAAA	14180	297	1	169	1	282	1	281	1	0	0	0	0	0	0	0	0	gene12	STM14_RS00630	STM14_0014	dnaJ	0	Genic	WP_001119009.1	molecular chaperone DnaJ	FALSE	FALSE	FALSE	FALSE	TRUE	FALSE	FALSE
NC_016856.1__14181	NC_016856.1	ATTTATGGCACGGATCTTTGATCAGCGTACCGCGTCCCTGA	14181	277	1	138	1	256	1	242	0.94	0	0	0	0	0	0	0	0	gene12	STM14_RS00630	STM14_0014	dnaJ	0	Genic	WP_001119009.1	molecular chaperone DnaJ	FALSE	FALSE	FALSE	FALSE	TRUE	FALSE	FALSE
NC_016856.1__14187	NC_016856.1	ACGCGGTACGCTGATCAAAGATCCGTGCCATAAATGTCACG	14187	269	1	158	1	275	1	295	1	0	0	0	0	0	0	0	0	gene12	STM14_RS00630	STM14_0014	dnaJ	0	Genic	WP_001119009.1	molecular chaperone DnaJ	FALSE	FALSE	FALSE	FALSE	TRUE	FALSE	FALSE
NC_016856.1__14188	NC_016856.1	CCGTGACATTTATGGCACGGATCTTTGATCAGCGTACCGCG	14188	328	1	132	1	307	1	293	1	0	0	0	0	0	0	0	0	gene12	STM14_RS00630	STM14_0014	dnaJ	0	Genic	WP_001119009.1	molecular chaperone DnaJ	FALSE	FALSE	FALSE	FALSE	TRUE	FALSE	FALSE
NC_016856.1__14236	NC_016856.1	GCCGGGATTTTAACGGACAGAGTTTTACTCTTTTCAACACG	14236	227	0.96	143	1	221	0.95	272	1	207	0.97	399	1	175	1	202	0.94	gene12	STM14_RS00630	STM14_0014	dnaJ	0	Genic	WP_001119009.1	molecular chaperone DnaJ	FALSE	TRUE	FALSE	FALSE	FALSE	FALSE	FALSE
NC_016856.1__14274	NC_016856.1	GGCGGGCGTGGATACCGGCGATCGTATTCGTCTGGCAGGCG	14274	230	0.97	151	1	253	1	208	0.94	0	0	0	0	0	0	0	0	gene12	STM14_RS00630	STM14_0014	dnaJ	0	Genic	WP_001119009.1	molecular chaperone DnaJ	FALSE	FALSE	FALSE	FALSE	TRUE	FALSE	FALSE
NC_016856.1__14275	NC_016856.1	TCGCCTGCCAGACGAATACGATCGCCGGTATCCACGCCCGC	14275	306	1	166	1	282	1	255	1	0	0	0	0	0	0	0	0	gene12	STM14_RS00630	STM14_0014	dnaJ	0	Genic	WP_001119009.1	molecular chaperone DnaJ	FALSE	FALSE	FALSE	FALSE	TRUE	FALSE	FALSE
NC_016856.1__14408	NC_016856.1	ATCTTTATTGCGAAGTGCCGATCAACTTTGCGATGGCGGCG	14408	284	1	162	1	313	1	315	1	0	0	0	0	0	0	0	0	gene12	STM14_RS00630	STM14_0014	dnaJ	0	Genic	WP_001119009.1	molecular chaperone DnaJ	FALSE	FALSE	FALSE	FALSE	TRUE	FALSE	FALSE
NC_016856.1__14409	NC_016856.1	GCGCCGCCATCGCAAAGTTGATCGGCACTTCGCAATAAAGA	14409	297	1	124	0.92	264	1	252	1	0	0	0	0	0	0	0	0	gene12	STM14_RS00630	STM14_0014	dnaJ	0	Genic	WP_001119009.1	molecular chaperone DnaJ	FALSE	FALSE	FALSE	FALSE	TRUE	FALSE	FALSE
NC_016856.1__14631	NC_016856.1	ACAGAAGCAATTGCTAAAAGATCTTCAGGAAAGTTTTGGCG	14631	265	1	170	1	259	1	287	1	0	0	0	0	0	0	0	0	gene12	STM14_RS00630	STM14_0014	dnaJ	0	Genic	WP_001119009.1	molecular chaperone DnaJ	FALSE	FALSE	FALSE	FALSE	TRUE	FALSE	FALSE
NC_016856.1__14632	NC_016856.1	CCGCCAAAACTTTCCTGAAGATCTTTTAGCAATTGCTTCTG	14632	282	1	152	1	281	1	346	1	0	0	0	0	0	0	0	0	gene12	STM14_RS00630	STM14_0014	dnaJ	0	Genic	WP_001119009.1	molecular chaperone DnaJ	FALSE	FALSE	FALSE	FALSE	TRUE	FALSE	FALSE
NC_016856.1__15019	NC_016856.1	GGAGGCAGACAGCGAATGGGATCGAAAGGTGCCAACAAGAG	15019	196	1	129	0.97	266	1	271	1	0	0	0	0	0	0	0	0	gene13	STM14_RS00635	STM14_0016	NA	0	Genic	WP_000534902.1	LysR family transcriptional regulator	FALSE	FALSE	FALSE	FALSE	TRUE	FALSE	FALSE
NC_016856.1__15020	NC_016856.1	GCTCTTGTTGGCACCTTTCGATCCCATTCGCTGTCTGCCTC	15020	300	0.99	151	1	322	0.99	276	0.99	0	0	0	0	0	0	0	0	gene13	STM14_RS00635	STM14_0016	NA	0	Genic	WP_000534902.1	LysR family transcriptional regulator	FALSE	FALSE	FALSE	FALSE	TRUE	FALSE	FALSE
NC_016856.1__15139	NC_016856.1	TGCAGGCGCTTTAACGCCAGAGAAACGGCAGCCGGTGTAAT	15139	218	1	100	0.91	223	0.9	219	0.93	263	1	344	0.97	182	1	211	0.98	gene13	STM14_RS00635	STM14_0016	NA	0	Genic	WP_000534902.1	LysR family transcriptional regulator	FALSE	TRUE	FALSE	FALSE	FALSE	FALSE	FALSE
NC_016856.1__15161	NC_016856.1	TGGCGTTAAAGCGCCTGCAGAGTTATTACCCGGAGGAACTG	15161	223	1	134	1	233	1	223	1	246	1	283	1	173	1	244	1	gene13	STM14_RS00635	STM14_0016	NA	0	Genic	WP_000534902.1	LysR family transcriptional regulator	FALSE	TRUE	FALSE	FALSE	FALSE	FALSE	FALSE
NC_016856.1__15190	NC_016856.1	CCGGAGGAACTGTTTAGCAGAGGGAAAGGCGGGCTCATCCC	15190	165	0.91	133	0.98	188	0.87	199	0.96	237	1	289	0.94	146	0.9	180	0.95	gene13	STM14_RS00635	STM14_0016	NA	0	Genic	WP_000534902.1	LysR family transcriptional regulator	FALSE	TRUE	FALSE	FALSE	FALSE	FALSE	FALSE
NC_016856.1__15279	NC_016856.1	CATCTTTTTTGCTATTACAGAGAAATGTATCATCCACCAGT	15279	215	0.98	131	1	212	0.93	231	0.95	261	1	380	1	222	1	190	0.92	gene13	STM14_RS00635	STM14_0016	NA	0	Genic	WP_000534902.1	LysR family transcriptional regulator	FALSE	TRUE	FALSE	FALSE	FALSE	FALSE	FALSE
NC_016856.1__15462	NC_016856.1	TCTGTTTACTGCGCAAGGCGATCTGTTGATTAGTGCCGAAC	15462	191	1	159	1	342	1	360	1	0	0	0	0	0	0	0	0	gene13	STM14_RS00635	STM14_0016	NA	0	Genic	WP_000534902.1	LysR family transcriptional regulator	FALSE	FALSE	FALSE	FALSE	TRUE	FALSE	FALSE
NC_016856.1__15463	NC_016856.1	GGTTCGGCACTAATCAACAGATCGCCTTGCGCAGTAAACAG	15463	248	1	134	1	316	1	365	1	0	0	0	0	0	0	0	0	gene13	STM14_RS00635	STM14_0016	NA	0	Genic	WP_000534902.1	LysR family transcriptional regulator	FALSE	FALSE	FALSE	FALSE	TRUE	FALSE	FALSE
NC_016856.1__15678	NC_016856.1	TAGCGAATTATTTAAGGATGATCTTTACTATACTGGCAGGC	15678	269	1	125	1	357	1	276	1	0	0	0	0	0	0	0	0	gene13	STM14_RS00635	STM14_0016	NA	0	Genic	WP_000534902.1	LysR family transcriptional regulator	FALSE	FALSE	FALSE	FALSE	TRUE	FALSE	FALSE
NC_016856.1__15679	NC_016856.1	CGCCTGCCAGTATAGTAAAGATCATCCTTAAATAATTCGCT	15679	207	1	135	1	276	0.98	254	0.98	0	0	0	0	0	0	0	0	gene13	STM14_RS00635	STM14_0016	NA	0	Genic	WP_000534902.1	LysR family transcriptional regulator	FALSE	FALSE	FALSE	FALSE	TRUE	FALSE	FALSE
NC_016856.1__15746	NC_016856.1	TTAACGGTTTGATGAGCATGATCGAACGAACCTCATTGATT	15746	147	0.92	89	0.84	227	0.98	180	0.94	0	0	0	0	0	0	0	0	gene13	STM14_RS00635	STM14_0016	NA	0	Genic	WP_000534902.1	LysR family transcriptional regulator	FALSE	FALSE	FALSE	FALSE	TRUE	FALSE	FALSE
NC_016856.1__15747	NC_016856.1	CAATCAATGAGGTTCGTTCGATCATGCTCATCAAACCGTTA	15747	234	0.99	101	0.89	269	1	234	0.98	0	0	0	0	0	0	0	0	gene13	STM14_RS00635	STM14_0016	NA	0	Genic	WP_000534902.1	LysR family transcriptional regulator	FALSE	FALSE	FALSE	FALSE	TRUE	FALSE	FALSE
NC_016856.1__15838	NC_016856.1	TTCAAAGCCAGTTCGGGCGGAGGCTGAATAAATTTAATGTC	15838	47	0.37	0	0	0	0	0	0	0	0	0	0	0	0	0	0	gene13	STM14_RS00635	STM14_0016	NA	0	Genic	WP_000534902.1	LysR family transcriptional regulator	FALSE	FALSE	FALSE	FALSE	FALSE	FALSE	TRUE
NC_016856.1__15877	NC_016856.1	AAGTCAGTTCAGGTCTATGCATCCTGGAATAAAAATAGTAG	15877	0	0	0	0	0	0	41	0.32	0	0	61	0.28	0	0	75	0.38	gene13	STM14_RS00635	STM14_0016	NA	0	Genic	WP_000534902.1	LysR family transcriptional regulator	TRUE	FALSE	FALSE	FALSE	FALSE	FALSE	FALSE
NC_016856.1__16142	NC_016856.1	TTGTGCTATTGGAGCTAGAGATCTTACTCACTATTATTTCG	16142	233	1	139	1	272	0.98	302	1	0	0	0	0	0	0	0	0	gene14	STM14_RS00640	STM14_0017	NA	0	Genic	WP_000026889.1	hypothetical protein	FALSE	FALSE	FALSE	FALSE	TRUE	FALSE	FALSE
NC_016856.1__16143	NC_016856.1	TCGAAATAATAGTGAGTAAGATCTCTAGCTCCAATAGCACA	16143	249	1	112	1	275	0.98	232	0.88	0	0	0	0	0	0	0	0	gene14	STM14_RS00640	STM14_0017	NA	0	Genic	WP_000026889.1	hypothetical protein	FALSE	FALSE	FALSE	FALSE	TRUE	FALSE	FALSE
NC_016856.1__16259	NC_016856.1	TTAAATATTGCTTAACGCAGATCGTGATTTCCTGCTTCACC	16259	222	1	113	0.98	268	1	274	0.97	0	0	0	0	0	0	0	0	gene14	STM14_RS00640	STM14_0017	NA	0	Genic	WP_000026889.1	hypothetical protein	FALSE	FALSE	FALSE	FALSE	TRUE	FALSE	FALSE
NC_016856.1__16260	NC_016856.1	TGGTGAAGCAGGAAATCACGATCTGCGTTAAGCAATATTTA	16260	193	0.97	94	0.92	290	1	290	1	0	0	0	0	0	0	0	0	gene14	STM14_RS00640	STM14_0017	NA	0	Genic	WP_000026889.1	hypothetical protein	FALSE	FALSE	FALSE	FALSE	TRUE	FALSE	FALSE
NC_016856.1__16304	NC_016856.1	TCTTGTTAAGCGCGATTGCGATCGAAAAAGAATGCAGTTTC	16304	217	1	153	1	341	1	288	1	0	0	0	0	0	0	0	0	gene14	STM14_RS00640	STM14_0017	NA	0	Genic	WP_000026889.1	hypothetical protein	FALSE	FALSE	FALSE	FALSE	TRUE	FALSE	FALSE
NC_016856.1__16305	NC_016856.1	TGAAACTGCATTCTTTTTCGATCGCAATCGCGCTTAACAAG	16305	216	1	113	1	276	1	268	0.98	0	0	0	0	0	0	0	0	gene14	STM14_RS00640	STM14_0017	NA	0	Genic	WP_000026889.1	hypothetical protein	FALSE	FALSE	FALSE	FALSE	TRUE	FALSE	FALSE
NC_016856.1__16373	NC_016856.1	GCGGTGTTTTCGCGAGTCCGATCTTAAAGATTCTTGGGCGG	16373	193	0.95	135	1	237	0.99	274	1	0	0	0	0	0	0	0	0	gene14	STM14_RS00640	STM14_0017	NA	0	Genic	WP_000026889.1	hypothetical protein	FALSE	FALSE	FALSE	FALSE	TRUE	FALSE	FALSE
NC_016856.1__16374	NC_016856.1	GCCGCCCAAGAATCTTTAAGATCGGACTCGCGAAAACACCG	16374	277	1	172	1	339	1	339	1	0	0	0	0	0	0	0	0	gene14	STM14_RS00640	STM14_0017	NA	0	Genic	WP_000026889.1	hypothetical protein	FALSE	FALSE	FALSE	FALSE	TRUE	FALSE	FALSE
NC_016856.1__16512	NC_016856.1	TCTAGGTCACTCTATTCTTGATCCAGCCATAAATAAATTGT	16512	247	1	151	1	307	1	325	1	0	0	0	0	0	0	0	0	gene15	STM14_RS00645	STM14_0018	NA	0	Genic	WP_001068132.1	hypothetical protein	FALSE	FALSE	FALSE	FALSE	TRUE	FALSE	FALSE
NC_016856.1__16513	NC_016856.1	AACAATTTATTTATGGCTGGATCAAGAATAGAGTGACCTAG	16513	234	1	112	1	266	1	262	1	0	0	0	0	0	0	0	0	gene15	STM14_RS00645	STM14_0018	NA	0	Genic	WP_001068132.1	hypothetical protein	FALSE	FALSE	FALSE	FALSE	TRUE	FALSE	FALSE
NC_016856.1__16889	NC_016856.1	TAGGCTTCAGCGTGGGTCAGATCCCGCATATCGCCAGCATA	16889	319	1	126	1	344	1	366	1	0	0	0	0	0	0	0	0	gene15	STM14_RS00645	STM14_0018	NA	0	Genic	WP_001068132.1	hypothetical protein	FALSE	FALSE	FALSE	FALSE	TRUE	FALSE	FALSE
NC_016856.1__16890	NC_016856.1	CTATGCTGGCGATATGCGGGATCTGACCCACGCTGAAGCCT	16890	256	1	110	1	256	1	282	1	0	0	0	0	0	0	0	0	gene15	STM14_RS00645	STM14_0018	NA	0	Genic	WP_001068132.1	hypothetical protein	FALSE	FALSE	FALSE	FALSE	TRUE	FALSE	FALSE
NC_016856.1__17217	NC_016856.1	CTTGGAATGGTAATAAAAAGATCGTTAATACCAAGCGCTTT	17217	187	0.91	129	1	219	0.94	255	1	0	0	0	0	0	0	0	0	gene16	STM14_RS00650	STM14_0019	NA	0	Genic	WP_000860684.1	transcriptional regulator	FALSE	FALSE	FALSE	FALSE	TRUE	FALSE	FALSE
NC_016856.1__17218	NC_016856.1	TAAAGCGCTTGGTATTAACGATCTTTTTATTACCATTCCAA	17218	239	0.98	109	1	249	1	274	1	0	0	0	0	0	0	0	0	gene16	STM14_RS00650	STM14_0019	NA	0	Genic	WP_000860684.1	transcriptional regulator	FALSE	FALSE	FALSE	FALSE	TRUE	FALSE	FALSE
NC_016856.1__18324	NC_016856.1	TGTCAGCGGCTGGGATGTGGATCCGAAGACTGTAACTCAGT	18324	210	0.93	64	0.88	215	0.96	270	0.98	0	0	0	0	0	0	0	0	gene17	STM14_RS00655	STM14_0022	NA	0	Genic	WP_000235798.1	chitinase	FALSE	FALSE	FALSE	FALSE	TRUE	FALSE	FALSE
NC_016856.1__18325	NC_016856.1	GACTGAGTTACAGTCTTCGGATCCACATCCCAGCCGCTGAC	18325	257	1	73	1	257	1	289	1	0	0	0	0	0	0	0	0	gene17	STM14_RS00655	STM14_0022	NA	0	Genic	WP_000235798.1	chitinase	FALSE	FALSE	FALSE	FALSE	TRUE	FALSE	FALSE
NC_016856.1__18683	NC_016856.1	CGGGTCTGAGCAATGTGAAGATCTCTATTGCCGCTTCTGCT	18683	227	0.99	83	1	223	1	336	1	0	0	0	0	0	0	0	0	gene17	STM14_RS00655	STM14_0022	NA	0	Genic	WP_000235798.1	chitinase	FALSE	FALSE	FALSE	FALSE	TRUE	FALSE	FALSE
NC_016856.1__18684	NC_016856.1	CAGCAGAAGCGGCAATAGAGATCTTCACATTGCTCAGACCC	18684	195	0.93	67	0.94	228	0.95	280	1	0	0	0	0	0	0	0	0	gene17	STM14_RS00655	STM14_0022	NA	0	Genic	WP_000235798.1	chitinase	FALSE	FALSE	FALSE	FALSE	TRUE	FALSE	FALSE
NC_016856.1__18738	NC_016856.1	TGACTATGCGAAAGTAAAAGATCTGATGGCTGCCGGCCTGT	18738	291	1	103	1	272	1	322	1	0	0	0	0	0	0	0	0	gene17	STM14_RS00655	STM14_0022	NA	0	Genic	WP_000235798.1	chitinase	FALSE	FALSE	FALSE	FALSE	TRUE	FALSE	FALSE
NC_016856.1__18739	NC_016856.1	TACAGGCCGGCAGCCATCAGATCTTTTACTTTCGCATAGTC	18739	244	1	99	1	290	1	306	1	0	0	0	0	0	0	0	0	gene17	STM14_RS00655	STM14_0022	NA	0	Genic	WP_000235798.1	chitinase	FALSE	FALSE	FALSE	FALSE	TRUE	FALSE	FALSE
NC_016856.1__18876	NC_016856.1	GGCTGTCGAAACTATCGTTGATCACCTGCTGGCAGAAGGTT	18876	195	0.96	112	1	249	1	315	1	0	0	0	0	0	0	0	0	gene17	STM14_RS00655	STM14_0022	NA	0	Genic	WP_000235798.1	chitinase	FALSE	FALSE	FALSE	FALSE	TRUE	FALSE	FALSE
NC_016856.1__18877	NC_016856.1	AAACCTTCTGCCAGCAGGTGATCAACGATAGTTTCGACAGC	18877	240	1	70	0.98	264	0.99	297	0.98	0	0	0	0	0	0	0	0	gene17	STM14_RS00655	STM14_0022	NA	0	Genic	WP_000235798.1	chitinase	FALSE	FALSE	FALSE	FALSE	TRUE	FALSE	FALSE
NC_016856.1__19071	NC_016856.1	CGTCATTTATAGCTACCTGGATCTGGAAAACCAGAAAGGCC	19071	221	1	89	0.98	282	1	362	0.99	0	0	0	0	0	0	0	0	gene17	STM14_RS00655	STM14_0022	NA	0	Genic	WP_000235798.1	chitinase	FALSE	FALSE	FALSE	FALSE	TRUE	FALSE	FALSE
NC_016856.1__19072	NC_016856.1	CGGCCTTTCTGGTTTTCCAGATCCAGGTAGCTATAAATGAC	19072	274	1	98	1	245	1	322	1	0	0	0	0	0	0	0	0	gene17	STM14_RS00655	STM14_0022	NA	0	Genic	WP_000235798.1	chitinase	FALSE	FALSE	FALSE	FALSE	TRUE	FALSE	FALSE
NC_016856.1__19254	NC_016856.1	CGTGTTTACCTGGACTATCGATCAGGACAACGGCGTGCTGG	19254	194	0.95	108	1	181	0.84	268	0.94	0	0	0	0	0	0	0	0	gene17	STM14_RS00655	STM14_0022	NA	0	Genic	WP_000235798.1	chitinase	FALSE	FALSE	FALSE	FALSE	TRUE	FALSE	FALSE
NC_016856.1__19255	NC_016856.1	ACCAGCACGCCGTTGTCCTGATCGATAGTCCAGGTAAACAC	19255	242	1	88	1	274	1	273	0.99	0	0	0	0	0	0	0	0	gene17	STM14_RS00655	STM14_0022	NA	0	Genic	WP_000235798.1	chitinase	FALSE	FALSE	FALSE	FALSE	TRUE	FALSE	FALSE
NC_016856.1__19257	NC_016856.1	GTTTACCTGGACTATCGATCAGGACAACGGCGTGCTGGTTA	19257	239	0.98	97	1	226	0.97	294	1	267	0.97	371	1	164	1	197	0.98	gene17	STM14_RS00655	STM14_0022	NA	0	Genic	WP_000235798.1	chitinase	FALSE	FALSE	FALSE	FALSE	FALSE	TRUE	FALSE
NC_016856.1__19379	NC_016856.1	TAGAAAAAGATGAAGAGCAGAGCGACAGCGACGACGCGCAG	19379	232	1	73	0.93	203	0.95	244	1	247	1	317	1	130	0.99	209	1	gene17	STM14_RS00655	STM14_0022	NA	0	Genic	WP_000235798.1	chitinase	FALSE	TRUE	FALSE	FALSE	FALSE	FALSE	FALSE
NC_016856.1__19450	NC_016856.1	GAACTGATGGTTGTAGGCGGATCTACGGTACAGCTGTCTGG	19450	300	1	97	1	265	1	316	1	0	0	0	0	0	0	0	0	gene17	STM14_RS00655	STM14_0022	NA	0	Genic	WP_000235798.1	chitinase	FALSE	FALSE	FALSE	FALSE	TRUE	FALSE	FALSE
NC_016856.1__19451	NC_016856.1	GCCAGACAGCTGTACCGTAGATCCGCCTACAACCATCAGTT	19451	267	1	101	1	250	1	366	1	0	0	0	0	0	0	0	0	gene17	STM14_RS00655	STM14_0022	NA	0	Genic	WP_000235798.1	chitinase	FALSE	FALSE	FALSE	FALSE	TRUE	FALSE	FALSE
NC_016856.1__19950	NC_016856.1	TGTCGGCGGTGCATGGACCGATCTTGGCGCTTACTAATACA	19950	285	1	83	0.95	219	1	250	0.95	0	0	0	0	0	0	0	0	gene17	STM14_RS00655	STM14_0022	NA	0	Genic	WP_000235798.1	chitinase	FALSE	FALSE	FALSE	FALSE	TRUE	FALSE	FALSE
NC_016856.1__19951	NC_016856.1	GTGTATTAGTAAGCGCCAAGATCGGTCCATGCACCGCCGAC	19951	326	1	91	1	213	1	337	1	0	0	0	0	0	0	0	0	gene17	STM14_RS00655	STM14_0022	NA	0	Genic	WP_000235798.1	chitinase	FALSE	FALSE	FALSE	FALSE	TRUE	FALSE	FALSE
NC_016856.1__20044	NC_016856.1	CTTTTCTCCACCAGGGACAGAGGAAGAGTAGACCATGACCA	20044	280	0.99	91	0.99	181	0.89	236	0.94	283	1	389	1	121	0.95	185	0.98	gene18	STM14_RS00660	STM14_0023	NA	14	Upstream	WP_000155792.1	chitinase	FALSE	TRUE	FALSE	FALSE	FALSE	FALSE	FALSE
NC_016856.1__20197	NC_016856.1	CACGGCTTCCGGGCACATCGATCCATGGGGAAATAGCGGCG	20197	300	1	102	1	225	1	340	1	0	0	0	0	0	0	0	0	gene18	STM14_RS00660	STM14_0023	NA	0	Genic	WP_000155792.1	chitinase	FALSE	FALSE	FALSE	FALSE	TRUE	FALSE	FALSE
NC_016856.1__20198	NC_016856.1	CCGCCGCTATTTCCCCATGGATCGATGTGCCCGGAAGCCGT	20198	281	0.99	83	1	227	1	308	1	0	0	0	0	0	0	0	0	gene18	STM14_RS00660	STM14_0023	NA	0	Genic	WP_000155792.1	chitinase	FALSE	FALSE	FALSE	FALSE	TRUE	FALSE	FALSE
NC_016856.1__20306	NC_016856.1	CCCGGCTGAAGAAGTAATGCATCGCTGTTATTAATGATGAT	20306	0	0	0	0	0	0	98	0.47	0	0	0	0	0	0	0	0	gene18	STM14_RS00660	STM14_0023	NA	0	Genic	WP_000155792.1	chitinase	TRUE	FALSE	FALSE	FALSE	FALSE	FALSE	FALSE
NC_016856.1__20309	NC_016856.1	ATCATTAATAACAGCGATGCATTACTTCTTCAGCCGGGCGA	20309	0	0	0	0	0	0	63	0.36	0	0	0	0	0	0	0	0	gene18	STM14_RS00660	STM14_0023	NA	0	Genic	WP_000155792.1	chitinase	TRUE	FALSE	FALSE	FALSE	FALSE	FALSE	FALSE
NC_016856.1__20428	NC_016856.1	ATCGTCATCCGAAGACGCAGAGTCTGCAACCCCATCCGATC	20428	237	1	93	0.95	208	1	238	0.99	247	0.88	323	0.96	146	1	183	0.95	gene18	STM14_RS00660	STM14_0023	NA	0	Genic	WP_000155792.1	chitinase	FALSE	TRUE	FALSE	FALSE	FALSE	FALSE	FALSE
NC_016856.1__20446	NC_016856.1	AGAGTCTGCAACCCCATCCGATCAGGAGACGCCAGCGATAC	20446	257	1	75	0.81	194	0.94	230	0.88	0	0	0	0	0	0	0	0	gene18	STM14_RS00660	STM14_0023	NA	0	Genic	WP_000155792.1	chitinase	FALSE	FALSE	FALSE	FALSE	TRUE	FALSE	FALSE
NC_016856.1__20447	NC_016856.1	GGTATCGCTGGCGTCTCCTGATCGGATGGGGTTGCAGACTC	20447	326	1	79	0.93	270	0.99	293	1	0	0	0	0	0	0	0	0	gene18	STM14_RS00660	STM14_0023	NA	0	Genic	WP_000155792.1	chitinase	FALSE	FALSE	FALSE	FALSE	TRUE	FALSE	FALSE
NC_016856.1__20449	NC_016856.1	GTCTGCAACCCCATCCGATCAGGAGACGCCAGCGATACCCG	20449	223	0.97	83	0.98	220	1	266	1	312	1	324	0.95	130	1	179	0.95	gene18	STM14_RS00660	STM14_0023	NA	0	Genic	WP_000155792.1	chitinase	FALSE	FALSE	FALSE	FALSE	FALSE	TRUE	FALSE
NC_016856.1__20623	NC_016856.1	CCTCTACGCCCAGGCGGTAGATCTCAATCAGCTTCAACTGA	20623	253	1	83	0.96	223	1	241	0.9	0	0	0	0	0	0	0	0	gene18	STM14_RS00660	STM14_0023	NA	0	Genic	WP_000155792.1	chitinase	FALSE	FALSE	FALSE	FALSE	TRUE	FALSE	FALSE
NC_016856.1__20624	NC_016856.1	TTCAGTTGAAGCTGATTGAGATCTACCGCCTGGGCGTAGAG	20624	352	1	113	1	287	1	354	1	0	0	0	0	0	0	0	0	gene18	STM14_RS00660	STM14_0023	NA	0	Genic	WP_000155792.1	chitinase	FALSE	FALSE	FALSE	FALSE	TRUE	FALSE	FALSE
NC_016856.1__20668	NC_016856.1	TACGGCCAGCGCGCACCCCGATCCCTACAGTCCGTTTCAGG	20668	255	1	81	0.88	191	0.99	283	1	0	0	0	0	0	0	0	0	gene18	STM14_RS00660	STM14_0023	NA	0	Genic	WP_000155792.1	chitinase	FALSE	FALSE	FALSE	FALSE	TRUE	FALSE	FALSE
NC_016856.1__20669	NC_016856.1	CCCTGAAACGGACTGTAGGGATCGGGGTGCGCGCTGGCCGT	20669	309	0.99	59	0.85	187	0.98	276	0.99	0	0	0	0	0	0	0	0	gene18	STM14_RS00660	STM14_0023	NA	0	Genic	WP_000155792.1	chitinase	FALSE	FALSE	FALSE	FALSE	TRUE	FALSE	FALSE
NC_016856.1__20881	NC_016856.1	GAACGCGACGTTGGCCCATGATCCTGCCCGTCAGGGAAAAG	20881	273	1	88	1	263	1	333	1	0	0	0	0	0	0	0	0	gene18	STM14_RS00660	STM14_0023	NA	0	Genic	WP_000155792.1	chitinase	FALSE	FALSE	FALSE	FALSE	TRUE	FALSE	FALSE
NC_016856.1__20882	NC_016856.1	ACTTTTCCCTGACGGGCAGGATCATGGGCCAACGTCGCGTT	20882	316	1	85	0.96	222	1	328	1	0	0	0	0	0	0	0	0	gene18	STM14_RS00660	STM14_0023	NA	0	Genic	WP_000155792.1	chitinase	FALSE	FALSE	FALSE	FALSE	TRUE	FALSE	FALSE
NC_016856.1__21015	NC_016856.1	GTGAGTGGGGCGAGGTTCTGACAATAGGCGATCTTAGCGCA	21015	0	0	0	0	0	0	0	0	0	0	61	0.48	0	0	0	0	gene18	STM14_RS00660	STM14_0023	NA	0	Genic	WP_000155792.1	chitinase	FALSE	FALSE	FALSE	FALSE	FALSE	FALSE	TRUE
NC_016856.1__21018	NC_016856.1	AGTGGGGCGAGGTTCTGACAATAGGCGATCTTAGCGCAGGA	21018	0	0	0	0	0	0	0	0	0	0	45	0.32	0	0	0	0	gene18	STM14_RS00660	STM14_0023	NA	0	Genic	WP_000155792.1	chitinase	FALSE	FALSE	FALSE	FALSE	FALSE	FALSE	TRUE
NC_016856.1__21025	NC_016856.1	CGAGGTTCTGACAATAGGCGATCTTAGCGCAGGAACGTATC	21025	240	1	86	1	201	1	299	1	0	0	0	0	0	0	0	0	gene18	STM14_RS00660	STM14_0023	NA	0	Genic	WP_000155792.1	chitinase	FALSE	FALSE	FALSE	FALSE	TRUE	FALSE	FALSE
NC_016856.1__21026	NC_016856.1	CGATACGTTCCTGCGCTAAGATCGCCTATTGTCAGAACCTC	21026	308	1	98	1	265	1	344	1	0	0	0	0	0	0	0	0	gene18	STM14_RS00660	STM14_0023	NA	0	Genic	WP_000155792.1	chitinase	FALSE	FALSE	FALSE	FALSE	TRUE	FALSE	FALSE
NC_016856.1__21102	NC_016856.1	TTGCAGCGTAACGGTAAAAGAGGACTCGACTGGCGCGATTT	21102	0	0	0	0	0	0	0	0	0	0	54	0.36	0	0	0	0	gene18	STM14_RS00660	STM14_0023	NA	0	Genic	WP_000155792.1	chitinase	FALSE	FALSE	FALSE	FALSE	FALSE	FALSE	TRUE
NC_016856.1__21237	NC_016856.1	ATGCGAAATTGACCGTTGAGATCGCCGATGCTACGCAAGCG	21237	250	1	76	0.94	221	1	324	1	0	0	0	0	0	0	0	0	gene18	STM14_RS00660	STM14_0023	NA	0	Genic	WP_000155792.1	chitinase	FALSE	FALSE	FALSE	FALSE	TRUE	FALSE	FALSE
NC_016856.1__21238	NC_016856.1	CCGCTTGCGTAGCATCGGCGATCTCAACGGTCAATTTCGCA	21238	241	1	105	1	202	1	255	0.99	0	0	0	0	0	0	0	0	gene18	STM14_RS00660	STM14_0023	NA	0	Genic	WP_000155792.1	chitinase	FALSE	FALSE	FALSE	FALSE	TRUE	FALSE	FALSE
NC_016856.1__21277	NC_016856.1	ACTGCGGTTGGTTGGCGATCAGCGTGACGGTACGCTCATCC	21277	275	1	87	1	207	1	317	1	346	1	357	1	141	1	194	1	gene18	STM14_RS00660	STM14_0023	NA	0	Genic	WP_000155792.1	chitinase	FALSE	FALSE	FALSE	FALSE	FALSE	TRUE	FALSE
NC_016856.1__21279	NC_016856.1	ATGAGCGTACCGTCACGCTGATCGCCAACCAACCGCAGTTA	21279	232	0.98	73	0.93	205	0.99	286	0.98	0	0	0	0	0	0	0	0	gene18	STM14_RS00660	STM14_0023	NA	0	Genic	WP_000155792.1	chitinase	FALSE	FALSE	FALSE	FALSE	TRUE	FALSE	FALSE
NC_016856.1__21280	NC_016856.1	TTAACTGCGGTTGGTTGGCGATCAGCGTGACGGTACGCTCA	21280	231	0.99	77	0.91	194	0.98	292	1	0	0	0	0	0	0	0	0	gene18	STM14_RS00660	STM14_0023	NA	0	Genic	WP_000155792.1	chitinase	FALSE	FALSE	FALSE	FALSE	TRUE	FALSE	FALSE
NC_016856.1__21354	NC_016856.1	TCAATCTGCAGCCTGCGATGATTAATAACCGCTTTATATCG	21354	0	0	0	0	0	0	0	0	0	0	43	0.33	0	0	0	0	gene18	STM14_RS00660	STM14_0023	NA	0	Genic	WP_000155792.1	chitinase	FALSE	FALSE	FALSE	FALSE	FALSE	FALSE	TRUE
NC_016856.1__21580	NC_016856.1	AATGCTGGAGAGCGGCAGCGATCGGCAGACGTTGGCATTAC	21580	240	0.99	105	1	223	1	279	1	0	0	0	0	0	0	0	0	gene18	STM14_RS00660	STM14_0023	NA	0	Genic	WP_000155792.1	chitinase	FALSE	FALSE	FALSE	FALSE	TRUE	FALSE	FALSE
NC_016856.1__21581	NC_016856.1	CGTAATGCCAACGTCTGCCGATCGCTGCCGCTCTCCAGCAT	21581	253	1	107	1	209	1	254	1	0	0	0	0	0	0	0	0	gene18	STM14_RS00660	STM14_0023	NA	0	Genic	WP_000155792.1	chitinase	FALSE	FALSE	FALSE	FALSE	TRUE	FALSE	FALSE
NC_016856.1__21802	NC_016856.1	CGTGACGGTTAACGCGCCAGAGACGGTTTCTCTTTATCGCG	21802	240	0.98	101	1	255	1	290	1	315	1	321	1	172	1	195	1	gene18	STM14_RS00660	STM14_0023	NA	0	Genic	WP_000155792.1	chitinase	FALSE	TRUE	FALSE	FALSE	FALSE	FALSE	FALSE
NC_016856.1__21874	NC_016856.1	TGGTTTTGACGGCGGCGGCGATCCGGTTCCGGCCGCGGAGG	21874	307	1	129	1	255	1	332	1	0	0	0	0	0	0	0	0	gene18	STM14_RS00660	STM14_0023	NA	0	Genic	WP_000155792.1	chitinase	FALSE	FALSE	FALSE	FALSE	TRUE	FALSE	FALSE
NC_016856.1__21875	NC_016856.1	ACCTCCGCGGCCGGAACCGGATCGCCGCCGCCGTCAAAACC	21875	240	0.99	104	0.99	201	0.96	259	0.98	0	0	0	0	0	0	0	0	gene18	STM14_RS00660	STM14_0023	NA	0	Genic	WP_000155792.1	chitinase	FALSE	FALSE	FALSE	FALSE	TRUE	FALSE	FALSE
NC_016856.1__21939	NC_016856.1	TGGATTACGCGACGTTACCGATCCATAAAACCGTTGCGCTG	21939	291	1	120	1	257	1	281	1	0	0	0	0	0	0	0	0	gene18	STM14_RS00660	STM14_0023	NA	0	Genic	WP_000155792.1	chitinase	FALSE	FALSE	FALSE	FALSE	TRUE	FALSE	FALSE
NC_016856.1__21940	NC_016856.1	CCAGCGCAACGGTTTTATGGATCGGTAACGTCGCGTAATCC	21940	241	0.98	106	1	199	0.97	290	0.98	0	0	0	0	0	0	0	0	gene18	STM14_RS00660	STM14_0023	NA	0	Genic	WP_000155792.1	chitinase	FALSE	FALSE	FALSE	FALSE	TRUE	FALSE	FALSE
NC_016856.1__22324	NC_016856.1	GTTGCCGACGTTTAGCGACGATCTCTACGGCTATATTCAGG	22324	216	0.99	86	1	211	0.99	277	0.99	0	0	0	0	0	0	0	0	gene18	STM14_RS00660	STM14_0023	NA	0	Genic	WP_000155792.1	chitinase	FALSE	FALSE	FALSE	FALSE	TRUE	FALSE	FALSE
NC_016856.1__22325	NC_016856.1	GCCTGAATATAGCCGTAGAGATCGTCGCTAAACGTCGGCAA	22325	245	1	104	1	237	1	282	1	0	0	0	0	0	0	0	0	gene18	STM14_RS00660	STM14_0023	NA	0	Genic	WP_000155792.1	chitinase	FALSE	FALSE	FALSE	FALSE	TRUE	FALSE	FALSE
NC_016856.1__22448	NC_016856.1	TGCCCTTCAGCTACCGGATCAGCGGTATCGCGCAGCACCCA	22448	223	0.97	103	1	190	0.94	257	0.99	306	1	346	1	131	0.96	193	1	gene18	STM14_RS00660	STM14_0023	NA	0	Genic	WP_000155792.1	chitinase	FALSE	FALSE	FALSE	FALSE	FALSE	TRUE	FALSE
NC_016856.1__22450	NC_016856.1	GGTGCTGCGCGATACCGCTGATCCGGTAGCTGAAGGGCAGG	22450	282	1	150	1	280	1	366	1	0	0	0	0	0	0	0	0	gene18	STM14_RS00660	STM14_0023	NA	0	Genic	WP_000155792.1	chitinase	FALSE	FALSE	FALSE	FALSE	TRUE	FALSE	FALSE
NC_016856.1__22451	NC_016856.1	GCCTGCCCTTCAGCTACCGGATCAGCGGTATCGCGCAGCAC	22451	205	0.99	99	0.94	190	0.94	253	0.96	0	0	0	0	0	0	0	0	gene18	STM14_RS00660	STM14_0023	NA	0	Genic	WP_000155792.1	chitinase	FALSE	FALSE	FALSE	FALSE	TRUE	FALSE	FALSE
NC_016856.1__22473	NC_016856.1	CGGTAGCTGAAGGGCAGGCGATCGCCGGATTTATTCATGAA	22473	274	1	112	1	255	1	246	1	0	0	0	0	0	0	0	0	gene18	STM14_RS00660	STM14_0023	NA	0	Genic	WP_000155792.1	chitinase	FALSE	FALSE	FALSE	FALSE	TRUE	FALSE	FALSE
NC_016856.1__22474	NC_016856.1	GTTCATGAATAAATCCGGCGATCGCCTGCCCTTCAGCTACC	22474	252	1	157	1	224	1	313	1	0	0	0	0	0	0	0	0	gene18	STM14_RS00660	STM14_0023	NA	0	Genic	WP_000155792.1	chitinase	FALSE	FALSE	FALSE	FALSE	TRUE	FALSE	FALSE
NC_016856.1__22783	NC_016856.1	TGACGCCCGCATTGGCAGCGATCCTGACACGCTCTCTTTGC	22783	177	0.95	118	0.99	181	0.98	251	1	0	0	0	0	0	0	0	0	gene18	STM14_RS00660	STM14_0023	NA	0	Genic	WP_000155792.1	chitinase	FALSE	FALSE	FALSE	FALSE	TRUE	FALSE	FALSE
NC_016856.1__22784	NC_016856.1	TGCAAAGAGAGCGTGTCAGGATCGCTGCCAATGCGGGCGTC	22784	219	1	105	0.99	219	1	234	0.94	0	0	0	0	0	0	0	0	gene18	STM14_RS00660	STM14_0023	NA	0	Genic	WP_000155792.1	chitinase	FALSE	FALSE	FALSE	FALSE	TRUE	FALSE	FALSE
NC_016856.1__22935	NC_016856.1	CGGACTTTAACGTCTTTTCGATCTTATGGGGCGGTGGTTCT	22935	172	0.91	109	0.96	195	0.97	256	0.98	0	0	0	0	0	0	0	0	gene18	STM14_RS00660	STM14_0023	NA	0	Genic	WP_000155792.1	chitinase	FALSE	FALSE	FALSE	FALSE	TRUE	FALSE	FALSE
NC_016856.1__22936	NC_016856.1	TAGAACCACCGCCCCATAAGATCGAAAAGACGTTAAAGTCC	22936	263	1	117	1	260	1	276	1	0	0	0	0	0	0	0	0	gene18	STM14_RS00660	STM14_0023	NA	0	Genic	WP_000155792.1	chitinase	FALSE	FALSE	FALSE	FALSE	TRUE	FALSE	FALSE
NC_016856.1__23804	NC_016856.1	GATGGTGATGAGCGCGCGCGATCGTGAATTAGTCGGCGTCG	23804	238	0.99	103	0.99	197	0.99	289	1	0	0	0	0	0	0	0	0	gene19	STM14_RS00665	STM14_0025	NA	0	Genic	WP_000738617.1	hypothetical protein	FALSE	FALSE	FALSE	FALSE	TRUE	FALSE	FALSE
NC_016856.1__23805	NC_016856.1	TCGACGCCGACTAATTCACGATCGCGCGCGCTCATCACCAT	23805	212	1	108	1	219	1	262	1	0	0	0	0	0	0	0	0	gene19	STM14_RS00665	STM14_0025	NA	0	Genic	WP_000738617.1	hypothetical protein	FALSE	FALSE	FALSE	FALSE	TRUE	FALSE	FALSE
NC_016856.1__24499	NC_016856.1	TCCGCCAAAGGCAATGGCAGAGACCATTAATGCTAGTACAG	24499	208	1	95	1	191	0.98	275	1	281	1	249	0.92	161	1	185	0.98	gene20	STM14_RS00670	STM14_0028	NA	0	Genic	WP_000743357.1	fimbrial protein BcfA	FALSE	TRUE	FALSE	FALSE	FALSE	FALSE	FALSE
NC_016856.1__24619	NC_016856.1	TGTCACGGTCTGATCGACAGAGTCAGCGGAAACAGAACAGG	24619	196	1	92	1	163	1	182	0.95	200	1	242	1	113	0.98	161	1	gene20	STM14_RS00670	STM14_0028	NA	0	Genic	WP_000743357.1	fimbrial protein BcfA	FALSE	TRUE	FALSE	FALSE	FALSE	FALSE	FALSE
NC_016856.1__24626	NC_016856.1	TGTTTCCGCTGACTCTGTCGATCAGACCGTGACATTAGGCC	24626	192	0.93	98	0.96	196	0.97	270	1	0	0	0	0	0	0	0	0	gene20	STM14_RS00670	STM14_0028	NA	0	Genic	WP_000743357.1	fimbrial protein BcfA	FALSE	FALSE	FALSE	FALSE	TRUE	FALSE	FALSE
NC_016856.1__24627	NC_016856.1	TGGCCTAATGTCACGGTCTGATCGACAGAGTCAGCGGAAAC	24627	316	0.99	120	1	247	1	307	0.99	0	0	0	0	0	0	0	0	gene20	STM14_RS00670	STM14_0028	NA	0	Genic	WP_000743357.1	fimbrial protein BcfA	FALSE	FALSE	FALSE	FALSE	TRUE	FALSE	FALSE
NC_016856.1__24629	NC_016856.1	TTCCGCTGACTCTGTCGATCAGACCGTGACATTAGGCCAGG	24629	244	1	117	1	168	0.95	234	0.94	234	1	285	1	152	1	196	1	gene20	STM14_RS00670	STM14_0028	NA	0	Genic	WP_000743357.1	fimbrial protein BcfA	FALSE	FALSE	FALSE	FALSE	FALSE	TRUE	FALSE
NC_016856.1__25361	NC_016856.1	TTACGCCGCCTCTCTTTGTGATCCAGCCTAAAAAAGAAAAT	25361	316	1	122	1	278	1	423	1	0	0	0	0	0	0	0	0	gene21	STM14_RS00675	STM14_0029	bcfB	0	Genic	WP_000742551.1	fimbrial chaperone protein BcfB	FALSE	FALSE	FALSE	FALSE	TRUE	FALSE	FALSE
NC_016856.1__25362	NC_016856.1	TATTTTCTTTTTTAGGCTGGATCACAAAGAGAGGCGGCGTA	25362	223	1	75	0.93	218	1	277	0.99	0	0	0	0	0	0	0	0	gene21	STM14_RS00675	STM14_0029	bcfB	0	Genic	WP_000742551.1	fimbrial chaperone protein BcfB	FALSE	FALSE	FALSE	FALSE	TRUE	FALSE	FALSE
NC_016856.1__25422	NC_016856.1	CGGGCCGTCATTACCGACCGATCGCGAAAGCGTATTTTATT	25422	200	1	97	1	190	0.93	293	0.98	0	0	0	0	0	0	0	0	gene21	STM14_RS00675	STM14_0029	bcfB	0	Genic	WP_000742551.1	fimbrial chaperone protein BcfB	FALSE	FALSE	FALSE	FALSE	TRUE	FALSE	FALSE
NC_016856.1__25423	NC_016856.1	AAATAAAATACGCTTTCGCGATCGGTCGGTAATGACGGCCC	25423	269	1	105	1	211	1	301	1	0	0	0	0	0	0	0	0	gene21	STM14_RS00675	STM14_0029	bcfB	0	Genic	WP_000742551.1	fimbrial chaperone protein BcfB	FALSE	FALSE	FALSE	FALSE	TRUE	FALSE	FALSE
NC_016856.1__25463	NC_016856.1	CAATTTATTTTTATCGACAGAGGGTATCGCTTTACTGTTTA	25463	188	0.94	63	0.81	219	1	308	1	221	1	270	0.94	141	0.94	214	1	gene21	STM14_RS00675	STM14_0029	bcfB	0	Genic	WP_000742551.1	fimbrial chaperone protein BcfB	FALSE	TRUE	FALSE	FALSE	FALSE	FALSE	FALSE
NC_016856.1__25706	NC_016856.1	TGGTACCGCCGAAAGGCGCGATCACTCTCCCGGCGACGCCC	25706	253	1	85	1	256	1	387	1	0	0	0	0	0	0	0	0	gene21	STM14_RS00675	STM14_0029	bcfB	0	Genic	WP_000742551.1	fimbrial chaperone protein BcfB	FALSE	FALSE	FALSE	FALSE	TRUE	FALSE	FALSE
NC_016856.1__25707	NC_016856.1	CGGGCGTCGCCGGGAGAGTGATCGCGCCTTTCGGCGGTACC	25707	229	0.99	102	1	248	1	378	1	0	0	0	0	0	0	0	0	gene21	STM14_RS00675	STM14_0029	bcfB	0	Genic	WP_000742551.1	fimbrial chaperone protein BcfB	FALSE	FALSE	FALSE	FALSE	TRUE	FALSE	FALSE
NC_016856.1__26045	NC_016856.1	AATACGTTTCTCGCAACCAGAGACATTGCCTTCCAGGCGGT	26045	215	1	62	1	223	1	281	1	232	1	338	1	169	1	154	1	gene22	STM14_RS00680	STM14_0030	bcfC	0	Genic	WP_001245854.1	fimbrial biogenesis outer membrane usher protein	FALSE	TRUE	FALSE	FALSE	FALSE	FALSE	FALSE
NC_016856.1__26203	NC_016856.1	GGCGGCGGGAAGTTGCCCGGATCTCGCCAGTGCGATACCGG	26203	246	1	76	0.97	243	1	312	1	0	0	0	0	0	0	0	0	gene22	STM14_RS00680	STM14_0030	bcfC	0	Genic	WP_001245854.1	fimbrial biogenesis outer membrane usher protein	FALSE	FALSE	FALSE	FALSE	TRUE	FALSE	FALSE
NC_016856.1__26204	NC_016856.1	GCCGGTATCGCACTGGCGAGATCCGGGCAACTTCCCGCCGC	26204	230	1	82	1	260	1	344	1	0	0	0	0	0	0	0	0	gene22	STM14_RS00680	STM14_0030	bcfC	0	Genic	WP_001245854.1	fimbrial biogenesis outer membrane usher protein	FALSE	FALSE	FALSE	FALSE	TRUE	FALSE	FALSE
NC_016856.1__26303	NC_016856.1	GCGATGGTTGCCAGCGCCAGAGGCTATATCCCACCGAAATA	26303	202	1	58	1	228	1	272	1	188	1	310	1	159	1	207	1	gene22	STM14_RS00680	STM14_0030	bcfC	0	Genic	WP_001245854.1	fimbrial biogenesis outer membrane usher protein	FALSE	TRUE	FALSE	FALSE	FALSE	FALSE	FALSE
NC_016856.1__26386	NC_016856.1	TACCGGCGCGAATAGTCAGGATCGGAGCCCAGGCGGCAGTG	26386	204	1	65	0.97	188	0.91	244	1	0	0	0	0	0	0	0	0	gene22	STM14_RS00680	STM14_0030	bcfC	0	Genic	WP_001245854.1	fimbrial biogenesis outer membrane usher protein	FALSE	FALSE	FALSE	FALSE	TRUE	FALSE	FALSE
NC_016856.1__26387	NC_016856.1	GCACTGCCGCCTGGGCTCCGATCCTGACTATTCGCGCCGGT	26387	199	1	72	1	226	1	233	0.97	0	0	0	0	0	0	0	0	gene22	STM14_RS00680	STM14_0030	bcfC	0	Genic	WP_001245854.1	fimbrial biogenesis outer membrane usher protein	FALSE	FALSE	FALSE	FALSE	TRUE	FALSE	FALSE
NC_016856.1__26500	NC_016856.1	ATGGAACGCGAATAGCGGCGATCAGAATAGCGACAGCGACT	26500	166	0.84	67	0.87	204	0.98	234	0.91	0	0	0	0	0	0	0	0	gene22	STM14_RS00680	STM14_0030	bcfC	0	Genic	WP_001245854.1	fimbrial biogenesis outer membrane usher protein	FALSE	FALSE	FALSE	FALSE	TRUE	FALSE	FALSE
NC_016856.1__26501	NC_016856.1	CAGTCGCTGTCGCTATTCTGATCGCCGCTATTCGCGTTCCA	26501	222	1	83	1	222	1	306	1	0	0	0	0	0	0	0	0	gene22	STM14_RS00680	STM14_0030	bcfC	0	Genic	WP_001245854.1	fimbrial biogenesis outer membrane usher protein	FALSE	FALSE	FALSE	FALSE	TRUE	FALSE	FALSE
NC_016856.1__26503	NC_016856.1	GAACGCGAATAGCGGCGATCAGAATAGCGACAGCGACTGGC	26503	201	0.98	66	0.97	203	0.93	276	0.98	209	0.88	258	0.86	139	0.81	188	0.92	gene22	STM14_RS00680	STM14_0030	bcfC	0	Genic	WP_001245854.1	fimbrial biogenesis outer membrane usher protein	FALSE	FALSE	FALSE	FALSE	FALSE	TRUE	FALSE
NC_016856.1__26794	NC_016856.1	CGGGGCATTTACTATTAATGATCTCTATCCTACCGCCGCCA	26794	212	1	91	1	223	1	266	1	0	0	0	0	0	0	0	0	gene22	STM14_RS00680	STM14_0030	bcfC	0	Genic	WP_001245854.1	fimbrial biogenesis outer membrane usher protein	FALSE	FALSE	FALSE	FALSE	TRUE	FALSE	FALSE
NC_016856.1__26795	NC_016856.1	CTGGCGGCGGTAGGATAGAGATCATTAATAGTAAATGCCCC	26795	240	1	83	1	227	1	237	0.98	0	0	0	0	0	0	0	0	gene22	STM14_RS00680	STM14_0030	bcfC	0	Genic	WP_001245854.1	fimbrial biogenesis outer membrane usher protein	FALSE	FALSE	FALSE	FALSE	TRUE	FALSE	FALSE
NC_016856.1__27066	NC_016856.1	GTCATTATCACGCGCTGGCGATCGGCAGCGGCGCAAATCTG	27066	193	1	58	1	203	0.95	260	1	0	0	0	0	0	0	0	0	gene22	STM14_RS00680	STM14_0030	bcfC	0	Genic	WP_001245854.1	fimbrial biogenesis outer membrane usher protein	FALSE	FALSE	FALSE	FALSE	TRUE	FALSE	FALSE
NC_016856.1__27067	NC_016856.1	CCAGATTTGCGCCGCTGCCGATCGCCAGCGCGTGATAATGA	27067	208	1	68	1	196	0.97	289	1	0	0	0	0	0	0	0	0	gene22	STM14_RS00680	STM14_0030	bcfC	0	Genic	WP_001245854.1	fimbrial biogenesis outer membrane usher protein	FALSE	FALSE	FALSE	FALSE	TRUE	FALSE	FALSE
NC_016856.1__27416	NC_016856.1	CAACAGCTAGGCGGGTTGGGATCGCTTTTTATTACCGGCAG	27416	239	1	57	1	251	1	287	1	0	0	0	0	0	0	0	0	gene22	STM14_RS00680	STM14_0030	bcfC	0	Genic	WP_001245854.1	fimbrial biogenesis outer membrane usher protein	FALSE	FALSE	FALSE	FALSE	TRUE	FALSE	FALSE
NC_016856.1__27417	NC_016856.1	GCTGCCGGTAATAAAAAGCGATCCCAACCCGCCTAGCTGTT	27417	190	1	72	1	192	0.89	263	1	0	0	0	0	0	0	0	0	gene22	STM14_RS00680	STM14_0030	bcfC	0	Genic	WP_001245854.1	fimbrial biogenesis outer membrane usher protein	FALSE	FALSE	FALSE	FALSE	TRUE	FALSE	FALSE
NC_016856.1__27565	NC_016856.1	CGCAGGCGATGCGGAGCGCGATCAAATTTTCGCGCTGAATA	27565	233	1	86	1	253	1	310	1	0	0	0	0	0	0	0	0	gene22	STM14_RS00680	STM14_0030	bcfC	0	Genic	WP_001245854.1	fimbrial biogenesis outer membrane usher protein	FALSE	FALSE	FALSE	FALSE	TRUE	FALSE	FALSE
NC_016856.1__27566	NC_016856.1	ATATTCAGCGCGAAAATTTGATCGCGCTCCGCATCGCCTGC	27566	287	1	60	1	277	1	328	1	0	0	0	0	0	0	0	0	gene22	STM14_RS00680	STM14_0030	bcfC	0	Genic	WP_001245854.1	fimbrial biogenesis outer membrane usher protein	FALSE	FALSE	FALSE	FALSE	TRUE	FALSE	FALSE
NC_016856.1__27818	NC_016856.1	CTGGAATACGATGGCGCGAAAGGCAACGCCAATATTGGCTA	27818	42	0.37	0	0	0	0	0	0	0	0	0	0	0	0	0	0	gene22	STM14_RS00680	STM14_0030	bcfC	0	Genic	WP_001245854.1	fimbrial biogenesis outer membrane usher protein	FALSE	FALSE	FALSE	FALSE	FALSE	FALSE	TRUE
NC_016856.1__28194	NC_016856.1	TCGGCGCGCGTGCCCTGGTAACGCTGAATCATAACGGTAAG	28194	0	0	0	0	0	0	0	0	0	0	0	0	40	0.62	0	0	gene22	STM14_RS00680	STM14_0030	bcfC	0	Genic	WP_001245854.1	fimbrial biogenesis outer membrane usher protein	FALSE	FALSE	FALSE	FALSE	FALSE	FALSE	TRUE
NC_016856.1__28201	NC_016856.1	GCGTGCCCTGGTAACGCTGAATCATAACGGTAAGCCTGTAC	28201	0	0	0	0	0	0	0	0	0	0	40	0.46	0	0	0	0	gene22	STM14_RS00680	STM14_0030	bcfC	0	Genic	WP_001245854.1	fimbrial biogenesis outer membrane usher protein	FALSE	FALSE	FALSE	FALSE	FALSE	FALSE	TRUE
NC_016856.1__28249	NC_016856.1	CGCAACGGTGACGGTGAATGATCGCCATGCGGAGGCGATTG	28249	268	1	80	1	230	1	280	1	0	0	0	0	0	0	0	0	gene22	STM14_RS00680	STM14_0030	bcfC	0	Genic	WP_001245854.1	fimbrial biogenesis outer membrane usher protein	FALSE	FALSE	FALSE	FALSE	TRUE	FALSE	FALSE
NC_016856.1__28250	NC_016856.1	ACAATCGCCTCCGCATGGCGATCATTCACCGTCACCGTTGC	28250	268	1	66	0.9	212	0.96	267	1	0	0	0	0	0	0	0	0	gene22	STM14_RS00680	STM14_0030	bcfC	0	Genic	WP_001245854.1	fimbrial biogenesis outer membrane usher protein	FALSE	FALSE	FALSE	FALSE	TRUE	FALSE	FALSE
NC_016856.1__28348	NC_016856.1	TCGCTGGGGGAACCTACCGGATCAACAGTGCGTCGCGTCCT	28348	258	1	75	0.98	242	0.99	280	0.99	0	0	0	0	0	0	0	0	gene22	STM14_RS00680	STM14_0030	bcfC	0	Genic	WP_001245854.1	fimbrial biogenesis outer membrane usher protein	FALSE	FALSE	FALSE	FALSE	TRUE	FALSE	FALSE
NC_016856.1__28349	NC_016856.1	TAGGACGCGACGCACTGTTGATCCGGTAGGTTCCCCCAGCG	28349	322	1	75	1	275	1	336	1	0	0	0	0	0	0	0	0	gene22	STM14_RS00680	STM14_0030	bcfC	0	Genic	WP_001245854.1	fimbrial biogenesis outer membrane usher protein	FALSE	FALSE	FALSE	FALSE	TRUE	FALSE	FALSE
NC_016856.1__28448	NC_016856.1	ACGACACTTCCCGCCAGCAGAGCAAATAAAAGAGGTATTTT	28448	261	0.94	61	0.98	236	0.93	260	0.94	239	1	337	0.96	153	0.9	210	0.87	gene23	STM14_RS00685	STM14_0031	NA	0	Genic	WP_000701247.1	fimbrial adhesin FimH	FALSE	TRUE	FALSE	FALSE	FALSE	FALSE	FALSE
NC_016856.1__28547	NC_016856.1	TGGTTTTGTTCTGCCGTCAGAGTGGTCGTTAAATCGTAATT	28547	207	1	64	1	196	1	213	1	202	1	262	1	157	1	157	1	gene23	STM14_RS00685	STM14_0031	NA	0	Genic	WP_000701247.1	fimbrial adhesin FimH	FALSE	TRUE	FALSE	FALSE	FALSE	FALSE	FALSE
NC_016856.1__28957	NC_016856.1	TGTCATGACCGCCGCAGGCGATCCGCTGACAGATGTCGTGT	28957	289	1	105	1	219	1	280	1	0	0	0	0	0	0	0	0	gene23	STM14_RS00685	STM14_0031	NA	0	Genic	WP_000701247.1	fimbrial adhesin FimH	FALSE	FALSE	FALSE	FALSE	TRUE	FALSE	FALSE
NC_016856.1__28958	NC_016856.1	TACACGACATCTGTCAGCGGATCGCCTGCGGCGGTCATGAC	28958	265	1	94	1	247	1	264	1	0	0	0	0	0	0	0	0	gene23	STM14_RS00685	STM14_0031	NA	0	Genic	WP_000701247.1	fimbrial adhesin FimH	FALSE	FALSE	FALSE	FALSE	TRUE	FALSE	FALSE
NC_016856.1__29295	NC_016856.1	TTATCCCCAATGATGTACAGAGCGTCGCGCCTTTTATCACC	29295	330	1	99	1	210	1	234	1	253	1	449	1	168	1	248	1	gene23	STM14_RS00685	STM14_0031	NA	0	Genic	WP_000701247.1	fimbrial adhesin FimH	FALSE	TRUE	FALSE	FALSE	FALSE	FALSE	FALSE
NC_016856.1__29441	NC_016856.1	GACTTTGACTAAATGAACAGATCACACTGCGCTCTTTTTGC	29441	279	1	84	1	217	1	206	1	0	0	0	0	0	0	0	0	gene24	STM14_RS00690	STM14_0032	NA	0	Genic	WP_001082039.1	fimbrial protein BcfE	FALSE	FALSE	FALSE	FALSE	TRUE	FALSE	FALSE
NC_016856.1__29442	NC_016856.1	GGCAAAAAGAGCGCAGTGTGATCTGTTCATTTAGTCAAAGT	29442	274	1	76	1	225	1	194	0.99	0	0	0	0	0	0	0	0	gene24	STM14_RS00690	STM14_0032	NA	0	Genic	WP_001082039.1	fimbrial protein BcfE	FALSE	FALSE	FALSE	FALSE	TRUE	FALSE	FALSE
NC_016856.1__29665	NC_016856.1	TTCCTCGGGAACAATTTTTGAGGTTGATATTAAAGGGCTTA	29665	0	0	0	0	0	0	43	0.32	54	0.36	0	0	0	0	0	0	gene24	STM14_RS00690	STM14_0032	NA	0	Genic	WP_001082039.1	fimbrial protein BcfE	FALSE	FALSE	FALSE	FALSE	FALSE	FALSE	TRUE
NC_016856.1__29700	NC_016856.1	GAGGAATTACCGGGGCGAAGATCTGGTTTACCGGCGAACCC	29700	270	1	111	1	207	0.99	202	1	0	0	0	0	0	0	0	0	gene24	STM14_RS00690	STM14_0032	NA	0	Genic	WP_001082039.1	fimbrial protein BcfE	FALSE	FALSE	FALSE	FALSE	TRUE	FALSE	FALSE
NC_016856.1__29701	NC_016856.1	CGGGTTCGCCGGTAAACCAGATCTTCGCCCCGGTAATTCCT	29701	239	1	69	0.98	184	0.98	204	1	0	0	0	0	0	0	0	0	gene24	STM14_RS00690	STM14_0032	NA	0	Genic	WP_001082039.1	fimbrial protein BcfE	FALSE	FALSE	FALSE	FALSE	TRUE	FALSE	FALSE
NC_016856.1__29722	NC_016856.1	CTGGTTTACCGGCGAACCCGATCCGGACAATCCCGCGCTAC	29722	197	0.9	103	1	199	1	230	1	0	0	0	0	0	0	0	0	gene24	STM14_RS00690	STM14_0032	NA	0	Genic	WP_001082039.1	fimbrial protein BcfE	FALSE	FALSE	FALSE	FALSE	TRUE	FALSE	FALSE
NC_016856.1__29723	NC_016856.1	AGTAGCGCGGGATTGTCCGGATCGGGTTCGCCGGTAAACCA	29723	289	0.99	93	1	227	1	228	1	0	0	0	0	0	0	0	0	gene24	STM14_RS00690	STM14_0032	NA	0	Genic	WP_001082039.1	fimbrial protein BcfE	FALSE	FALSE	FALSE	FALSE	TRUE	FALSE	FALSE
NC_016856.1__29818	NC_016856.1	GGTGGAAATTCTGAATGATGATCAGGATACCATCAGTATCA	29818	250	0.99	88	1	181	1	240	1	0	0	0	0	0	0	0	0	gene24	STM14_RS00690	STM14_0032	NA	0	Genic	WP_001082039.1	fimbrial protein BcfE	FALSE	FALSE	FALSE	FALSE	TRUE	FALSE	FALSE
NC_016856.1__29819	NC_016856.1	TTGATACTGATGGTATCCTGATCATCATTCAGAATTTCCAC	29819	279	1	108	0.99	189	1	199	0.99	0	0	0	0	0	0	0	0	gene24	STM14_RS00690	STM14_0032	NA	0	Genic	WP_001082039.1	fimbrial protein BcfE	FALSE	FALSE	FALSE	FALSE	TRUE	FALSE	FALSE
NC_016856.1__29821	NC_016856.1	GGAAATTCTGAATGATGATCAGGATACCATCAGTATCAATA	29821	259	1	94	0.98	154	0.93	215	1	211	0.95	339	0.99	196	1	168	0.89	gene24	STM14_RS00690	STM14_0032	NA	0	Genic	WP_001082039.1	fimbrial protein BcfE	FALSE	FALSE	FALSE	FALSE	FALSE	TRUE	FALSE
NC_016856.1__30343	NC_016856.1	CATTGGGATTGCGCTTTATGATCAAAATAAAACTTTAATCC	30343	320	1	111	1	196	1	227	1	0	0	0	0	0	0	0	0	gene25	STM14_RS00695	STM14_0033	NA	0	Genic	WP_001243232.1	fimbrial protein BcfF	FALSE	FALSE	FALSE	FALSE	TRUE	FALSE	FALSE
NC_016856.1__30344	NC_016856.1	GGGATTAAAGTTTTATTTTGATCATAAAGCGCAATCCCAAT	30344	219	0.88	92	0.94	171	0.92	178	0.96	0	0	0	0	0	0	0	0	gene25	STM14_RS00695	STM14_0033	NA	0	Genic	WP_001243232.1	fimbrial protein BcfF	FALSE	FALSE	FALSE	FALSE	TRUE	FALSE	FALSE
NC_016856.1__30968	NC_016856.1	CGGGGGTAAGCGACCAGATCAGATGCCGGTAGGCCTGCTGC	30968	268	1	87	0.96	189	1	177	1	233	1	361	1	153	1	167	0.96	gene26	STM14_RS00700	STM14_0034	NA	0	Genic	WP_001135039.1	fimbrial chaperone	FALSE	FALSE	FALSE	FALSE	FALSE	TRUE	FALSE
NC_016856.1__30970	NC_016856.1	AGCAGGCCTACCGGCATCTGATCTGGTCGCTTACCCCCGAT	30970	346	1	93	1	225	1	209	1	0	0	0	0	0	0	0	0	gene26	STM14_RS00700	STM14_0034	NA	0	Genic	WP_001135039.1	fimbrial chaperone	FALSE	FALSE	FALSE	FALSE	TRUE	FALSE	FALSE
NC_016856.1__30971	NC_016856.1	CATCGGGGGTAAGCGACCAGATCAGATGCCGGTAGGCCTGC	30971	273	1	71	0.86	220	1	199	1	0	0	0	0	0	0	0	0	gene26	STM14_RS00700	STM14_0034	NA	0	Genic	WP_001135039.1	fimbrial chaperone	FALSE	FALSE	FALSE	FALSE	TRUE	FALSE	FALSE
NC_016856.1__31190	NC_016856.1	AATGCCAGCGCAAACCGTGGATCTGACGCGTATTCATTAAC	31190	309	1	123	1	279	1	249	1	0	0	0	0	0	0	0	0	gene26	STM14_RS00700	STM14_0034	NA	0	Genic	WP_001135039.1	fimbrial chaperone	FALSE	FALSE	FALSE	FALSE	TRUE	FALSE	FALSE
NC_016856.1__31191	NC_016856.1	GGTTAATGAATACGCGTCAGATCCACGGTTTGCGCTGGCAT	31191	345	1	113	1	250	1	239	1	0	0	0	0	0	0	0	0	gene26	STM14_RS00700	STM14_0034	NA	0	Genic	WP_001135039.1	fimbrial chaperone	FALSE	FALSE	FALSE	FALSE	TRUE	FALSE	FALSE
NC_016856.1__31596	NC_016856.1	TCCTTCCGTTGGGCCCAACGAGGCAAAAGCGGCGGTGGTGA	31596	40	0.44	0	0	0	0	0	0	0	0	0	0	0	0	0	0	gene27	STM14_RS00705	STM14_0035	NA	0	Genic	WP_000291392.1	hypothetical protein	FALSE	FALSE	FALSE	FALSE	FALSE	FALSE	TRUE
NC_016856.1__31762	NC_016856.1	GTATCCGGACTGGCGGCCAGAGTCGGCGAACAGGTATGGCT	31762	231	0.97	79	0.9	184	0.96	178	0.96	249	1	384	1	144	0.94	196	0.97	gene27	STM14_RS00705	STM14_0035	NA	0	Genic	WP_000291392.1	hypothetical protein	FALSE	TRUE	FALSE	FALSE	FALSE	FALSE	FALSE
NC_016856.1__32060	NC_016856.1	ATGTAAAACGGGTGACCGTGATCCCGGGAAGCACGACTCAG	32060	340	1	116	1	243	1	229	1	0	0	0	0	0	0	0	0	gene27	STM14_RS00705	STM14_0035	NA	0	Genic	WP_000291392.1	hypothetical protein	FALSE	FALSE	FALSE	FALSE	TRUE	FALSE	FALSE
NC_016856.1__32061	NC_016856.1	CCTGAGTCGTGCTTCCCGGGATCACGGTCACCCGTTTTACA	32061	266	1	94	0.96	195	1	179	0.98	0	0	0	0	0	0	0	0	gene27	STM14_RS00705	STM14_0035	NA	0	Genic	WP_000291392.1	hypothetical protein	FALSE	FALSE	FALSE	FALSE	TRUE	FALSE	FALSE
NC_016856.1__32131	NC_016856.1	AAGGGGTGATATTCGCTCAGAGGAGAACGCACAGGAGTGAA	32131	243	0.93	118	1	185	0.92	130	0.87	198	0.86	388	0.97	178	1	215	0.97	gene27	STM14_RS00705	STM14_0035	NA	12	Downstream	WP_000291392.1	hypothetical protein	FALSE	TRUE	FALSE	FALSE	FALSE	FALSE	FALSE
NC_016856.1__32253	NC_016856.1	GCTCAGATTCATTTTATGGGATCGGTTGTTGAGGCAGGCTG	32253	303	1	102	1	213	1	214	1	0	0	0	0	0	0	0	0	gene28	STM14_RS00710	STM14_0036	NA	0	Genic	WP_000839833.1	hypothetical protein	FALSE	FALSE	FALSE	FALSE	TRUE	FALSE	FALSE
NC_016856.1__32254	NC_016856.1	GCAGCCTGCCTCAACAACCGATCCCATAAAATGAATCTGAG	32254	249	0.98	136	1	187	1	196	1	0	0	0	0	0	0	0	0	gene28	STM14_RS00710	STM14_0036	NA	0	Genic	WP_000839833.1	hypothetical protein	FALSE	FALSE	FALSE	FALSE	TRUE	FALSE	FALSE
NC_016856.1__33404	NC_016856.1	CCGTATCGAACACTTTGATCAGATTGTAGTCAATTTTTTTA	33404	249	0.93	76	0.8	147	0.89	216	1	262	0.97	400	1	152	0.92	147	0.89	gene30	STM14_RS00720	STM14_0038	NA	0	Genic	WP_001247395.1	LysR family transcriptional regulator	FALSE	FALSE	FALSE	FALSE	FALSE	TRUE	FALSE
NC_016856.1__33406	NC_016856.1	AAAAAATTGACTACAATCTGATCAAAGTGTTCGATACGGTT	33406	305	1	101	1	190	1	240	1	0	0	0	0	0	0	0	0	gene30	STM14_RS00720	STM14_0038	NA	0	Genic	WP_001247395.1	LysR family transcriptional regulator	FALSE	FALSE	FALSE	FALSE	TRUE	FALSE	FALSE
NC_016856.1__33407	NC_016856.1	TAACCGTATCGAACACTTTGATCAGATTGTAGTCAATTTTT	33407	259	0.95	97	1	172	1	196	0.91	0	0	0	0	0	0	0	0	gene30	STM14_RS00720	STM14_0038	NA	0	Genic	WP_001247395.1	LysR family transcriptional regulator	FALSE	FALSE	FALSE	FALSE	TRUE	FALSE	FALSE
NC_016856.1__33484	NC_016856.1	TGGATGTCACGCCTGCGGCGATCTCTCAGGCTCTTCTTCGT	33484	243	1	92	1	158	1	185	1	0	0	0	0	0	0	0	0	gene30	STM14_RS00720	STM14_0038	NA	0	Genic	WP_001247395.1	LysR family transcriptional regulator	FALSE	FALSE	FALSE	FALSE	TRUE	FALSE	FALSE
NC_016856.1__33485	NC_016856.1	AACGAAGAAGAGCCTGAGAGATCGCCGCAGGCGTGACATCC	33485	276	0.98	113	1	182	1	278	1	0	0	0	0	0	0	0	0	gene30	STM14_RS00720	STM14_0038	NA	0	Genic	WP_001247395.1	LysR family transcriptional regulator	FALSE	FALSE	FALSE	FALSE	TRUE	FALSE	FALSE
NC_016856.1__33850	NC_016856.1	TGGAAATTAAGAATGAGATGATCGAAAGTTATCTTATTGAT	33850	378	0.99	123	0.99	177	0.99	213	0.99	0	0	0	0	0	0	0	0	gene30	STM14_RS00720	STM14_0038	NA	0	Genic	WP_001247395.1	LysR family transcriptional regulator	FALSE	FALSE	FALSE	FALSE	TRUE	FALSE	FALSE
NC_016856.1__33851	NC_016856.1	TATCAATAAGATAACTTTCGATCATCTCATTCTTAATTTCC	33851	254	0.96	88	0.92	159	0.94	209	0.98	0	0	0	0	0	0	0	0	gene30	STM14_RS00720	STM14_0038	NA	0	Genic	WP_001247395.1	LysR family transcriptional regulator	FALSE	FALSE	FALSE	FALSE	TRUE	FALSE	FALSE
NC_016856.1__34625	NC_016856.1	TTGGCGTCGCTGATAAATTGACTTCTTTCCCCCCAAAGTTC	34625	0	0	0	0	0	0	41	0.33	0	0	0	0	0	0	0	0	gene31	STM14_RS00725	STM14_0039	NA	0	Genic	WP_000158347.1	transcriptional regulator	FALSE	FALSE	FALSE	FALSE	FALSE	FALSE	TRUE
NC_016856.1__34858	NC_016856.1	GATCCATAAATTTAATATGCATATTATTATCGCCACCCTAA	34858	0	0	0	0	0	0	68	0.56	0	0	0	0	0	0	60	0.47	gene31	STM14_RS00725	STM14_0039	NA	42	Upstream	WP_000158347.1	transcriptional regulator	TRUE	FALSE	FALSE	FALSE	FALSE	FALSE	FALSE
NC_016856.1__34861	NC_016856.1	GGGTGGCGATAATAATATGCATATTAAATTTATGGATCAAC	34861	0	0	42	0.45	0	0	78	0.5	0	0	45	0.24	0	0	50	0.35	gene31	STM14_RS00725	STM14_0039	NA	45	Upstream	WP_000158347.1	transcriptional regulator	TRUE	FALSE	FALSE	FALSE	FALSE	FALSE	FALSE
NC_016856.1__34876	NC_016856.1	TATGCATATTAAATTTATGGATCAACTGGTGTGATTGTAAT	34876	258	1	139	1	185	1	227	1	0	0	0	0	0	0	0	0	gene31	STM14_RS00725	STM14_0039	NA	60	Upstream	WP_000158347.1	transcriptional regulator	FALSE	FALSE	FALSE	FALSE	TRUE	FALSE	FALSE
NC_016856.1__34877	NC_016856.1	TATTACAATCACACCAGTTGATCCATAAATTTAATATGCAT	34877	363	1	200	1	261	0.99	265	0.99	0	0	0	0	0	0	0	0	gene31	STM14_RS00725	STM14_0039	NA	61	Upstream	WP_000158347.1	transcriptional regulator	FALSE	FALSE	FALSE	FALSE	TRUE	FALSE	FALSE
NC_016856.1__34913	NC_016856.1	TAATAGCGTCTTTTTTCCAGAGAAAATCGTATCGTGTCACA	34913	263	1	134	1	176	1	212	0.98	293	0.98	373	0.97	202	1	190	1	gene31	STM14_RS00725	STM14_0039	NA	97	Upstream	WP_000158347.1	transcriptional regulator	FALSE	TRUE	FALSE	FALSE	FALSE	FALSE	FALSE
NC_016856.1__35465	NC_016856.1	ATGAACAACGATTAGCGGAGATCACGCAATCTAATACCTGT	35465	298	1	131	1	223	1	295	1	0	0	0	0	0	0	0	0	gene32	STM14_RS00730	STM14_0041	NA	0	Genic	WP_001036514.1	arylsulfatase	FALSE	FALSE	FALSE	FALSE	TRUE	FALSE	FALSE
NC_016856.1__35466	NC_016856.1	CACAGGTATTAGATTGCGTGATCTCCGCTAATCGTTGTTCA	35466	248	0.99	127	1	219	0.99	216	0.99	0	0	0	0	0	0	0	0	gene32	STM14_RS00730	STM14_0041	NA	0	Genic	WP_001036514.1	arylsulfatase	FALSE	FALSE	FALSE	FALSE	TRUE	FALSE	FALSE
NC_016856.1__35576	NC_016856.1	ATGAAGCTGCCGCGCTTGAGATCAATGTTGTTGATAGCGAA	35576	255	1	129	1	224	1	249	1	0	0	0	0	0	0	0	0	gene32	STM14_RS00730	STM14_0041	NA	0	Genic	WP_001036514.1	arylsulfatase	FALSE	FALSE	FALSE	FALSE	TRUE	FALSE	FALSE
NC_016856.1__35577	NC_016856.1	CTTCGCTATCAACAACATTGATCTCAAGCGCGGCAGCTTCA	35577	224	0.96	105	1	188	0.92	198	1	0	0	0	0	0	0	0	0	gene32	STM14_RS00730	STM14_0041	NA	0	Genic	WP_001036514.1	arylsulfatase	FALSE	FALSE	FALSE	FALSE	TRUE	FALSE	FALSE
NC_016856.1__35607	NC_016856.1	TGATAGCGAAGCGACGACAGAGGAAGTGCGTTATCAATATG	35607	253	0.97	105	1	210	1	171	0.91	282	1	395	0.97	206	0.99	219	0.98	gene32	STM14_RS00730	STM14_0041	NA	0	Genic	WP_001036514.1	arylsulfatase	FALSE	TRUE	FALSE	FALSE	FALSE	FALSE	FALSE
NC_016856.1__35862	NC_016856.1	TTATTTCTCCACTTATTTTGATCGGTATAATCTGGCTTTTG	35862	268	1	100	1	229	1	229	1	0	0	0	0	0	0	0	0	gene32	STM14_RS00730	STM14_0041	NA	0	Genic	WP_001036514.1	arylsulfatase	FALSE	FALSE	FALSE	FALSE	TRUE	FALSE	FALSE
NC_016856.1__35863	NC_016856.1	TCAAAAGCCAGATTATACCGATCAAAATAAGTGGAGAAATA	35863	281	1	110	1	226	1	209	0.98	0	0	0	0	0	0	0	0	gene32	STM14_RS00730	STM14_0041	NA	0	Genic	WP_001036514.1	arylsulfatase	FALSE	FALSE	FALSE	FALSE	TRUE	FALSE	FALSE
NC_016856.1__35883	NC_016856.1	TCGGTATAATCTGGCTTTTGATCATAACGGGATTGTCCGGT	35883	239	0.95	93	1	184	0.89	227	1	0	0	0	0	0	0	0	0	gene32	STM14_RS00730	STM14_0041	NA	0	Genic	WP_001036514.1	arylsulfatase	FALSE	FALSE	FALSE	FALSE	TRUE	FALSE	FALSE
NC_016856.1__35884	NC_016856.1	CACCGGACAATCCCGTTATGATCAAAAGCCAGATTATACCG	35884	270	1	121	1	239	1	229	1	0	0	0	0	0	0	0	0	gene32	STM14_RS00730	STM14_0041	NA	0	Genic	WP_001036514.1	arylsulfatase	FALSE	FALSE	FALSE	FALSE	TRUE	FALSE	FALSE
NC_016856.1__36229	NC_016856.1	TATGTGATGGATTATTCCAGATCGCCGCGTCCTTCCGGAAG	36229	284	1	107	1	235	1	251	1	0	0	0	0	0	0	0	0	gene32	STM14_RS00730	STM14_0041	NA	0	Genic	WP_001036514.1	arylsulfatase	FALSE	FALSE	FALSE	FALSE	TRUE	FALSE	FALSE
NC_016856.1__36230	NC_016856.1	GCTTCCGGAAGGACGCGGCGATCTGGAATAATCCATCACAT	36230	301	1	132	1	256	1	260	1	0	0	0	0	0	0	0	0	gene32	STM14_RS00730	STM14_0041	NA	0	Genic	WP_001036514.1	arylsulfatase	FALSE	FALSE	FALSE	FALSE	TRUE	FALSE	FALSE
NC_016856.1__36327	NC_016856.1	GATGTCGACCGGAACAGATCAGCAAATTGTTGGGTTCATTA	36327	276	1	99	1	200	0.98	234	1	252	0.97	403	0.95	246	1	274	1	gene32	STM14_RS00730	STM14_0041	NA	0	Genic	WP_001036514.1	arylsulfatase	FALSE	FALSE	FALSE	FALSE	FALSE	TRUE	FALSE
NC_016856.1__36329	NC_016856.1	ATGAACCCAACAATTTGCTGATCTGTTCCGGTCGACATCAG	36329	224	0.92	94	0.92	212	0.98	201	0.89	0	0	0	0	0	0	0	0	gene32	STM14_RS00730	STM14_0041	NA	0	Genic	WP_001036514.1	arylsulfatase	FALSE	FALSE	FALSE	FALSE	TRUE	FALSE	FALSE
NC_016856.1__36330	NC_016856.1	TCTGATGTCGACCGGAACAGATCAGCAAATTGTTGGGTTCA	36330	243	1	105	0.97	224	0.98	227	1	0	0	0	0	0	0	0	0	gene32	STM14_RS00730	STM14_0041	NA	0	Genic	WP_001036514.1	arylsulfatase	FALSE	FALSE	FALSE	FALSE	TRUE	FALSE	FALSE
NC_016856.1__36350	NC_016856.1	TCTGTTCCGGTCGACATCAGAGCGCGATTTTTGGCGTAAAT	36350	203	0.88	99	1	226	1	197	0.9	237	0.99	403	1	176	0.93	252	1	gene32	STM14_RS00730	STM14_0041	NA	0	Genic	WP_001036514.1	arylsulfatase	FALSE	TRUE	FALSE	FALSE	FALSE	FALSE	FALSE
NC_016856.1__36480	NC_016856.1	TGATGGTGTCCCGCTGTACGATCTTACCTCGCCGGGAGGGA	36480	263	1	104	1	240	1	236	1	0	0	0	0	0	0	0	0	gene32	STM14_RS00730	STM14_0041	NA	0	Genic	WP_001036514.1	arylsulfatase	FALSE	FALSE	FALSE	FALSE	TRUE	FALSE	FALSE
NC_016856.1__36481	NC_016856.1	ATCCCTCCCGGCGAGGTAAGATCGTACAGCGGGACACCATC	36481	292	1	115	1	273	1	253	1	0	0	0	0	0	0	0	0	gene32	STM14_RS00730	STM14_0041	NA	0	Genic	WP_001036514.1	arylsulfatase	FALSE	FALSE	FALSE	FALSE	TRUE	FALSE	FALSE
NC_016856.1__36864	NC_016856.1	CGCGCAACCAGGTTCCAGCGATCTTGTCGATCCGGATGAAG	36864	245	0.99	100	1	253	1	230	0.97	0	0	0	0	0	0	0	0	gene32	STM14_RS00730	STM14_0041	NA	0	Genic	WP_001036514.1	arylsulfatase	FALSE	FALSE	FALSE	FALSE	TRUE	FALSE	FALSE
NC_016856.1__36865	NC_016856.1	CCTTCATCCGGATCGACAAGATCGCTGGAACCTGGTTGCGC	36865	296	1	102	0.87	259	1	303	1	0	0	0	0	0	0	0	0	gene32	STM14_RS00730	STM14_0041	NA	0	Genic	WP_001036514.1	arylsulfatase	FALSE	FALSE	FALSE	FALSE	TRUE	FALSE	FALSE
NC_016856.1__36873	NC_016856.1	AGGTTCCAGCGATCTTGTCGATCCGGATGAAGGGCAACAGG	36873	230	0.98	116	1	211	1	241	1	0	0	0	0	0	0	0	0	gene32	STM14_RS00730	STM14_0041	NA	0	Genic	WP_001036514.1	arylsulfatase	FALSE	FALSE	FALSE	FALSE	TRUE	FALSE	FALSE
NC_016856.1__36874	NC_016856.1	GCCTGTTGCCCTTCATCCGGATCGACAAGATCGCTGGAACC	36874	269	1	122	0.99	247	1	240	0.99	0	0	0	0	0	0	0	0	gene32	STM14_RS00730	STM14_0041	NA	0	Genic	WP_001036514.1	arylsulfatase	FALSE	FALSE	FALSE	FALSE	TRUE	FALSE	FALSE
NC_016856.1__37403	NC_016856.1	TGCAGCATACCGTTTTTCAGATCGGCAGCGTGTGACATGAT	37403	251	1	128	1	227	1	227	1	0	0	0	0	0	0	0	0	gene33	STM14_RS00735	STM14_0042	NA	0	Genic	WP_000262866.1	bifunctional metallophosphatase/5'-nucleotidase	FALSE	FALSE	FALSE	FALSE	TRUE	FALSE	FALSE
NC_016856.1__37404	NC_016856.1	CATCATGTCACACGCTGCCGATCTGAAAAACGGTATGCTGC	37404	229	0.92	131	1	195	0.93	228	1	0	0	0	0	0	0	0	0	gene33	STM14_RS00735	STM14_0042	NA	0	Genic	WP_000262866.1	bifunctional metallophosphatase/5'-nucleotidase	FALSE	FALSE	FALSE	FALSE	TRUE	FALSE	FALSE
NC_016856.1__37724	NC_016856.1	ATTTTGGCCTGCGTGACCGGATCTGGCTTATAAGTATCCGC	37724	294	0.97	106	1	236	0.97	246	0.99	0	0	0	0	0	0	0	0	gene33	STM14_RS00735	STM14_0042	NA	0	Genic	WP_000262866.1	bifunctional metallophosphatase/5'-nucleotidase	FALSE	FALSE	FALSE	FALSE	TRUE	FALSE	FALSE
NC_016856.1__37725	NC_016856.1	TGCGGATACTTATAAGCCAGATCCGGTCACGCAGGCCAAAA	37725	262	1	120	1	235	1	242	1	0	0	0	0	0	0	0	0	gene33	STM14_RS00735	STM14_0042	NA	0	Genic	WP_000262866.1	bifunctional metallophosphatase/5'-nucleotidase	FALSE	FALSE	FALSE	FALSE	TRUE	FALSE	FALSE
NC_016856.1__37755	NC_016856.1	AAGTATCCGCATACATGGTGATCAACTTACCATTGTAGCTG	37755	258	1	121	1	242	1	221	1	0	0	0	0	0	0	0	0	gene33	STM14_RS00735	STM14_0042	NA	0	Genic	WP_000262866.1	bifunctional metallophosphatase/5'-nucleotidase	FALSE	FALSE	FALSE	FALSE	TRUE	FALSE	FALSE
NC_016856.1__37756	NC_016856.1	ACAGCTACAATGGTAAGTTGATCACCATGTATGCGGATACT	37756	248	0.99	93	0.93	235	0.99	202	0.99	0	0	0	0	0	0	0	0	gene33	STM14_RS00735	STM14_0042	NA	0	Genic	WP_000262866.1	bifunctional metallophosphatase/5'-nucleotidase	FALSE	FALSE	FALSE	FALSE	TRUE	FALSE	FALSE
NC_016856.1__38093	NC_016856.1	TTTTTCACATAAGGAATCGGATCGCGGCAGTCAACGCCTTC	38093	257	0.99	126	1	246	0.99	234	0.99	0	0	0	0	0	0	0	0	gene33	STM14_RS00735	STM14_0042	NA	0	Genic	WP_000262866.1	bifunctional metallophosphatase/5'-nucleotidase	FALSE	FALSE	FALSE	FALSE	TRUE	FALSE	FALSE
NC_016856.1__38094	NC_016856.1	TGAAGGCGTTGACTGCCGCGATCCGATTCCTTATGTGAAAA	38094	243	1	117	1	282	1	252	1	0	0	0	0	0	0	0	0	gene33	STM14_RS00735	STM14_0042	NA	0	Genic	WP_000262866.1	bifunctional metallophosphatase/5'-nucleotidase	FALSE	FALSE	FALSE	FALSE	TRUE	FALSE	FALSE
NC_016856.1__38175	NC_016856.1	CGTGCATACCGATGACGCCGATCTTGAATCCATCTTTTTCC	38175	254	1	168	1	234	0.98	226	1	0	0	0	0	0	0	0	0	gene33	STM14_RS00735	STM14_0042	NA	0	Genic	WP_000262866.1	bifunctional metallophosphatase/5'-nucleotidase	FALSE	FALSE	FALSE	FALSE	TRUE	FALSE	FALSE
NC_016856.1__38176	NC_016856.1	TGGAAAAAGATGGATTCAAGATCGGCGTCATCGGTATGCAC	38176	230	1	120	1	244	1	252	1	0	0	0	0	0	0	0	0	gene33	STM14_RS00735	STM14_0042	NA	0	Genic	WP_000262866.1	bifunctional metallophosphatase/5'-nucleotidase	FALSE	FALSE	FALSE	FALSE	TRUE	FALSE	FALSE
NC_016856.1__38335	NC_016856.1	AAATTCATGGTTACCGACAGAGACGGCGTCGTAAGGCATGG	38335	238	0.95	105	0.86	196	0.94	221	0.96	294	1	359	0.97	167	0.93	231	0.96	gene33	STM14_RS00735	STM14_0042	NA	0	Genic	WP_000262866.1	bifunctional metallophosphatase/5'-nucleotidase	FALSE	TRUE	FALSE	FALSE	FALSE	FALSE	FALSE
NC_016856.1__38789	NC_016856.1	ATTATTAAAACTCGAAGCCGATCAGGTAATTCATACGGTCG	38789	255	1	119	0.93	207	1	218	0.97	0	0	0	0	0	0	0	0	gene34	STM14_RS00740	STM14_0043	NA	0	Genic	WP_000791534.1	hypothetical protein	FALSE	FALSE	FALSE	FALSE	TRUE	FALSE	FALSE
NC_016856.1__38790	NC_016856.1	GCGACCGTATGAATTACCTGATCGGCTTCGAGTTTTAATAA	38790	271	1	147	1	204	1	260	1	0	0	0	0	0	0	0	0	gene34	STM14_RS00740	STM14_0043	NA	0	Genic	WP_000791534.1	hypothetical protein	FALSE	FALSE	FALSE	FALSE	TRUE	FALSE	FALSE
NC_016856.1__38792	NC_016856.1	ATTAAAACTCGAAGCCGATCAGGTAATTCATACGGTCGCCG	38792	238	1	113	0.94	145	0.86	175	0.85	282	1	367	1	157	0.96	249	0.95	gene34	STM14_RS00740	STM14_0043	NA	0	Genic	WP_000791534.1	hypothetical protein	FALSE	FALSE	FALSE	FALSE	FALSE	TRUE	FALSE
NC_016856.1__38953	NC_016856.1	TCGGCGTAGGCATCATTACGATCCATTTCAACTTCGTTCCA	38953	286	1	138	1	204	1	248	1	0	0	0	0	0	0	0	0	gene34	STM14_RS00740	STM14_0043	NA	0	Genic	WP_000791534.1	hypothetical protein	FALSE	FALSE	FALSE	FALSE	TRUE	FALSE	FALSE
NC_016856.1__38954	NC_016856.1	CTGGAACGAAGTTGAAATGGATCGTAATGATGCCTACGCCG	38954	286	1	139	1	225	1	266	1	0	0	0	0	0	0	0	0	gene34	STM14_RS00740	STM14_0043	NA	0	Genic	WP_000791534.1	hypothetical protein	FALSE	FALSE	FALSE	FALSE	TRUE	FALSE	FALSE
NC_016856.1__39388	NC_016856.1	GCTTTCCACACTTCGCCGCGATCGACATTGACAAAGCCTTT	39388	253	1	118	0.99	202	1	264	1	0	0	0	0	0	0	0	0	gene34	STM14_RS00740	STM14_0043	NA	0	Genic	WP_000791534.1	hypothetical protein	FALSE	FALSE	FALSE	FALSE	TRUE	FALSE	FALSE
NC_016856.1__39389	NC_016856.1	TAAAGGCTTTGTCAATGTCGATCGCGGCGAAGTGTGGAAAG	39389	200	0.92	107	0.94	202	1	253	1	0	0	0	0	0	0	0	0	gene34	STM14_RS00740	STM14_0043	NA	0	Genic	WP_000791534.1	hypothetical protein	FALSE	FALSE	FALSE	FALSE	TRUE	FALSE	FALSE
NC_016856.1__39715	NC_016856.1	CGGTGTGACTTTTACAACAGAGACATAAACTATAAATCAAA	39715	209	1	105	0.95	238	1	238	1	285	1	390	1	170	1	296	1	gene34	STM14_RS00740	STM14_0043	NA	181	Upstream	WP_000791534.1	hypothetical protein	FALSE	TRUE	FALSE	FALSE	FALSE	FALSE	FALSE
NC_016856.1__39879	NC_016856.1	ACATATGGGCCATATTTGAGATCTGCATCACTCGTTCGCGA	39879	256	1	132	1	228	1	324	1	0	0	0	0	0	0	0	0	gene35	STM14_RS00745	STM14_0044	NA	252	Upstream	WP_000831880.1	arylsulfatase	FALSE	FALSE	FALSE	FALSE	TRUE	FALSE	FALSE
NC_016856.1__39880	NC_016856.1	ATCGCGAACGAGTGATGCAGATCTCAAATATGGCCCATATG	39880	252	1	109	0.9	201	0.92	272	1	0	0	0	0	0	0	0	0	gene35	STM14_RS00745	STM14_0044	NA	251	Upstream	WP_000831880.1	arylsulfatase	FALSE	FALSE	FALSE	FALSE	TRUE	FALSE	FALSE
NC_016856.1__40264	NC_016856.1	GGATGATTTAGGGTATGGCGATCTCGCCACCTACGGGCACC	40264	248	1	136	0.99	223	0.98	317	1	0	0	0	0	0	0	0	0	gene35	STM14_RS00745	STM14_0044	NA	0	Genic	WP_000831880.1	arylsulfatase	FALSE	FALSE	FALSE	FALSE	TRUE	FALSE	FALSE
NC_016856.1__40265	NC_016856.1	CGGTGCCCGTAGGTGGCGAGATCGCCATACCCTAAATCATC	40265	239	1	126	0.98	233	1	324	1	0	0	0	0	0	0	0	0	gene35	STM14_RS00745	STM14_0044	NA	0	Genic	WP_000831880.1	arylsulfatase	FALSE	FALSE	FALSE	FALSE	TRUE	FALSE	FALSE
NC_016856.1__40361	NC_016856.1	GCGCGGGAAGGAGAACACAGAGGCGCTGGCGCATAATAGTC	40361	165	0.93	107	1	162	0.87	233	0.99	159	0.77	318	0.96	133	0.85	228	1	gene35	STM14_RS00745	STM14_0044	NA	0	Genic	WP_000831880.1	arylsulfatase	FALSE	TRUE	FALSE	FALSE	FALSE	FALSE	FALSE
NC_016856.1__40549	NC_016856.1	ACACCTGAATGCGGGCGGCGATCGCACCGATCAGCCGCAGG	40549	253	0.99	120	0.98	270	0.98	295	0.98	0	0	0	0	0	0	0	0	gene35	STM14_RS00745	STM14_0044	NA	0	Genic	WP_000831880.1	arylsulfatase	FALSE	FALSE	FALSE	FALSE	TRUE	FALSE	FALSE
NC_016856.1__40550	NC_016856.1	GCCTGCGGCTGATCGGTGCGATCGCCGCCCGCATTCAGGTG	40550	257	1	153	0.99	243	1	286	1	0	0	0	0	0	0	0	0	gene35	STM14_RS00745	STM14_0044	NA	0	Genic	WP_000831880.1	arylsulfatase	FALSE	FALSE	FALSE	FALSE	TRUE	FALSE	FALSE
NC_016856.1__40558	NC_016856.1	TGCGGGCGGCGATCGCACCGATCAGCCGCAGGCGAAAGACA	40558	223	0.99	105	0.94	226	1	250	0.96	0	0	0	0	0	0	0	0	gene35	STM14_RS00745	STM14_0044	NA	0	Genic	WP_000831880.1	arylsulfatase	FALSE	FALSE	FALSE	FALSE	TRUE	FALSE	FALSE
NC_016856.1__40559	NC_016856.1	ATGTCTTTCGCCTGCGGCTGATCGGTGCGATCGCCGCCCGC	40559	290	1	137	1	252	1	309	1	0	0	0	0	0	0	0	0	gene35	STM14_RS00745	STM14_0044	NA	0	Genic	WP_000831880.1	arylsulfatase	FALSE	FALSE	FALSE	FALSE	TRUE	FALSE	FALSE
NC_016856.1__40561	NC_016856.1	GGGCGGCGATCGCACCGATCAGCCGCAGGCGAAAGACATGG	40561	222	0.97	104	0.91	209	1	302	1	263	1	398	1	192	1	215	0.9	gene35	STM14_RS00745	STM14_0044	NA	0	Genic	WP_000831880.1	arylsulfatase	FALSE	FALSE	FALSE	FALSE	FALSE	TRUE	FALSE
NC_016856.1__40743	NC_016856.1	CAGCCAGTTCACCACTTCAGAGCTCACAAACTCGCCGCTCA	40743	273	1	135	1	228	0.98	336	1	278	1	477	1	170	0.94	253	0.89	gene35	STM14_RS00745	STM14_0044	NA	0	Genic	WP_000831880.1	arylsulfatase	FALSE	TRUE	FALSE	FALSE	FALSE	FALSE	FALSE
NC_016856.1__40897	NC_016856.1	CTACCAGAAGCAGCATCCGGATCTGTTCTACGGCGACTGGG	40897	234	1	120	0.94	230	1	308	1	0	0	0	0	0	0	0	0	gene35	STM14_RS00745	STM14_0044	NA	0	Genic	WP_000831880.1	arylsulfatase	FALSE	FALSE	FALSE	FALSE	TRUE	FALSE	FALSE
NC_016856.1__40898	NC_016856.1	GCCCAGTCGCCGTAGAACAGATCCGGATGCTGCTTCTGGTA	40898	222	0.95	96	0.91	192	0.92	297	1	0	0	0	0	0	0	0	0	gene35	STM14_RS00745	STM14_0044	NA	0	Genic	WP_000831880.1	arylsulfatase	FALSE	FALSE	FALSE	FALSE	TRUE	FALSE	FALSE
NC_016856.1__41281	NC_016856.1	GGACTTTAAACTTCCGACCGATCGTACCTACGACGGTCAGT	41281	189	0.9	174	1	238	1	242	0.98	0	0	0	0	0	0	0	0	gene35	STM14_RS00745	STM14_0044	NA	0	Genic	WP_000831880.1	arylsulfatase	FALSE	FALSE	FALSE	FALSE	TRUE	FALSE	FALSE
NC_016856.1__41282	NC_016856.1	GACTGACCGTCGTAGGTACGATCGGTCGGAAGTTTAAAGTC	41282	256	1	127	1	228	1	337	1	0	0	0	0	0	0	0	0	gene35	STM14_RS00745	STM14_0044	NA	0	Genic	WP_000831880.1	arylsulfatase	FALSE	FALSE	FALSE	FALSE	TRUE	FALSE	FALSE
NC_016856.1__41350	NC_016856.1	GCATATCGATACCGAAGATCAGCGGTTTCTGGCGTTTTAAA	41350	266	1	112	1	198	0.98	203	0.91	255	0.96	431	0.98	158	0.94	302	1	gene35	STM14_RS00745	STM14_0044	NA	0	Genic	WP_000831880.1	arylsulfatase	FALSE	FALSE	FALSE	FALSE	FALSE	TRUE	FALSE
NC_016856.1__41352	NC_016856.1	TAAAACGCCAGAAACCGCTGATCTTCGGTATCGATATGCCG	41352	243	1	111	1	219	1	285	1	0	0	0	0	0	0	0	0	gene35	STM14_RS00745	STM14_0044	NA	0	Genic	WP_000831880.1	arylsulfatase	FALSE	FALSE	FALSE	FALSE	TRUE	FALSE	FALSE
NC_016856.1__41353	NC_016856.1	ACGGCATATCGATACCGAAGATCAGCGGTTTCTGGCGTTTT	41353	228	0.95	73	0.74	165	0.89	300	1	0	0	0	0	0	0	0	0	gene35	STM14_RS00745	STM14_0044	NA	0	Genic	WP_000831880.1	arylsulfatase	FALSE	FALSE	FALSE	FALSE	TRUE	FALSE	FALSE
NC_016856.1__41383	NC_016856.1	CGATATGCCGTTCCAGGACGATCCGACGGATGAGTGGGCGA	41383	244	1	104	0.89	250	1	304	1	0	0	0	0	0	0	0	0	gene35	STM14_RS00745	STM14_0044	NA	0	Genic	WP_000831880.1	arylsulfatase	FALSE	FALSE	FALSE	FALSE	TRUE	FALSE	FALSE
NC_016856.1__41384	NC_016856.1	ATCGCCCACTCATCCGTCGGATCGTCCTGGAACGGCATATC	41384	283	1	134	1	280	1	359	1	0	0	0	0	0	0	0	0	gene35	STM14_RS00745	STM14_0044	NA	0	Genic	WP_000831880.1	arylsulfatase	FALSE	FALSE	FALSE	FALSE	TRUE	FALSE	FALSE
NC_016856.1__41403	NC_016856.1	ATCCGACGGATGAGTGGGCGATCCGCGACGGCGACTGGAAG	41403	132	0.7	72	0.76	181	0.98	230	0.93	0	0	0	0	0	0	0	0	gene35	STM14_RS00745	STM14_0044	NA	0	Genic	WP_000831880.1	arylsulfatase	FALSE	FALSE	FALSE	FALSE	TRUE	FALSE	FALSE
NC_016856.1__41404	NC_016856.1	TCTTCCAGTCGCCGTCGCGGATCGCCCACTCATCCGTCGGA	41404	193	1	94	0.97	211	1	300	1	0	0	0	0	0	0	0	0	gene35	STM14_RS00745	STM14_0044	NA	0	Genic	WP_000831880.1	arylsulfatase	FALSE	FALSE	FALSE	FALSE	TRUE	FALSE	FALSE
NC_016856.1__41427	NC_016856.1	GCGACGGCGACTGGAAGATGATCATCGATCGCCAGAATAAA	41427	233	0.99	134	1	201	0.99	212	0.89	0	0	0	0	0	0	0	0	gene35	STM14_RS00745	STM14_0044	NA	0	Genic	WP_000831880.1	arylsulfatase	FALSE	FALSE	FALSE	FALSE	TRUE	FALSE	FALSE
NC_016856.1__41428	NC_016856.1	GTTTATTCTGGCGATCGATGATCATCTTCCAGTCGCCGTCG	41428	207	1	116	1	218	1	262	1	0	0	0	0	0	0	0	0	gene35	STM14_RS00745	STM14_0044	NA	0	Genic	WP_000831880.1	arylsulfatase	FALSE	FALSE	FALSE	FALSE	TRUE	FALSE	FALSE
NC_016856.1__41434	NC_016856.1	CGACTGGAAGATGATCATCGATCGCCAGAATAAACCTAAAT	41434	204	0.93	116	0.98	207	1	225	1	0	0	0	0	0	0	0	0	gene35	STM14_RS00745	STM14_0044	NA	0	Genic	WP_000831880.1	arylsulfatase	FALSE	FALSE	FALSE	FALSE	TRUE	FALSE	FALSE
NC_016856.1__41435	NC_016856.1	TATTTAGGTTTATTCTGGCGATCGATGATCATCTTCCAGTC	41435	241	1	80	0.87	251	1	349	1	0	0	0	0	0	0	0	0	gene35	STM14_RS00745	STM14_0044	NA	0	Genic	WP_000831880.1	arylsulfatase	FALSE	FALSE	FALSE	FALSE	TRUE	FALSE	FALSE
NC_016856.1__41476	NC_016856.1	TCTCTATAACCTGAAAACCGATCGTTTCGAGACGCTCAATC	41476	216	0.95	109	0.98	198	0.98	214	0.95	0	0	0	0	0	0	0	0	gene35	STM14_RS00745	STM14_0044	NA	0	Genic	WP_000831880.1	arylsulfatase	FALSE	FALSE	FALSE	FALSE	TRUE	FALSE	FALSE
NC_016856.1__41477	NC_016856.1	TGATTGAGCGTCTCGAAACGATCGGTTTTCAGGTTATAGAG	41477	202	0.97	110	1	271	1	315	1	0	0	0	0	0	0	0	0	gene35	STM14_RS00745	STM14_0044	NA	0	Genic	WP_000831880.1	arylsulfatase	FALSE	FALSE	FALSE	FALSE	TRUE	FALSE	FALSE
NC_016856.1__41673	NC_016856.1	CGGCACAGAGTGACCGGATCAGGTGGGCATCGCCCTAAGTG	41673	182	1	90	0.95	172	0.95	202	0.94	275	1	377	1	197	1	237	0.98	gene35	STM14_RS00745	STM14_0044	NA	49	Downstream	WP_000831880.1	arylsulfatase	FALSE	FALSE	FALSE	FALSE	FALSE	TRUE	FALSE
NC_016856.1__41675	NC_016856.1	CTTAGGGCGATGCCCACCTGATCCGGTCACTCTGTGCCGGA	41675	231	1	96	0.98	211	1	304	1	0	0	0	0	0	0	0	0	gene36	STM14_RS00750	STM14_0045	NA	48	Upstream	WP_000971148.1	anaerobic sulfatase maturase	FALSE	FALSE	FALSE	FALSE	TRUE	FALSE	FALSE
NC_016856.1__41676	NC_016856.1	ATCCGGCACAGAGTGACCGGATCAGGTGGGCATCGCCCTAA	41676	248	1	86	0.85	234	1	265	1	0	0	0	0	0	0	0	0	gene36	STM14_RS00750	STM14_0045	NA	47	Upstream	WP_000971148.1	anaerobic sulfatase maturase	FALSE	FALSE	FALSE	FALSE	TRUE	FALSE	FALSE
NC_016856.1__41685	NC_016856.1	AAGAACCTGATCCGGCACAGAGTGACCGGATCAGGTGGGCA	41685	124	1	77	1	118	1	130	0.97	168	1	185	1	103	0.93	127	0.93	gene36	STM14_RS00750	STM14_0045	NA	38	Upstream	WP_000971148.1	anaerobic sulfatase maturase	FALSE	TRUE	FALSE	FALSE	FALSE	FALSE	FALSE
NC_016856.1__41695	NC_016856.1	ATCCGGTCACTCTGTGCCGGATCAGGTTCTTTTATTTCAGG	41695	221	1	106	1	207	0.94	271	1	0	0	0	0	0	0	0	0	gene36	STM14_RS00750	STM14_0045	NA	28	Upstream	WP_000971148.1	anaerobic sulfatase maturase	FALSE	FALSE	FALSE	FALSE	TRUE	FALSE	FALSE
NC_016856.1__41696	NC_016856.1	CCCTGAAATAAAAGAACCTGATCCGGCACAGAGTGACCGGA	41696	258	1	117	0.98	257	1	288	1	0	0	0	0	0	0	0	0	gene36	STM14_RS00750	STM14_0045	NA	27	Upstream	WP_000971148.1	anaerobic sulfatase maturase	FALSE	FALSE	FALSE	FALSE	TRUE	FALSE	FALSE
NC_016856.1__41698	NC_016856.1	CGGTCACTCTGTGCCGGATCAGGTTCTTTTATTTCAGGGAA	41698	229	1	93	0.98	225	1	266	1	251	1	361	1	180	1	277	1	gene36	STM14_RS00750	STM14_0045	NA	25	Upstream	WP_000971148.1	anaerobic sulfatase maturase	FALSE	FALSE	FALSE	FALSE	FALSE	TRUE	FALSE
NC_016856.1__41767	NC_016856.1	GTCATGGTTAAACCGACCGGATCGGTGTGTAACCTTGACTG	41767	240	1	121	1	243	0.99	290	0.98	0	0	0	0	0	0	0	0	gene36	STM14_RS00750	STM14_0045	NA	0	Genic	WP_000971148.1	anaerobic sulfatase maturase	FALSE	FALSE	FALSE	FALSE	TRUE	FALSE	FALSE
NC_016856.1__41768	NC_016856.1	ACAGTCAAGGTTACACACCGATCCGGTCGGTTTAACCATGA	41768	237	1	95	0.93	241	1	301	1	0	0	0	0	0	0	0	0	gene36	STM14_RS00750	STM14_0045	NA	0	Genic	WP_000971148.1	anaerobic sulfatase maturase	FALSE	FALSE	FALSE	FALSE	TRUE	FALSE	FALSE
NC_016856.1__41829	NC_016856.1	GAAAGAAAAGCTCTATCCGGATCGAAAAAACCATTACAAAA	41829	242	1	125	1	252	1	266	1	0	0	0	0	0	0	0	0	gene36	STM14_RS00750	STM14_0045	NA	0	Genic	WP_000971148.1	anaerobic sulfatase maturase	FALSE	FALSE	FALSE	FALSE	TRUE	FALSE	FALSE
NC_016856.1__41830	NC_016856.1	ATTTTGTAATGGTTTTTTCGATCCGGATAGAGCTTTTCTTT	41830	257	1	87	0.97	228	1	279	1	0	0	0	0	0	0	0	0	gene36	STM14_RS00750	STM14_0045	NA	0	Genic	WP_000971148.1	anaerobic sulfatase maturase	FALSE	FALSE	FALSE	FALSE	TRUE	FALSE	FALSE
NC_016856.1__42042	NC_016856.1	TCGCCCAGTCATCGTTGATCAGGATGCCGTTGGTCTGGAAG	42042	206	1	103	0.98	235	1	241	0.98	258	0.99	425	1	173	1	221	0.98	gene36	STM14_RS00750	STM14_0045	NA	0	Genic	WP_000971148.1	anaerobic sulfatase maturase	FALSE	FALSE	FALSE	FALSE	FALSE	TRUE	FALSE
NC_016856.1__42044	NC_016856.1	TCCAGACCAACGGCATCCTGATCAACGATGACTGGGCGACC	42044	217	1	92	0.91	222	1	223	0.94	0	0	0	0	0	0	0	0	gene36	STM14_RS00750	STM14_0045	NA	0	Genic	WP_000971148.1	anaerobic sulfatase maturase	FALSE	FALSE	FALSE	FALSE	TRUE	FALSE	FALSE
NC_016856.1__42045	NC_016856.1	AGGTCGCCCAGTCATCGTTGATCAGGATGCCGTTGGTCTGG	42045	178	0.92	83	0.87	210	0.96	273	1	0	0	0	0	0	0	0	0	gene36	STM14_RS00750	STM14_0045	NA	0	Genic	WP_000971148.1	anaerobic sulfatase maturase	FALSE	FALSE	FALSE	FALSE	TRUE	FALSE	FALSE
NC_016856.1__42246	NC_016856.1	AGACCTGAACAGGATGATGCATATTGGTACGGTTAACCACC	42246	0	0	59	0.73	80	0.58	205	0.98	90	0.51	171	0.68	82	0.64	153	0.84	gene36	STM14_RS00750	STM14_0045	NA	0	Genic	WP_000971148.1	anaerobic sulfatase maturase	TRUE	FALSE	FALSE	FALSE	FALSE	FALSE	FALSE
NC_016856.1__42249	NC_016856.1	GGTTAACCGTACCAATATGCATCATCCTGTTCAGGTCTATC	42249	46	0.34	60	0.8	97	0.57	240	0.98	81	0.43	217	0.68	60	0.42	183	0.82	gene36	STM14_RS00750	STM14_0045	NA	0	Genic	WP_000971148.1	anaerobic sulfatase maturase	TRUE	FALSE	FALSE	FALSE	FALSE	FALSE	FALSE
NC_016856.1__42437	NC_016856.1	ATGCGGTATTTGATATCTGGATCCGTGAGGATATCGGCGAT	42437	224	0.98	121	0.98	224	1	312	1	0	0	0	0	0	0	0	0	gene36	STM14_RS00750	STM14_0045	NA	0	Genic	WP_000971148.1	anaerobic sulfatase maturase	FALSE	FALSE	FALSE	FALSE	TRUE	FALSE	FALSE
NC_016856.1__42438	NC_016856.1	TATCGCCGATATCCTCACGGATCCAGATATCAAATACCGCA	42438	210	1	123	1	229	0.99	290	1	0	0	0	0	0	0	0	0	gene36	STM14_RS00750	STM14_0045	NA	0	Genic	WP_000971148.1	anaerobic sulfatase maturase	FALSE	FALSE	FALSE	FALSE	TRUE	FALSE	FALSE
NC_016856.1__42585	NC_016856.1	CGGCGATGTTTATAACTGCGATCACTTCGTATATCCGCAAT	42585	254	1	132	1	213	1	298	1	0	0	0	0	0	0	0	0	gene36	STM14_RS00750	STM14_0045	NA	0	Genic	WP_000971148.1	anaerobic sulfatase maturase	FALSE	FALSE	FALSE	FALSE	TRUE	FALSE	FALSE
NC_016856.1__42586	NC_016856.1	AATTGCGGATATACGAAGTGATCGCAGTTATAAACATCGCC	42586	283	1	128	1	219	1	276	1	0	0	0	0	0	0	0	0	gene36	STM14_RS00750	STM14_0045	NA	0	Genic	WP_000971148.1	anaerobic sulfatase maturase	FALSE	FALSE	FALSE	FALSE	TRUE	FALSE	FALSE
NC_016856.1__42770	NC_016856.1	ATTGGTTGCGCCTGACGCAGAGGGTAAAAAACGATGTTTCG	42770	229	1	120	1	214	0.97	259	1	281	1	419	1	201	1	226	1	gene36	STM14_RS00750	STM14_0045	NA	0	Genic	WP_000971148.1	anaerobic sulfatase maturase	FALSE	TRUE	FALSE	FALSE	FALSE	FALSE	FALSE
NC_016856.1__43038	NC_016856.1	AAAAACCGCACGCTCGACAGAGAACATTTTTCCCTTGCGGT	43038	228	1	142	1	181	0.94	254	0.97	277	0.98	501	1	190	0.97	302	1	gene37	STM14_RS00755	STM14_0046	NA	0	Genic	WP_001055831.1	hypothetical protein	FALSE	TRUE	FALSE	FALSE	FALSE	FALSE	FALSE
NC_016856.1__43081	NC_016856.1	TTCCCCATTATCTCAGCCAGATCGCTTAATCTTTTTCGCCA	43081	291	1	131	1	207	1	318	1	0	0	0	0	0	0	0	0	gene37	STM14_RS00755	STM14_0046	NA	0	Genic	WP_001055831.1	hypothetical protein	FALSE	FALSE	FALSE	FALSE	TRUE	FALSE	FALSE
NC_016856.1__43082	NC_016856.1	CTGGCGAAAAAGATTAAGCGATCTGGCTGAGATAATGGGGA	43082	290	1	142	1	236	1	357	1	0	0	0	0	0	0	0	0	gene37	STM14_RS00755	STM14_0046	NA	0	Genic	WP_001055831.1	hypothetical protein	FALSE	FALSE	FALSE	FALSE	TRUE	FALSE	FALSE
NC_016856.1__43523	NC_016856.1	AGAGCGGTAAGGTCGTCGCGATCTCAACGAATTACTCCGCC	43523	234	1	85	0.91	165	1	257	1	0	0	0	0	0	0	0	0	gene37	STM14_RS00755	STM14_0046	NA	0	Genic	WP_001055831.1	hypothetical protein	FALSE	FALSE	FALSE	FALSE	TRUE	FALSE	FALSE
NC_016856.1__43524	NC_016856.1	GGGCGGAGTAATTCGTTGAGATCGCGACGACCTTACCGCTC	43524	265	1	110	1	211	1	290	1	0	0	0	0	0	0	0	0	gene37	STM14_RS00755	STM14_0046	NA	0	Genic	WP_001055831.1	hypothetical protein	FALSE	FALSE	FALSE	FALSE	TRUE	FALSE	FALSE
NC_016856.1__43701	NC_016856.1	CGCCGTTTTATATAAAAACGATCCGGGGATGTTAGTAAAAC	43701	272	1	122	1	185	1	280	1	0	0	0	0	0	0	0	0	gene37	STM14_RS00755	STM14_0046	NA	0	Genic	WP_001055831.1	hypothetical protein	FALSE	FALSE	FALSE	FALSE	TRUE	FALSE	FALSE
NC_016856.1__43702	NC_016856.1	GGTTTTACTAACATCCCCGGATCGTTTTTATATAAAACGGC	43702	226	0.99	115	0.98	169	0.99	319	1	0	0	0	0	0	0	0	0	gene37	STM14_RS00755	STM14_0046	NA	0	Genic	WP_001055831.1	hypothetical protein	FALSE	FALSE	FALSE	FALSE	TRUE	FALSE	FALSE
NC_016856.1__43803	NC_016856.1	GAATGTCCAACATTATCTCGATCACGAATGCTTCATTCTGG	43803	218	1	127	1	148	0.97	286	1	0	0	0	0	0	0	0	0	gene37	STM14_RS00755	STM14_0046	NA	0	Genic	WP_001055831.1	hypothetical protein	FALSE	FALSE	FALSE	FALSE	TRUE	FALSE	FALSE
NC_016856.1__43804	NC_016856.1	CCCAGAATGAAGCATTCGTGATCGAGATAATGTTGGACATT	43804	237	1	119	1	139	0.93	313	1	0	0	0	0	0	0	0	0	gene37	STM14_RS00755	STM14_0046	NA	0	Genic	WP_001055831.1	hypothetical protein	FALSE	FALSE	FALSE	FALSE	TRUE	FALSE	FALSE
NC_016856.1__43917	NC_016856.1	CGTTACGCCGCCCAAACGCGATCTCCCTCCGCGGTTGTTTT	43917	258	1	139	1	182	1	283	1	0	0	0	0	0	0	0	0	gene37	STM14_RS00755	STM14_0046	NA	0	Genic	WP_001055831.1	hypothetical protein	FALSE	FALSE	FALSE	FALSE	TRUE	FALSE	FALSE
NC_016856.1__43918	NC_016856.1	AAAAACAACCGCGGAGGGAGATCGCGTTTGGGCGGCGTAAC	43918	264	1	142	1	212	1	339	1	0	0	0	0	0	0	0	0	gene37	STM14_RS00755	STM14_0046	NA	0	Genic	WP_001055831.1	hypothetical protein	FALSE	FALSE	FALSE	FALSE	TRUE	FALSE	FALSE
NC_016856.1__44253	NC_016856.1	CGGACGGCTTAAAAATCCAGAGTATTAATTTTCGTGGTCCC	44253	204	1	108	1	165	1	272	1	235	1	377	0.97	166	0.98	241	1	gene38	STM14_RS00760	STM14_0047	NA	59	Upstream	WP_001094892.1	arylsulfatase	FALSE	TRUE	FALSE	FALSE	FALSE	FALSE	FALSE
NC_016856.1__44543	NC_016856.1	GGAGTCTGGAACCGGCTGAGATCATAGTCACGGTCCAGGAT	44543	181	0.96	102	0.91	142	0.97	231	0.87	0	0	0	0	0	0	0	0	gene38	STM14_RS00760	STM14_0047	NA	0	Genic	WP_001094892.1	arylsulfatase	FALSE	FALSE	FALSE	FALSE	TRUE	FALSE	FALSE
NC_016856.1__44544	NC_016856.1	CATCCTGGACCGTGACTATGATCTCAGCCGGTTCCAGACTC	44544	186	0.98	131	1	167	0.99	319	1	0	0	0	0	0	0	0	0	gene38	STM14_RS00760	STM14_0047	NA	0	Genic	WP_001094892.1	arylsulfatase	FALSE	FALSE	FALSE	FALSE	TRUE	FALSE	FALSE
NC_016856.1__44835	NC_016856.1	TTATTTTATTACGCATTTCGATCGTTATAATTACGCATTAG	44835	214	1	139	1	190	1	228	1	0	0	0	0	0	0	0	0	gene38	STM14_RS00760	STM14_0047	NA	0	Genic	WP_001094892.1	arylsulfatase	FALSE	FALSE	FALSE	FALSE	TRUE	FALSE	FALSE
NC_016856.1__44836	NC_016856.1	TCTAATGCGTAATTATAACGATCGAAATGCGTAATAAAATA	44836	207	1	130	1	163	1	309	1	0	0	0	0	0	0	0	0	gene38	STM14_RS00760	STM14_0047	NA	0	Genic	WP_001094892.1	arylsulfatase	FALSE	FALSE	FALSE	FALSE	TRUE	FALSE	FALSE
NC_016856.1__44856	NC_016856.1	TCGTTATAATTACGCATTAGATCAGAATGGTCTGGTGCGCT	44856	193	1	113	0.92	148	0.95	192	0.8	0	0	0	0	0	0	0	0	gene38	STM14_RS00760	STM14_0047	NA	0	Genic	WP_001094892.1	arylsulfatase	FALSE	FALSE	FALSE	FALSE	TRUE	FALSE	FALSE
NC_016856.1__44857	NC_016856.1	CAGCGCACCAGACCATTCTGATCTAATGCGTAATTATAACG	44857	187	1	159	1	211	1	316	1	0	0	0	0	0	0	0	0	gene38	STM14_RS00760	STM14_0047	NA	0	Genic	WP_001094892.1	arylsulfatase	FALSE	FALSE	FALSE	FALSE	TRUE	FALSE	FALSE
NC_016856.1__44859	NC_016856.1	TTATAATTACGCATTAGATCAGAATGGTCTGGTGCGCTGGT	44859	175	1	119	1	165	0.91	245	0.93	240	1	395	0.98	176	0.97	251	0.98	gene38	STM14_RS00760	STM14_0047	NA	0	Genic	WP_001094892.1	arylsulfatase	FALSE	FALSE	FALSE	FALSE	FALSE	TRUE	FALSE
NC_016856.1__45077	NC_016856.1	CCGACCCGAGGTATATTCAGAGGGCGCAACAATGGTATTGC	45077	136	1	77	0.96	111	1	113	0.81	150	0.95	169	0.87	142	1	103	0.78	gene38	STM14_RS00760	STM14_0047	NA	0	Genic	WP_001094892.1	arylsulfatase	FALSE	TRUE	FALSE	FALSE	FALSE	FALSE	FALSE
NC_016856.1__45141	NC_016856.1	AGACGGCGTATCGGTTGTCGATCTGACTACCGGACTGGAGA	45141	225	1	160	1	169	1	262	1	0	0	0	0	0	0	0	0	gene38	STM14_RS00760	STM14_0047	NA	0	Genic	WP_001094892.1	arylsulfatase	FALSE	FALSE	FALSE	FALSE	TRUE	FALSE	FALSE
NC_016856.1__45142	NC_016856.1	GTCTCCAGTCCGGTAGTCAGATCGACAACCGATACGCCGTC	45142	242	1	139	1	208	1	270	1	0	0	0	0	0	0	0	0	gene38	STM14_RS00760	STM14_0047	NA	0	Genic	WP_001094892.1	arylsulfatase	FALSE	FALSE	FALSE	FALSE	TRUE	FALSE	FALSE
NC_016856.1__45272	NC_016856.1	ACTGGCTGCATATAAACCAGAGCTACGTGAATGAGACGAAT	45272	218	1	101	1	180	1	260	1	254	1	376	1	194	1	252	1	gene38	STM14_RS00760	STM14_0047	NA	0	Genic	WP_001094892.1	arylsulfatase	FALSE	TRUE	FALSE	FALSE	FALSE	FALSE	FALSE
NC_016856.1__45323	NC_016856.1	TTGCGTCCGGGCGTCATCAGAGCGCGGTGTTTGGCGTCGAT	45323	220	1	126	1	176	1	246	1	257	0.99	381	1	187	0.98	214	0.98	gene38	STM14_RS00760	STM14_0047	NA	0	Genic	WP_001094892.1	arylsulfatase	FALSE	TRUE	FALSE	FALSE	FALSE	FALSE	FALSE
NC_016856.1__45342	NC_016856.1	GAGCGCGGTGTTTGGCGTCGATCTGCAAACGCAAGCGCTAC	45342	242	1	117	1	161	0.97	270	1	0	0	0	0	0	0	0	0	gene38	STM14_RS00760	STM14_0047	NA	0	Genic	WP_001094892.1	arylsulfatase	FALSE	FALSE	FALSE	FALSE	TRUE	FALSE	FALSE
NC_016856.1__45343	NC_016856.1	CGTAGCGCTTGCGTTTGCAGATCGACGCCAAACACCGCGCT	45343	228	1	139	1	176	1	346	1	0	0	0	0	0	0	0	0	gene38	STM14_RS00760	STM14_0047	NA	0	Genic	WP_001094892.1	arylsulfatase	FALSE	FALSE	FALSE	FALSE	TRUE	FALSE	FALSE
NC_016856.1__45743	NC_016856.1	GCTGCGTTAGCGCGAAAGCGATCCAGCAGAATGGCAATATT	45743	219	1	107	1	177	1	197	1	0	0	0	0	0	0	0	0	gene38	STM14_RS00760	STM14_0047	NA	0	Genic	WP_001094892.1	arylsulfatase	FALSE	FALSE	FALSE	FALSE	TRUE	FALSE	FALSE
NC_016856.1__45744	NC_016856.1	CAATATTGCCATTCTGCTGGATCGCTTTCGCGCTAACGCAG	45744	288	1	171	0.99	201	1	269	1	0	0	0	0	0	0	0	0	gene38	STM14_RS00760	STM14_0047	NA	0	Genic	WP_001094892.1	arylsulfatase	FALSE	FALSE	FALSE	FALSE	TRUE	FALSE	FALSE
NC_016856.1__45828	NC_016856.1	CATCTCTTGCCAGCCTGGCGAGAGCGATATTATCGATCCGC	45828	53	0.59	0	0	42	0.54	0	0	0	0	50	0.5	56	0.53	74	0.58	gene38	STM14_RS00760	STM14_0047	NA	0	Genic	WP_001094892.1	arylsulfatase	FALSE	FALSE	FALSE	FALSE	FALSE	FALSE	TRUE
NC_016856.1__45843	NC_016856.1	TGGCGAGAGCGATATTATCGATCCGCAGGCGGGCAGTGAGG	45843	234	1	136	1	196	1	247	1	0	0	0	0	0	0	0	0	gene38	STM14_RS00760	STM14_0047	NA	0	Genic	WP_001094892.1	arylsulfatase	FALSE	FALSE	FALSE	FALSE	TRUE	FALSE	FALSE
NC_016856.1__45844	NC_016856.1	GCCTCACTGCCCGCCTGCGGATCGATAATATCGCTCTCGCC	45844	281	1	145	0.99	224	0.99	316	1	0	0	0	0	0	0	0	0	gene38	STM14_RS00760	STM14_0047	NA	0	Genic	WP_001094892.1	arylsulfatase	FALSE	FALSE	FALSE	FALSE	TRUE	FALSE	FALSE
NC_016856.1__46014	NC_016856.1	TTTCCGGGTGTATAAAATGGATCTGTACGCGTAGCGGTCTA	46014	234	1	121	1	212	1	208	1	0	0	0	0	0	0	0	0	gene38	STM14_RS00760	STM14_0047	NA	0	Genic	WP_001094892.1	arylsulfatase	FALSE	FALSE	FALSE	FALSE	TRUE	FALSE	FALSE
NC_016856.1__46015	NC_016856.1	ATAGACCGCTACGCGTACAGATCCATTTTATACACCCGGAA	46015	296	1	138	1	225	1	316	1	0	0	0	0	0	0	0	0	gene38	STM14_RS00760	STM14_0047	NA	0	Genic	WP_001094892.1	arylsulfatase	FALSE	FALSE	FALSE	FALSE	TRUE	FALSE	FALSE
NC_016856.1__46156	NC_016856.1	CAGGCGAGGTAAGATAGTAGATCCGAAGAATTCACCTGATT	46156	246	1	116	0.95	209	1	201	0.94	0	0	0	0	0	0	0	0	gene39	STM14_RS00765	STM14_0048	nhaA	34	Upstream	WP_000681340.1	Na+/H+ antiporter NhaA	FALSE	FALSE	FALSE	FALSE	TRUE	FALSE	FALSE
NC_016856.1__46157	NC_016856.1	CAATCAGGTGAATTCTTCGGATCTACTATCTTACCTCGCCT	46157	254	1	124	0.99	205	1	241	1	0	0	0	0	0	0	0	0	gene39	STM14_RS00765	STM14_0048	nhaA	33	Upstream	WP_000681340.1	Na+/H+ antiporter NhaA	FALSE	FALSE	FALSE	FALSE	TRUE	FALSE	FALSE
NC_016856.1__46226	NC_016856.1	GATGAGAATGATGCCCCCAGAGGCATCGCTGCTAAAAAATC	46226	105	0.85	77	1	143	1	137	0.98	185	1	187	1	148	1	129	0.94	gene39	STM14_RS00765	STM14_0048	nhaA	0	Genic	WP_000681340.1	Na+/H+ antiporter NhaA	FALSE	TRUE	FALSE	FALSE	FALSE	FALSE	FALSE
NC_016856.1__46352	NC_016856.1	TACGGGTTGGGGCGCTTGAGATCAACAAAAACATGCTGTTG	46352	215	0.98	123	1	233	1	207	0.96	0	0	0	0	0	0	0	0	gene39	STM14_RS00765	STM14_0048	nhaA	0	Genic	WP_000681340.1	Na+/H+ antiporter NhaA	FALSE	FALSE	FALSE	FALSE	TRUE	FALSE	FALSE
NC_016856.1__46353	NC_016856.1	ACAACAGCATGTTTTTGTTGATCTCAAGCGCCCCAACCCGT	46353	276	1	123	1	229	0.99	253	0.99	0	0	0	0	0	0	0	0	gene39	STM14_RS00765	STM14_0048	nhaA	0	Genic	WP_000681340.1	Na+/H+ antiporter NhaA	FALSE	FALSE	FALSE	FALSE	TRUE	FALSE	FALSE
NC_016856.1__46376	NC_016856.1	ACAAAAACATGCTGTTGTGGATCAACGATGCGCTGATGGCC	46376	236	0.99	113	0.99	192	0.98	209	0.98	0	0	0	0	0	0	0	0	gene39	STM14_RS00765	STM14_0048	nhaA	0	Genic	WP_000681340.1	Na+/H+ antiporter NhaA	FALSE	FALSE	FALSE	FALSE	TRUE	FALSE	FALSE
NC_016856.1__46377	NC_016856.1	CGGCCATCAGCGCATCGTTGATCCACAACAGCATGTTTTTG	46377	242	1	106	0.94	218	1	233	1	0	0	0	0	0	0	0	0	gene39	STM14_RS00765	STM14_0048	nhaA	0	Genic	WP_000681340.1	Na+/H+ antiporter NhaA	FALSE	FALSE	FALSE	FALSE	TRUE	FALSE	FALSE
NC_016856.1__46413	NC_016856.1	CGCGCTTAACTTCCAGGCCAATCAACAGGAAAAACACGGCC	46413	0	0	0	0	0	0	43	0.17	0	0	0	0	0	0	0	0	gene39	STM14_RS00765	STM14_0048	nhaA	0	Genic	WP_000681340.1	Na+/H+ antiporter NhaA	FALSE	FALSE	FALSE	FALSE	FALSE	FALSE	TRUE
NC_016856.1__46439	NC_016856.1	TGGAAGTTAAGCGCGAACTGATGCAAGGCTCGTTAGCCAGT	46439	0	0	0	0	0	0	54	0.24	0	0	0	0	0	0	43	0.19	gene39	STM14_RS00765	STM14_0048	nhaA	0	Genic	WP_000681340.1	Na+/H+ antiporter NhaA	FALSE	FALSE	FALSE	FALSE	FALSE	FALSE	TRUE
NC_016856.1__46545	NC_016856.1	TCTGGCCTTTAACTACTCCGATCCGGTCACTCGCGAGGGCT	46545	314	1	133	1	207	1	243	1	0	0	0	0	0	0	0	0	gene39	STM14_RS00765	STM14_0048	nhaA	0	Genic	WP_000681340.1	Na+/H+ antiporter NhaA	FALSE	FALSE	FALSE	FALSE	TRUE	FALSE	FALSE
NC_016856.1__46546	NC_016856.1	CAGCCCTCGCGAGTGACCGGATCGGAGTAGTTAAAGGCCAG	46546	222	1	113	1	194	1	222	1	0	0	0	0	0	0	0	0	gene39	STM14_RS00765	STM14_0048	nhaA	0	Genic	WP_000681340.1	Na+/H+ antiporter NhaA	FALSE	FALSE	FALSE	FALSE	TRUE	FALSE	FALSE
NC_016856.1__46670	NC_016856.1	TTTTCCTGATGGCGCTGGCGATCATCGATGATCTCGGCGCC	46670	239	1	115	1	181	1	246	1	0	0	0	0	0	0	0	0	gene39	STM14_RS00765	STM14_0048	nhaA	0	Genic	WP_000681340.1	Na+/H+ antiporter NhaA	FALSE	FALSE	FALSE	FALSE	TRUE	FALSE	FALSE
NC_016856.1__46671	NC_016856.1	TGGCGCCGAGATCATCGATGATCGCCAGCGCCATCAGGAAA	46671	272	1	124	1	232	1	276	1	0	0	0	0	0	0	0	0	gene39	STM14_RS00765	STM14_0048	nhaA	0	Genic	WP_000681340.1	Na+/H+ antiporter NhaA	FALSE	FALSE	FALSE	FALSE	TRUE	FALSE	FALSE
NC_016856.1__46680	NC_016856.1	GGCGCTGGCGATCATCGATGATCTCGGCGCCATCGTTATTA	46680	278	1	105	1	216	1	215	1	0	0	0	0	0	0	0	0	gene39	STM14_RS00765	STM14_0048	nhaA	0	Genic	WP_000681340.1	Na+/H+ antiporter NhaA	FALSE	FALSE	FALSE	FALSE	TRUE	FALSE	FALSE
NC_016856.1__46681	NC_016856.1	ATAATAACGATGGCGCCGAGATCATCGATGATCGCCAGCGC	46681	214	1	105	1	171	1	217	1	0	0	0	0	0	0	0	0	gene39	STM14_RS00765	STM14_0048	nhaA	0	Genic	WP_000681340.1	Na+/H+ antiporter NhaA	FALSE	FALSE	FALSE	FALSE	TRUE	FALSE	FALSE
NC_016856.1__46722	NC_016856.1	CGCACTGTTTTATACCAGCGATCTTTCTATCGTCTCGCTGG	46722	229	0.98	105	1	178	1	198	0.96	0	0	0	0	0	0	0	0	gene39	STM14_RS00765	STM14_0048	nhaA	0	Genic	WP_000681340.1	Na+/H+ antiporter NhaA	FALSE	FALSE	FALSE	FALSE	TRUE	FALSE	FALSE
NC_016856.1__46723	NC_016856.1	CCCAGCGAGACGATAGAAAGATCGCTGGTATAAAACAGTGC	46723	279	1	115	1	243	1	293	1	0	0	0	0	0	0	0	0	gene39	STM14_RS00765	STM14_0048	nhaA	0	Genic	WP_000681340.1	Na+/H+ antiporter NhaA	FALSE	FALSE	FALSE	FALSE	TRUE	FALSE	FALSE
NC_016856.1__46974	NC_016856.1	AAGCGAAGAGCGGCAGGATCAGGTACGCGACCCACGGGTGC	46974	244	1	105	1	161	1	234	1	218	1	326	1	168	1	218	0.98	gene39	STM14_RS00765	STM14_0048	nhaA	0	Genic	WP_000681340.1	Na+/H+ antiporter NhaA	FALSE	FALSE	FALSE	FALSE	FALSE	TRUE	FALSE
NC_016856.1__46976	NC_016856.1	ACCCGTGGGTCGCGTACCTGATCCTGCCGCTCTTCGCTTTT	46976	288	1	105	1	181	1	217	1	0	0	0	0	0	0	0	0	gene39	STM14_RS00765	STM14_0048	nhaA	0	Genic	WP_000681340.1	Na+/H+ antiporter NhaA	FALSE	FALSE	FALSE	FALSE	TRUE	FALSE	FALSE
NC_016856.1__46977	NC_016856.1	CAAAAGCGAAGAGCGGCAGGATCAGGTACGCGACCCACGGG	46977	258	0.98	95	0.98	180	1	220	0.99	0	0	0	0	0	0	0	0	gene39	STM14_RS00765	STM14_0048	nhaA	0	Genic	WP_000681340.1	Na+/H+ antiporter NhaA	FALSE	FALSE	FALSE	FALSE	TRUE	FALSE	FALSE
NC_016856.1__47250	NC_016856.1	CCTGGCATTTGGCAATGTCGATCCGGAACTTATTAACTGGG	47250	275	1	98	0.96	187	1	223	1	0	0	0	0	0	0	0	0	gene39	STM14_RS00765	STM14_0048	nhaA	0	Genic	WP_000681340.1	Na+/H+ antiporter NhaA	FALSE	FALSE	FALSE	FALSE	TRUE	FALSE	FALSE
NC_016856.1__47251	NC_016856.1	GCCCAGTTAATAAGTTCCGGATCGACATTGCCAAATGCCAG	47251	301	0.99	94	0.98	240	0.99	245	1	0	0	0	0	0	0	0	0	gene39	STM14_RS00765	STM14_0048	nhaA	0	Genic	WP_000681340.1	Na+/H+ antiporter NhaA	FALSE	FALSE	FALSE	FALSE	TRUE	FALSE	FALSE
NC_016856.1__47500	NC_016856.1	TTCTGTCGTGGGTGCCGCAGAGGCGCTTTTTCTGACGCCGC	47500	181	0.88	95	1	176	0.98	154	0.81	187	0.89	235	0.8	143	0.88	191	0.92	gene40	STM14_RS00770	STM14_0049	nhaR	0	Genic	WP_000062871.1	transcriptional activator NhaR	FALSE	TRUE	FALSE	FALSE	FALSE	FALSE	FALSE
NC_016856.1__48075	NC_016856.1	CACAGGGGTTGCAGGTTGAGATCCTCGGTGAATTTGATGAT	48075	228	1	85	0.98	200	1	252	1	0	0	0	0	0	0	0	0	gene40	STM14_RS00770	STM14_0049	nhaR	0	Genic	WP_000062871.1	transcriptional activator NhaR	FALSE	FALSE	FALSE	FALSE	TRUE	FALSE	FALSE
NC_016856.1__48076	NC_016856.1	CATCATCAAATTCACCGAGGATCTCAACCTGCAACCCCTGT	48076	186	1	88	1	188	0.97	225	0.98	0	0	0	0	0	0	0	0	gene40	STM14_RS00770	STM14_0049	nhaR	0	Genic	WP_000062871.1	transcriptional activator NhaR	FALSE	FALSE	FALSE	FALSE	TRUE	FALSE	FALSE
NC_016856.1__48252	NC_016856.1	CGATTTTTGCCGAGAGAATGATCCAGCATCCGGCGGTGCAG	48252	147	1	84	1	175	1	221	1	0	0	0	0	0	0	0	0	gene40	STM14_RS00770	STM14_0049	nhaR	0	Genic	WP_000062871.1	transcriptional activator NhaR	FALSE	FALSE	FALSE	FALSE	TRUE	FALSE	FALSE
NC_016856.1__48253	NC_016856.1	GCTGCACCGCCGGATGCTGGATCATTCTCTCGGCAAAAATC	48253	166	0.97	88	0.99	203	0.99	230	0.98	0	0	0	0	0	0	0	0	gene40	STM14_RS00770	STM14_0049	nhaR	0	Genic	WP_000062871.1	transcriptional activator NhaR	FALSE	FALSE	FALSE	FALSE	TRUE	FALSE	FALSE
NC_016856.1__48489	NC_016856.1	TAGCTTTCACCGGTCGCAAGATCCGTCCATGTTTCCCCTTC	48489	233	1	106	1	224	1	269	1	0	0	0	0	0	0	0	0	gene41	STM14_RS00775	STM14_0050	NA	0	Genic	WP_001116457.1	glycoside hydrolase family 31 protein	FALSE	FALSE	FALSE	FALSE	TRUE	FALSE	FALSE
NC_016856.1__48490	NC_016856.1	AGAAGGGGAAACATGGACGGATCTTGCGACCGGTGAAAGCT	48490	205	1	117	1	245	0.98	314	0.99	0	0	0	0	0	0	0	0	gene41	STM14_RS00775	STM14_0050	NA	0	Genic	WP_001116457.1	glycoside hydrolase family 31 protein	FALSE	FALSE	FALSE	FALSE	TRUE	FALSE	FALSE
NC_016856.1__48544	NC_016856.1	GCTGATCGCCCCCGTCATGCATGAAGGTATGCGCGAACGTG	48544	95	0.6	63	0.77	161	0.82	228	0.96	116	0.53	269	0.85	100	0.72	219	0.94	gene41	STM14_RS00775	STM14_0050	NA	0	Genic	WP_001116457.1	glycoside hydrolase family 31 protein	TRUE	FALSE	FALSE	FALSE	FALSE	FALSE	FALSE
NC_016856.1__48547	NC_016856.1	GTTCGCGCATACCTTCATGCATGACGGGGGCGATCAGCAGG	48547	96	0.6	89	0.94	148	0.83	227	0.98	105	0.52	291	0.95	113	0.8	183	0.87	gene41	STM14_RS00775	STM14_0050	NA	0	Genic	WP_001116457.1	glycoside hydrolase family 31 protein	TRUE	FALSE	FALSE	FALSE	FALSE	FALSE	FALSE
NC_016856.1__48559	NC_016856.1	CTTCATGCATGACGGGGGCGATCAGCAGGTCAGGACCAAAA	48559	180	0.98	88	0.98	191	1	238	1	0	0	0	0	0	0	0	0	gene41	STM14_RS00775	STM14_0050	NA	0	Genic	WP_001116457.1	glycoside hydrolase family 31 protein	FALSE	FALSE	FALSE	FALSE	TRUE	FALSE	FALSE
NC_016856.1__48560	NC_016856.1	GTTTTGGTCCTGACCTGCTGATCGCCCCCGTCATGCATGAA	48560	207	1	127	1	233	1	289	1	0	0	0	0	0	0	0	0	gene41	STM14_RS00775	STM14_0050	NA	0	Genic	WP_001116457.1	glycoside hydrolase family 31 protein	FALSE	FALSE	FALSE	FALSE	TRUE	FALSE	FALSE
NC_016856.1__48562	NC_016856.1	CATGCATGACGGGGGCGATCAGCAGGTCAGGACCAAAACAA	48562	171	0.9	99	1	190	0.94	240	0.95	226	0.96	347	0.95	151	1	249	0.96	gene41	STM14_RS00775	STM14_0050	NA	0	Genic	WP_001116457.1	glycoside hydrolase family 31 protein	FALSE	FALSE	FALSE	FALSE	FALSE	TRUE	FALSE
NC_016856.1__48834	NC_016856.1	TGTGCGGGTAAAATCTGCGGATCGCGGTTGCCGTGCAGACG	48834	204	1	82	1	226	1	293	1	0	0	0	0	0	0	0	0	gene41	STM14_RS00775	STM14_0050	NA	0	Genic	WP_001116457.1	glycoside hydrolase family 31 protein	FALSE	FALSE	FALSE	FALSE	TRUE	FALSE	FALSE
NC_016856.1__48835	NC_016856.1	GCGTCTGCACGGCAACCGCGATCCGCAGATTTTACCCGCAC	48835	184	1	85	1	224	1	247	1	0	0	0	0	0	0	0	0	gene41	STM14_RS00775	STM14_0050	NA	0	Genic	WP_001116457.1	glycoside hydrolase family 31 protein	FALSE	FALSE	FALSE	FALSE	TRUE	FALSE	FALSE
NC_016856.1__49016	NC_016856.1	AGCAAACTGGTTGCGCAGCGATCTAAACGAGGAGTGAATAT	49016	201	1	92	1	249	1	270	1	0	0	0	0	0	0	0	0	gene41	STM14_RS00775	STM14_0050	NA	0	Genic	WP_001116457.1	glycoside hydrolase family 31 protein	FALSE	FALSE	FALSE	FALSE	TRUE	FALSE	FALSE
NC_016856.1__49017	NC_016856.1	GATATTCACTCCTCGTTTAGATCGCTGCGCAACCAGTTTGC	49017	178	1	115	1	199	1	252	1	0	0	0	0	0	0	0	0	gene41	STM14_RS00775	STM14_0050	NA	0	Genic	WP_001116457.1	glycoside hydrolase family 31 protein	FALSE	FALSE	FALSE	FALSE	TRUE	FALSE	FALSE
NC_016856.1__49053	NC_016856.1	ATATCCCCTGACCAGACCAGAGCGCCGTACTTCTGACTGCC	49053	207	1	86	1	210	1	254	1	238	1	333	1	192	1	260	1	gene41	STM14_RS00775	STM14_0050	NA	0	Genic	WP_001116457.1	glycoside hydrolase family 31 protein	FALSE	TRUE	FALSE	FALSE	FALSE	FALSE	FALSE
NC_016856.1__49102	NC_016856.1	CGCAGCGTAGCAGGTTGATAACCTGGTCTTCGCCATCGGCT	49102	0	0	0	0	0	0	0	0	0	0	65	0.23	0	0	0	0	gene41	STM14_RS00775	STM14_0050	NA	0	Genic	WP_001116457.1	glycoside hydrolase family 31 protein	FALSE	FALSE	FALSE	FALSE	FALSE	FALSE	TRUE
NC_016856.1__49369	NC_016856.1	TGCCGAGGAAATCCATATTGATCGGCAAGCCACGTTCCGTT	49369	210	1	91	1	220	1	256	1	0	0	0	0	0	0	0	0	gene41	STM14_RS00775	STM14_0050	NA	0	Genic	WP_001116457.1	glycoside hydrolase family 31 protein	FALSE	FALSE	FALSE	FALSE	TRUE	FALSE	FALSE
NC_016856.1__49370	NC_016856.1	AAACGGAACGTGGCTTGCCGATCAATATGGATTTCCTCGGC	49370	185	1	88	1	178	0.93	235	1	0	0	0	0	0	0	0	0	gene41	STM14_RS00775	STM14_0050	NA	0	Genic	WP_001116457.1	glycoside hydrolase family 31 protein	FALSE	FALSE	FALSE	FALSE	TRUE	FALSE	FALSE
NC_016856.1__49512	NC_016856.1	TCGGCAATCATGGCATCAGGATCGGGCCAGTCGCGCGCATC	49512	240	1	114	1	233	1	289	1	0	0	0	0	0	0	0	0	gene41	STM14_RS00775	STM14_0050	NA	0	Genic	WP_001116457.1	glycoside hydrolase family 31 protein	FALSE	FALSE	FALSE	FALSE	TRUE	FALSE	FALSE
NC_016856.1__49513	NC_016856.1	CGATGCGCGCGACTGGCCCGATCCTGATGCCATGATTGCCG	49513	201	0.99	87	1	214	1	268	0.99	0	0	0	0	0	0	0	0	gene41	STM14_RS00775	STM14_0050	NA	0	Genic	WP_001116457.1	glycoside hydrolase family 31 protein	FALSE	FALSE	FALSE	FALSE	TRUE	FALSE	FALSE
NC_016856.1__49579	NC_016856.1	AGTGAAAGAAGTCGATTACGATCACTGAGATAGGCAGATTG	49579	181	1	82	1	227	1	268	1	0	0	0	0	0	0	0	0	gene41	STM14_RS00775	STM14_0050	NA	0	Genic	WP_001116457.1	glycoside hydrolase family 31 protein	FALSE	FALSE	FALSE	FALSE	TRUE	FALSE	FALSE
NC_016856.1__49580	NC_016856.1	GCAATCTGCCTATCTCAGTGATCGTAATCGACTTCTTTCAC	49580	213	1	100	1	228	1	228	0.93	0	0	0	0	0	0	0	0	gene41	STM14_RS00775	STM14_0050	NA	0	Genic	WP_001116457.1	glycoside hydrolase family 31 protein	FALSE	FALSE	FALSE	FALSE	TRUE	FALSE	FALSE
NC_016856.1__49759	NC_016856.1	CCGGGGTATCGCCAGCCGTGATCCAGTAGTCCAGCTGTTCG	49759	200	1	103	1	191	1	227	1	0	0	0	0	0	0	0	0	gene41	STM14_RS00775	STM14_0050	NA	0	Genic	WP_001116457.1	glycoside hydrolase family 31 protein	FALSE	FALSE	FALSE	FALSE	TRUE	FALSE	FALSE
NC_016856.1__49760	NC_016856.1	GCGAACAGCTGGACTACTGGATCACGGCTGGCGATACCCCG	49760	231	1	95	1	241	1	243	1	0	0	0	0	0	0	0	0	gene41	STM14_RS00775	STM14_0050	NA	0	Genic	WP_001116457.1	glycoside hydrolase family 31 protein	FALSE	FALSE	FALSE	FALSE	TRUE	FALSE	FALSE
NC_016856.1__49935	NC_016856.1	TCAAGCACGCATCCTTTGAGATCCAGGTTGGCCTGTTGATA	49935	228	1	77	0.97	208	0.98	284	1	0	0	0	0	0	0	0	0	gene41	STM14_RS00775	STM14_0050	NA	0	Genic	WP_001116457.1	glycoside hydrolase family 31 protein	FALSE	FALSE	FALSE	FALSE	TRUE	FALSE	FALSE
NC_016856.1__49936	NC_016856.1	GTATCAACAGGCCAACCTGGATCTCAAAGGATGCGTGCTTG	49936	207	0.97	82	0.91	261	1	251	1	0	0	0	0	0	0	0	0	gene41	STM14_RS00775	STM14_0050	NA	0	Genic	WP_001116457.1	glycoside hydrolase family 31 protein	FALSE	FALSE	FALSE	FALSE	TRUE	FALSE	FALSE
NC_016856.1__50361	NC_016856.1	GGTTCAATCCATAAATAGCGATCGTTTTGCTGCCAGACCAG	50361	291	1	109	1	241	1	300	1	0	0	0	0	0	0	0	0	gene41	STM14_RS00775	STM14_0050	NA	0	Genic	WP_001116457.1	glycoside hydrolase family 31 protein	FALSE	FALSE	FALSE	FALSE	TRUE	FALSE	FALSE
NC_016856.1__50362	NC_016856.1	TCTGGTCTGGCAGCAAAACGATCGCTATTTATGGATTGAAC	50362	194	1	111	1	260	1	288	1	0	0	0	0	0	0	0	0	gene41	STM14_RS00775	STM14_0050	NA	0	Genic	WP_001116457.1	glycoside hydrolase family 31 protein	FALSE	FALSE	FALSE	FALSE	TRUE	FALSE	FALSE
NC_016856.1__50472	NC_016856.1	TATGAGTTGACGGTTTCCAGATCGTGGCGAATCTTCTCTTC	50472	224	1	98	1	204	1	286	1	0	0	0	0	0	0	0	0	gene42	STM14_RS00780	STM14_0051	NA	0	Genic	WP_000099996.1	MFS transporter	FALSE	FALSE	FALSE	FALSE	TRUE	FALSE	FALSE
NC_016856.1__50473	NC_016856.1	GGAAGAGAAGATTCGCCACGATCTGGAAACCGTCAACTCAT	50473	233	1	130	1	286	1	299	1	0	0	0	0	0	0	0	0	gene42	STM14_RS00780	STM14_0051	NA	0	Genic	WP_000099996.1	MFS transporter	FALSE	FALSE	FALSE	FALSE	TRUE	FALSE	FALSE
NC_016856.1__50527	NC_016856.1	TGCGAAAGAAAAGTAGTGGGATCGCTGCGAGCGCGAAGAGT	50527	209	0.96	98	0.97	223	0.98	273	1	0	0	0	0	0	0	0	0	gene42	STM14_RS00780	STM14_0051	NA	0	Genic	WP_000099996.1	MFS transporter	FALSE	FALSE	FALSE	FALSE	TRUE	FALSE	FALSE
NC_016856.1__50528	NC_016856.1	TACTCTTCGCGCTCGCAGCGATCCCACTACTTTTCTTTCGC	50528	277	1	148	1	305	0.99	316	0.99	0	0	0	0	0	0	0	0	gene42	STM14_RS00780	STM14_0051	NA	0	Genic	WP_000099996.1	MFS transporter	FALSE	FALSE	FALSE	FALSE	TRUE	FALSE	FALSE
NC_016856.1__50600	NC_016856.1	ATGTCCCCAACCATGCCCAGAGTGCTGCGGGTCTGGAGGGC	50600	223	1	105	1	186	1	237	1	243	1	303	0.98	158	1	191	1	gene42	STM14_RS00780	STM14_0051	NA	0	Genic	WP_000099996.1	MFS transporter	FALSE	TRUE	FALSE	FALSE	FALSE	FALSE	FALSE
NC_016856.1__50638	NC_016856.1	CATAGCCAAAACTGTTCATGATCCAGGCGGCGAAAGCGGTG	50638	253	1	119	1	235	1	368	1	0	0	0	0	0	0	0	0	gene42	STM14_RS00780	STM14_0051	NA	0	Genic	WP_000099996.1	MFS transporter	FALSE	FALSE	FALSE	FALSE	TRUE	FALSE	FALSE
NC_016856.1__50639	NC_016856.1	GCACCGCTTTCGCCGCCTGGATCATGAACAGTTTTGGCTAT	50639	279	0.94	104	0.94	242	0.95	280	0.97	0	0	0	0	0	0	0	0	gene42	STM14_RS00780	STM14_0051	NA	0	Genic	WP_000099996.1	MFS transporter	FALSE	FALSE	FALSE	FALSE	TRUE	FALSE	FALSE
NC_016856.1__50959	NC_016856.1	GGATAGCGATGATAAACAGGATCTGAATCGTCGCCAGGCTG	50959	215	0.95	83	0.9	230	1	274	1	0	0	0	0	0	0	0	0	gene42	STM14_RS00780	STM14_0051	NA	0	Genic	WP_000099996.1	MFS transporter	FALSE	FALSE	FALSE	FALSE	TRUE	FALSE	FALSE
NC_016856.1__50960	NC_016856.1	ACAGCCTGGCGACGATTCAGATCCTGTTTATCATCGCTATC	50960	235	1	108	1	210	0.96	293	1	0	0	0	0	0	0	0	0	gene42	STM14_RS00780	STM14_0051	NA	0	Genic	WP_000099996.1	MFS transporter	FALSE	FALSE	FALSE	FALSE	TRUE	FALSE	FALSE
NC_016856.1__50997	NC_016856.1	CTGTTAATCAGCGGTACCAGATCTTTACGGTCGAGGTTGTA	50997	249	1	82	0.93	175	0.88	268	1	0	0	0	0	0	0	0	0	gene42	STM14_RS00780	STM14_0051	NA	0	Genic	WP_000099996.1	MFS transporter	FALSE	FALSE	FALSE	FALSE	TRUE	FALSE	FALSE
NC_016856.1__50998	NC_016856.1	CTACAACCTCGACCGTAAAGATCTGGTACCGCTGATTAACA	50998	262	1	86	0.87	270	1	297	1	0	0	0	0	0	0	0	0	gene42	STM14_RS00780	STM14_0051	NA	0	Genic	WP_000099996.1	MFS transporter	FALSE	FALSE	FALSE	FALSE	TRUE	FALSE	FALSE
NC_016856.1__51070	NC_016856.1	GCTGTAGGGCAATCCAGAAGATCAGATTAGCCAGCACCATC	51070	239	1	120	1	248	1	304	1	0	0	0	0	0	0	0	0	gene42	STM14_RS00780	STM14_0051	NA	0	Genic	WP_000099996.1	MFS transporter	FALSE	FALSE	FALSE	FALSE	TRUE	FALSE	FALSE
NC_016856.1__51071	NC_016856.1	TGATGGTGCTGGCTAATCTGATCTTCTGGATTGCCCTACAG	51071	237	1	130	1	230	1	308	1	0	0	0	0	0	0	0	0	gene42	STM14_RS00780	STM14_0051	NA	0	Genic	WP_000099996.1	MFS transporter	FALSE	FALSE	FALSE	FALSE	TRUE	FALSE	FALSE
NC_016856.1__51073	NC_016856.1	GTAGGGCAATCCAGAAGATCAGATTAGCCAGCACCATCAGG	51073	211	0.98	71	0.92	219	1	280	1	219	0.96	366	0.99	166	1	210	0.94	gene42	STM14_RS00780	STM14_0051	NA	0	Genic	WP_000099996.1	MFS transporter	FALSE	FALSE	FALSE	FALSE	FALSE	TRUE	FALSE
NC_016856.1__51094	NC_016856.1	GATTAGCCAGCACCATCAGGATCCACGGCCAGTTACCTTTC	51094	207	1	93	1	236	1	301	1	0	0	0	0	0	0	0	0	gene42	STM14_RS00780	STM14_0051	NA	0	Genic	WP_000099996.1	MFS transporter	FALSE	FALSE	FALSE	FALSE	TRUE	FALSE	FALSE
NC_016856.1__51095	NC_016856.1	TGAAAGGTAACTGGCCGTGGATCCTGATGGTGCTGGCTAAT	51095	242	1	105	1	275	1	269	1	0	0	0	0	0	0	0	0	gene42	STM14_RS00780	STM14_0051	NA	0	Genic	WP_000099996.1	MFS transporter	FALSE	FALSE	FALSE	FALSE	TRUE	FALSE	FALSE
NC_016856.1__51261	NC_016856.1	GTATAAATAAAACCAGCGTGATCATCACCGTTACCTAAAAA	51261	231	0.99	89	1	215	0.99	215	0.93	0	0	0	0	0	0	0	0	gene42	STM14_RS00780	STM14_0051	NA	0	Genic	WP_000099996.1	MFS transporter	FALSE	FALSE	FALSE	FALSE	TRUE	FALSE	FALSE
NC_016856.1__51262	NC_016856.1	TTTTTTAGGTAACGGTGATGATCACGCTGGTTTTATTTATA	51262	222	0.98	107	1	254	0.98	270	0.99	0	0	0	0	0	0	0	0	gene42	STM14_RS00780	STM14_0051	NA	0	Genic	WP_000099996.1	MFS transporter	FALSE	FALSE	FALSE	FALSE	TRUE	FALSE	FALSE
NC_016856.1__51595	NC_016856.1	AACGTGTTTTATCGATGATGATCCCCCATATGGGGGCGTCT	51595	350	1	100	1	248	1	360	1	0	0	0	0	0	0	0	0	gene42	STM14_RS00780	STM14_0051	NA	0	Genic	WP_000099996.1	MFS transporter	FALSE	FALSE	FALSE	FALSE	TRUE	FALSE	FALSE
NC_016856.1__51596	NC_016856.1	TAGACGCCCCCATATGGGGGATCATCATCGATAAAACACGT	51596	241	1	81	0.94	217	1	293	0.99	0	0	0	0	0	0	0	0	gene42	STM14_RS00780	STM14_0051	NA	0	Genic	WP_000099996.1	MFS transporter	FALSE	FALSE	FALSE	FALSE	TRUE	FALSE	FALSE
NC_016856.1__52188	NC_016856.1	GCGTGAACGAGTGAGGTCAGAGCCAGCGGTTGTCGAGCAAA	52188	287	1	93	1	226	1	245	1	266	1	328	1	193	1	195	1	gene43	STM14_RS00785	STM14_0052	rpsT	92	Downstream	WP_001518655.1	30S ribosomal protein S20	FALSE	TRUE	FALSE	FALSE	FALSE	FALSE	FALSE
NC_016856.1__52296	NC_016856.1	GCGATTAAGCCAGTTTGTTGATCTGTGCAGTCAGGTTAGCT	52296	295	0.99	109	0.99	266	1	292	1	0	0	0	0	0	0	0	0	gene43	STM14_RS00785	STM14_0052	rpsT	0	Genic	WP_001518655.1	30S ribosomal protein S20	FALSE	FALSE	FALSE	FALSE	TRUE	FALSE	FALSE
NC_016856.1__52297	NC_016856.1	AAGCTAACCTGACTGCACAGATCAACAAACTGGCTTAATCG	52297	281	1	99	0.95	223	0.98	257	1	0	0	0	0	0	0	0	0	gene43	STM14_RS00785	STM14_0052	rpsT	0	Genic	WP_001518655.1	30S ribosomal protein S20	FALSE	FALSE	FALSE	FALSE	TRUE	FALSE	FALSE
NC_016856.1__52344	NC_016856.1	GTGCAGCTTTGTTTTTGTGGATCAGACCTTTAGCAGCCTGA	52344	266	0.98	103	0.94	224	1	247	1	0	0	0	0	0	0	0	0	gene43	STM14_RS00785	STM14_0052	rpsT	0	Genic	WP_001518655.1	30S ribosomal protein S20	FALSE	FALSE	FALSE	FALSE	TRUE	FALSE	FALSE
NC_016856.1__52345	NC_016856.1	GTCAGGCTGCTAAAGGTCTGATCCACAAAAACAAAGCTGCA	52345	416	0.99	120	0.99	282	1	300	1	0	0	0	0	0	0	0	0	gene43	STM14_RS00785	STM14_0052	rpsT	0	Genic	WP_001518655.1	30S ribosomal protein S20	FALSE	FALSE	FALSE	FALSE	TRUE	FALSE	FALSE
NC_016856.1__52347	NC_016856.1	CAGCTTTGTTTTTGTGGATCAGACCTTTAGCAGCCTGACGG	52347	270	1	92	1	201	0.99	230	1	232	1	352	1	185	1	209	1	gene43	STM14_RS00785	STM14_0052	rpsT	0	Genic	WP_001518655.1	30S ribosomal protein S20	FALSE	FALSE	FALSE	FALSE	FALSE	TRUE	FALSE
NC_016856.1__52374	NC_016856.1	TAGCAGCCTGACGGTCCACGATCGGTTGCATTTCGTTAAAT	52374	325	1	134	1	268	1	314	1	0	0	0	0	0	0	0	0	gene43	STM14_RS00785	STM14_0052	rpsT	0	Genic	WP_001518655.1	30S ribosomal protein S20	FALSE	FALSE	FALSE	FALSE	TRUE	FALSE	FALSE
NC_016856.1__52375	NC_016856.1	CATTTAACGAAATGCAACCGATCGTGGACCGTCAGGCTGCT	52375	329	1	85	1	240	1	291	1	0	0	0	0	0	0	0	0	gene43	STM14_RS00785	STM14_0052	rpsT	0	Genic	WP_001518655.1	30S ribosomal protein S20	FALSE	FALSE	FALSE	FALSE	TRUE	FALSE	FALSE
NC_016856.1__53155	NC_016856.1	TGTGCTGTGCGTGAAATTCGATCGCCGCTTTGCCGCTTTGA	53155	285	1	77	1	224	1	235	1	0	0	0	0	0	0	0	0	gene45	STM14_RS00795	STM14_0054	ribF	0	Genic	WP_000767311.1	bifunctional riboflavin kinase/FAD synthetase	FALSE	FALSE	FALSE	FALSE	TRUE	FALSE	FALSE
NC_016856.1__53156	NC_016856.1	GTCAAAGCGGCAAAGCGGCGATCGAATTTCACGCACAGCAC	53156	303	1	78	0.95	267	1	261	1	0	0	0	0	0	0	0	0	gene45	STM14_RS00795	STM14_0054	ribF	0	Genic	WP_000767311.1	bifunctional riboflavin kinase/FAD synthetase	FALSE	FALSE	FALSE	FALSE	TRUE	FALSE	FALSE
NC_016856.1__53398	NC_016856.1	ACAGGCGCTGGCGGAAGATAACCTGGCGCTTGCCGAAAGTC	53398	0	0	0	0	0	0	0	0	0	0	68	0.5	0	0	0	0	gene45	STM14_RS00795	STM14_0054	ribF	0	Genic	WP_000767311.1	bifunctional riboflavin kinase/FAD synthetase	FALSE	FALSE	FALSE	FALSE	FALSE	FALSE	TRUE
NC_016856.1__53961	NC_016856.1	GGCGCGTTGGACCGATGATGATCTGTACGGCATCATTCGTG	53961	260	0.95	89	1	218	0.99	219	0.92	0	0	0	0	0	0	0	0	gene46	STM14_RS00800	STM14_0055	ileS	0	Genic	WP_001670710.1	isoleucine--tRNA ligase	FALSE	FALSE	FALSE	FALSE	TRUE	FALSE	FALSE
NC_016856.1__53962	NC_016856.1	GCACGAATGATGCCGTACAGATCATCATCGGTCCAACGCGC	53962	310	1	92	1	238	1	254	1	0	0	0	0	0	0	0	0	gene46	STM14_RS00800	STM14_0055	ileS	0	Genic	WP_001670710.1	isoleucine--tRNA ligase	FALSE	FALSE	FALSE	FALSE	TRUE	FALSE	FALSE
NC_016856.1__54050	NC_016856.1	ATGCGAATGGCAGCATTCATATTGGTCACTCAGTTAACAAG	54050	275	1	108	1	228	1	229	1	242	1	340	1	156	1	246	1	gene46	STM14_RS00800	STM14_0055	ileS	0	Genic	WP_001670710.1	isoleucine--tRNA ligase	FALSE	FALSE	TRUE	FALSE	FALSE	FALSE	FALSE
NC_016856.1__54059	NC_016856.1	TTTCAGAATCTTGTTAACTGAGTGACCAATATGAATGCTGC	54059	0	0	0	0	48	0.91	0	0	42	0.88	0	0	43	0.97	0	0	gene46	STM14_RS00800	STM14_0055	ileS	0	Genic	WP_001670710.1	isoleucine--tRNA ligase	FALSE	FALSE	FALSE	TRUE	FALSE	FALSE	FALSE
NC_016856.1__54507	NC_016856.1	CGTGGCGTTCCGCGCCGTCGATCAGGATGCGGTGAAAGCGA	54507	272	0.99	83	1	210	0.99	231	1	0	0	0	0	0	0	0	0	gene46	STM14_RS00800	STM14_0055	ileS	0	Genic	WP_001670710.1	isoleucine--tRNA ligase	FALSE	FALSE	FALSE	FALSE	TRUE	FALSE	FALSE
NC_016856.1__54508	NC_016856.1	TTCGCTTTCACCGCATCCTGATCGACGGCGCGGAACGCCAC	54508	319	1	129	1	274	1	304	1	0	0	0	0	0	0	0	0	gene46	STM14_RS00800	STM14_0055	ileS	0	Genic	WP_001670710.1	isoleucine--tRNA ligase	FALSE	FALSE	FALSE	FALSE	TRUE	FALSE	FALSE
NC_016856.1__54510	NC_016856.1	GGCGTTCCGCGCCGTCGATCAGGATGCGGTGAAAGCGAAGT	54510	281	1	91	1	243	1	256	1	232	0.96	367	1	190	1	240	1	gene46	STM14_RS00800	STM14_0055	ileS	0	Genic	WP_001670710.1	isoleucine--tRNA ligase	FALSE	FALSE	FALSE	FALSE	FALSE	TRUE	FALSE
NC_016856.1__54681	NC_016856.1	GGCGGTGATTCTGGCGAAAGATCTGGTTGAAAGCGTCATGC	54681	351	1	87	1	210	1	314	1	0	0	0	0	0	0	0	0	gene46	STM14_RS00800	STM14_0055	ileS	0	Genic	WP_001670710.1	isoleucine--tRNA ligase	FALSE	FALSE	FALSE	FALSE	TRUE	FALSE	FALSE
NC_016856.1__54682	NC_016856.1	TGCATGACGCTTTCAACCAGATCTTTCGCCAGAATCACCGC	54682	328	1	106	1	254	1	312	1	0	0	0	0	0	0	0	0	gene46	STM14_RS00800	STM14_0055	ileS	0	Genic	WP_001670710.1	isoleucine--tRNA ligase	FALSE	FALSE	FALSE	FALSE	TRUE	FALSE	FALSE
NC_016856.1__54806	NC_016856.1	TGGGCTTTGACGTGCCGGCGATCCTCGGCGATCACGTCACC	54806	301	1	87	1	195	0.94	245	1	0	0	0	0	0	0	0	0	gene46	STM14_RS00800	STM14_0055	ileS	0	Genic	WP_001670710.1	isoleucine--tRNA ligase	FALSE	FALSE	FALSE	FALSE	TRUE	FALSE	FALSE
NC_016856.1__54807	NC_016856.1	GGGTGACGTGATCGCCGAGGATCGCCGGCACGTCAAAGCCC	54807	365	1	120	1	193	0.97	328	1	0	0	0	0	0	0	0	0	gene46	STM14_RS00800	STM14_0055	ileS	0	Genic	WP_001670710.1	isoleucine--tRNA ligase	FALSE	FALSE	FALSE	FALSE	TRUE	FALSE	FALSE
NC_016856.1__54816	NC_016856.1	CGTGCCGGCGATCCTCGGCGATCACGTCACCCTGGACGCCG	54816	298	1	88	1	212	1	261	1	0	0	0	0	0	0	0	0	gene46	STM14_RS00800	STM14_0055	ileS	0	Genic	WP_001670710.1	isoleucine--tRNA ligase	FALSE	FALSE	FALSE	FALSE	TRUE	FALSE	FALSE
NC_016856.1__54817	NC_016856.1	CCGGCGTCCAGGGTGACGTGATCGCCGAGGATCGCCGGCAC	54817	388	0.99	116	1	313	1	313	0.99	0	0	0	0	0	0	0	0	gene46	STM14_RS00800	STM14_0055	ileS	0	Genic	WP_001670710.1	isoleucine--tRNA ligase	FALSE	FALSE	FALSE	FALSE	TRUE	FALSE	FALSE
NC_016856.1__55091	NC_016856.1	GTTGGCGTCACAAAACGCCGATCATTTTCCGCGCGACCCCG	55091	283	1	95	1	189	0.98	240	1	0	0	0	0	0	0	0	0	gene46	STM14_RS00800	STM14_0055	ileS	0	Genic	WP_001670710.1	isoleucine--tRNA ligase	FALSE	FALSE	FALSE	FALSE	TRUE	FALSE	FALSE
NC_016856.1__55092	NC_016856.1	GCGGGGTCGCGCGGAAAATGATCGGCGTTTTGTGACGCCAA	55092	296	1	74	0.87	185	0.92	251	1	0	0	0	0	0	0	0	0	gene46	STM14_RS00800	STM14_0055	ileS	0	Genic	WP_001670710.1	isoleucine--tRNA ligase	FALSE	FALSE	FALSE	FALSE	TRUE	FALSE	FALSE
NC_016856.1__55166	NC_016856.1	GTCAACAGTCCCTGAAAGAGATCAAAGGCGTTCAGTGGATC	55166	308	1	86	1	209	1	245	1	0	0	0	0	0	0	0	0	gene46	STM14_RS00800	STM14_0055	ileS	0	Genic	WP_001670710.1	isoleucine--tRNA ligase	FALSE	FALSE	FALSE	FALSE	TRUE	FALSE	FALSE
NC_016856.1__55167	NC_016856.1	GGATCCACTGAACGCCTTTGATCTCTTTCAGGGACTGTTGA	55167	260	0.98	108	1	202	0.95	264	1	0	0	0	0	0	0	0	0	gene46	STM14_RS00800	STM14_0055	ileS	0	Genic	WP_001670710.1	isoleucine--tRNA ligase	FALSE	FALSE	FALSE	FALSE	TRUE	FALSE	FALSE
NC_016856.1__55184	NC_016856.1	AGATCAAAGGCGTTCAGTGGATCCCGGACTGGGGTCAGGCG	55184	321	0.99	106	1	239	0.99	295	0.99	0	0	0	0	0	0	0	0	gene46	STM14_RS00800	STM14_0055	ileS	0	Genic	WP_001670710.1	isoleucine--tRNA ligase	FALSE	FALSE	FALSE	FALSE	TRUE	FALSE	FALSE
NC_016856.1__55185	NC_016856.1	GCGCCTGACCCCAGTCCGGGATCCACTGAACGCCTTTGATC	55185	258	1	117	1	189	1	263	1	0	0	0	0	0	0	0	0	gene46	STM14_RS00800	STM14_0055	ileS	0	Genic	WP_001670710.1	isoleucine--tRNA ligase	FALSE	FALSE	FALSE	FALSE	TRUE	FALSE	FALSE
NC_016856.1__55327	NC_016856.1	ACCTCTTCCATCGCCGCCAGAGTACGCTCAATCGGCAGCAG	55327	226	0.94	98	1	205	0.98	229	0.99	291	0.99	303	0.9	183	1	196	0.96	gene46	STM14_RS00800	STM14_0055	ileS	0	Genic	WP_001670710.1	isoleucine--tRNA ligase	FALSE	TRUE	FALSE	FALSE	FALSE	FALSE	FALSE
NC_016856.1__55389	NC_016856.1	CGGTATCCAGGCGTGGTGGGATCTCGACCCGAAAGAGATCC	55389	280	1	92	0.98	198	1	223	1	0	0	0	0	0	0	0	0	gene46	STM14_RS00800	STM14_0055	ileS	0	Genic	WP_001670710.1	isoleucine--tRNA ligase	FALSE	FALSE	FALSE	FALSE	TRUE	FALSE	FALSE
NC_016856.1__55390	NC_016856.1	AGGATCTCTTTCGGGTCGAGATCCCACCACGCCTGGATACC	55390	330	1	110	1	222	1	253	1	0	0	0	0	0	0	0	0	gene46	STM14_RS00800	STM14_0055	ileS	0	Genic	WP_001670710.1	isoleucine--tRNA ligase	FALSE	FALSE	FALSE	FALSE	TRUE	FALSE	FALSE
NC_016856.1__55406	NC_016856.1	GGGATCTCGACCCGAAAGAGATCCTCGGCGAAGATGCCGAT	55406	276	1	81	1	198	0.99	239	1	0	0	0	0	0	0	0	0	gene46	STM14_RS00800	STM14_0055	ileS	0	Genic	WP_001670710.1	isoleucine--tRNA ligase	FALSE	FALSE	FALSE	FALSE	TRUE	FALSE	FALSE
NC_016856.1__55407	NC_016856.1	GATCGGCATCTTCGCCGAGGATCTCTTTCGGGTCGAGATCC	55407	271	0.97	144	1	192	0.94	245	1	0	0	0	0	0	0	0	0	gene46	STM14_RS00800	STM14_0055	ileS	0	Genic	WP_001670710.1	isoleucine--tRNA ligase	FALSE	FALSE	FALSE	FALSE	TRUE	FALSE	FALSE
NC_016856.1__55425	NC_016856.1	GATCCTCGGCGAAGATGCCGATCAATACGAGAAAGTTCCGG	55425	227	0.98	104	1	203	1	196	0.98	0	0	0	0	0	0	0	0	gene46	STM14_RS00800	STM14_0055	ileS	0	Genic	WP_001670710.1	isoleucine--tRNA ligase	FALSE	FALSE	FALSE	FALSE	TRUE	FALSE	FALSE
NC_016856.1__55426	NC_016856.1	TCCGGAACTTTCTCGTATTGATCGGCATCTTCGCCGAGGAT	55426	271	0.99	106	0.99	208	1	266	1	0	0	0	0	0	0	0	0	gene46	STM14_RS00800	STM14_0055	ileS	0	Genic	WP_001670710.1	isoleucine--tRNA ligase	FALSE	FALSE	FALSE	FALSE	TRUE	FALSE	FALSE
NC_016856.1__55626	NC_016856.1	CGGTGAAGCCGTGAGTCAGTACCTGGCGGTATGGCGCTTTG	55626	56	0.4	0	0	57	0.47	0	0	57	0.42	116	0.63	49	0.45	75	0.55	gene46	STM14_RS00800	STM14_0055	ileS	0	Genic	WP_001670710.1	isoleucine--tRNA ligase	FALSE	FALSE	FALSE	FALSE	FALSE	FALSE	TRUE
NC_016856.1__55781	NC_016856.1	ACGTTTCAGGATTTCGTCAGAGACCGCCATTTCGCCGGTAT	55781	261	1	93	1	204	1	208	1	302	1	376	1	202	1	268	1	gene46	STM14_RS00800	STM14_0055	ileS	0	Genic	WP_001670710.1	isoleucine--tRNA ligase	FALSE	TRUE	FALSE	FALSE	FALSE	FALSE	FALSE
NC_016856.1__55951	NC_016856.1	TGCGCGAAAACGGCGCAGCAAGAGATTCTGAAGGCATACGA	55951	43	0.43	0	0	45	0.34	0	0	47	0.34	49	0.34	49	0.43	46	0.34	gene46	STM14_RS00800	STM14_0055	ileS	0	Genic	WP_001670710.1	isoleucine--tRNA ligase	FALSE	FALSE	FALSE	FALSE	FALSE	FALSE	TRUE
NC_016856.1__56156	NC_016856.1	TGGTTCGCTGGATGGCGCCGATCATGTCCTTCACGGCTGAT	56156	276	1	67	1	184	1	264	1	0	0	0	0	0	0	0	0	gene46	STM14_RS00800	STM14_0055	ileS	0	Genic	WP_001670710.1	isoleucine--tRNA ligase	FALSE	FALSE	FALSE	FALSE	TRUE	FALSE	FALSE
NC_016856.1__56157	NC_016856.1	CATCAGCCGTGAAGGACATGATCGGCGCCATCCAGCGAACC	56157	247	0.99	76	0.95	205	0.94	238	0.99	0	0	0	0	0	0	0	0	gene46	STM14_RS00800	STM14_0055	ileS	0	Genic	WP_001670710.1	isoleucine--tRNA ligase	FALSE	FALSE	FALSE	FALSE	TRUE	FALSE	FALSE
NC_016856.1__56310	NC_016856.1	CGATGTCCGCTATATCAAGGACCAGGTCAACAAAGAGCTGG	56310	0	0	0	0	0	0	0	0	0	0	46	0.26	0	0	0	0	gene46	STM14_RS00800	STM14_0055	ileS	0	Genic	WP_001670710.1	isoleucine--tRNA ligase	FALSE	FALSE	FALSE	FALSE	FALSE	FALSE	TRUE
NC_016856.1__56361	NC_016856.1	AGCCAATGGCATCAAATCGAACCTGGAAGCAAAAGTGACGC	56361	0	0	0	0	0	0	69	0.5	49	0.34	50	0.32	0	0	0	0	gene46	STM14_RS00800	STM14_0055	ileS	0	Genic	WP_001670710.1	isoleucine--tRNA ligase	FALSE	FALSE	FALSE	FALSE	FALSE	FALSE	TRUE
NC_016856.1__56411	NC_016856.1	CTGACGATGCTAACGGTACGATCAAGAAGCTGAAACTGTTG	56411	269	1	86	0.99	188	0.99	274	1	0	0	0	0	0	0	0	0	gene46	STM14_RS00800	STM14_0055	ileS	0	Genic	WP_001670710.1	isoleucine--tRNA ligase	FALSE	FALSE	FALSE	FALSE	TRUE	FALSE	FALSE
NC_016856.1__56412	NC_016856.1	CCAACAGTTTCAGCTTCTTGATCGTACCGTTAGCATCGTCA	56412	224	1	75	0.87	179	0.97	233	1	0	0	0	0	0	0	0	0	gene46	STM14_RS00800	STM14_0055	ileS	0	Genic	WP_001670710.1	isoleucine--tRNA ligase	FALSE	FALSE	FALSE	FALSE	TRUE	FALSE	FALSE
NC_016856.1__56458	NC_016856.1	GAAATCACGAACTGGGAAGTAATGAAGATAAATCTGACCTC	56458	0	0	0	0	0	0	0	0	42	0.24	44	0.19	43	0.29	40	0.29	gene46	STM14_RS00800	STM14_0055	ileS	0	Genic	WP_001670710.1	isoleucine--tRNA ligase	FALSE	FALSE	FALSE	FALSE	FALSE	FALSE	TRUE
NC_016856.1__56702	NC_016856.1	AGCGTAGTCCTGTTGAACAGAGTGGTTTACTCATCAGGCAA	56702	188	1	71	1	138	0.92	198	1	189	0.94	338	1	171	1	186	0.99	gene47	STM14_RS00805	STM14_0056	lspA	0	Genic	WP_000042739.1	lipoprotein signal peptidase	FALSE	TRUE	FALSE	FALSE	FALSE	FALSE	FALSE
NC_016856.1__56774	NC_016856.1	GAGCGAAATTCTGGAGGATCAGGTATTTGCTGCCCAAATCG	56774	172	0.99	76	1	149	0.96	170	0.94	190	0.91	298	0.99	164	0.96	197	0.98	gene47	STM14_RS00805	STM14_0056	lspA	0	Genic	WP_000042739.1	lipoprotein signal peptidase	FALSE	FALSE	FALSE	FALSE	FALSE	TRUE	FALSE
NC_016856.1__56776	NC_016856.1	ATTTGGGCAGCAAATACCTGATCCTCCAGAATTTCGCTCTG	56776	257	1	119	1	213	1	300	1	0	0	0	0	0	0	0	0	gene47	STM14_RS00805	STM14_0056	lspA	0	Genic	WP_000042739.1	lipoprotein signal peptidase	FALSE	FALSE	FALSE	FALSE	TRUE	FALSE	FALSE
NC_016856.1__56777	NC_016856.1	CCAGAGCGAAATTCTGGAGGATCAGGTATTTGCTGCCCAAA	56777	209	0.99	74	0.89	187	1	208	1	0	0	0	0	0	0	0	0	gene47	STM14_RS00805	STM14_0056	lspA	0	Genic	WP_000042739.1	lipoprotein signal peptidase	FALSE	FALSE	FALSE	FALSE	TRUE	FALSE	FALSE
NC_016856.1__56793	NC_016856.1	AGCCCTACCGTATCCCCCAGAGCGAAATTCTGGAGGATCAG	56793	212	1	97	1	208	1	247	1	278	1	399	1	219	1	246	1	gene47	STM14_RS00805	STM14_0056	lspA	0	Genic	WP_000042739.1	lipoprotein signal peptidase	FALSE	TRUE	FALSE	FALSE	FALSE	FALSE	FALSE
NC_016856.1__56923	NC_016856.1	TTGCCGGGATTGCGATAGGGATCTGCGTAATTCTTTTGGTG	56923	222	1	83	1	155	0.98	265	1	0	0	0	0	0	0	0	0	gene47	STM14_RS00805	STM14_0056	lspA	0	Genic	WP_000042739.1	lipoprotein signal peptidase	FALSE	FALSE	FALSE	FALSE	TRUE	FALSE	FALSE
NC_016856.1__56924	NC_016856.1	TCACCAAAAGAATTACGCAGATCCCTATCGCAATCCCGGCA	56924	291	1	79	1	199	1	273	1	0	0	0	0	0	0	0	0	gene47	STM14_RS00805	STM14_0056	lspA	0	Genic	WP_000042739.1	lipoprotein signal peptidase	FALSE	FALSE	FALSE	FALSE	TRUE	FALSE	FALSE
NC_016856.1__57061	NC_016856.1	ACGGCTTTGTTGTCGATATGATCGATTTTTACGTCGGCAAC	57061	270	1	112	1	215	1	239	1	0	0	0	0	0	0	0	0	gene47	STM14_RS00805	STM14_0056	lspA	0	Genic	WP_000042739.1	lipoprotein signal peptidase	FALSE	FALSE	FALSE	FALSE	TRUE	FALSE	FALSE
NC_016856.1__57062	NC_016856.1	AGTTGCCGACGTAAAAATCGATCATATCGACAACAAAGCCG	57062	180	0.96	78	0.92	166	1	199	1	0	0	0	0	0	0	0	0	gene47	STM14_RS00805	STM14_0056	lspA	0	Genic	WP_000042739.1	lipoprotein signal peptidase	FALSE	FALSE	FALSE	FALSE	TRUE	FALSE	FALSE
NC_016856.1__57118	NC_016856.1	TCAACCTTGCCGATAGCGCGATCTGTATCGGCGCGGCGCTG	57118	246	1	89	1	186	1	230	0.99	0	0	0	0	0	0	0	0	gene47	STM14_RS00805	STM14_0056	lspA	0	Genic	WP_000042739.1	lipoprotein signal peptidase	FALSE	FALSE	FALSE	FALSE	TRUE	FALSE	FALSE
NC_016856.1__57119	NC_016856.1	TCAGCGCCGCGCCGATACAGATCGCGCTATCGGCAAGGTTG	57119	227	1	84	0.93	187	1	250	1	0	0	0	0	0	0	0	0	gene47	STM14_RS00805	STM14_0056	lspA	0	Genic	WP_000042739.1	lipoprotein signal peptidase	FALSE	FALSE	FALSE	FALSE	TRUE	FALSE	FALSE
NC_016856.1__57362	NC_016856.1	GCATGTCTAAATCCGTACAGAGCAACAGCGCGATCCTCGTT	57362	233	0.94	93	0.92	170	0.92	216	0.93	296	1	398	0.98	225	1	310	1	gene48	STM14_RS00810	STM14_0058	fkpB	0	Genic	WP_000047269.1	peptidyl-prolyl cis-trans isomerase	FALSE	TRUE	FALSE	FALSE	FALSE	FALSE	FALSE
NC_016856.1__57374	NC_016856.1	CCGTACAGAGCAACAGCGCGATCCTCGTTCACTTCACCCTG	57374	206	0.93	105	1	160	0.92	215	1	0	0	0	0	0	0	0	0	gene48	STM14_RS00810	STM14_0058	fkpB	0	Genic	WP_000047269.1	peptidyl-prolyl cis-trans isomerase	FALSE	FALSE	FALSE	FALSE	TRUE	FALSE	FALSE
NC_016856.1__57375	NC_016856.1	TCAGGGTGAAGTGAACGAGGATCGCGCTGTTGCTCTGTACG	57375	158	0.81	84	0.9	142	0.85	176	0.92	0	0	0	0	0	0	0	0	gene48	STM14_RS00810	STM14_0058	fkpB	0	Genic	WP_000047269.1	peptidyl-prolyl cis-trans isomerase	FALSE	FALSE	FALSE	FALSE	TRUE	FALSE	FALSE
NC_016856.1__57578	NC_016856.1	GCGTCCCCAGTCCGGACTTGATCCAGTATTTCTCGCGCCGT	57578	204	1	130	1	169	0.98	235	1	0	0	0	0	0	0	0	0	gene48	STM14_RS00810	STM14_0058	fkpB	0	Genic	WP_000047269.1	peptidyl-prolyl cis-trans isomerase	FALSE	FALSE	FALSE	FALSE	TRUE	FALSE	FALSE
NC_016856.1__57579	NC_016856.1	CACGGCGCGAGAAATACTGGATCAAGTCCGGACTGGGGACG	57579	207	0.99	115	1	160	0.9	248	1	0	0	0	0	0	0	0	0	gene48	STM14_RS00810	STM14_0058	fkpB	0	Genic	WP_000047269.1	peptidyl-prolyl cis-trans isomerase	FALSE	FALSE	FALSE	FALSE	TRUE	FALSE	FALSE
NC_016856.1__57598	NC_016856.1	TCGCCCGCCGCCATAAACTCACGGCGCGAGAAATACTGGAT	57598	0	0	0	0	0	0	0	0	0	0	45	0.24	0	0	0	0	gene48	STM14_RS00810	STM14_0058	fkpB	0	Genic	WP_000047269.1	peptidyl-prolyl cis-trans isomerase	FALSE	FALSE	FALSE	FALSE	FALSE	FALSE	TRUE
NC_016856.1__57774	NC_016856.1	TATTGAAGTGCTGGAAATCGATCCGGCGCTGGAGGCATAAA	57774	260	1	90	0.93	231	1	293	1	0	0	0	0	0	0	0	0	gene48	STM14_RS00810	STM14_0058	fkpB	0	Genic	WP_000047269.1	peptidyl-prolyl cis-trans isomerase	FALSE	FALSE	FALSE	FALSE	TRUE	FALSE	FALSE
NC_016856.1__57775	NC_016856.1	GTTTATGCCTCCAGCGCCGGATCGATTTCCAGCACTTCAAT	57775	253	1	101	1	166	0.99	241	1	0	0	0	0	0	0	0	0	gene48	STM14_RS00810	STM14_0058	fkpB	0	Genic	WP_000047269.1	peptidyl-prolyl cis-trans isomerase	FALSE	FALSE	FALSE	FALSE	TRUE	FALSE	FALSE
NC_016856.1__57802	NC_016856.1	CTGGAGGCATAAACATGCAGATCCTGTTGGCCAACCCACGC	57802	291	1	111	1	239	1	212	1	0	0	0	0	0	0	0	0	gene49	STM14_RS00815	STM14_0059	ispH	0	Genic	WP_001166422.1	4-hydroxy-3-methylbut-2-enyl diphosphate reductase	FALSE	FALSE	FALSE	FALSE	TRUE	FALSE	FALSE
NC_016856.1__57803	NC_016856.1	CGCGTGGGTTGGCCAACAGGATCTGCATGTTTATGCCTCCA	57803	236	0.99	106	0.99	222	1	270	0.99	0	0	0	0	0	0	0	0	gene49	STM14_RS00815	STM14_0059	ispH	0	Genic	WP_001166422.1	4-hydroxy-3-methylbut-2-enyl diphosphate reductase	FALSE	FALSE	FALSE	FALSE	TRUE	FALSE	FALSE
NC_016856.1__57958	NC_016856.1	GCCTGCGCAAGCGCGGGGCGATCTTTATAGAGCAAATTAGC	57958	192	0.96	87	0.99	152	0.92	180	1	0	0	0	0	0	0	0	0	gene49	STM14_RS00815	STM14_0059	ispH	0	Genic	WP_001166422.1	4-hydroxy-3-methylbut-2-enyl diphosphate reductase	FALSE	FALSE	FALSE	FALSE	TRUE	FALSE	FALSE
NC_016856.1__57959	NC_016856.1	CGCTAATTTGCTCTATAAAGATCGCCCCGCGCTTGCGCAGG	57959	256	1	95	1	205	1	253	1	0	0	0	0	0	0	0	0	gene49	STM14_RS00815	STM14_0059	ispH	0	Genic	WP_001166422.1	4-hydroxy-3-methylbut-2-enyl diphosphate reductase	FALSE	FALSE	FALSE	FALSE	TRUE	FALSE	FALSE
NC_016856.1__58058	NC_016856.1	TAACGAGGCGAAAAGCCGCGATCTTACCGTTTTTGACGCCA	58058	248	1	100	1	199	1	238	0.99	0	0	0	0	0	0	0	0	gene49	STM14_RS00815	STM14_0059	ispH	0	Genic	WP_001166422.1	4-hydroxy-3-methylbut-2-enyl diphosphate reductase	FALSE	FALSE	FALSE	FALSE	TRUE	FALSE	FALSE
NC_016856.1__58059	NC_016856.1	GTGGCGTCAAAAACGGTAAGATCGCGGCTTTTCGCCTCGTT	58059	208	0.95	102	1	169	0.99	283	1	0	0	0	0	0	0	0	0	gene49	STM14_RS00815	STM14_0059	ispH	0	Genic	WP_001166422.1	4-hydroxy-3-methylbut-2-enyl diphosphate reductase	FALSE	FALSE	FALSE	FALSE	TRUE	FALSE	FALSE
NC_016856.1__58220	NC_016856.1	CAACCCGGAAGGGGGGATGTACCTGGTGGAGTCGCCAGAGG	58220	0	0	42	0.59	0	0	55	0.39	68	0.42	75	0.39	63	0.47	63	0.36	gene49	STM14_RS00815	STM14_0059	ispH	0	Genic	WP_001166422.1	4-hydroxy-3-methylbut-2-enyl diphosphate reductase	FALSE	FALSE	FALSE	FALSE	FALSE	FALSE	TRUE
NC_016856.1__58238	NC_016856.1	GTACCTGGTGGAGTCGCCAGAGGACGTCTGGACGCTGAATG	58238	197	0.95	128	1	164	0.96	199	1	228	1	288	0.99	199	1	262	1	gene49	STM14_RS00815	STM14_0059	ispH	0	Genic	WP_001166422.1	4-hydroxy-3-methylbut-2-enyl diphosphate reductase	FALSE	TRUE	FALSE	FALSE	FALSE	FALSE	FALSE
NC_016856.1__58711	NC_016856.1	ATATTGTTTTCGAAGTGCCGAAAGAGCTGCGTGTGGATGTT	58711	0	0	0	0	0	0	0	0	62	0.42	65	0.41	0	0	77	0.51	gene49	STM14_RS00815	STM14_0059	ispH	0	Genic	WP_001166422.1	4-hydroxy-3-methylbut-2-enyl diphosphate reductase	FALSE	FALSE	FALSE	FALSE	FALSE	FALSE	TRUE
NC_016856.1__58792	NC_016856.1	GATGACGCTACGTTGACCAGATCTTAAGAATTTCTTTTGAT	58792	204	0.95	130	0.99	157	0.88	194	1	0	0	0	0	0	0	0	0	gene49	STM14_RS00815	STM14_0059	ispH	46	Downstream	WP_001166422.1	4-hydroxy-3-methylbut-2-enyl diphosphate reductase	FALSE	FALSE	FALSE	FALSE	TRUE	FALSE	FALSE
NC_016856.1__58793	NC_016856.1	TATCAAAAGAAATTCTTAAGATCTGGTCAACGTAGCGTCAT	58793	261	1	110	0.97	175	1	210	1	0	0	0	0	0	0	0	0	gene49	STM14_RS00815	STM14_0059	ispH	47	Downstream	WP_001166422.1	4-hydroxy-3-methylbut-2-enyl diphosphate reductase	FALSE	FALSE	FALSE	FALSE	TRUE	FALSE	FALSE
NC_016856.1__59538	NC_016856.1	CAATTTTGATGGCTACCCGGATCTGTCGATTGTAACAGAGT	59538	218	1	139	1	211	1	245	1	0	0	0	0	0	0	0	0	gene50	STM14_RS00820	STM14_0060	NA	0	Genic	WP_000516322.1	nitrite reductase	FALSE	FALSE	FALSE	FALSE	TRUE	FALSE	FALSE
NC_016856.1__59539	NC_016856.1	AACTCTGTTACAATCGACAGATCCGGGTAGCCATCAAAATT	59539	192	1	129	1	157	0.94	245	1	0	0	0	0	0	0	0	0	gene50	STM14_RS00820	STM14_0060	NA	0	Genic	WP_000516322.1	nitrite reductase	FALSE	FALSE	FALSE	FALSE	TRUE	FALSE	FALSE
NC_016856.1__59556	NC_016856.1	GGATCTGTCGATTGTAACAGAGTTACTTGCTGGGCCGGATG	59556	201	1	125	1	140	1	205	1	271	1	332	1	200	1	277	1	gene50	STM14_RS00820	STM14_0060	NA	0	Genic	WP_000516322.1	nitrite reductase	FALSE	TRUE	FALSE	FALSE	FALSE	FALSE	FALSE
NC_016856.1__59661	NC_016856.1	TCAGGAAATCACTTCACCAGAGATCGATGCTGAACATAAAC	59661	177	0.98	107	0.96	164	1	200	1	257	1	319	1	147	0.87	204	0.92	gene50	STM14_RS00820	STM14_0060	NA	0	Genic	WP_000516322.1	nitrite reductase	FALSE	TRUE	FALSE	FALSE	FALSE	FALSE	FALSE
NC_016856.1__59663	NC_016856.1	AGGAAATCACTTCACCAGAGATCGATGCTGAACATAAACAG	59663	204	1	138	1	166	1	220	1	0	0	0	0	0	0	0	0	gene50	STM14_RS00820	STM14_0060	NA	0	Genic	WP_000516322.1	nitrite reductase	FALSE	FALSE	FALSE	FALSE	TRUE	FALSE	FALSE
NC_016856.1__59664	NC_016856.1	TCTGTTTATGTTCAGCATCGATCTCTGGTGAAGTGATTTCC	59664	193	0.99	141	0.99	195	1	211	1	0	0	0	0	0	0	0	0	gene50	STM14_RS00820	STM14_0060	NA	0	Genic	WP_000516322.1	nitrite reductase	FALSE	FALSE	FALSE	FALSE	TRUE	FALSE	FALSE
NC_016856.1__59760	NC_016856.1	AGCTTTCACCGCGATCGATCAGTTCAATCGTTTTTCCTTTC	59760	203	0.97	152	1	162	0.91	218	1	233	0.96	354	1	199	1	254	1	gene50	STM14_RS00820	STM14_0060	NA	0	Genic	WP_000516322.1	nitrite reductase	FALSE	FALSE	FALSE	FALSE	FALSE	TRUE	FALSE
NC_016856.1__59762	NC_016856.1	AAGGAAAAACGATTGAACTGATCGATCGCGGTGAAAGCTAC	59762	222	1	153	1	212	1	214	1	0	0	0	0	0	0	0	0	gene50	STM14_RS00820	STM14_0060	NA	0	Genic	WP_000516322.1	nitrite reductase	FALSE	FALSE	FALSE	FALSE	TRUE	FALSE	FALSE
NC_016856.1__59763	NC_016856.1	AGTAGCTTTCACCGCGATCGATCAGTTCAATCGTTTTTCCT	59763	168	0.9	107	0.98	148	0.87	216	0.99	0	0	0	0	0	0	0	0	gene50	STM14_RS00820	STM14_0060	NA	0	Genic	WP_000516322.1	nitrite reductase	FALSE	FALSE	FALSE	FALSE	TRUE	FALSE	FALSE
NC_016856.1__59766	NC_016856.1	AAAAACGATTGAACTGATCGATCGCGGTGAAAGCTACTTTC	59766	176	0.98	104	0.89	139	0.91	160	0.87	0	0	0	0	0	0	0	0	gene50	STM14_RS00820	STM14_0060	NA	0	Genic	WP_000516322.1	nitrite reductase	FALSE	FALSE	FALSE	FALSE	TRUE	FALSE	FALSE
NC_016856.1__59767	NC_016856.1	TGAAAGTAGCTTTCACCGCGATCGATCAGTTCAATCGTTTT	59767	100	1	94	1	74	1	107	1	0	0	0	0	0	0	0	0	gene50	STM14_RS00820	STM14_0060	NA	0	Genic	WP_000516322.1	nitrite reductase	FALSE	FALSE	FALSE	FALSE	TRUE	FALSE	FALSE
NC_016856.1__59795	NC_016856.1	AAAGCTACTTTCAGCCTGTGATCAGTAAAGGCAAAATGTAT	59795	166	0.9	99	0.8	152	0.95	183	0.91	0	0	0	0	0	0	0	0	gene50	STM14_RS00820	STM14_0060	NA	0	Genic	WP_000516322.1	nitrite reductase	FALSE	FALSE	FALSE	FALSE	TRUE	FALSE	FALSE
NC_016856.1__59796	NC_016856.1	TATACATTTTGCCTTTACTGATCACAGGCTGAAAGTAGCTT	59796	190	1	140	1	182	1	228	1	0	0	0	0	0	0	0	0	gene50	STM14_RS00820	STM14_0060	NA	0	Genic	WP_000516322.1	nitrite reductase	FALSE	FALSE	FALSE	FALSE	TRUE	FALSE	FALSE
NC_016856.1__59798	NC_016856.1	GCTACTTTCAGCCTGTGATCAGTAAAGGCAAAATGTATAAC	59798	202	0.98	115	0.89	169	1	223	0.98	285	1	283	0.92	174	0.9	275	1	gene50	STM14_RS00820	STM14_0060	NA	0	Genic	WP_000516322.1	nitrite reductase	FALSE	FALSE	FALSE	FALSE	FALSE	TRUE	FALSE
NC_016856.1__60198	NC_016856.1	ACACATTATTCTTGATACCGATCCGGGCATTGATGACGCGG	60198	205	0.97	149	1	178	0.98	213	1	0	0	0	0	0	0	0	0	gene51	STM14_RS00825	STM14_0061	rihC	0	Genic	WP_000127283.1	non-specific ribonucleoside hydrolase RihC	FALSE	FALSE	FALSE	FALSE	TRUE	FALSE	FALSE
NC_016856.1__60199	NC_016856.1	GCCGCGTCATCAATGCCCGGATCGGTATCAAGAATAATGTG	60199	235	1	142	0.99	190	1	259	1	0	0	0	0	0	0	0	0	gene51	STM14_RS00825	STM14_0061	rihC	0	Genic	WP_000127283.1	non-specific ribonucleoside hydrolase RihC	FALSE	FALSE	FALSE	FALSE	TRUE	FALSE	FALSE
NC_016856.1__60255	NC_016856.1	GCTGTTCGCCCCCCAGCTTGATCTGCAACTAATAACCACCG	60255	205	0.99	155	0.99	179	0.99	212	0.99	0	0	0	0	0	0	0	0	gene51	STM14_RS00825	STM14_0061	rihC	0	Genic	WP_000127283.1	non-specific ribonucleoside hydrolase RihC	FALSE	FALSE	FALSE	FALSE	TRUE	FALSE	FALSE
NC_016856.1__60256	NC_016856.1	ACGGTGGTTATTAGTTGCAGATCAAGCTGGGGGGCGAACAG	60256	237	1	102	0.94	212	1	185	0.95	0	0	0	0	0	0	0	0	gene51	STM14_RS00825	STM14_0061	rihC	0	Genic	WP_000127283.1	non-specific ribonucleoside hydrolase RihC	FALSE	FALSE	FALSE	FALSE	TRUE	FALSE	FALSE
NC_016856.1__60675	NC_016856.1	TGAATTTAACATTGCTGTCGATCCGGAGGCCGCGGCGCTGG	60675	231	0.99	149	1	212	1	246	0.99	0	0	0	0	0	0	0	0	gene51	STM14_RS00825	STM14_0061	rihC	0	Genic	WP_000127283.1	non-specific ribonucleoside hydrolase RihC	FALSE	FALSE	FALSE	FALSE	TRUE	FALSE	FALSE
NC_016856.1__60676	NC_016856.1	ACCAGCGCCGCGGCCTCCGGATCGACAGCAATGTTAAATTC	60676	179	0.95	139	1	170	0.98	243	1	0	0	0	0	0	0	0	0	gene51	STM14_RS00825	STM14_0061	rihC	0	Genic	WP_000127283.1	non-specific ribonucleoside hydrolase RihC	FALSE	FALSE	FALSE	FALSE	TRUE	FALSE	FALSE
NC_016856.1__60870	NC_016856.1	CACTGGCGTCCGGATGCACGATCTCTGCGCTATCGCCTGGC	60870	190	0.94	134	1	176	1	208	0.98	0	0	0	0	0	0	0	0	gene51	STM14_RS00825	STM14_0061	rihC	0	Genic	WP_000127283.1	non-specific ribonucleoside hydrolase RihC	FALSE	FALSE	FALSE	FALSE	TRUE	FALSE	FALSE
NC_016856.1__60871	NC_016856.1	AGCCAGGCGATAGCGCAGAGATCGTGCATCCGGACGCCAGT	60871	251	1	145	1	217	1	253	1	0	0	0	0	0	0	0	0	gene51	STM14_RS00825	STM14_0061	rihC	0	Genic	WP_000127283.1	non-specific ribonucleoside hydrolase RihC	FALSE	FALSE	FALSE	FALSE	TRUE	FALSE	FALSE
NC_016856.1__60873	NC_016856.1	CCAGCCAGGCGATAGCGCAGAGATCGTGCATCCGGACGCCA	60873	213	0.98	129	1	155	0.96	236	1	248	1	353	1	151	1	224	0.97	gene51	STM14_RS00825	STM14_0061	rihC	0	Genic	WP_000127283.1	non-specific ribonucleoside hydrolase RihC	FALSE	TRUE	FALSE	FALSE	FALSE	FALSE	FALSE
NC_016856.1__61156	NC_016856.1	ACTTTCTCGAAGCGGAGATCAGCTACGGGAAAGTGGGCAGG	61156	212	1	124	1	175	0.97	217	1	257	1	352	1	153	0.98	305	1	gene52	dpiA	STM14_0728	dpiA	0	Genic	WP_000377406.1	response regulator	FALSE	FALSE	FALSE	FALSE	FALSE	TRUE	FALSE
NC_016856.1__61158	NC_016856.1	TGCCCACTTTCCCGTAGCTGATCTCCGCTTCGAGAAAGTTA	61158	215	1	125	0.95	196	1	205	1	0	0	0	0	0	0	0	0	gene52	dpiA	STM14_0728	dpiA	0	Genic	WP_000377406.1	response regulator	FALSE	FALSE	FALSE	FALSE	TRUE	FALSE	FALSE
NC_016856.1__61159	NC_016856.1	ATAACTTTCTCGAAGCGGAGATCAGCTACGGGAAAGTGGGC	61159	187	0.97	133	1	175	1	220	0.99	0	0	0	0	0	0	0	0	gene52	dpiA	STM14_0728	dpiA	0	Genic	WP_000377406.1	response regulator	FALSE	FALSE	FALSE	FALSE	TRUE	FALSE	FALSE
NC_016856.1__61230	NC_016856.1	CAGTGGTTTTACTGCTGCCCAGAATTTGCGCCAGAGTGTCT	61230	0	0	0	0	0	0	0	0	53	0.3	0	0	0	0	0	0	gene52	dpiA	STM14_0728	dpiA	0	Genic	WP_000377406.1	response regulator	FALSE	FALSE	FALSE	FALSE	FALSE	FALSE	TRUE
NC_016856.1__61244	NC_016856.1	CTGCCCAGAATTTGCGCCAGAGTGTCTGCTGTATGTACTGC	61244	182	0.98	94	0.95	159	1	193	1	239	1	329	1	147	0.93	250	1	gene52	dpiA	STM14_0728	dpiA	0	Genic	WP_000377406.1	response regulator	FALSE	TRUE	FALSE	FALSE	FALSE	FALSE	FALSE
NC_016856.1__61599	NC_016856.1	TGGTATGACGAATTAAATCGATCCCTTTGCCATCGGGTAAA	61599	238	1	185	1	221	1	312	1	0	0	0	0	0	0	0	0	gene52	dpiA	STM14_0728	dpiA	0	Genic	WP_000377406.1	response regulator	FALSE	FALSE	FALSE	FALSE	TRUE	FALSE	FALSE
NC_016856.1__61600	NC_016856.1	TTTTACCCGATGGCAAAGGGATCGATTTAATTCGTCATACC	61600	193	1	166	1	177	0.99	301	1	0	0	0	0	0	0	0	0	gene52	dpiA	STM14_0728	dpiA	0	Genic	WP_000377406.1	response regulator	FALSE	FALSE	FALSE	FALSE	TRUE	FALSE	FALSE
NC_016856.1__61803	NC_016856.1	CTCTATATCCCTTTTACCAGAGAAGAATAACATGGATAGCA	61803	172	0.9	130	0.98	160	0.95	255	1	237	0.98	365	0.99	168	1	269	1	gene53	STM14_RS00835	STM14_0063	NA	0	Genic	WP_001737977.1	sensor histidine kinase	FALSE	TRUE	FALSE	FALSE	FALSE	FALSE	FALSE
NC_016856.1__61920	NC_016856.1	AACCATAATCCAATTCCGTGATCGCCGTTGTTGTGGGTGGT	61920	218	1	120	1	199	1	249	1	0	0	0	0	0	0	0	0	gene53	STM14_RS00835	STM14_0063	NA	0	Genic	WP_001737977.1	sensor histidine kinase	FALSE	FALSE	FALSE	FALSE	TRUE	FALSE	FALSE
NC_016856.1__61921	NC_016856.1	GACCACCCACAACAACGGCGATCACGGAATTGGATTATGGT	61921	203	1	123	1	198	1	242	1	0	0	0	0	0	0	0	0	gene53	STM14_RS00835	STM14_0063	NA	0	Genic	WP_001737977.1	sensor histidine kinase	FALSE	FALSE	FALSE	FALSE	TRUE	FALSE	FALSE
NC_016856.1__61993	NC_016856.1	CATTATTGAAGTTGCCGATCAGGGATGTGGTATTGACGAAA	61993	196	1	120	1	167	1	198	1	192	0.96	338	1	164	1	208	0.99	gene53	STM14_RS00835	STM14_0063	NA	0	Genic	WP_001737977.1	sensor histidine kinase	FALSE	FALSE	FALSE	FALSE	FALSE	TRUE	FALSE
NC_016856.1__61995	NC_016856.1	TCGTCAATACCACATCCCTGATCGGCAACTTCAATAATGAC	61995	190	1	112	0.89	160	1	210	1	0	0	0	0	0	0	0	0	gene53	STM14_RS00835	STM14_0063	NA	0	Genic	WP_001737977.1	sensor histidine kinase	FALSE	FALSE	FALSE	FALSE	TRUE	FALSE	FALSE
NC_016856.1__61996	NC_016856.1	AGTCATTATTGAAGTTGCCGATCAGGGATGTGGTATTGACG	61996	152	0.93	137	1	177	1	188	0.97	0	0	0	0	0	0	0	0	gene53	STM14_RS00835	STM14_0063	NA	0	Genic	WP_001737977.1	sensor histidine kinase	FALSE	FALSE	FALSE	FALSE	TRUE	FALSE	FALSE
NC_016856.1__62035	NC_016856.1	CTTCATTACCTTCGCTGTTGATCAGGCACTCAATCTGTCGC	62035	178	0.97	126	0.94	186	0.98	213	0.94	0	0	0	0	0	0	0	0	gene53	STM14_RS00835	STM14_0063	NA	0	Genic	WP_001737977.1	sensor histidine kinase	FALSE	FALSE	FALSE	FALSE	TRUE	FALSE	FALSE
NC_016856.1__62036	NC_016856.1	CGCGACAGATTGAGTGCCTGATCAACAGCGAAGGTAATGAA	62036	149	0.9	159	1	173	1	217	1	0	0	0	0	0	0	0	0	gene53	STM14_RS00835	STM14_0063	NA	0	Genic	WP_001737977.1	sensor histidine kinase	FALSE	FALSE	FALSE	FALSE	TRUE	FALSE	FALSE
NC_016856.1__62038	NC_016856.1	CATTACCTTCGCTGTTGATCAGGCACTCAATCTGTCGCGAG	62038	155	0.88	141	1	149	0.97	187	0.96	188	0.92	346	1	155	1	224	0.99	gene53	STM14_RS00835	STM14_0063	NA	0	Genic	WP_001737977.1	sensor histidine kinase	FALSE	FALSE	FALSE	FALSE	FALSE	TRUE	FALSE
NC_016856.1__62172	NC_016856.1	TGTTCAACAAAGCTTGAAGGATCGAAAATCAGCTCCAGCCC	62172	214	1	142	1	197	1	191	0.96	0	0	0	0	0	0	0	0	gene53	STM14_RS00835	STM14_0063	NA	0	Genic	WP_001737977.1	sensor histidine kinase	FALSE	FALSE	FALSE	FALSE	TRUE	FALSE	FALSE
NC_016856.1__62173	NC_016856.1	GGGGCTGGAGCTGATTTTCGATCCTTCAAGCTTTGTTGAAC	62173	233	1	132	0.98	199	1	241	1	0	0	0	0	0	0	0	0	gene53	STM14_RS00835	STM14_0063	NA	0	Genic	WP_001737977.1	sensor histidine kinase	FALSE	FALSE	FALSE	FALSE	TRUE	FALSE	FALSE
NC_016856.1__62548	NC_016856.1	TCATTTGGTTAAAGGTGACGATCTCATCTTTTTTGTTTTTT	62548	148	0.93	145	0.98	155	0.89	183	0.88	0	0	0	0	0	0	0	0	gene53	STM14_RS00835	STM14_0063	NA	0	Genic	WP_001737977.1	sensor histidine kinase	FALSE	FALSE	FALSE	FALSE	TRUE	FALSE	FALSE
NC_016856.1__62549	NC_016856.1	AAAAAAACAAAAAAGATGAGATCGTCACCTTTAACCAAATG	62549	176	1	145	1	130	0.76	190	0.93	0	0	0	0	0	0	0	0	gene53	STM14_RS00835	STM14_0063	NA	0	Genic	WP_001737977.1	sensor histidine kinase	FALSE	FALSE	FALSE	FALSE	TRUE	FALSE	FALSE
NC_016856.1__62713	NC_016856.1	GGTGATGGGAGTCAATGGCGATCAACCCTTCAAATACCGAC	62713	270	1	223	1	243	1	269	1	0	0	0	0	0	0	0	0	gene53	STM14_RS00835	STM14_0063	NA	0	Genic	WP_001737977.1	sensor histidine kinase	FALSE	FALSE	FALSE	FALSE	TRUE	FALSE	FALSE
NC_016856.1__62714	NC_016856.1	AGTCGGTATTTGAAGGGTTGATCGCCATTGACTCCCATCAC	62714	189	1	161	0.99	198	1	215	1	0	0	0	0	0	0	0	0	gene53	STM14_RS00835	STM14_0063	NA	0	Genic	WP_001737977.1	sensor histidine kinase	FALSE	FALSE	FALSE	FALSE	TRUE	FALSE	FALSE
NC_016856.1__62916	NC_016856.1	CAGCTCTCCAACTGTTCCAGAGTATAGCCGACGGAAACAAT	62916	138	0.8	148	0.95	147	0.9	203	0.91	211	0.92	376	0.98	109	0.94	273	1	gene53	STM14_RS00835	STM14_0063	NA	0	Genic	WP_001737977.1	sensor histidine kinase	FALSE	TRUE	FALSE	FALSE	FALSE	FALSE	FALSE
NC_016856.1__63076	NC_016856.1	CGCCCTCCATATATTTGCCGATCTCATCCGGGTTGACGTGA	63076	168	0.98	139	0.93	189	1	238	1	0	0	0	0	0	0	0	0	gene53	STM14_RS00835	STM14_0063	NA	0	Genic	WP_001737977.1	sensor histidine kinase	FALSE	FALSE	FALSE	FALSE	TRUE	FALSE	FALSE
NC_016856.1__63077	NC_016856.1	ATCACGTCAACCCGGATGAGATCGGCAAATATATGGAGGGC	63077	171	0.98	149	0.98	177	0.99	241	1	0	0	0	0	0	0	0	0	gene53	STM14_RS00835	STM14_0063	NA	0	Genic	WP_001737977.1	sensor histidine kinase	FALSE	FALSE	FALSE	FALSE	TRUE	FALSE	FALSE
NC_016856.1__63346	NC_016856.1	CGATGGTGGATGTAAACAGGATCAGTAGAAATATCCGGTTT	63346	180	0.98	121	0.99	172	0.99	183	0.95	0	0	0	0	0	0	0	0	gene53	STM14_RS00835	STM14_0063	NA	0	Genic	WP_001737977.1	sensor histidine kinase	FALSE	FALSE	FALSE	FALSE	TRUE	FALSE	FALSE
NC_016856.1__63347	NC_016856.1	AAAACCGGATATTTCTACTGATCCTGTTTACATCCACCATC	63347	214	1	148	1	200	1	229	1	0	0	0	0	0	0	0	0	gene53	STM14_RS00835	STM14_0063	NA	0	Genic	WP_001737977.1	sensor histidine kinase	FALSE	FALSE	FALSE	FALSE	TRUE	FALSE	FALSE
NC_016856.1__63349	NC_016856.1	TGGTGGATGTAAACAGGATCAGTAGAAATATCCGGTTTTGA	63349	179	0.96	117	0.91	177	1	211	0.93	208	1	378	0.95	109	0.94	229	0.88	gene53	STM14_RS00835	STM14_0063	NA	0	Genic	WP_001737977.1	sensor histidine kinase	FALSE	FALSE	FALSE	FALSE	FALSE	TRUE	FALSE
NC_016856.1__64069	NC_016856.1	TGGTGCAGCTGCGCACGGTGAGTAAGCGGGAAAAAATCCTC	64069	60	0.39	0	0	0	0	0	0	0	0	0	0	0	0	50	0.38	gene54	STM14_RS00840	STM14_0064	NA	0	Genic	WP_000444828.1	oxalacetate decarboxylase subunit beta	FALSE	FALSE	FALSE	FALSE	FALSE	FALSE	TRUE
NC_016856.1__64257	NC_016856.1	GGCCGTCCGCGCCGCCGATAATGCCGATGGCCGCCGCCTGC	64257	0	0	0	0	43	0.52	0	0	0	0	0	0	0	0	0	0	gene54	STM14_RS00840	STM14_0064	NA	0	Genic	WP_000444828.1	oxalacetate decarboxylase subunit beta	FALSE	FALSE	FALSE	FALSE	FALSE	FALSE	TRUE
NC_016856.1__64296	NC_016856.1	GCGGCAGGGTGAAGCTGATAAGGCCGAAGTAGTTCAGCGTC	64296	41	0.37	0	0	0	0	0	0	0	0	0	0	0	0	0	0	gene54	STM14_RS00840	STM14_0064	NA	0	Genic	WP_000444828.1	oxalacetate decarboxylase subunit beta	FALSE	FALSE	FALSE	FALSE	FALSE	FALSE	TRUE
NC_016856.1__64384	NC_016856.1	ACTTCGGCCCGCTGCTGGCCAACCCGCGCACCCTGCTGCTG	64384	0	0	0	0	0	0	0	0	0	0	0	0	0	0	42	0.25	gene54	STM14_RS00840	STM14_0064	NA	0	Genic	WP_000444828.1	oxalacetate decarboxylase subunit beta	FALSE	FALSE	FALSE	FALSE	FALSE	FALSE	TRUE
NC_016856.1__64404	NC_016856.1	GGGCGTCGGCGCGATGACCGACTTCGGCCCGCTGCTGGCCA	64404	0	0	0	0	0	0	0	0	45	0.38	0	0	0	0	0	0	gene54	STM14_RS00840	STM14_0064	NA	0	Genic	WP_000444828.1	oxalacetate decarboxylase subunit beta	FALSE	FALSE	FALSE	FALSE	FALSE	FALSE	TRUE
NC_016856.1__64410	NC_016856.1	GCAGCGGGCCGAAGTCGGTCATCGCGCCGACGCCCATGAAG	64410	0	0	0	0	0	0	0	0	42	0.41	0	0	0	0	0	0	gene54	STM14_RS00840	STM14_0064	NA	0	Genic	WP_000444828.1	oxalacetate decarboxylase subunit beta	FALSE	FALSE	FALSE	FALSE	FALSE	FALSE	TRUE
NC_016856.1__64429	NC_016856.1	CATCGCGCCGACGCCCATGAAGATGACCAGCGGCGCGACAC	64429	0	0	0	0	0	0	0	0	0	0	0	0	0	0	43	0.23	gene54	STM14_RS00840	STM14_0064	NA	0	Genic	WP_000444828.1	oxalacetate decarboxylase subunit beta	FALSE	FALSE	FALSE	FALSE	FALSE	FALSE	TRUE
NC_016856.1__64458	NC_016856.1	GCGGCGCGACACCGGAACCAATCGCCACTTTGTAGAACAGC	64458	0	0	0	0	51	0.64	0	0	0	0	0	0	0	0	0	0	gene54	STM14_RS00840	STM14_0064	NA	0	Genic	WP_000444828.1	oxalacetate decarboxylase subunit beta	FALSE	FALSE	FALSE	FALSE	FALSE	FALSE	TRUE
NC_016856.1__64596	NC_016856.1	GCACGTCCGGCGCGCAGTTCAGCTTCGCGGCAATCACCGCC	64596	0	0	0	0	45	0.34	49	0.35	0	0	52	0.29	0	0	55	0.39	gene54	STM14_RS00840	STM14_0064	NA	0	Genic	WP_000444828.1	oxalacetate decarboxylase subunit beta	FALSE	FALSE	FALSE	FALSE	FALSE	FALSE	TRUE
NC_016856.1__64608	NC_016856.1	CGCAGTTCAGCTTCGCGGCAATCACCGCCAGTTGCCCGGCG	64608	0	0	0	0	0	0	44	0.49	40	0.41	42	0.51	0	0	0	0	gene54	STM14_RS00840	STM14_0064	NA	0	Genic	WP_000444828.1	oxalacetate decarboxylase subunit beta	FALSE	FALSE	FALSE	FALSE	FALSE	FALSE	TRUE
NC_016856.1__64632	NC_016856.1	GGAAAGCCTGCTGGCGCACCACGACGCCGGGCAACTGGCGG	64632	49	0.41	0	0	0	0	0	0	46	0.32	0	0	0	0	0	0	gene54	STM14_RS00840	STM14_0064	NA	0	Genic	WP_000444828.1	oxalacetate decarboxylase subunit beta	FALSE	FALSE	FALSE	FALSE	FALSE	FALSE	TRUE
NC_016856.1__64709	NC_016856.1	GAGAGCAGCCCGCCGAAGCCAATTGGCAGCAGCAGTAACGG	64709	47	0.38	0	0	0	0	0	0	0	0	0	0	0	0	0	0	gene54	STM14_RS00840	STM14_0064	NA	0	Genic	WP_000444828.1	oxalacetate decarboxylase subunit beta	FALSE	FALSE	FALSE	FALSE	FALSE	FALSE	TRUE
NC_016856.1__64710	NC_016856.1	AGAGCAGCCCGCCGAAGCCAATTGGCAGCAGCAGTAACGGC	64710	0	0	42	0.47	48	0.32	0	0	40	0.4	0	0	0	0	68	0.47	gene54	STM14_RS00840	STM14_0064	NA	0	Genic	WP_000444828.1	oxalacetate decarboxylase subunit beta	FALSE	FALSE	FALSE	FALSE	FALSE	FALSE	TRUE
NC_016856.1__64719	NC_016856.1	CGCCGAAGCCAATTGGCAGCAGCAGTAACGGCTCGAACTTC	64719	0	0	0	0	45	0.32	0	0	0	0	0	0	0	0	0	0	gene54	STM14_RS00840	STM14_0064	NA	0	Genic	WP_000444828.1	oxalacetate decarboxylase subunit beta	FALSE	FALSE	FALSE	FALSE	FALSE	FALSE	TRUE
NC_016856.1__64725	NC_016856.1	AGCCAATTGGCAGCAGCAGTAACGGCTCGAACTTCTTCGCA	64725	0	0	0	0	51	0.45	0	0	0	0	0	0	0	0	0	0	gene54	STM14_RS00840	STM14_0064	NA	0	Genic	WP_000444828.1	oxalacetate decarboxylase subunit beta	FALSE	FALSE	FALSE	FALSE	FALSE	FALSE	TRUE
NC_016856.1__64747	NC_016856.1	TGCTGCTGCTGTGGCTGGCGATTGCGAAGAAGTTCGAGCCG	64747	43	0.29	0	0	0	0	0	0	0	0	0	0	0	0	0	0	gene54	STM14_RS00840	STM14_0064	NA	0	Genic	WP_000444828.1	oxalacetate decarboxylase subunit beta	FALSE	FALSE	FALSE	FALSE	FALSE	FALSE	TRUE
NC_016856.1__65226	NC_016856.1	GCAGCCGGTGGCAAAAGCAGAGAAGCCTGCAGCTTCCGGTA	65226	218	1	140	1	157	1	177	0.96	227	1	382	1	143	1	278	1	gene55	STM14_RS00845	STM14_0065	oadA	0	Genic	WP_000150420.1	oxaloacetate decarboxylase subunit alpha	FALSE	TRUE	FALSE	FALSE	FALSE	FALSE	FALSE
NC_016856.1__65369	NC_016856.1	TCAATGGCGTTTCCCGCCAGAGTAATGCCCTTCTCCTGCGC	65369	210	1	144	1	177	1	195	1	252	1	374	0.98	89	0.94	297	1	gene55	STM14_RS00845	STM14_0065	oadA	0	Genic	WP_000150420.1	oxaloacetate decarboxylase subunit alpha	FALSE	TRUE	FALSE	FALSE	FALSE	FALSE	FALSE
NC_016856.1__65685	NC_016856.1	CGCGGCGGACAAACTCGACCAGGTGCTGGCGGAAATCCCCC	65685	0	0	0	0	0	0	0	0	41	0.41	0	0	0	0	0	0	gene55	STM14_RS00845	STM14_0065	oadA	0	Genic	WP_000150420.1	oxaloacetate decarboxylase subunit alpha	FALSE	FALSE	FALSE	FALSE	FALSE	FALSE	TRUE
NC_016856.1__66590	NC_016856.1	CGCAGGCGGGTGGCGAACAGAGACTGGTGGGCGTCACGCAG	66590	193	1	98	1	140	1	161	0.97	203	1	380	1	73	0.9	237	0.99	gene55	STM14_RS00845	STM14_0065	oadA	0	Genic	WP_000150420.1	oxaloacetate decarboxylase subunit alpha	FALSE	TRUE	FALSE	FALSE	FALSE	FALSE	FALSE
NC_016856.1__66640	NC_016856.1	GGTAATGGCAATGGTCATGGATCCCTCCGGGAAATTAAACG	66640	258	1	120	1	167	1	201	1	0	0	0	0	0	0	0	0	gene55	STM14_RS00845	STM14_0065	oadA	3	Upstream	WP_000150420.1	oxaloacetate decarboxylase subunit alpha	FALSE	FALSE	FALSE	FALSE	TRUE	FALSE	FALSE
NC_016856.1__66641	NC_016856.1	ACGTTTAATTTCCCGGAGGGATCCATGACCATTGCCATTAC	66641	199	0.99	131	0.99	138	1	185	0.99	0	0	0	0	0	0	0	0	gene55	STM14_RS00845	STM14_0065	oadA	4	Upstream	WP_000150420.1	oxaloacetate decarboxylase subunit alpha	FALSE	FALSE	FALSE	FALSE	TRUE	FALSE	FALSE
NC_016856.1__66990	NC_016856.1	AAAGTAGAGGCCAAAGCCAGAGGTGGCCAAGGGAAATCCAC	66990	162	0.96	74	0.89	110	0.94	118	0.85	132	0.86	194	0.85	101	0.95	174	0.92	gene57	STM14_RS00855	STM14_0067	citN	62	Downstream	WP_000183602.1	citrate:sodium symporter	FALSE	TRUE	FALSE	FALSE	FALSE	FALSE	FALSE
NC_016856.1__67019	NC_016856.1	CGGTGTCTTGGCAGCAAACGACCTGGAGAAAAGTAGAGGCC	67019	113	0.74	56	0.75	77	0.71	90	0.67	145	0.88	146	0.67	49	0.58	114	0.68	gene57	STM14_RS00855	STM14_0067	citN	33	Downstream	WP_000183602.1	citrate:sodium symporter	FALSE	FALSE	FALSE	FALSE	FALSE	FALSE	TRUE
NC_016856.1__67172	NC_016856.1	CAGGCGGAGAGCACTTCCAGATCGCCGGAGCCGCCGCGGTT	67172	225	1	113	1	185	1	230	1	0	0	0	0	0	0	0	0	gene57	STM14_RS00855	STM14_0067	citN	0	Genic	WP_000183602.1	citrate:sodium symporter	FALSE	FALSE	FALSE	FALSE	TRUE	FALSE	FALSE
NC_016856.1__67173	NC_016856.1	CAACCGCGGCGGCTCCGGCGATCTGGAAGTGCTCTCCGCCT	67173	261	1	103	1	173	0.99	240	1	0	0	0	0	0	0	0	0	gene57	STM14_RS00855	STM14_0067	citN	0	Genic	WP_000183602.1	citrate:sodium symporter	FALSE	FALSE	FALSE	FALSE	TRUE	FALSE	FALSE
NC_016856.1__67332	NC_016856.1	CGAACGTCAGGGCATCGATGATCTCTTGCAGATCGGTGTAG	67332	261	1	104	1	182	1	235	1	0	0	0	0	0	0	0	0	gene57	STM14_RS00855	STM14_0067	citN	0	Genic	WP_000183602.1	citrate:sodium symporter	FALSE	FALSE	FALSE	FALSE	TRUE	FALSE	FALSE
NC_016856.1__67333	NC_016856.1	GCTACACCGATCTGCAAGAGATCATCGATGCCCTGACGTTC	67333	235	1	90	1	154	1	229	1	0	0	0	0	0	0	0	0	gene57	STM14_RS00855	STM14_0067	citN	0	Genic	WP_000183602.1	citrate:sodium symporter	FALSE	FALSE	FALSE	FALSE	TRUE	FALSE	FALSE
NC_016856.1__67343	NC_016856.1	GCATCGATGATCTCTTGCAGATCGGTGTAGCAAACACCCAC	67343	290	1	142	1	182	1	237	1	0	0	0	0	0	0	0	0	gene57	STM14_RS00855	STM14_0067	citN	0	Genic	WP_000183602.1	citrate:sodium symporter	FALSE	FALSE	FALSE	FALSE	TRUE	FALSE	FALSE
NC_016856.1__67344	NC_016856.1	TGTGGGTGTTTGCTACACCGATCTGCAAGAGATCATCGATG	67344	313	1	98	1	166	1	258	1	0	0	0	0	0	0	0	0	gene57	STM14_RS00855	STM14_0067	citN	0	Genic	WP_000183602.1	citrate:sodium symporter	FALSE	FALSE	FALSE	FALSE	TRUE	FALSE	FALSE
NC_016856.1__67817	NC_016856.1	GAGTGATAAATTTCAGACAGAGGCACGGCGCCCGCGCCGTT	67817	233	1	67	0.84	135	1	219	1	169	0.93	293	1	92	1	176	0.96	gene57	STM14_RS00855	STM14_0067	citN	0	Genic	WP_000183602.1	citrate:sodium symporter	FALSE	TRUE	FALSE	FALSE	FALSE	FALSE	FALSE
NC_016856.1__68007	NC_016856.1	GCTTACGGTTTACCGACAGGATCGCGCCTGTGATCAACACT	68007	304	0.99	96	1	142	0.84	198	0.92	0	0	0	0	0	0	0	0	gene57	STM14_RS00855	STM14_0067	citN	0	Genic	WP_000183602.1	citrate:sodium symporter	FALSE	FALSE	FALSE	FALSE	TRUE	FALSE	FALSE
NC_016856.1__68008	NC_016856.1	CAGTGTTGATCACAGGCGCGATCCTGTCGGTAAACCGTAAG	68008	263	0.96	121	1	181	1	223	0.99	0	0	0	0	0	0	0	0	gene57	STM14_RS00855	STM14_0067	citN	0	Genic	WP_000183602.1	citrate:sodium symporter	FALSE	FALSE	FALSE	FALSE	TRUE	FALSE	FALSE
NC_016856.1__68019	NC_016856.1	CCGACAGGATCGCGCCTGTGATCAACACTGCGATAAACAGG	68019	303	1	109	1	225	0.99	245	0.99	0	0	0	0	0	0	0	0	gene57	STM14_RS00855	STM14_0067	citN	0	Genic	WP_000183602.1	citrate:sodium symporter	FALSE	FALSE	FALSE	FALSE	TRUE	FALSE	FALSE
NC_016856.1__68020	NC_016856.1	ACCTGTTTATCGCAGTGTTGATCACAGGCGCGATCCTGTCG	68020	251	0.95	111	1	178	0.99	231	0.99	0	0	0	0	0	0	0	0	gene57	STM14_RS00855	STM14_0067	citN	0	Genic	WP_000183602.1	citrate:sodium symporter	FALSE	FALSE	FALSE	FALSE	TRUE	FALSE	FALSE
NC_016856.1__68071	NC_016856.1	AGAAAGAAATTGATGCGATCAGCAACGTAATGGATAAAAGC	68071	291	1	83	0.83	166	0.99	270	1	243	0.98	416	1	118	0.9	223	0.94	gene57	STM14_RS00855	STM14_0067	citN	0	Genic	WP_000183602.1	citrate:sodium symporter	FALSE	FALSE	FALSE	FALSE	FALSE	TRUE	FALSE
NC_016856.1__68073	NC_016856.1	TTTTATCCATTACGTTGCTGATCGCATCAATTTCTTTCTGC	68073	335	1	133	1	189	1	215	1	0	0	0	0	0	0	0	0	gene57	STM14_RS00855	STM14_0067	citN	0	Genic	WP_000183602.1	citrate:sodium symporter	FALSE	FALSE	FALSE	FALSE	TRUE	FALSE	FALSE
NC_016856.1__68074	NC_016856.1	CGCAGAAAGAAATTGATGCGATCAGCAACGTAATGGATAAA	68074	266	0.95	97	1	160	0.97	213	0.99	0	0	0	0	0	0	0	0	gene57	STM14_RS00855	STM14_0067	citN	0	Genic	WP_000183602.1	citrate:sodium symporter	FALSE	FALSE	FALSE	FALSE	TRUE	FALSE	FALSE
NC_016856.1__68172	NC_016856.1	CGCCAATATATTTATTGAAGATCGGTAAACGTTTGCCGATT	68172	275	0.98	98	0.91	155	0.93	211	0.92	0	0	0	0	0	0	0	0	gene57	STM14_RS00855	STM14_0067	citN	0	Genic	WP_000183602.1	citrate:sodium symporter	FALSE	FALSE	FALSE	FALSE	TRUE	FALSE	FALSE
NC_016856.1__68173	NC_016856.1	AAATCGGCAAACGTTTACCGATCTTCAATAAATATATTGGC	68173	264	0.94	112	1	161	0.98	229	1	0	0	0	0	0	0	0	0	gene57	STM14_RS00855	STM14_0067	citN	0	Genic	WP_000183602.1	citrate:sodium symporter	FALSE	FALSE	FALSE	FALSE	TRUE	FALSE	FALSE
NC_016856.1__68518	NC_016856.1	TTATTTCCTTAATTAACCAGAGTTAATAAAAATAATTAAAT	68518	245	1	76	0.78	103	0.85	161	0.86	142	0.83	283	0.97	106	1	197	1	gene58	STM14_RS00860	STM14_0069	citC	119	Upstream	WP_001181453.1	[citrate (pro-3S)-lyase] ligase	FALSE	TRUE	FALSE	FALSE	FALSE	FALSE	FALSE
NC_016856.1__68804	NC_016856.1	TTCAGTACGCTCCCGGCCAGAGAACCGCACCCGACTATCTC	68804	244	0.94	88	0.82	112	0.86	195	0.89	179	0.89	394	1	120	1	191	0.91	gene58	STM14_RS00860	STM14_0069	citC	0	Genic	WP_001181453.1	[citrate (pro-3S)-lyase] ligase	FALSE	TRUE	FALSE	FALSE	FALSE	FALSE	FALSE
NC_016856.1__69084	NC_016856.1	ATCGTCAACCGGGAAAAACGATCGGCGCCATCGTCATGAAC	69084	274	1	117	1	148	1	212	0.96	0	0	0	0	0	0	0	0	gene58	STM14_RS00860	STM14_0069	citC	0	Genic	WP_001181453.1	[citrate (pro-3S)-lyase] ligase	FALSE	FALSE	FALSE	FALSE	TRUE	FALSE	FALSE
NC_016856.1__69085	NC_016856.1	CGTTCATGACGATGGCGCCGATCGTTTTTCCCGGTTGACGA	69085	348	1	130	1	167	1	318	1	0	0	0	0	0	0	0	0	gene58	STM14_RS00860	STM14_0069	citC	0	Genic	WP_001181453.1	[citrate (pro-3S)-lyase] ligase	FALSE	FALSE	FALSE	FALSE	TRUE	FALSE	FALSE
NC_016856.1__69229	NC_016856.1	CCGCGATTCCTTGTTCGATCAGCGCCCAACGGTCGGTATAG	69229	274	1	106	0.91	140	0.9	256	1	182	0.89	392	1	107	0.84	229	1	gene58	STM14_RS00860	STM14_0069	citC	0	Genic	WP_001181453.1	[citrate (pro-3S)-lyase] ligase	FALSE	FALSE	FALSE	FALSE	FALSE	TRUE	FALSE
NC_016856.1__69231	NC_016856.1	ATACCGACCGTTGGGCGCTGATCGAACAAGGAATCGCGGGC	69231	262	1	119	1	157	1	253	1	0	0	0	0	0	0	0	0	gene58	STM14_RS00860	STM14_0069	citC	0	Genic	WP_001181453.1	[citrate (pro-3S)-lyase] ligase	FALSE	FALSE	FALSE	FALSE	TRUE	FALSE	FALSE
NC_016856.1__69232	NC_016856.1	TGCCCGCGATTCCTTGTTCGATCAGCGCCCAACGGTCGGTA	69232	286	1	102	0.94	185	1	274	1	0	0	0	0	0	0	0	0	gene58	STM14_RS00860	STM14_0069	citC	0	Genic	WP_001181453.1	[citrate (pro-3S)-lyase] ligase	FALSE	FALSE	FALSE	FALSE	TRUE	FALSE	FALSE
NC_016856.1__69291	NC_016856.1	ATTCCGGCTCCGCTTATATGATCTCGCGTGCGACGTTTCCC	69291	311	1	122	1	166	1	289	1	0	0	0	0	0	0	0	0	gene58	STM14_RS00860	STM14_0069	citC	0	Genic	WP_001181453.1	[citrate (pro-3S)-lyase] ligase	FALSE	FALSE	FALSE	FALSE	TRUE	FALSE	FALSE
NC_016856.1__69292	NC_016856.1	CGGGAAACGTCGCACGCGAGATCATATAAGCGGAGCCGGAA	69292	279	0.98	91	0.76	163	1	254	0.98	0	0	0	0	0	0	0	0	gene58	STM14_RS00860	STM14_0069	citC	0	Genic	WP_001181453.1	[citrate (pro-3S)-lyase] ligase	FALSE	FALSE	FALSE	FALSE	TRUE	FALSE	FALSE
NC_016856.1__69360	NC_016856.1	TGGACGACTGCCATTGCCAGATCGATCTGCAACTCTTCCGT	69360	242	1	144	1	190	1	196	0.97	0	0	0	0	0	0	0	0	gene58	STM14_RS00860	STM14_0069	citC	0	Genic	WP_001181453.1	[citrate (pro-3S)-lyase] ligase	FALSE	FALSE	FALSE	FALSE	TRUE	FALSE	FALSE
NC_016856.1__69361	NC_016856.1	CACGGAAGAGTTGCAGATCGATCTGGCAATGGCAGTCGTCC	69361	293	1	162	1	176	1	331	1	0	0	0	0	0	0	0	0	gene58	STM14_RS00860	STM14_0069	citC	0	Genic	WP_001181453.1	[citrate (pro-3S)-lyase] ligase	FALSE	FALSE	FALSE	FALSE	TRUE	FALSE	FALSE
NC_016856.1__69364	NC_016856.1	CGACTGCCATTGCCAGATCGATCTGCAACTCTTCCGTGAAC	69364	282	0.99	100	0.97	154	1	237	1	0	0	0	0	0	0	0	0	gene58	STM14_RS00860	STM14_0069	citC	0	Genic	WP_001181453.1	[citrate (pro-3S)-lyase] ligase	FALSE	FALSE	FALSE	FALSE	TRUE	FALSE	FALSE
NC_016856.1__69365	NC_016856.1	TGTTCACGGAAGAGTTGCAGATCGATCTGGCAATGGCAGTC	69365	256	1	97	1	135	1	248	1	0	0	0	0	0	0	0	0	gene58	STM14_RS00860	STM14_0069	citC	0	Genic	WP_001181453.1	[citrate (pro-3S)-lyase] ligase	FALSE	FALSE	FALSE	FALSE	TRUE	FALSE	FALSE
NC_016856.1__69443	NC_016856.1	TGGTTATAGGCACAGGTCAGAGGACAAAACGGTTCACTGCC	69443	277	0.98	110	0.94	125	0.87	268	0.96	213	0.91	472	1	126	0.95	218	0.97	gene58	STM14_RS00860	STM14_0069	citC	0	Genic	WP_001181453.1	[citrate (pro-3S)-lyase] ligase	FALSE	TRUE	FALSE	FALSE	FALSE	FALSE	FALSE
NC_016856.1__69487	NC_016856.1	AATGCACGACATTTTGCACGATCCGAAGCGTAGCGGCCCGG	69487	274	1	88	0.79	152	0.99	280	1	0	0	0	0	0	0	0	0	gene58	STM14_RS00860	STM14_0069	citC	0	Genic	WP_001181453.1	[citrate (pro-3S)-lyase] ligase	FALSE	FALSE	FALSE	FALSE	TRUE	FALSE	FALSE
NC_016856.1__69488	NC_016856.1	ACCGGGCCGCTACGCTTCGGATCGTGCAAAATGTCGTGCAT	69488	283	0.99	121	1	154	1	251	1	0	0	0	0	0	0	0	0	gene58	STM14_RS00860	STM14_0069	citC	0	Genic	WP_001181453.1	[citrate (pro-3S)-lyase] ligase	FALSE	FALSE	FALSE	FALSE	TRUE	FALSE	FALSE
NC_016856.1__69764	NC_016856.1	TGGAATCCAGCGATGTGATGATCAGGATTGGTCCATCCAGC	69764	279	0.98	97	0.94	152	0.91	208	0.87	0	0	0	0	0	0	0	0	gene59	STM14_RS00865	STM14_0070	citD	0	Genic	WP_000691461.1	citrate lyase ACP	FALSE	FALSE	FALSE	FALSE	TRUE	FALSE	FALSE
NC_016856.1__69765	NC_016856.1	CGCTGGATGGACCAATCCTGATCATCACATCGCTGGATTCC	69765	222	0.95	108	0.98	167	1	262	1	0	0	0	0	0	0	0	0	gene59	STM14_RS00865	STM14_0070	citD	0	Genic	WP_000691461.1	citrate lyase ACP	FALSE	FALSE	FALSE	FALSE	TRUE	FALSE	FALSE
NC_016856.1__69767	NC_016856.1	AATCCAGCGATGTGATGATCAGGATTGGTCCATCCAGCGAG	69767	240	0.97	100	0.98	142	0.91	220	0.9	226	0.96	382	0.94	99	0.83	202	1	gene59	STM14_RS00865	STM14_0070	citD	0	Genic	WP_000691461.1	citrate lyase ACP	FALSE	FALSE	FALSE	FALSE	FALSE	TRUE	FALSE
NC_016856.1__70024	NC_016856.1	CGCATTTGCGCCGGGGATAAACAACATACTGCGACGTGGTC	70024	0	0	0	0	0	0	0	0	0	0	43	0.44	0	0	0	0	gene60	STM14_RS00870	STM14_0071	citE	0	Genic	WP_001247803.1	citrate (pro-3S)-lyase subunit beta	FALSE	FALSE	FALSE	FALSE	FALSE	FALSE	TRUE
NC_016856.1__70232	NC_016856.1	CACGCCGTTTGGTCTGGCCGATCTTGAAGCCGTCGTGCGTG	70232	280	1	128	1	162	1	243	1	0	0	0	0	0	0	0	0	gene60	STM14_RS00870	STM14_0071	citE	0	Genic	WP_001247803.1	citrate (pro-3S)-lyase subunit beta	FALSE	FALSE	FALSE	FALSE	TRUE	FALSE	FALSE
NC_016856.1__70233	NC_016856.1	CCACGCACGACGGCTTCAAGATCGGCCAGACCAAACGGCGT	70233	353	1	159	1	173	1	361	1	0	0	0	0	0	0	0	0	gene60	STM14_RS00870	STM14_0071	citE	0	Genic	WP_001247803.1	citrate (pro-3S)-lyase subunit beta	FALSE	FALSE	FALSE	FALSE	TRUE	FALSE	FALSE
NC_016856.1__70330	NC_016856.1	TGGAAGCGCAGGTCGAACGGATCGAACGTGAATGTGGACGC	70330	258	1	136	1	154	1	237	1	0	0	0	0	0	0	0	0	gene60	STM14_RS00870	STM14_0071	citE	0	Genic	WP_001247803.1	citrate (pro-3S)-lyase subunit beta	FALSE	FALSE	FALSE	FALSE	TRUE	FALSE	FALSE
NC_016856.1__70331	NC_016856.1	CGCGTCCACATTCACGTTCGATCCGTTCGACCTGCGCTTCC	70331	336	1	119	1	165	1	301	1	0	0	0	0	0	0	0	0	gene60	STM14_RS00870	STM14_0071	citE	0	Genic	WP_001247803.1	citrate (pro-3S)-lyase subunit beta	FALSE	FALSE	FALSE	FALSE	TRUE	FALSE	FALSE
NC_016856.1__70355	NC_016856.1	CCATCAGCCTGGTACTGCCGACCTCGCGTCCACATTCACGT	70355	59	0.79	0	0	0	0	0	0	0	0	53	0.74	0	0	0	0	gene60	STM14_RS00870	STM14_0071	citE	0	Genic	WP_001247803.1	citrate (pro-3S)-lyase subunit beta	FALSE	FALSE	FALSE	FALSE	FALSE	FALSE	TRUE
NC_016856.1__70381	NC_016856.1	GTACCAGGCTGATGGCGGCGATCGAATCAGCGAAAGGCGTG	70381	312	1	165	1	197	1	299	1	0	0	0	0	0	0	0	0	gene60	STM14_RS00870	STM14_0071	citE	0	Genic	WP_001247803.1	citrate (pro-3S)-lyase subunit beta	FALSE	FALSE	FALSE	FALSE	TRUE	FALSE	FALSE
NC_016856.1__70382	NC_016856.1	CCACGCCTTTCGCTGATTCGATCGCCGCCATCAGCCTGGTA	70382	303	1	184	1	156	1	277	1	0	0	0	0	0	0	0	0	gene60	STM14_RS00870	STM14_0071	citE	0	Genic	WP_001247803.1	citrate (pro-3S)-lyase subunit beta	FALSE	FALSE	FALSE	FALSE	TRUE	FALSE	FALSE
NC_016856.1__70386	NC_016856.1	AGGCTGATGGCGGCGATCGAATCAGCGAAAGGCGTGGTCAA	70386	43	0.86	0	0	0	0	0	0	0	0	48	0.65	0	0	0	0	gene60	STM14_RS00870	STM14_0071	citE	0	Genic	WP_001247803.1	citrate (pro-3S)-lyase subunit beta	FALSE	FALSE	FALSE	FALSE	FALSE	FALSE	TRUE
NC_016856.1__71142	NC_016856.1	GGCGGAAATGGGATTCCGCGATCTGACGCTTGCCTCCAGCT	71142	295	1	173	1	226	1	299	1	0	0	0	0	0	0	0	0	gene61	STM14_RS00875	STM14_0072	citF	0	Genic	WP_000665573.1	citrate lyase subunit alpha	FALSE	FALSE	FALSE	FALSE	TRUE	FALSE	FALSE
NC_016856.1__71143	NC_016856.1	GAGCTGGAGGCAAGCGTCAGATCGCGGAATCCCATTTCCGC	71143	305	1	118	1	188	1	335	1	0	0	0	0	0	0	0	0	gene61	STM14_RS00875	STM14_0072	citF	0	Genic	WP_000665573.1	citrate lyase subunit alpha	FALSE	FALSE	FALSE	FALSE	TRUE	FALSE	FALSE
NC_016856.1__71261	NC_016856.1	GCGGCAAGTTAGGGGAAGAGATCTCCGCTGGCCTGATGGAA	71261	234	1	114	1	186	1	216	0.97	0	0	0	0	0	0	0	0	gene61	STM14_RS00875	STM14_0072	citF	0	Genic	WP_000665573.1	citrate lyase subunit alpha	FALSE	FALSE	FALSE	FALSE	TRUE	FALSE	FALSE
NC_016856.1__71262	NC_016856.1	TTTCCATCAGGCCAGCGGAGATCTCTTCCCCTAACTTGCCG	71262	230	0.91	118	0.96	170	0.96	237	0.99	0	0	0	0	0	0	0	0	gene61	STM14_RS00875	STM14_0072	citF	0	Genic	WP_000665573.1	citrate lyase subunit alpha	FALSE	FALSE	FALSE	FALSE	TRUE	FALSE	FALSE
NC_016856.1__71294	NC_016856.1	TGATGGAAAACCCGGTACAGATCCACTCTCACGGCGGCCGC	71294	294	1	160	1	240	1	300	1	0	0	0	0	0	0	0	0	gene61	STM14_RS00875	STM14_0072	citF	0	Genic	WP_000665573.1	citrate lyase subunit alpha	FALSE	FALSE	FALSE	FALSE	TRUE	FALSE	FALSE
NC_016856.1__71295	NC_016856.1	CGCGGCCGCCGTGAGAGTGGATCTGTACCGGGTTTTCCATC	71295	205	1	102	1	200	1	232	1	0	0	0	0	0	0	0	0	gene61	STM14_RS00875	STM14_0072	citF	0	Genic	WP_000665573.1	citrate lyase subunit alpha	FALSE	FALSE	FALSE	FALSE	TRUE	FALSE	FALSE
NC_016856.1__71330	NC_016856.1	GCCGCGTAAAGCTGATTCAGAGCGGTGAGCTGAATATTGAT	71330	233	1	119	1	197	1	229	1	241	1	417	1	139	0.97	227	1	gene61	STM14_RS00875	STM14_0072	citF	0	Genic	WP_000665573.1	citrate lyase subunit alpha	FALSE	TRUE	FALSE	FALSE	FALSE	FALSE	FALSE
NC_016856.1__71529	NC_016856.1	TCCGGCCAGTATCGCGCAGGATCAGGTTGATTTGATCGTAC	71529	208	0.95	115	0.97	167	0.9	220	0.93	0	0	0	0	0	0	0	0	gene61	STM14_RS00875	STM14_0072	citF	0	Genic	WP_000665573.1	citrate lyase subunit alpha	FALSE	FALSE	FALSE	FALSE	TRUE	FALSE	FALSE
NC_016856.1__71530	NC_016856.1	TGTACGATCAAATCAACCTGATCCTGCGCGATACTGGCCGG	71530	355	1	147	1	272	0.99	365	1	0	0	0	0	0	0	0	0	gene61	STM14_RS00875	STM14_0072	citF	0	Genic	WP_000665573.1	citrate lyase subunit alpha	FALSE	FALSE	FALSE	FALSE	TRUE	FALSE	FALSE
NC_016856.1__71532	NC_016856.1	GGCCAGTATCGCGCAGGATCAGGTTGATTTGATCGTACAGG	71532	245	1	126	1	168	0.95	254	1	239	1	376	1	167	0.98	203	1	gene61	STM14_RS00875	STM14_0072	citF	0	Genic	WP_000665573.1	citrate lyase subunit alpha	FALSE	FALSE	FALSE	FALSE	FALSE	TRUE	FALSE
NC_016856.1__71543	NC_016856.1	CGCAGGATCAGGTTGATTTGATCGTACAGGTGGACGAAGTA	71543	302	1	133	0.99	233	1	294	0.99	0	0	0	0	0	0	0	0	gene61	STM14_RS00875	STM14_0072	citF	0	Genic	WP_000665573.1	citrate lyase subunit alpha	FALSE	FALSE	FALSE	FALSE	TRUE	FALSE	FALSE
NC_016856.1__71544	NC_016856.1	CTACTTCGTCCACCTGTACGATCAAATCAACCTGATCCTGC	71544	292	1	119	0.99	187	0.99	292	0.99	0	0	0	0	0	0	0	0	gene61	STM14_RS00875	STM14_0072	citF	0	Genic	WP_000665573.1	citrate lyase subunit alpha	FALSE	FALSE	FALSE	FALSE	TRUE	FALSE	FALSE
NC_016856.1__71568	NC_016856.1	ACAGGTGGACGAAGTAGGGGATCCGGAAAAAATCACCGCGG	71568	228	1	103	0.9	187	0.94	267	1	0	0	0	0	0	0	0	0	gene61	STM14_RS00875	STM14_0072	citF	0	Genic	WP_000665573.1	citrate lyase subunit alpha	FALSE	FALSE	FALSE	FALSE	TRUE	FALSE	FALSE
NC_016856.1__71569	NC_016856.1	CCCGCGGTGATTTTTTCCGGATCCCCTACTTCGTCCACCTG	71569	253	0.99	134	0.99	226	0.99	302	0.99	0	0	0	0	0	0	0	0	gene61	STM14_RS00875	STM14_0072	citF	0	Genic	WP_000665573.1	citrate lyase subunit alpha	FALSE	FALSE	FALSE	FALSE	TRUE	FALSE	FALSE
NC_016856.1__71627	NC_016856.1	GCAACCCGCGTGAACTGTTGATCGCCCGGCAGGCGGCCAAT	71627	301	1	123	1	246	1	333	1	0	0	0	0	0	0	0	0	gene61	STM14_RS00875	STM14_0072	citF	0	Genic	WP_000665573.1	citrate lyase subunit alpha	FALSE	FALSE	FALSE	FALSE	TRUE	FALSE	FALSE
NC_016856.1__71628	NC_016856.1	CATTGGCCGCCTGCCGGGCGATCAACAGTTCACGCGGGTTG	71628	238	1	126	1	218	1	314	1	0	0	0	0	0	0	0	0	gene61	STM14_RS00875	STM14_0072	citF	0	Genic	WP_000665573.1	citrate lyase subunit alpha	FALSE	FALSE	FALSE	FALSE	TRUE	FALSE	FALSE
NC_016856.1__71651	NC_016856.1	CCCGGCAGGCGGCCAATGTGATCGAACACTCAGGTTATTTT	71651	284	1	117	1	186	1	233	1	0	0	0	0	0	0	0	0	gene61	STM14_RS00875	STM14_0072	citF	0	Genic	WP_000665573.1	citrate lyase subunit alpha	FALSE	FALSE	FALSE	FALSE	TRUE	FALSE	FALSE
NC_016856.1__71652	NC_016856.1	AAAAATAACCTGAGTGTTCGATCACATTGGCCGCCTGCCGG	71652	273	1	142	1	256	1	295	1	0	0	0	0	0	0	0	0	gene61	STM14_RS00875	STM14_0072	citF	0	Genic	WP_000665573.1	citrate lyase subunit alpha	FALSE	FALSE	FALSE	FALSE	TRUE	FALSE	FALSE
NC_016856.1__71713	NC_016856.1	AGGAAACGGGTGACCGCCAGAGAAGCGCCACCGGTGCCGGT	71713	224	0.91	111	0.98	185	0.98	245	0.98	228	1	343	0.97	153	0.86	200	1	gene61	STM14_RS00875	STM14_0072	citF	0	Genic	WP_000665573.1	citrate lyase subunit alpha	FALSE	TRUE	FALSE	FALSE	FALSE	FALSE	FALSE
NC_016856.1__71786	NC_016856.1	CGAGTTTTGGCCTGGGTGGGATCACCGGCACCATGGTGGAT	71786	255	0.99	110	1	185	0.93	213	0.96	0	0	0	0	0	0	0	0	gene61	STM14_RS00875	STM14_0072	citF	0	Genic	WP_000665573.1	citrate lyase subunit alpha	FALSE	FALSE	FALSE	FALSE	TRUE	FALSE	FALSE
NC_016856.1__71787	NC_016856.1	GATCCACCATGGTGCCGGTGATCCCACCCAGGCCAAAACTC	71787	256	0.94	129	0.95	233	1	251	0.98	0	0	0	0	0	0	0	0	gene61	STM14_RS00875	STM14_0072	citF	0	Genic	WP_000665573.1	citrate lyase subunit alpha	FALSE	FALSE	FALSE	FALSE	TRUE	FALSE	FALSE
NC_016856.1__71805	NC_016856.1	GATCACCGGCACCATGGTGGATCTGCATGAGAAAGGGTTGA	71805	244	1	116	1	212	1	228	0.99	0	0	0	0	0	0	0	0	gene61	STM14_RS00875	STM14_0072	citF	0	Genic	WP_000665573.1	citrate lyase subunit alpha	FALSE	FALSE	FALSE	FALSE	TRUE	FALSE	FALSE
NC_016856.1__71806	NC_016856.1	ATCAACCCTTTCTCATGCAGATCCACCATGGTGCCGGTGAT	71806	301	1	128	1	243	1	279	1	0	0	0	0	0	0	0	0	gene61	STM14_RS00875	STM14_0072	citF	0	Genic	WP_000665573.1	citrate lyase subunit alpha	FALSE	FALSE	FALSE	FALSE	TRUE	FALSE	FALSE
NC_016856.1__71825	NC_016856.1	ATCTGCATGAGAAAGGGTTGATCAAAGCGCTGCTGGATACG	71825	250	1	104	1	171	0.95	233	0.99	0	0	0	0	0	0	0	0	gene61	STM14_RS00875	STM14_0072	citF	0	Genic	WP_000665573.1	citrate lyase subunit alpha	FALSE	FALSE	FALSE	FALSE	TRUE	FALSE	FALSE
NC_016856.1__71826	NC_016856.1	GCGTATCCAGCAGCGCTTTGATCAACCCTTTCTCATGCAGA	71826	299	0.99	131	1	237	0.99	224	1	0	0	0	0	0	0	0	0	gene61	STM14_RS00875	STM14_0072	citF	0	Genic	WP_000665573.1	citrate lyase subunit alpha	FALSE	FALSE	FALSE	FALSE	TRUE	FALSE	FALSE
NC_016856.1__72081	NC_016856.1	CGATACGGCAGCAGGGGCCGATCTCACCATTATTACCGCAC	72081	244	1	132	1	236	1	235	0.98	0	0	0	0	0	0	0	0	gene61	STM14_RS00875	STM14_0072	citF	0	Genic	WP_000665573.1	citrate lyase subunit alpha	FALSE	FALSE	FALSE	FALSE	TRUE	FALSE	FALSE
NC_016856.1__72082	NC_016856.1	GGTGCGGTAATAATGGTGAGATCGGCCCCTGCTGCCGTATC	72082	322	1	132	1	286	1	310	1	0	0	0	0	0	0	0	0	gene61	STM14_RS00875	STM14_0072	citF	0	Genic	WP_000665573.1	citrate lyase subunit alpha	FALSE	FALSE	FALSE	FALSE	TRUE	FALSE	FALSE
NC_016856.1__72222	NC_016856.1	GGTGAACCCCGCGCGTCAGGATCTGCTTGATAACCTGCGTG	72222	270	0.99	135	0.98	274	1	252	0.99	0	0	0	0	0	0	0	0	gene61	STM14_RS00875	STM14_0072	citF	0	Genic	WP_000665573.1	citrate lyase subunit alpha	FALSE	FALSE	FALSE	FALSE	TRUE	FALSE	FALSE
NC_016856.1__72223	NC_016856.1	GCACGCAGGTTATCAAGCAGATCCTGACGCGCGGGGTTCAC	72223	216	0.92	99	0.88	230	1	247	1	0	0	0	0	0	0	0	0	gene61	STM14_RS00875	STM14_0072	citF	0	Genic	WP_000665573.1	citrate lyase subunit alpha	FALSE	FALSE	FALSE	FALSE	TRUE	FALSE	FALSE
NC_016856.1__72330	NC_016856.1	GCAGCCGATTGAGTTTACCGATCGGGTGGTGGCTGTGGTGC	72330	303	1	101	1	279	1	259	1	0	0	0	0	0	0	0	0	gene61	STM14_RS00875	STM14_0072	citF	0	Genic	WP_000665573.1	citrate lyase subunit alpha	FALSE	FALSE	FALSE	FALSE	TRUE	FALSE	FALSE
NC_016856.1__72331	NC_016856.1	CGCACCACAGCCACCACCCGATCGGTAAACTCAATCGGCTG	72331	247	1	118	1	243	1	234	1	0	0	0	0	0	0	0	0	gene61	STM14_RS00875	STM14_0072	citF	0	Genic	WP_000665573.1	citrate lyase subunit alpha	FALSE	FALSE	FALSE	FALSE	TRUE	FALSE	FALSE
NC_016856.1__72860	NC_016856.1	GATGCTTGCCCCGGGCACAGAGATGAGCATCCTGCTGGCAT	72860	247	0.95	111	0.9	204	1	262	1	239	1	334	0.95	165	1	155	1	gene62	STM14_RS00880	STM14_0073	citX	0	Genic	WP_000679040.1	citrate lyase holo-[acyl-carrier protein] synthase	FALSE	TRUE	FALSE	FALSE	FALSE	FALSE	FALSE
NC_016856.1__73092	NC_016856.1	GGGAGCGCATAGGGATATGGATCTGGCGGCATTTGAACGTA	73092	350	0.99	144	1	244	1	264	0.99	0	0	0	0	0	0	0	0	gene63	STM14_RS00885	STM14_0074	citG	0	Genic	WP_001103238.1	triphosphoribosyl-dephospho-CoA synthase	FALSE	FALSE	FALSE	FALSE	TRUE	FALSE	FALSE
NC_016856.1__73093	NC_016856.1	CTACGTTCAAATGCCGCCAGATCCATATCCCTATGCGCTCC	73093	325	1	117	1	295	1	273	1	0	0	0	0	0	0	0	0	gene63	STM14_RS00885	STM14_0074	citG	0	Genic	WP_001103238.1	triphosphoribosyl-dephospho-CoA synthase	FALSE	FALSE	FALSE	FALSE	TRUE	FALSE	FALSE
NC_016856.1__73976	NC_016856.1	ATTGCGTAAACCGTTTTCAGAGTAACCAGCGCGCCCGGAGG	73976	215	0.98	115	1	170	0.86	198	1	231	1	295	0.95	183	1	153	0.88	gene64	STM14_RS00890	STM14_0075	dapB	41	Upstream	WP_000544031.1	4-hydroxy-tetrahydrodipicolinate reductase	FALSE	TRUE	FALSE	FALSE	FALSE	FALSE	FALSE
NC_016856.1__74018	NC_016856.1	CGCGGATTTGTGCTTCATGCATAGCTATTCTCTTTTGTAAA	74018	92	0.57	103	0.93	211	1	220	1	89	0.53	251	0.96	115	0.77	155	0.98	gene64	STM14_RS00890	STM14_0075	dapB	0	Genic	WP_000544031.1	4-hydroxy-tetrahydrodipicolinate reductase	TRUE	FALSE	FALSE	FALSE	FALSE	FALSE	FALSE
NC_016856.1__74021	NC_016856.1	ACAAAAGAGAATAGCTATGCATGAAGCACAAATCCGCGTCG	74021	81	0.48	100	0.88	167	0.82	204	1	0	0	216	0.76	95	0.59	153	0.87	gene64	STM14_RS00890	STM14_0075	dapB	0	Genic	WP_000544031.1	4-hydroxy-tetrahydrodipicolinate reductase	TRUE	FALSE	FALSE	FALSE	FALSE	FALSE	FALSE
NC_016856.1__74197	NC_016856.1	GGGCGGGAAAGTCCGGCGTGATCGTTCAAAGCAGCCTTGAG	74197	250	1	117	1	275	0.99	262	1	0	0	0	0	0	0	0	0	gene64	STM14_RS00890	STM14_0075	dapB	0	Genic	WP_000544031.1	4-hydroxy-tetrahydrodipicolinate reductase	FALSE	FALSE	FALSE	FALSE	TRUE	FALSE	FALSE
NC_016856.1__74198	NC_016856.1	CCTCAAGGCTGCTTTGAACGATCACGCCGGACTTTCCCGCC	74198	263	1	133	1	291	1	283	1	0	0	0	0	0	0	0	0	gene64	STM14_RS00890	STM14_0075	dapB	0	Genic	WP_000544031.1	4-hydroxy-tetrahydrodipicolinate reductase	FALSE	FALSE	FALSE	FALSE	TRUE	FALSE	FALSE
NC_016856.1__74383	NC_016856.1	AGGCGTCACAAGAGATTGCGATCGTTTTCGCCGCAAACTTT	74383	252	1	127	1	253	1	252	1	0	0	0	0	0	0	0	0	gene64	STM14_RS00890	STM14_0075	dapB	0	Genic	WP_000544031.1	4-hydroxy-tetrahydrodipicolinate reductase	FALSE	FALSE	FALSE	FALSE	TRUE	FALSE	FALSE
NC_016856.1__74384	NC_016856.1	TAAAGTTTGCGGCGAAAACGATCGCAATCTCTTGTGACGCC	74384	237	1	87	0.87	249	1	215	1	0	0	0	0	0	0	0	0	gene64	STM14_RS00890	STM14_0075	dapB	0	Genic	WP_000544031.1	4-hydroxy-tetrahydrodipicolinate reductase	FALSE	FALSE	FALSE	FALSE	TRUE	FALSE	FALSE
NC_016856.1__74429	NC_016856.1	CGGCGTTAACGTCATGCTCAAGCTGCTGGAGAAAGCCGCGA	74429	0	0	0	0	50	0.25	0	0	0	0	0	0	0	0	0	0	gene64	STM14_RS00890	STM14_0075	dapB	0	Genic	WP_000544031.1	4-hydroxy-tetrahydrodipicolinate reductase	FALSE	FALSE	FALSE	FALSE	FALSE	FALSE	TRUE
NC_016856.1__74438	NC_016856.1	CGTCATGCTCAAGCTGCTGGAGAAAGCCGCGAAGGTAATGG	74438	0	0	0	0	0	0	0	0	0	0	0	0	0	0	41	0.28	gene64	STM14_RS00890	STM14_0075	dapB	0	Genic	WP_000544031.1	4-hydroxy-tetrahydrodipicolinate reductase	FALSE	FALSE	FALSE	FALSE	FALSE	FALSE	TRUE
NC_016856.1__74441	NC_016856.1	CATGCTCAAGCTGCTGGAGAAAGCCGCGAAGGTAATGGGCG	74441	0	0	0	0	0	0	0	0	0	0	0	0	0	0	41	0.36	gene64	STM14_RS00890	STM14_0075	dapB	0	Genic	WP_000544031.1	4-hydroxy-tetrahydrodipicolinate reductase	FALSE	FALSE	FALSE	FALSE	FALSE	FALSE	TRUE
NC_016856.1__74455	NC_016856.1	TGGAGAAAGCCGCGAAGGTAATGGGCGACTATAGCGATATT	74455	0	0	0	0	0	0	0	0	0	0	0	0	0	0	47	0.37	gene64	STM14_RS00890	STM14_0075	dapB	0	Genic	WP_000544031.1	4-hydroxy-tetrahydrodipicolinate reductase	FALSE	FALSE	FALSE	FALSE	FALSE	FALSE	TRUE
NC_016856.1__74763	NC_016856.1	TTTGCAAATGGCGCGTTGCGATCGGCGTTATGGCTAAAAAC	74763	164	0.91	83	0.91	174	0.88	153	0.88	0	0	0	0	0	0	0	0	gene64	STM14_RS00890	STM14_0075	dapB	0	Genic	WP_000544031.1	4-hydroxy-tetrahydrodipicolinate reductase	FALSE	FALSE	FALSE	FALSE	TRUE	FALSE	FALSE
NC_016856.1__74764	NC_016856.1	CGTTTTTAGCCATAACGCCGATCGCAACGCGCCATTTGCAA	74764	205	1	126	1	237	1	210	0.96	0	0	0	0	0	0	0	0	gene64	STM14_RS00890	STM14_0075	dapB	0	Genic	WP_000544031.1	4-hydroxy-tetrahydrodipicolinate reductase	FALSE	FALSE	FALSE	FALSE	TRUE	FALSE	FALSE
NC_016856.1__75370	NC_016856.1	CTTAAAGAAAAAGAAGCTGGATCTTTATATCGCGATTGTAA	75370	86	0.51	41	0.49	96	0.54	140	0.69	0	0	0	0	0	0	0	0	gene65	STM14_RS25810	NA	NA	0	Genic	0	0	FALSE	FALSE	FALSE	FALSE	TRUE	FALSE	FALSE
NC_016856.1__75371	NC_016856.1	ATTACAATCGCGATATAAAGATCCAGCTTCTTTTTCTTTAA	75371	161	0.79	102	1	181	0.85	225	0.92	0	0	0	0	0	0	0	0	gene65	STM14_RS25810	NA	NA	0	Genic	0	0	FALSE	FALSE	FALSE	FALSE	TRUE	FALSE	FALSE
NC_016856.1__75675	NC_016856.1	TTTCTATCGTAACTTAGTTGATCTTTTTGCCTCTTAAACAG	75675	75	0.42	80	0.88	92	0.46	235	0.99	0	0	0	0	0	0	0	0	gene66	STM14_RS00900	STM14_0077	NA	206	Upstream	WP_000597287.1	carbamoyl-phosphate synthase small subunit	FALSE	FALSE	FALSE	FALSE	TRUE	FALSE	FALSE
NC_016856.1__75676	NC_016856.1	TCTGTTTAAGAGGCAAAAAGATCAACTAAGTTACGATAGAA	75676	0	0	0	0	0	0	162	0.8	0	0	0	0	0	0	0	0	gene66	STM14_RS00900	STM14_0077	NA	205	Upstream	WP_000597287.1	carbamoyl-phosphate synthase small subunit	FALSE	FALSE	FALSE	FALSE	TRUE	FALSE	FALSE
NC_016856.1__75868	NC_016856.1	TTAATCAAAACACCCTCCAGAGAATATTCACTCACTTTATT	75868	179	0.85	60	0.66	231	0.97	208	0.92	224	1	318	0.92	135	0.88	206	0.91	gene66	STM14_RS00900	STM14_0077	NA	13	Upstream	WP_000597287.1	carbamoyl-phosphate synthase small subunit	FALSE	TRUE	FALSE	FALSE	FALSE	FALSE	FALSE
NC_016856.1__76012	NC_016856.1	TGGCGGGAATAGGAAGGATCAGTGAGGATTTCTTGATAACC	76012	129	0.73	87	0.94	172	0.87	150	0.79	183	0.97	235	0.84	116	0.95	182	0.94	gene66	STM14_RS00900	STM14_0077	NA	0	Genic	WP_000597287.1	carbamoyl-phosphate synthase small subunit	FALSE	FALSE	FALSE	FALSE	FALSE	TRUE	FALSE
NC_016856.1__76014	NC_016856.1	TTATCAAGAAATCCTCACTGATCCTTCCTATTCCCGCCAAA	76014	184	0.98	70	0.94	233	1	248	1	0	0	0	0	0	0	0	0	gene66	STM14_RS00900	STM14_0077	NA	0	Genic	WP_000597287.1	carbamoyl-phosphate synthase small subunit	FALSE	FALSE	FALSE	FALSE	TRUE	FALSE	FALSE
NC_016856.1__76015	NC_016856.1	ATTTGGCGGGAATAGGAAGGATCAGTGAGGATTTCTTGATA	76015	173	0.93	105	0.97	242	1	179	0.89	0	0	0	0	0	0	0	0	gene66	STM14_RS00900	STM14_0077	NA	0	Genic	WP_000597287.1	carbamoyl-phosphate synthase small subunit	FALSE	FALSE	FALSE	FALSE	TRUE	FALSE	FALSE
NC_016856.1__76131	NC_016856.1	GCAAGGTTTAGTGATTCGCGATCTGCCGTTGATTGCCAGCA	76131	253	1	108	1	273	1	235	1	0	0	0	0	0	0	0	0	gene66	STM14_RS00900	STM14_0077	NA	0	Genic	WP_000597287.1	carbamoyl-phosphate synthase small subunit	FALSE	FALSE	FALSE	FALSE	TRUE	FALSE	FALSE
NC_016856.1__76132	NC_016856.1	TTGCTGGCAATCAACGGCAGATCGCGAATCACTAAACCTTG	76132	261	1	117	1	250	1	269	1	0	0	0	0	0	0	0	0	gene66	STM14_RS00900	STM14_0077	NA	0	Genic	WP_000597287.1	carbamoyl-phosphate synthase small subunit	FALSE	FALSE	FALSE	FALSE	TRUE	FALSE	FALSE
NC_016856.1__76350	NC_016856.1	TCCTGGACTTAACGGTATGGATCTGGCGAAAGAAGTGACCA	76350	261	0.97	101	0.98	321	0.97	297	0.97	0	0	0	0	0	0	0	0	gene66	STM14_RS00900	STM14_0077	NA	0	Genic	WP_000597287.1	carbamoyl-phosphate synthase small subunit	FALSE	FALSE	FALSE	FALSE	TRUE	FALSE	FALSE
NC_016856.1__76351	NC_016856.1	GTGGTCACTTCTTTCGCCAGATCCATACCGTTAAGTCCAGG	76351	237	1	114	1	234	1	287	1	0	0	0	0	0	0	0	0	gene66	STM14_RS00900	STM14_0077	NA	0	Genic	WP_000597287.1	carbamoyl-phosphate synthase small subunit	FALSE	FALSE	FALSE	FALSE	TRUE	FALSE	FALSE
NC_016856.1__76512	NC_016856.1	CATCCTGCGTATGCTGGTGGATCGCGGCTGCCGCCTGACGG	76512	216	0.98	96	1	281	0.99	325	0.99	0	0	0	0	0	0	0	0	gene66	STM14_RS00900	STM14_0077	NA	0	Genic	WP_000597287.1	carbamoyl-phosphate synthase small subunit	FALSE	FALSE	FALSE	FALSE	TRUE	FALSE	FALSE
NC_016856.1__76513	NC_016856.1	ACCGTCAGGCGGCAGCCGCGATCCACCAGCATACGCAGGAT	76513	118	0.9	76	1	167	1	162	1	0	0	0	0	0	0	0	0	gene66	STM14_RS00900	STM14_0077	NA	0	Genic	WP_000597287.1	carbamoyl-phosphate synthase small subunit	FALSE	FALSE	FALSE	FALSE	TRUE	FALSE	FALSE
NC_016856.1__76550	NC_016856.1	TTTCAGCACCTCTTCAGCAGAGGTTTGCGCTGGCACCACCG	76550	186	1	119	1	235	1	211	1	183	0.98	340	1	136	0.99	216	1	gene66	STM14_RS00900	STM14_0077	NA	0	Genic	WP_000597287.1	carbamoyl-phosphate synthase small subunit	FALSE	TRUE	FALSE	FALSE	FALSE	FALSE	FALSE
NC_016856.1__76626	NC_016856.1	TGGCGACCCGGCTCCGTGCGACTACGCGATTACTGCTATCC	76626	52	0.55	0	0	91	0.71	69	0.59	73	0.69	89	0.62	54	0.63	63	0.58	gene66	STM14_RS00900	STM14_0077	NA	0	Genic	WP_000597287.1	carbamoyl-phosphate synthase small subunit	FALSE	FALSE	FALSE	FALSE	FALSE	FALSE	TRUE
NC_016856.1__76799	NC_016856.1	TGGACAGAAACGTGGTAATGATCACCGCGCAGAACCACGGC	76799	171	1	80	0.99	260	1	246	1	0	0	0	0	0	0	0	0	gene66	STM14_RS00900	STM14_0077	NA	0	Genic	WP_000597287.1	carbamoyl-phosphate synthase small subunit	FALSE	FALSE	FALSE	FALSE	TRUE	FALSE	FALSE
NC_016856.1__76800	NC_016856.1	AGCCGTGGTTCTGCGCGGTGATCATTACCACGTTTCTGTCC	76800	166	0.91	100	1	235	1	231	0.98	0	0	0	0	0	0	0	0	gene66	STM14_RS00900	STM14_0077	NA	0	Genic	WP_000597287.1	carbamoyl-phosphate synthase small subunit	FALSE	FALSE	FALSE	FALSE	TRUE	FALSE	FALSE
NC_016856.1__77252	NC_016856.1	ATGCCACCTACATCGAGCCGATTCACTGGGAAGTGGTGCGC	77252	76	0.66	0	0	62	0.53	49	0.43	47	0.47	68	0.49	50	0.52	70	0.52	gene67	carB	STM14_0078	carB	0	Genic	WP_001126305.1	carbamoyl-phosphate synthase large chain	FALSE	FALSE	FALSE	FALSE	FALSE	FALSE	TRUE
NC_016856.1__77676	NC_016856.1	CGTACTCTTTCCAGCCGATCAGCGATTCATCAATCAGCAGC	77676	190	0.99	110	0.98	215	1	211	1	211	0.99	363	0.95	147	1	268	1	gene67	carB	STM14_0078	carB	0	Genic	WP_001126305.1	carbamoyl-phosphate synthase large chain	FALSE	FALSE	FALSE	FALSE	FALSE	TRUE	FALSE
NC_016856.1__77678	NC_016856.1	TGCTGATTGATGAATCGCTGATCGGCTGGAAAGAGTACGAG	77678	211	1	138	1	261	1	254	1	0	0	0	0	0	0	0	0	gene67	carB	STM14_0078	carB	0	Genic	WP_001126305.1	carbamoyl-phosphate synthase large chain	FALSE	FALSE	FALSE	FALSE	TRUE	FALSE	FALSE
NC_016856.1__77679	NC_016856.1	TCTCGTACTCTTTCCAGCCGATCAGCGATTCATCAATCAGC	77679	154	0.9	131	1	213	0.97	176	0.85	0	0	0	0	0	0	0	0	gene67	carB	STM14_0078	carB	0	Genic	WP_001126305.1	carbamoyl-phosphate synthase large chain	FALSE	FALSE	FALSE	FALSE	TRUE	FALSE	FALSE
NC_016856.1__77931	NC_016856.1	GGTTCATTTCGATAACGATCAGACGGCCGTTTTTCGGGTTC	77931	182	0.97	102	0.96	212	0.94	221	1	222	1	362	0.99	148	1	223	1	gene67	carB	STM14_0078	carB	0	Genic	WP_001126305.1	carbamoyl-phosphate synthase large chain	FALSE	FALSE	FALSE	FALSE	FALSE	TRUE	FALSE
NC_016856.1__77933	NC_016856.1	ACCCGAAAAACGGCCGTCTGATCGTTATCGAAATGAACCCG	77933	240	1	135	1	267	1	283	1	0	0	0	0	0	0	0	0	gene67	carB	STM14_0078	carB	0	Genic	WP_001126305.1	carbamoyl-phosphate synthase large chain	FALSE	FALSE	FALSE	FALSE	TRUE	FALSE	FALSE
NC_016856.1__77934	NC_016856.1	GCGGGTTCATTTCGATAACGATCAGACGGCCGTTTTTCGGG	77934	227	1	114	1	237	1	242	1	0	0	0	0	0	0	0	0	gene67	carB	STM14_0078	carB	0	Genic	WP_001126305.1	carbamoyl-phosphate synthase large chain	FALSE	FALSE	FALSE	FALSE	TRUE	FALSE	FALSE
NC_016856.1__78348	NC_016856.1	GCTGAAAGACGCGGGCGCAGATCGTATCTGGTACATCGCCG	78348	192	1	104	1	207	0.97	208	1	0	0	0	0	0	0	0	0	gene67	carB	STM14_0078	carB	0	Genic	WP_001126305.1	carbamoyl-phosphate synthase large chain	FALSE	FALSE	FALSE	FALSE	TRUE	FALSE	FALSE
NC_016856.1__78349	NC_016856.1	TCGGCGATGTACCAGATACGATCTGCGCCCGCGTCTTTCAG	78349	232	1	110	1	259	1	225	1	0	0	0	0	0	0	0	0	gene67	carB	STM14_0078	carB	0	Genic	WP_001126305.1	carbamoyl-phosphate synthase large chain	FALSE	FALSE	FALSE	FALSE	TRUE	FALSE	FALSE
NC_016856.1__78389	NC_016856.1	GTTAAAGACGCCATCGACGGAGAGGCCTGCGCGGAAAGCAT	78389	0	0	0	0	0	0	82	0.58	0	0	61	0.43	0	0	73	0.52	gene67	carB	STM14_0078	carB	0	Genic	WP_001126305.1	carbamoyl-phosphate synthase large chain	FALSE	FALSE	FALSE	FALSE	FALSE	FALSE	TRUE
NC_016856.1__78783	NC_016856.1	CGGCCAGGGTATCGAATTTGACTACTGCTGCGTACACGCCT	78783	0	0	0	0	0	0	0	0	45	0.3	0	0	0	0	0	0	gene67	carB	STM14_0078	carB	0	Genic	WP_001126305.1	carbamoyl-phosphate synthase large chain	FALSE	FALSE	FALSE	FALSE	FALSE	FALSE	TRUE
NC_016856.1__79169	NC_016856.1	CTGTCGAAAAAGCGAAAGAGATCGGCTACCCGCTGGTGGTA	79169	287	1	131	1	220	1	236	1	0	0	0	0	0	0	0	0	gene67	carB	STM14_0078	carB	0	Genic	WP_001126305.1	carbamoyl-phosphate synthase large chain	FALSE	FALSE	FALSE	FALSE	TRUE	FALSE	FALSE
NC_016856.1__79170	NC_016856.1	GTACCACCAGCGGGTAGCCGATCTCTTTCGCTTTTTCGACA	79170	207	1	122	1	234	1	163	0.86	0	0	0	0	0	0	0	0	gene67	carB	STM14_0078	carB	0	Genic	WP_001126305.1	carbamoyl-phosphate synthase large chain	FALSE	FALSE	FALSE	FALSE	TRUE	FALSE	FALSE
NC_016856.1__79383	NC_016856.1	CCGCCTGCTCAATGTGCTCCATAATGCCGCCAATCAGCACC	79383	0	0	0	0	0	0	0	0	46	0.24	0	0	0	0	0	0	gene67	carB	STM14_0078	carB	0	Genic	WP_001126305.1	carbamoyl-phosphate synthase large chain	FALSE	FALSE	FALSE	FALSE	FALSE	FALSE	TRUE
NC_016856.1__79434	NC_016856.1	GGCTCAGCGTGTAGGCCGGCAGGGAACAGGCGGAGTCGCCG	79434	0	0	0	0	0	0	0	0	0	0	0	0	0	0	67	0.64	gene67	carB	STM14_0078	carB	0	Genic	WP_001126305.1	carbamoyl-phosphate synthase large chain	FALSE	FALSE	FALSE	FALSE	FALSE	FALSE	TRUE
NC_016856.1__79491	NC_016856.1	GATGCGCCAGCAGGTGCAGAAGCTGGCCTTCGAGTTGCAGG	79491	0	0	0	0	0	0	0	0	0	0	42	0.26	0	0	0	0	gene67	carB	STM14_0078	carB	0	Genic	WP_001126305.1	carbamoyl-phosphate synthase large chain	FALSE	FALSE	FALSE	FALSE	FALSE	FALSE	TRUE
NC_016856.1__79661	NC_016856.1	CGGCGCGCGTGATGGCCGGCAAATCGCTGACCGAGCAGGGC	79661	0	0	0	0	0	0	0	0	44	0.27	48	0.26	0	0	0	0	gene67	carB	STM14_0078	carB	0	Genic	WP_001126305.1	carbamoyl-phosphate synthase large chain	FALSE	FALSE	FALSE	FALSE	FALSE	FALSE	TRUE
NC_016856.1__79663	NC_016856.1	GCGCGCGTGATGGCCGGCAAATCGCTGACCGAGCAGGGCGT	79663	0	0	0	0	0	0	0	0	0	0	0	0	0	0	70	0.55	gene67	carB	STM14_0078	carB	0	Genic	WP_001126305.1	carbamoyl-phosphate synthase large chain	FALSE	FALSE	FALSE	FALSE	FALSE	FALSE	TRUE
NC_016856.1__79690	NC_016856.1	ACCGAGCAGGGCGTGACCCAAGAAATTATCCCGCCGTACTA	79690	0	0	0	0	0	0	0	0	0	0	50	0.22	0	0	0	0	gene67	carB	STM14_0078	carB	0	Genic	WP_001126305.1	carbamoyl-phosphate synthase large chain	FALSE	FALSE	FALSE	FALSE	FALSE	FALSE	TRUE
NC_016856.1__79923	NC_016856.1	CGACAAAGAGCGCGTGGTGGATCTCGCCGCCAAGCTGCTGA	79923	238	1	126	1	215	1	223	1	0	0	72	0.34	0	0	80	0.48	gene67	carB	STM14_0078	carB	0	Genic	WP_001126305.1	carbamoyl-phosphate synthase large chain	FALSE	FALSE	FALSE	FALSE	TRUE	FALSE	FALSE
NC_016856.1__79924	NC_016856.1	TTCAGCAGCTTGGCGGCGAGATCCACCACGCGCTCTTTGTC	79924	219	1	159	1	247	1	246	1	0	0	0	0	0	0	0	0	gene67	carB	STM14_0078	carB	0	Genic	WP_001126305.1	carbamoyl-phosphate synthase large chain	FALSE	FALSE	FALSE	FALSE	TRUE	FALSE	FALSE
NC_016856.1__80261	NC_016856.1	TGCAGGAAATGCACGCGCAGATCAAAAAGTCGTAAACAAAG	80261	208	0.99	113	1	186	0.95	205	1	0	0	0	0	0	0	0	0	gene67	carB	STM14_0078	carB	0	Genic	WP_001126305.1	carbamoyl-phosphate synthase large chain	FALSE	FALSE	FALSE	FALSE	TRUE	FALSE	FALSE
NC_016856.1__80262	NC_016856.1	CCTTTGTTTACGACTTTTTGATCTGCGCGTGCATTTCCTGC	80262	210	1	119	1	206	1	240	1	0	0	0	0	0	0	0	0	gene67	carB	STM14_0078	carB	0	Genic	WP_001126305.1	carbamoyl-phosphate synthase large chain	FALSE	FALSE	FALSE	FALSE	TRUE	FALSE	FALSE
NC_016856.1__80677	NC_016856.1	GGAAGCAGAATGTTGTGCAGATCATATTCACATGCTTCTGG	80677	193	0.98	85	0.7	202	1	172	0.82	0	0	0	0	0	0	0	0	gene69	STM14_RS00910	STM14_0080	NA	0	Genic	WP_000502119.1	IS200/IS605 family transposase IS200F	FALSE	FALSE	FALSE	FALSE	TRUE	FALSE	FALSE
NC_016856.1__80678	NC_016856.1	TCCAGAAGCATGTGAATATGATCTGCACAACATTCTGCTTC	80678	199	0.96	132	0.99	211	1	267	1	0	0	0	0	0	0	0	0	gene69	STM14_RS00910	STM14_0080	NA	0	Genic	WP_000502119.1	IS200/IS605 family transposase IS200F	FALSE	FALSE	FALSE	FALSE	TRUE	FALSE	FALSE
NC_016856.1__80700	NC_016856.1	ATATTCACATGCTTCTGGAGATCCCGCCGAAGATGAGTGTG	80700	225	1	154	1	206	1	236	1	0	0	0	0	0	0	0	0	gene69	STM14_RS00910	STM14_0080	NA	0	Genic	WP_000502119.1	IS200/IS605 family transposase IS200F	FALSE	FALSE	FALSE	FALSE	TRUE	FALSE	FALSE
NC_016856.1__80701	NC_016856.1	ACACACTCATCTTCGGCGGGATCTCCAGAAGCATGTGAATA	80701	177	0.96	156	0.99	181	0.96	233	0.99	0	0	0	0	0	0	0	0	gene69	STM14_RS00910	STM14_0080	NA	0	Genic	WP_000502119.1	IS200/IS605 family transposase IS200F	FALSE	FALSE	FALSE	FALSE	TRUE	FALSE	FALSE
NC_016856.1__80782	NC_016856.1	GCTTTACGAGCAGTTTGGGGATCTAAAATTCAAATACAGGA	80782	221	1	164	1	262	1	240	1	0	0	0	0	0	0	0	0	gene69	STM14_RS00910	STM14_0080	NA	0	Genic	WP_000502119.1	IS200/IS605 family transposase IS200F	FALSE	FALSE	FALSE	FALSE	TRUE	FALSE	FALSE
NC_016856.1__80783	NC_016856.1	TTCCTGTATTTGAATTTTAGATCCCCAAACTGCTCGTAAAG	80783	232	1	194	1	246	1	242	1	0	0	0	0	0	0	0	0	gene69	STM14_RS00910	STM14_0080	NA	0	Genic	WP_000502119.1	IS200/IS605 family transposase IS200F	FALSE	FALSE	FALSE	FALSE	TRUE	FALSE	FALSE
NC_016856.1__80822	NC_016856.1	AACAGGGAGTTCTGGTGCAGAGGGTACTATGTCGATACGGT	80822	145	0.83	78	0.76	195	1	176	0.84	191	0.82	337	0.94	106	0.87	180	0.83	gene69	STM14_RS00910	STM14_0080	NA	0	Genic	WP_000502119.1	IS200/IS605 family transposase IS200F	FALSE	TRUE	FALSE	FALSE	FALSE	FALSE	FALSE
NC_016856.1__80919	NC_016856.1	AAATGGGTGAGCAATTATCGATCCCGTATCCGGGCAGCCCG	80919	279	1	159	1	272	1	248	1	0	0	0	0	0	0	0	0	gene69	STM14_RS00910	STM14_0080	NA	0	Genic	WP_000502119.1	IS200/IS605 family transposase IS200F	FALSE	FALSE	FALSE	FALSE	TRUE	FALSE	FALSE
NC_016856.1__80920	NC_016856.1	ACGGGCTGCCCGGATACGGGATCGATAATTGCTCACCCATT	80920	229	1	162	1	202	1	319	1	0	0	0	0	0	0	0	0	gene69	STM14_RS00910	STM14_0080	NA	0	Genic	WP_000502119.1	IS200/IS605 family transposase IS200F	FALSE	FALSE	FALSE	FALSE	TRUE	FALSE	FALSE
NC_016856.1__80980	NC_016856.1	AAGTTTGATGCAAATGTCAGATCGTATGCGCCTGTTAGGGC	80980	267	1	141	1	237	1	226	1	0	0	0	0	0	0	0	0	gene70	STM14_RS24335	#N/A	#N/A	14	Downstream	0	0	FALSE	FALSE	FALSE	FALSE	TRUE	FALSE	FALSE
NC_016856.1__80981	NC_016856.1	CGCCCTAACAGGCGCATACGATCTGACATTTGCATCAAACT	80981	236	1	157	1	189	1	291	1	0	0	0	0	0	0	0	0	gene70	STM14_RS24335	#N/A	#N/A	13	Downstream	0	0	FALSE	FALSE	FALSE	FALSE	TRUE	FALSE	FALSE
NC_016856.1__81321	NC_016856.1	TGCTGACTGGATGATGGCAGAGAACCGATGGATCACTGCCA	81321	184	0.89	72	0.72	163	0.89	192	0.9	201	0.91	368	0.97	74	0.63	209	0.9	gene71	STM14_RS00915	STM14_0081	caiF	0	Genic	WP_000333324.1	transcriptional activator CaiF	FALSE	TRUE	FALSE	FALSE	FALSE	FALSE	FALSE
NC_016856.1__81332	NC_016856.1	TGATGGCAGAGAACCGATGGATCACTGCCAGGGAGATTTCC	81332	176	0.89	75	0.82	177	0.95	210	0.96	0	0	0	0	0	0	0	0	gene71	STM14_RS00915	STM14_0081	caiF	0	Genic	WP_000333324.1	transcriptional activator CaiF	FALSE	FALSE	FALSE	FALSE	TRUE	FALSE	FALSE
NC_016856.1__81333	NC_016856.1	GGGAAATCTCCCTGGCAGTGATCCATCGGTTCTCTGCCATC	81333	259	1	141	1	207	1	252	1	0	0	0	0	0	0	0	0	gene71	STM14_RS00915	STM14_0081	caiF	0	Genic	WP_000333324.1	transcriptional activator CaiF	FALSE	FALSE	FALSE	FALSE	TRUE	FALSE	FALSE
NC_016856.1__81443	NC_016856.1	TTGTTTGTGAAGTGAAGATGATCCCTAACCAAATTGCAGGA	81443	260	1	115	1	253	1	235	1	0	0	0	0	0	0	0	0	gene71	STM14_RS00915	STM14_0081	caiF	0	Genic	WP_000333324.1	transcriptional activator CaiF	FALSE	FALSE	FALSE	FALSE	TRUE	FALSE	FALSE
NC_016856.1__81444	NC_016856.1	GTCCTGCAATTTGGTTAGGGATCATCTTCACTTCACAAACA	81444	250	0.99	131	0.99	175	0.99	264	1	0	0	0	0	0	0	0	0	gene71	STM14_RS00915	STM14_0081	caiF	0	Genic	WP_000333324.1	transcriptional activator CaiF	FALSE	FALSE	FALSE	FALSE	TRUE	FALSE	FALSE
NC_016856.1__81600	NC_016856.1	GTCTGCCGTTCCCCCCACAGAGCTAAACCGTGAGCAGAAAT	81600	258	1	83	0.81	211	1	242	0.98	236	0.91	455	1	123	0.87	247	1	gene71	STM14_RS00915	STM14_0081	caiF	0	Genic	WP_000333324.1	transcriptional activator CaiF	FALSE	TRUE	FALSE	FALSE	FALSE	FALSE	FALSE
NC_016856.1__81838	NC_016856.1	ATAACCCCGTTCGACAACGGATCGCAAGATCCTGATATTCT	81838	227	0.98	94	0.86	174	0.92	180	0.81	0	0	0	0	0	0	0	0	gene72	STM14_RS00920	STM14_0082	caiE	0	Genic	WP_000122861.1	carnitine operon protein CaiE	FALSE	FALSE	FALSE	FALSE	TRUE	FALSE	FALSE
NC_016856.1__81839	NC_016856.1	AAGAATATCAGGATCTTGCGATCCGTTGTCGAACGGGGTTA	81839	254	0.99	133	1	235	1	296	0.99	0	0	0	0	0	0	0	0	gene72	STM14_RS00920	STM14_0082	caiE	0	Genic	WP_000122861.1	carnitine operon protein CaiE	FALSE	FALSE	FALSE	FALSE	TRUE	FALSE	FALSE
NC_016856.1__81846	NC_016856.1	GTTCGACAACGGATCGCAAGATCCTGATATTCTTTGGTATT	81846	243	1	86	0.8	229	1	216	0.97	0	0	0	0	0	0	0	0	gene72	STM14_RS00920	STM14_0082	caiE	0	Genic	WP_000122861.1	carnitine operon protein CaiE	FALSE	FALSE	FALSE	FALSE	TRUE	FALSE	FALSE
NC_016856.1__81847	NC_016856.1	CAATACCAAAGAATATCAGGATCTTGCGATCCGTTGTCGAA	81847	199	0.93	108	0.95	175	0.98	198	0.93	0	0	0	0	0	0	0	0	gene72	STM14_RS00920	STM14_0082	caiE	0	Genic	WP_000122861.1	carnitine operon protein CaiE	FALSE	FALSE	FALSE	FALSE	TRUE	FALSE	FALSE
NC_016856.1__81923	NC_016856.1	GCGTAGTACGCGCGCCGGTGATCCCACCAGGAGTTGCCTTG	81923	284	0.99	128	1	269	0.99	289	1	0	0	0	0	0	0	0	0	gene72	STM14_RS00920	STM14_0082	caiE	0	Genic	WP_000122861.1	carnitine operon protein CaiE	FALSE	FALSE	FALSE	FALSE	TRUE	FALSE	FALSE
NC_016856.1__81924	NC_016856.1	GCAAGGCAACTCCTGGTGGGATCACCGGCGCGCGTACTACG	81924	222	1	118	0.98	150	0.99	205	1	0	0	0	0	0	0	0	0	gene72	STM14_RS00920	STM14_0082	caiE	0	Genic	WP_000122861.1	carnitine operon protein CaiE	FALSE	FALSE	FALSE	FALSE	TRUE	FALSE	FALSE
NC_016856.1__82135	NC_016856.1	GCAGGATGGCTGCATTATGCATGGCTACTGCGATACCGATA	82135	0	0	58	0.58	69	0.5	218	1	0	0	232	0.69	0	0	175	0.86	gene72	STM14_RS00920	STM14_0082	caiE	0	Genic	WP_000122861.1	carnitine operon protein CaiE	TRUE	FALSE	FALSE	FALSE	FALSE	FALSE	FALSE
NC_016856.1__82138	NC_016856.1	CGGTATCGCAGTAGCCATGCATAATGCAGCCATCCTGCAGA	82138	71	0.47	57	0.64	107	0.72	203	1	49	0.34	293	0.91	0	0	181	0.96	gene72	STM14_RS00920	STM14_0082	caiE	0	Genic	WP_000122861.1	carnitine operon protein CaiE	TRUE	FALSE	FALSE	FALSE	FALSE	FALSE	FALSE
NC_016856.1__82177	NC_016856.1	GATTAGAGCCTGCCTCCAGGATCAGGCGACCATAATCCCCA	82177	229	1	119	0.97	177	1	255	0.99	0	0	0	0	0	0	0	0	gene72	STM14_RS00920	STM14_0082	caiE	0	Genic	WP_000122861.1	carnitine operon protein CaiE	FALSE	FALSE	FALSE	FALSE	TRUE	FALSE	FALSE
NC_016856.1__82178	NC_016856.1	GTGGGGATTATGGTCGCCTGATCCTGGAGGCAGGCTCTAAT	82178	235	1	147	1	154	0.99	260	1	0	0	0	0	0	0	0	0	gene72	STM14_RS00920	STM14_0082	caiE	0	Genic	WP_000122861.1	carnitine operon protein CaiE	FALSE	FALSE	FALSE	FALSE	TRUE	FALSE	FALSE
NC_016856.1__82180	NC_016856.1	TAGAGCCTGCCTCCAGGATCAGGCGACCATAATCCCCACGC	82180	225	0.98	105	0.98	172	1	190	0.91	244	1	392	0.98	131	1	167	0.82	gene72	STM14_RS00920	STM14_0082	caiE	0	Genic	WP_000122861.1	carnitine operon protein CaiE	FALSE	FALSE	FALSE	FALSE	FALSE	TRUE	FALSE
NC_016856.1__82300	NC_016856.1	CGTCCGGATGCACCACCGGGATCAGTCCTTCAAAGGCGTAA	82300	251	1	124	1	192	0.99	224	1	0	0	0	0	0	0	0	0	gene72	STM14_RS00920	STM14_0082	caiE	0	Genic	WP_000122861.1	carnitine operon protein CaiE	FALSE	FALSE	FALSE	FALSE	TRUE	FALSE	FALSE
NC_016856.1__82301	NC_016856.1	ATTACGCCTTTGAAGGACTGATCCCGGTGGTGCATCCGGAC	82301	251	1	94	0.97	190	1	291	1	0	0	0	0	0	0	0	0	gene72	STM14_RS00920	STM14_0082	caiE	0	Genic	WP_000122861.1	carnitine operon protein CaiE	FALSE	FALSE	FALSE	FALSE	TRUE	FALSE	FALSE
NC_016856.1__82303	NC_016856.1	CCGGATGCACCACCGGGATCAGTCCTTCAAAGGCGTAATAG	82303	231	1	114	1	210	1	181	0.93	248	1	424	1	127	0.98	190	0.97	gene72	STM14_RS00920	STM14_0082	caiE	0	Genic	WP_000122861.1	carnitine operon protein CaiE	FALSE	FALSE	FALSE	FALSE	FALSE	TRUE	FALSE
NC_016856.1__82370	NC_016856.1	GCGCAACCGTAGACCGGATAAGGTGTTTACGCCGCCATCCG	82370	0	0	0	0	0	0	0	0	45	0.41	57	0.48	0	0	0	0	gene72	STM14_RS00920	STM14_0082	caiE	42	Upstream	WP_000122861.1	carnitine operon protein CaiE	FALSE	FALSE	FALSE	FALSE	FALSE	FALSE	TRUE
NC_016856.1__82458	NC_016856.1	TAACGACCTTTCCACACCGGATCGCGTTTTTCGGCAAATGC	82458	301	1	129	0.99	217	0.99	242	1	0	0	0	0	0	0	0	0	gene73	STM14_RS00925	STM14_0083	caiD	0	Genic	WP_000004385.1	carnitinyl-CoA dehydratase	FALSE	FALSE	FALSE	FALSE	TRUE	FALSE	FALSE
NC_016856.1__82459	NC_016856.1	GGCATTTGCCGAAAAACGCGATCCGGTGTGGAAAGGTCGTT	82459	250	1	119	1	195	1	248	1	0	0	0	0	0	0	0	0	gene73	STM14_RS00925	STM14_0083	caiD	0	Genic	WP_000004385.1	carnitinyl-CoA dehydratase	FALSE	FALSE	FALSE	FALSE	TRUE	FALSE	FALSE
NC_016856.1__82563	NC_016856.1	ACCAGCGAAATGCCGGTAGAAGAAGGCTACCGCTACATCCG	82563	0	0	0	0	0	0	0	0	0	0	41	0.22	0	0	0	0	gene73	STM14_RS00925	STM14_0083	caiD	0	Genic	WP_000004385.1	carnitinyl-CoA dehydratase	FALSE	FALSE	FALSE	FALSE	FALSE	FALSE	TRUE
NC_016856.1__82676	NC_016856.1	TGAACCGCGTTGTCAGCCAGAGCGAACTGATGGAGAGTGCG	82676	228	1	90	1	154	1	201	1	221	0.98	435	1	155	1	201	1	gene73	STM14_RS00925	STM14_0083	caiD	0	Genic	WP_000004385.1	carnitinyl-CoA dehydratase	FALSE	TRUE	FALSE	FALSE	FALSE	FALSE	FALSE
NC_016856.1__82693	NC_016856.1	GCTGCGTTGGGGAGTCGTGAACCGCGTTGTCAGCCAGAGCG	82693	0	0	0	0	0	0	0	0	0	0	0	0	43	0.52	0	0	gene73	STM14_RS00925	STM14_0083	caiD	0	Genic	WP_000004385.1	carnitinyl-CoA dehydratase	FALSE	FALSE	FALSE	FALSE	FALSE	FALSE	TRUE
NC_016856.1__82941	NC_016856.1	ACCGCGGCGATAACCGGCTTATCGAGGTCAAATATTTCGGT	82941	0	0	0	0	0	0	0	0	0	0	44	0.22	0	0	0	0	gene73	STM14_RS00925	STM14_0083	caiD	0	Genic	WP_000004385.1	carnitinyl-CoA dehydratase	FALSE	FALSE	FALSE	FALSE	FALSE	FALSE	TRUE
NC_016856.1__82954	NC_016856.1	CCGGCTTATCGAGGTCAAATATTTCGGTTAAACCGGCAAAG	82954	0	0	0	0	0	0	0	0	0	0	60	0.25	0	0	0	0	gene73	STM14_RS00925	STM14_0083	caiD	0	Genic	WP_000004385.1	carnitinyl-CoA dehydratase	FALSE	FALSE	FALSE	FALSE	FALSE	FALSE	TRUE
NC_016856.1__83091	NC_016856.1	ATTGCTACGCGTAATTCCGGATCGTCACGGAAATTAAGAAA	83091	224	1	108	1	181	0.95	200	1	0	0	0	0	0	0	0	0	gene73	STM14_RS00925	STM14_0083	caiD	0	Genic	WP_000004385.1	carnitinyl-CoA dehydratase	FALSE	FALSE	FALSE	FALSE	TRUE	FALSE	FALSE
NC_016856.1__83092	NC_016856.1	TTTTCTTAATTTCCGTGACGATCCGGAATTACGCGTAGCAA	83092	223	0.99	131	1	193	1	203	1	0	0	0	0	0	0	0	0	gene73	STM14_RS00925	STM14_0083	caiD	0	Genic	WP_000004385.1	carnitinyl-CoA dehydratase	FALSE	FALSE	FALSE	FALSE	TRUE	FALSE	FALSE
NC_016856.1__83185	NC_016856.1	GGTCGAGGGTAATTTCCAGGATCGGGCCGTTACGGGTCAGA	83185	257	1	114	1	238	1	219	1	0	0	0	0	0	0	0	0	gene73	STM14_RS00925	STM14_0083	caiD	0	Genic	WP_000004385.1	carnitinyl-CoA dehydratase	FALSE	FALSE	FALSE	FALSE	TRUE	FALSE	FALSE
NC_016856.1__83186	NC_016856.1	ATCTGACCCGTAACGGCCCGATCCTGGAAATTACCCTCGAC	83186	198	1	109	1	183	1	195	1	0	0	0	0	0	0	0	0	gene73	STM14_RS00925	STM14_0083	caiD	0	Genic	WP_000004385.1	carnitinyl-CoA dehydratase	FALSE	FALSE	FALSE	FALSE	TRUE	FALSE	FALSE
NC_016856.1__83332	NC_016856.1	TTCCCTCTTTTATGGAGATCAGAACCGACCTGCCGCGCAAC	83332	231	0.99	80	0.83	149	0.94	186	1	228	0.99	486	1	135	0.94	193	1	gene74	STM14_RS00930	STM14_0084	caiC	0	Genic	WP_000355806.1	ATP-dependent acyl-CoA ligase	FALSE	FALSE	FALSE	FALSE	FALSE	TRUE	FALSE
NC_016856.1__83334	NC_016856.1	TGCGCGGCAGGTCGGTTCTGATCTCCATAAAAGAGGGAACC	83334	236	1	113	1	237	0.99	196	1	0	0	0	0	0	0	0	0	gene74	STM14_RS00930	STM14_0084	caiC	0	Genic	WP_000355806.1	ATP-dependent acyl-CoA ligase	FALSE	FALSE	FALSE	FALSE	TRUE	FALSE	FALSE
NC_016856.1__83335	NC_016856.1	AGGTTCCCTCTTTTATGGAGATCAGAACCGACCTGCCGCGC	83335	157	0.82	82	0.85	151	0.89	185	0.94	0	0	0	0	0	0	0	0	gene74	STM14_RS00930	STM14_0084	caiC	0	Genic	WP_000355806.1	ATP-dependent acyl-CoA ligase	FALSE	FALSE	FALSE	FALSE	TRUE	FALSE	FALSE
NC_016856.1__83347	NC_016856.1	GGTTCTGATCTCCATAAAAGAGGGAACCTTGAACTTCGCCA	83347	0	0	47	0.65	0	0	0	0	0	0	0	0	0	0	0	0	gene74	STM14_RS00930	STM14_0084	caiC	0	Genic	WP_000355806.1	ATP-dependent acyl-CoA ligase	FALSE	FALSE	FALSE	FALSE	FALSE	FALSE	TRUE
NC_016856.1__83457	NC_016856.1	CTTTAATGGCTTCATCACGGATCGCGTCTTTAATACCAACC	83457	258	1	107	1	245	0.99	245	1	0	0	0	0	0	0	0	0	gene74	STM14_RS00930	STM14_0084	caiC	0	Genic	WP_000355806.1	ATP-dependent acyl-CoA ligase	FALSE	FALSE	FALSE	FALSE	TRUE	FALSE	FALSE
NC_016856.1__83458	NC_016856.1	TGGTTGGTATTAAAGACGCGATCCGTGATGAAGCCATTAAA	83458	187	0.94	120	1	185	0.99	198	0.99	0	0	0	0	0	0	0	0	gene74	STM14_RS00930	STM14_0084	caiC	0	Genic	WP_000355806.1	ATP-dependent acyl-CoA ligase	FALSE	FALSE	FALSE	FALSE	TRUE	FALSE	FALSE
NC_016856.1__83762	NC_016856.1	GCGGGCAGCGGGCGATTTTGATCGTCGCGAATTTCAGCTTC	83762	219	1	89	1	234	1	231	1	0	0	0	0	0	0	0	0	gene74	STM14_RS00930	STM14_0084	caiC	0	Genic	WP_000355806.1	ATP-dependent acyl-CoA ligase	FALSE	FALSE	FALSE	FALSE	TRUE	FALSE	FALSE
NC_016856.1__83763	NC_016856.1	TGAAGCTGAAATTCGCGACGATCAAAATCGCCCGCTGCCCG	83763	208	1	107	0.99	236	1	202	0.99	0	0	0	0	0	0	0	0	gene74	STM14_RS00930	STM14_0084	caiC	0	Genic	WP_000355806.1	ATP-dependent acyl-CoA ligase	FALSE	FALSE	FALSE	FALSE	TRUE	FALSE	FALSE
NC_016856.1__84012	NC_016856.1	GCTGGACCATCAGCGTGCGGATCATCATCGGGATGCACTCG	84012	232	0.98	101	1	235	0.98	224	1	0	0	0	0	0	0	0	0	gene74	STM14_RS00930	STM14_0084	caiC	0	Genic	WP_000355806.1	ATP-dependent acyl-CoA ligase	FALSE	FALSE	FALSE	FALSE	TRUE	FALSE	FALSE
NC_016856.1__84013	NC_016856.1	CCGAGTGCATCCCGATGATGATCCGCACGCTGATGGTCCAG	84013	187	0.99	88	0.98	209	0.99	203	0.98	0	0	0	0	0	0	0	0	gene74	STM14_RS00930	STM14_0084	caiC	0	Genic	WP_000355806.1	ATP-dependent acyl-CoA ligase	FALSE	FALSE	FALSE	FALSE	TRUE	FALSE	FALSE
NC_016856.1__84060	NC_016856.1	CGCCAGGGCCTTCTGGGATCAGGTACGTAAATATCAGGCAA	84060	172	1	71	0.92	169	1	191	0.99	214	1	334	1	153	1	210	1	gene74	STM14_RS00930	STM14_0084	caiC	0	Genic	WP_000355806.1	ATP-dependent acyl-CoA ligase	FALSE	FALSE	FALSE	FALSE	FALSE	TRUE	FALSE
NC_016856.1__84062	NC_016856.1	GCCTGATATTTACGTACCTGATCCCAGAAGGCCCTGGCGCT	84062	211	1	88	0.99	191	0.96	210	1	0	0	0	0	0	0	0	0	gene74	STM14_RS00930	STM14_0084	caiC	0	Genic	WP_000355806.1	ATP-dependent acyl-CoA ligase	FALSE	FALSE	FALSE	FALSE	TRUE	FALSE	FALSE
NC_016856.1__84063	NC_016856.1	CAGCGCCAGGGCCTTCTGGGATCAGGTACGTAAATATCAGG	84063	211	1	71	0.83	226	1	238	0.99	0	0	0	0	0	0	0	0	gene74	STM14_RS00930	STM14_0084	caiC	0	Genic	WP_000355806.1	ATP-dependent acyl-CoA ligase	FALSE	FALSE	FALSE	FALSE	TRUE	FALSE	FALSE
NC_016856.1__84217	NC_016856.1	CAGGGCGATTTGCCAGGCAGAGTAGTAGCCTGCAAAACGCA	84217	143	0.81	77	0.95	177	0.89	150	0.94	250	0.98	386	0.96	112	0.85	179	0.83	gene74	STM14_RS00930	STM14_0084	caiC	0	Genic	WP_000355806.1	ATP-dependent acyl-CoA ligase	FALSE	TRUE	FALSE	FALSE	FALSE	FALSE	FALSE
NC_016856.1__84519	NC_016856.1	TCACCTGGCTGTTTTGCAGGATCCAGGCGCTTTCTTCGCCC	84519	226	1	105	0.99	234	0.99	201	0.99	0	0	0	0	0	0	0	0	gene74	STM14_RS00930	STM14_0084	caiC	0	Genic	WP_000355806.1	ATP-dependent acyl-CoA ligase	FALSE	FALSE	FALSE	FALSE	TRUE	FALSE	FALSE
NC_016856.1__84520	NC_016856.1	TGGGCGAAGAAAGCGCCTGGATCCTGCAAAACAGCCAGGTG	84520	205	1	111	0.96	254	1	258	0.98	0	0	0	0	0	0	0	0	gene74	STM14_RS00930	STM14_0084	caiC	0	Genic	WP_000355806.1	ATP-dependent acyl-CoA ligase	FALSE	FALSE	FALSE	FALSE	TRUE	FALSE	FALSE
NC_016856.1__84654	NC_016856.1	CGACCCTATCACCCTTGCGGATCCCTAAGGAATAAAAAAGG	84654	218	1	101	1	252	0.99	281	1	0	0	0	0	0	0	0	0	gene74	STM14_RS00930	STM14_0084	caiC	0	Genic	WP_000355806.1	ATP-dependent acyl-CoA ligase	FALSE	FALSE	FALSE	FALSE	TRUE	FALSE	FALSE
NC_016856.1__84655	NC_016856.1	ACCTTTTTTATTCCTTAGGGATCCGCAAGGGTGATAGGGTC	84655	180	1	86	0.94	208	0.99	221	0.99	0	0	0	0	0	0	0	0	gene74	STM14_RS00930	STM14_0084	caiC	0	Genic	WP_000355806.1	ATP-dependent acyl-CoA ligase	FALSE	FALSE	FALSE	FALSE	TRUE	FALSE	FALSE
NC_016856.1__85634	NC_016856.1	CCAAAACGGCGACGTTGATCAGCCGATGCCAGCCTTCCCGT	85634	224	0.94	60	0.67	197	0.97	281	1	269	1	455	0.98	167	0.98	185	0.84	gene75	STM14_RS00935	STM14_0085	caiB	0	Genic	WP_001016212.1	L-carnitine CoA-transferase	FALSE	FALSE	FALSE	FALSE	FALSE	TRUE	FALSE
NC_016856.1__85636	NC_016856.1	GGGAAGGCTGGCATCGGCTGATCAACGTCGCCGTTTTGGAT	85636	221	1	93	1	209	1	294	1	0	0	0	0	0	0	0	0	gene75	STM14_RS00935	STM14_0085	caiB	0	Genic	WP_001016212.1	L-carnitine CoA-transferase	FALSE	FALSE	FALSE	FALSE	TRUE	FALSE	FALSE
NC_016856.1__85637	NC_016856.1	GATCCAAAACGGCGACGTTGATCAGCCGATGCCAGCCTTCC	85637	208	0.95	108	0.97	241	0.99	274	1	0	0	0	0	0	0	0	0	gene75	STM14_RS00935	STM14_0085	caiB	0	Genic	WP_001016212.1	L-carnitine CoA-transferase	FALSE	FALSE	FALSE	FALSE	TRUE	FALSE	FALSE
NC_016856.1__85655	NC_016856.1	GATCAACGTCGCCGTTTTGGATCAGATAACCACTGAATGCC	85655	237	1	112	1	188	1	229	1	0	0	0	0	0	0	0	0	gene75	STM14_RS00935	STM14_0085	caiB	0	Genic	WP_001016212.1	L-carnitine CoA-transferase	FALSE	FALSE	FALSE	FALSE	TRUE	FALSE	FALSE
NC_016856.1__85656	NC_016856.1	AGGCATTCAGTGGTTATCTGATCCAAAACGGCGACGTTGAT	85656	226	0.99	114	1	226	1	316	1	0	0	0	0	0	0	0	0	gene75	STM14_RS00935	STM14_0085	caiB	0	Genic	WP_001016212.1	L-carnitine CoA-transferase	FALSE	FALSE	FALSE	FALSE	TRUE	FALSE	FALSE
NC_016856.1__85658	NC_016856.1	CAACGTCGCCGTTTTGGATCAGATAACCACTGAATGCCTGC	85658	204	0.99	87	0.94	192	1	208	1	222	1	380	1	138	0.98	245	1	gene75	STM14_RS00935	STM14_0085	caiB	0	Genic	WP_001016212.1	L-carnitine CoA-transferase	FALSE	FALSE	FALSE	FALSE	FALSE	TRUE	FALSE
NC_016856.1__85994	NC_016856.1	GTTCGCCGAATGGGGCGCAGAGGTTATCTGGATTGAAAACG	85994	169	0.89	85	1	165	0.89	206	0.96	186	0.85	376	0.99	185	1	204	0.97	gene75	STM14_RS00935	STM14_0085	caiB	0	Genic	WP_001016212.1	L-carnitine CoA-transferase	FALSE	TRUE	FALSE	FALSE	FALSE	FALSE	FALSE
NC_016856.1__86216	NC_016856.1	TCTTATCAGGCCTACAAGGGATCGATTAGCGGTATTGCTTA	86216	226	1	70	0.97	191	1	206	1	0	0	0	0	0	0	0	0	gene76	STM14_RS00940	STM14_0087	caiA	5	Downstream	WP_000347134.1	crotonobetainyl-CoA dehydrogenase	FALSE	FALSE	FALSE	FALSE	TRUE	FALSE	FALSE
NC_016856.1__86217	NC_016856.1	TTAAGCAATACCGCTAATCGATCCCTTGTAGGCCTGATAAG	86217	228	0.98	95	1	213	1	236	1	0	0	0	0	0	0	0	0	gene76	STM14_RS00940	STM14_0087	caiA	4	Downstream	WP_000347134.1	crotonobetainyl-CoA dehydrogenase	FALSE	FALSE	FALSE	FALSE	TRUE	FALSE	FALSE
NC_016856.1__86261	NC_016856.1	CCGCACGACCCAACGTCAGGATCTGCATTTCATCAGAACCA	86261	290	0.98	87	0.99	196	1	257	0.98	0	0	0	0	0	0	0	0	gene76	STM14_RS00940	STM14_0087	caiA	0	Genic	WP_000347134.1	crotonobetainyl-CoA dehydrogenase	FALSE	FALSE	FALSE	FALSE	TRUE	FALSE	FALSE
NC_016856.1__86262	NC_016856.1	GTGGTTCTGATGAAATGCAGATCCTGACGTTGGGTCGTGCG	86262	230	1	104	0.98	223	1	225	1	0	0	0	0	0	0	0	0	gene76	STM14_RS00940	STM14_0087	caiA	0	Genic	WP_000347134.1	crotonobetainyl-CoA dehydrogenase	FALSE	FALSE	FALSE	FALSE	TRUE	FALSE	FALSE
NC_016856.1__86501	NC_016856.1	TTTTCATGGAGTTCAGTTTGATCGCCATATGCGCAAACTTC	86501	197	0.95	109	1	247	1	242	1	0	0	0	0	0	0	0	0	gene76	STM14_RS00940	STM14_0087	caiA	0	Genic	WP_000347134.1	crotonobetainyl-CoA dehydrogenase	FALSE	FALSE	FALSE	FALSE	TRUE	FALSE	FALSE
NC_016856.1__86502	NC_016856.1	AGAAGTTTGCGCATATGGCGATCAAACTGAACTCCATGAAA	86502	245	1	86	1	226	1	231	0.96	0	0	0	0	0	0	0	0	gene76	STM14_RS00940	STM14_0087	caiA	0	Genic	WP_000347134.1	crotonobetainyl-CoA dehydrogenase	FALSE	FALSE	FALSE	FALSE	TRUE	FALSE	FALSE
NC_016856.1__86973	NC_016856.1	TTTCAGACTACCAACATCCGATCCCGCTCCTGGTTCGGTGA	86973	303	1	114	1	234	1	346	1	0	0	0	0	0	0	0	0	gene76	STM14_RS00940	STM14_0087	caiA	0	Genic	WP_000347134.1	crotonobetainyl-CoA dehydrogenase	FALSE	FALSE	FALSE	FALSE	TRUE	FALSE	FALSE
NC_016856.1__86974	NC_016856.1	ATCACCGAACCAGGAGCGGGATCGGATGTTGGTAGTCTGAA	86974	237	1	112	1	249	1	258	1	0	0	0	0	0	0	0	0	gene76	STM14_RS00940	STM14_0087	caiA	0	Genic	WP_000347134.1	crotonobetainyl-CoA dehydrogenase	FALSE	FALSE	FALSE	FALSE	TRUE	FALSE	FALSE
NC_016856.1__87000	NC_016856.1	TCCTGGTTCGGTGATAGCAGAGTTCCACATCTGCTTACCGG	87000	246	1	62	0.77	167	0.91	245	1	237	0.92	402	0.98	90	0.75	160	0.95	gene76	STM14_RS00940	STM14_0087	caiA	0	Genic	WP_000347134.1	crotonobetainyl-CoA dehydrogenase	FALSE	TRUE	FALSE	FALSE	FALSE	FALSE	FALSE
NC_016856.1__87197	NC_016856.1	GACCGCCGTGTTCTTCCGGGATCAGCAGGCTATCAATACCC	87197	222	1	108	1	194	0.98	258	1	0	0	0	0	0	0	0	0	gene76	STM14_RS00940	STM14_0087	caiA	0	Genic	WP_000347134.1	crotonobetainyl-CoA dehydrogenase	FALSE	FALSE	FALSE	FALSE	TRUE	FALSE	FALSE
NC_016856.1__87198	NC_016856.1	TGGGTATTGATAGCCTGCTGATCCCGGAAGAACACGGCGGT	87198	288	1	103	1	266	1	308	1	0	0	0	0	0	0	0	0	gene76	STM14_RS00940	STM14_0087	caiA	0	Genic	WP_000347134.1	crotonobetainyl-CoA dehydrogenase	FALSE	FALSE	FALSE	FALSE	TRUE	FALSE	FALSE
NC_016856.1__87200	NC_016856.1	CGCCGTGTTCTTCCGGGATCAGCAGGCTATCAATACCCATA	87200	235	0.97	101	1	218	1	267	1	315	1	428	0.98	151	1	226	1	gene76	STM14_RS00940	STM14_0087	caiA	0	Genic	WP_000347134.1	crotonobetainyl-CoA dehydrogenase	FALSE	FALSE	FALSE	FALSE	FALSE	TRUE	FALSE
NC_016856.1__87265	NC_016856.1	TCAGGGTAGACGCTGTCACGATCGCACTCGGCAAAATAAGC	87265	280	1	92	1	250	1	304	1	0	0	0	0	0	0	0	0	gene76	STM14_RS00940	STM14_0087	caiA	0	Genic	WP_000347134.1	crotonobetainyl-CoA dehydrogenase	FALSE	FALSE	FALSE	FALSE	TRUE	FALSE	FALSE
NC_016856.1__87266	NC_016856.1	AGCTTATTTTGCCGAGTGCGATCGTGACAGCGTCTACCCTG	87266	214	1	77	0.88	211	1	248	1	0	0	0	0	0	0	0	0	gene76	STM14_RS00940	STM14_0087	caiA	0	Genic	WP_000347134.1	crotonobetainyl-CoA dehydrogenase	FALSE	FALSE	FALSE	FALSE	TRUE	FALSE	FALSE
NC_016856.1__87373	NC_016856.1	TATTAACCCAATTGATCAAGAGGCTGAAAGATGGATTTCAA	87373	0	0	0	0	0	0	0	0	0	0	45	0.22	0	0	0	0	gene76	STM14_RS00940	STM14_0087	caiA	10	Upstream	WP_000347134.1	crotonobetainyl-CoA dehydrogenase	FALSE	FALSE	FALSE	FALSE	FALSE	FALSE	TRUE
NC_016856.1__87378	NC_016856.1	ATCCATCTTTCAGCCTCTTGATCAATTGGGTTAATAAGAAT	87378	279	1	99	0.99	235	1	305	1	0	0	0	0	0	0	0	0	gene76	STM14_RS00940	STM14_0087	caiA	15	Upstream	WP_000347134.1	crotonobetainyl-CoA dehydrogenase	FALSE	FALSE	FALSE	FALSE	TRUE	FALSE	FALSE
NC_016856.1__87379	NC_016856.1	AATTCTTATTAACCCAATTGATCAAGAGGCTGAAAGATGGA	87379	227	1	97	1	245	1	251	1	0	0	0	0	0	0	0	0	gene76	STM14_RS00940	STM14_0087	caiA	16	Upstream	WP_000347134.1	crotonobetainyl-CoA dehydrogenase	FALSE	FALSE	FALSE	FALSE	TRUE	FALSE	FALSE
NC_016856.1__87581	NC_016856.1	CAGCCGATACGCACTAACAGAGGCGGCTCTTCACCATCGCG	87581	172	0.91	96	1	204	1	225	1	258	0.99	324	0.95	122	0.99	169	0.95	gene77	STM14_RS00945	STM14_0088	caiT	0	Genic	WP_000787076.1	L-carnitine/gamma-butyrobetaine antiporter	FALSE	TRUE	FALSE	FALSE	FALSE	FALSE	FALSE
NC_016856.1__87675	NC_016856.1	TGACGGTGGCAATAAAGCAGAGGATGAAGAAGCCCCACATG	87675	207	0.95	105	1	200	0.98	237	0.98	313	1	396	0.96	131	1	181	1	gene77	STM14_RS00945	STM14_0088	caiT	0	Genic	WP_000787076.1	L-carnitine/gamma-butyrobetaine antiporter	FALSE	TRUE	FALSE	FALSE	FALSE	FALSE	FALSE
NC_016856.1__87834	NC_016856.1	TGCCCAGCACTGTCCACAGGATCCAGGTAGACGCGGTCAGA	87834	219	1	106	1	198	0.99	250	0.99	0	0	0	0	0	0	0	0	gene77	STM14_RS00945	STM14_0088	caiT	0	Genic	WP_000787076.1	L-carnitine/gamma-butyrobetaine antiporter	FALSE	FALSE	FALSE	FALSE	TRUE	FALSE	FALSE
NC_016856.1__87835	NC_016856.1	GTCTGACCGCGTCTACCTGGATCCTGTGGACAGTGCTGGGC	87835	236	0.97	111	0.99	225	0.95	259	0.99	0	0	0	0	0	0	0	0	gene77	STM14_RS00945	STM14_0088	caiT	0	Genic	WP_000787076.1	L-carnitine/gamma-butyrobetaine antiporter	FALSE	FALSE	FALSE	FALSE	TRUE	FALSE	FALSE
NC_016856.1__88197	NC_016856.1	CGCAAATCGCGTTCAGAATGATCCAGCAGGTAATGATGATG	88197	229	1	122	1	213	1	229	1	0	0	0	0	0	0	0	0	gene77	STM14_RS00945	STM14_0088	caiT	0	Genic	WP_000787076.1	L-carnitine/gamma-butyrobetaine antiporter	FALSE	FALSE	FALSE	FALSE	TRUE	FALSE	FALSE
NC_016856.1__88198	NC_016856.1	CCATCATCATTACCTGCTGGATCATTCTGAACGCGATTTGC	88198	221	0.99	79	0.91	167	0.9	215	0.98	0	0	0	0	0	0	0	0	gene77	STM14_RS00945	STM14_0088	caiT	0	Genic	WP_000787076.1	L-carnitine/gamma-butyrobetaine antiporter	FALSE	FALSE	FALSE	FALSE	TRUE	FALSE	FALSE
NC_016856.1__88314	NC_016856.1	GGCTGGTGCCCATCGCGAAGATCAGCGCCACCAGGTAGAAG	88314	224	0.95	81	0.98	193	0.99	211	1	0	0	0	0	0	0	0	0	gene77	STM14_RS00945	STM14_0088	caiT	0	Genic	WP_000787076.1	L-carnitine/gamma-butyrobetaine antiporter	FALSE	FALSE	FALSE	FALSE	TRUE	FALSE	FALSE
NC_016856.1__88315	NC_016856.1	ACTTCTACCTGGTGGCGCTGATCTTCGCGATGGGCACCAGC	88315	239	0.99	96	1	250	1	208	0.95	0	0	0	0	0	0	0	0	gene77	STM14_RS00945	STM14_0088	caiT	0	Genic	WP_000787076.1	L-carnitine/gamma-butyrobetaine antiporter	FALSE	FALSE	FALSE	FALSE	TRUE	FALSE	FALSE
NC_016856.1__88317	NC_016856.1	TGGTGCCCATCGCGAAGATCAGCGCCACCAGGTAGAAGTTA	88317	276	1	81	1	191	0.87	210	0.94	314	1	421	1	150	1	224	1	gene77	STM14_RS00945	STM14_0088	caiT	0	Genic	WP_000787076.1	L-carnitine/gamma-butyrobetaine antiporter	FALSE	FALSE	FALSE	FALSE	FALSE	TRUE	FALSE
NC_016856.1__88581	NC_016856.1	GGGTGGAGATATAGTAGTAGATCTCAATAGAGCCCCAGAAC	88581	225	0.98	98	1	224	1	213	1	0	0	0	0	0	0	0	0	gene77	STM14_RS00945	STM14_0088	caiT	0	Genic	WP_000787076.1	L-carnitine/gamma-butyrobetaine antiporter	FALSE	FALSE	FALSE	FALSE	TRUE	FALSE	FALSE
NC_016856.1__88582	NC_016856.1	TGTTCTGGGGCTCTATTGAGATCTACTACTATATCTCCACC	88582	238	1	79	1	222	1	271	1	0	0	0	0	0	0	0	0	gene77	STM14_RS00945	STM14_0088	caiT	0	Genic	WP_000787076.1	L-carnitine/gamma-butyrobetaine antiporter	FALSE	FALSE	FALSE	FALSE	TRUE	FALSE	FALSE
NC_016856.1__88820	NC_016856.1	ACGACGTTAGCGGCATCAAGATCTCTGACTGTTAGCCAGCA	88820	243	1	61	0.84	194	0.94	294	1	0	0	0	0	0	0	0	0	gene77	STM14_RS00945	STM14_0088	caiT	0	Genic	WP_000787076.1	L-carnitine/gamma-butyrobetaine antiporter	FALSE	FALSE	FALSE	FALSE	TRUE	FALSE	FALSE
NC_016856.1__88821	NC_016856.1	TTGCTGGCTAACAGTCAGAGATCTTGATGCCGCTAACGTCG	88821	230	1	70	0.99	205	1	250	1	0	0	0	0	0	0	0	0	gene77	STM14_RS00945	STM14_0088	caiT	0	Genic	WP_000787076.1	L-carnitine/gamma-butyrobetaine antiporter	FALSE	FALSE	FALSE	FALSE	TRUE	FALSE	FALSE
NC_016856.1__88823	NC_016856.1	CTTTGCTGGCTAACAGTCAGAGATCTTGATGCCGCTAACGT	88823	184	0.99	74	1	156	0.88	196	0.99	223	0.89	329	0.99	143	1	164	0.93	gene77	STM14_RS00945	STM14_0088	caiT	0	Genic	WP_000787076.1	L-carnitine/gamma-butyrobetaine antiporter	FALSE	TRUE	FALSE	FALSE	FALSE	FALSE	FALSE
NC_016856.1__89012	NC_016856.1	TACTCATTGAGGCGTCCCAGAGGTTAAAAACTTATCAACAA	89012	219	1	65	0.98	183	0.92	225	1	263	0.97	342	0.97	157	1	154	0.83	gene77	STM14_RS00945	STM14_0088	caiT	97	Upstream	WP_000787076.1	L-carnitine/gamma-butyrobetaine antiporter	FALSE	TRUE	FALSE	FALSE	FALSE	FALSE	FALSE
NC_016856.1__89508	NC_016856.1	TAGCAAAATCAGCCAATATGATCTGAATGCAATTGAAGCTG	89508	193	0.94	97	0.98	201	0.92	228	1	0	0	0	0	0	0	0	0	gene79	STM14_RS00955	STM14_0090	NA	0	Genic	WP_000692185.1	protein FixA	FALSE	FALSE	FALSE	FALSE	TRUE	FALSE	FALSE
NC_016856.1__89509	NC_016856.1	GCAGCTTCAATTGCATTCAGATCATATTGGCTGATTTTGCT	89509	162	0.8	80	0.89	163	0.87	222	1	0	0	0	0	0	0	0	0	gene79	STM14_RS00955	STM14_0090	NA	0	Genic	WP_000692185.1	protein FixA	FALSE	FALSE	FALSE	FALSE	TRUE	FALSE	FALSE
NC_016856.1__89664	NC_016856.1	ACTGATTGTGGTCATTGACGATCAATTTGAGCAGGCGCTGC	89664	227	1	120	1	190	1	246	1	0	0	0	0	0	0	0	0	gene79	STM14_RS00955	STM14_0090	NA	0	Genic	WP_000692185.1	protein FixA	FALSE	FALSE	FALSE	FALSE	TRUE	FALSE	FALSE
NC_016856.1__89665	NC_016856.1	GGCAGCGCCTGCTCAAATTGATCGTCAATGACCACAATCAG	89665	177	0.98	106	1	138	0.81	147	0.84	0	0	0	0	0	0	0	0	gene79	STM14_RS00955	STM14_0090	NA	0	Genic	WP_000692185.1	protein FixA	FALSE	FALSE	FALSE	FALSE	TRUE	FALSE	FALSE
NC_016856.1__89736	NC_016856.1	CGCGCAAAAATCAGGTTTCGATCTACTTATCTGCGGCGACG	89736	217	1	132	1	219	1	214	1	0	0	0	0	0	0	0	0	gene79	STM14_RS00955	STM14_0090	NA	0	Genic	WP_000692185.1	protein FixA	FALSE	FALSE	FALSE	FALSE	TRUE	FALSE	FALSE
NC_016856.1__89737	NC_016856.1	CCGTCGCCGCAGATAAGTAGATCGAAACCTGATTTTTGCGC	89737	227	1	106	1	236	1	215	1	0	0	0	0	0	0	0	0	gene79	STM14_RS00955	STM14_0090	NA	0	Genic	WP_000692185.1	protein FixA	FALSE	FALSE	FALSE	FALSE	TRUE	FALSE	FALSE
NC_016856.1__89766	NC_016856.1	CTGCGGCGACGGTTCTTCCGATCTTTATGCTCAGCAGGTTG	89766	226	1	94	0.96	201	1	194	1	0	0	0	0	0	0	0	0	gene79	STM14_RS00955	STM14_0090	NA	0	Genic	WP_000692185.1	protein FixA	FALSE	FALSE	FALSE	FALSE	TRUE	FALSE	FALSE
NC_016856.1__89767	NC_016856.1	CCAACCTGCTGAGCATAAAGATCGGAAGAACCGTCGCCGCA	89767	194	0.95	80	0.9	183	0.92	183	0.96	0	0	0	0	0	0	0	0	gene79	STM14_RS00955	STM14_0090	NA	0	Genic	WP_000692185.1	protein FixA	FALSE	FALSE	FALSE	FALSE	TRUE	FALSE	FALSE
NC_016856.1__89927	NC_016856.1	GCATCCCGCTCCCGGCGGTGATCGCGGTTTCCACCGACATT	89927	244	0.97	108	0.94	241	1	235	0.97	0	0	0	0	0	0	0	0	gene79	STM14_RS00955	STM14_0090	NA	0	Genic	WP_000692185.1	protein FixA	FALSE	FALSE	FALSE	FALSE	TRUE	FALSE	FALSE
NC_016856.1__89928	NC_016856.1	TAATGTCGGTGGAAACCGCGATCACCGCCGGGAGCGGGATG	89928	216	1	115	1	173	1	208	1	0	0	0	0	0	0	0	0	gene79	STM14_RS00955	STM14_0090	NA	0	Genic	WP_000692185.1	protein FixA	FALSE	FALSE	FALSE	FALSE	TRUE	FALSE	FALSE
NC_016856.1__90330	NC_016856.1	AGCATGTCATTTGGGCGCGGATCATGTCTGGCTGCTCAGCG	90330	236	0.99	119	1	176	1	194	1	0	0	0	0	0	0	0	0	gene80	STM14_RS00960	STM14_0091	NA	0	Genic	WP_001032189.1	protein FixB	FALSE	FALSE	FALSE	FALSE	TRUE	FALSE	FALSE
NC_016856.1__90331	NC_016856.1	CCGCTGAGCAGCCAGACATGATCCGCGCCCAAATGACATGC	90331	197	1	124	1	188	0.99	217	1	0	0	0	0	0	0	0	0	gene80	STM14_RS00960	STM14_0091	NA	0	Genic	WP_001032189.1	protein FixB	FALSE	FALSE	FALSE	FALSE	TRUE	FALSE	FALSE
NC_016856.1__90371	NC_016856.1	GCAAACCAGAAGACCGCATGATCGAAGACTACGCTGCTGCG	90371	268	1	138	1	191	1	226	1	0	0	0	0	0	0	0	0	gene80	STM14_RS00960	STM14_0091	NA	0	Genic	WP_001032189.1	protein FixB	FALSE	FALSE	FALSE	FALSE	TRUE	FALSE	FALSE
NC_016856.1__90372	NC_016856.1	TCGCAGCAGCGTAGTCTTCGATCATGCGGTCTTCTGGTTTG	90372	191	0.98	121	1	190	1	220	1	0	0	0	0	0	0	0	0	gene80	STM14_RS00960	STM14_0091	NA	0	Genic	WP_001032189.1	protein FixB	FALSE	FALSE	FALSE	FALSE	TRUE	FALSE	FALSE
NC_016856.1__90549	NC_016856.1	CGCCGTAGACCATATGTTTAACCGCCGCTTTTCCATCCTGC	90549	0	0	0	0	0	0	0	0	0	0	51	0.4	0	0	0	0	gene80	STM14_RS00960	STM14_0091	NA	0	Genic	WP_001032189.1	protein FixB	FALSE	FALSE	FALSE	FALSE	FALSE	FALSE	TRUE
NC_016856.1__90614	NC_016856.1	TCGCTTCGCCGTTTGCCGTGATCACACTCAGCAGCGGAACG	90614	253	1	139	1	214	1	188	1	0	0	0	0	0	0	0	0	gene80	STM14_RS00960	STM14_0091	NA	0	Genic	WP_001032189.1	protein FixB	FALSE	FALSE	FALSE	FALSE	TRUE	FALSE	FALSE
NC_016856.1__90615	NC_016856.1	ACGTTCCGCTGCTGAGTGTGATCACGGCAAACGGCGAAGCG	90615	240	1	117	1	191	1	232	1	0	0	0	0	0	0	0	0	gene80	STM14_RS00960	STM14_0091	NA	0	Genic	WP_001032189.1	protein FixB	FALSE	FALSE	FALSE	FALSE	TRUE	FALSE	FALSE
NC_016856.1__90632	NC_016856.1	TGATCACACTCAGCAGCGGAACGTTTGACGCACAACAACCG	90632	0	0	43	0.55	0	0	47	0.49	43	0.47	51	0.37	0	0	0	0	gene80	STM14_RS00960	STM14_0091	NA	0	Genic	WP_001032189.1	protein FixB	FALSE	FALSE	FALSE	FALSE	FALSE	FALSE	TRUE
NC_016856.1__90643	NC_016856.1	AGCAGCGGAACGTTTGACGCACAACAACCGGATGCTTCTCG	90643	0	0	0	0	48	0.37	0	0	41	0.33	0	0	0	0	0	0	gene80	STM14_RS00960	STM14_0091	NA	0	Genic	WP_001032189.1	protein FixB	FALSE	FALSE	FALSE	FALSE	FALSE	FALSE	TRUE
NC_016856.1__90645	NC_016856.1	CAGCGGAACGTTTGACGCACAACAACCGGATGCTTCTCGCA	90645	0	0	0	0	0	0	0	0	56	0.3	0	0	0	0	0	0	gene80	STM14_RS00960	STM14_0091	NA	0	Genic	WP_001032189.1	protein FixB	FALSE	FALSE	FALSE	FALSE	FALSE	FALSE	TRUE
NC_016856.1__90648	NC_016856.1	CGGAACGTTTGACGCACAACAACCGGATGCTTCTCGCAGCG	90648	0	0	0	0	0	0	0	0	0	0	59	0.29	0	0	60	0.42	gene80	STM14_RS00960	STM14_0091	NA	0	Genic	WP_001032189.1	protein FixB	FALSE	FALSE	FALSE	FALSE	FALSE	FALSE	TRUE
NC_016856.1__90654	NC_016856.1	GTTTGACGCACAACAACCGGATGCTTCTCGCAGCGGCGAGA	90654	68	0.63	0	0	0	0	59	0.38	47	0.54	46	0.55	0	0	0	0	gene80	STM14_RS00960	STM14_0091	NA	0	Genic	WP_001032189.1	protein FixB	FALSE	FALSE	FALSE	FALSE	FALSE	FALSE	TRUE
NC_016856.1__90684	NC_016856.1	TGGCCGGAGCCTGCCACTGCACGGTGTGCATCTCGCCGCTG	90684	0	0	0	0	0	0	51	0.54	0	0	0	0	0	0	0	0	gene80	STM14_RS00960	STM14_0091	NA	0	Genic	WP_001032189.1	protein FixB	FALSE	FALSE	FALSE	FALSE	FALSE	FALSE	TRUE
NC_016856.1__90740	NC_016856.1	CCGCAACCCAGGCGCGTCAGAGCAACAGCGTTGACCTCGAC	90740	288	1	133	1	230	1	237	1	297	1	447	1	139	0.97	247	1	gene80	STM14_RS00960	STM14_0091	NA	0	Genic	WP_001032189.1	protein FixB	FALSE	TRUE	FALSE	FALSE	FALSE	FALSE	FALSE
NC_016856.1__90759	NC_016856.1	GAGCAACAGCGTTGACCTCGACAAAGCGCGTCTGGTGGTCA	90759	0	0	0	0	0	0	0	0	0	0	0	0	0	0	49	0.35	gene80	STM14_RS00960	STM14_0091	NA	0	Genic	WP_001032189.1	protein FixB	FALSE	FALSE	FALSE	FALSE	FALSE	FALSE	TRUE
NC_016856.1__90795	NC_016856.1	AGATATTCTCTTTGCTGCCGATGCCGCGTCCCACGCTGACC	90795	0	0	0	0	46	0.4	0	0	0	0	66	0.28	44	0.46	0	0	gene80	STM14_RS00960	STM14_0091	NA	0	Genic	WP_001032189.1	protein FixB	FALSE	FALSE	FALSE	FALSE	FALSE	FALSE	TRUE
NC_016856.1__90962	NC_016856.1	AACTGTATCTGGCGGTGGGGATCTCCGGGCAGATCCAACAC	90962	201	0.99	149	1	187	0.95	231	1	0	0	0	0	0	0	0	0	gene80	STM14_RS00960	STM14_0091	NA	0	Genic	WP_001032189.1	protein FixB	FALSE	FALSE	FALSE	FALSE	TRUE	FALSE	FALSE
NC_016856.1__90963	NC_016856.1	TGTGTTGGATCTGCCCGGAGATCCCCACCGCCAGATACAGT	90963	242	1	122	1	228	1	265	1	0	0	0	0	0	0	0	0	gene80	STM14_RS00960	STM14_0091	NA	0	Genic	WP_001032189.1	protein FixB	FALSE	FALSE	FALSE	FALSE	TRUE	FALSE	FALSE
NC_016856.1__90974	NC_016856.1	CGGTGGGGATCTCCGGGCAGATCCAACACATGGTCGGCGCC	90974	208	1	128	1	241	1	225	1	0	0	0	0	0	0	0	0	gene80	STM14_RS00960	STM14_0091	NA	0	Genic	WP_001032189.1	protein FixB	FALSE	FALSE	FALSE	FALSE	TRUE	FALSE	FALSE
NC_016856.1__90975	NC_016856.1	TGGCGCCGACCATGTGTTGGATCTGCCCGGAGATCCCCACC	90975	241	0.98	137	0.98	228	0.98	296	0.98	0	0	0	0	0	0	0	0	gene80	STM14_RS00960	STM14_0091	NA	0	Genic	WP_001032189.1	protein FixB	FALSE	FALSE	FALSE	FALSE	TRUE	FALSE	FALSE
NC_016856.1__91088	NC_016856.1	TCGTTGGCGATGCGCTGAAGATCCTGCCTGCGCTGACGGCT	91088	228	0.98	148	1	249	1	222	1	0	0	0	0	0	0	0	0	gene80	STM14_RS00960	STM14_0091	NA	0	Genic	WP_001032189.1	protein FixB	FALSE	FALSE	FALSE	FALSE	TRUE	FALSE	FALSE
NC_016856.1__91089	NC_016856.1	CAGCCGTCAGCGCAGGCAGGATCTTCAGCGCATCGCCAACG	91089	191	0.99	107	0.98	186	0.92	212	1	0	0	0	0	0	0	0	0	gene80	STM14_RS00960	STM14_0091	NA	0	Genic	WP_001032189.1	protein FixB	FALSE	FALSE	FALSE	FALSE	TRUE	FALSE	FALSE
NC_016856.1__91363	NC_016856.1	CATCATTCCCGGCTTTGCGGATCAGGCCCCCATTGAACGCA	91363	217	1	105	0.95	171	0.89	209	0.99	0	0	0	0	0	0	0	0	gene81	STM14_RS00965	STM14_0092	NA	0	Genic	WP_001287777.1	FAD-dependent oxidoreductase	FALSE	FALSE	FALSE	FALSE	TRUE	FALSE	FALSE
NC_016856.1__91364	NC_016856.1	ATGCGTTCAATGGGGGCCTGATCCGCAAAGCCGGGAATGAT	91364	219	0.98	103	1	203	1	207	0.98	0	0	0	0	0	0	0	0	gene81	STM14_RS00965	STM14_0092	NA	0	Genic	WP_001287777.1	FAD-dependent oxidoreductase	FALSE	FALSE	FALSE	FALSE	TRUE	FALSE	FALSE
NC_016856.1__91366	NC_016856.1	CATTCCCGGCTTTGCGGATCAGGCCCCCATTGAACGCATGA	91366	202	0.98	108	0.98	185	1	211	1	250	1	294	0.98	148	0.97	193	1	gene81	STM14_RS00965	STM14_0092	NA	0	Genic	WP_001287777.1	FAD-dependent oxidoreductase	FALSE	FALSE	FALSE	FALSE	FALSE	TRUE	FALSE
NC_016856.1__91386	NC_016856.1	AGGCCCCCATTGAACGCATGATCACCCACGAAAAACTCGCC	91386	263	0.99	142	0.99	282	0.99	276	1	0	0	0	0	0	0	0	0	gene81	STM14_RS00965	STM14_0092	NA	0	Genic	WP_001287777.1	FAD-dependent oxidoreductase	FALSE	FALSE	FALSE	FALSE	TRUE	FALSE	FALSE
NC_016856.1__91387	NC_016856.1	AGGCGAGTTTTTCGTGGGTGATCATGCGTTCAATGGGGGCC	91387	233	1	151	0.99	213	0.99	270	1	0	0	0	0	0	0	0	0	gene81	STM14_RS00965	STM14_0092	NA	0	Genic	WP_001287777.1	FAD-dependent oxidoreductase	FALSE	FALSE	FALSE	FALSE	TRUE	FALSE	FALSE
NC_016856.1__91546	NC_016856.1	CCACGCGAATACCGGTGATCAGTTGCGCCCCCGCCTCTTCG	91546	180	0.9	98	0.92	160	0.88	254	0.99	252	0.97	339	0.97	143	0.86	250	1	gene81	STM14_RS00965	STM14_0092	NA	0	Genic	WP_001287777.1	FAD-dependent oxidoreductase	FALSE	FALSE	FALSE	FALSE	FALSE	TRUE	FALSE
NC_016856.1__91548	NC_016856.1	AAGAGGCGGGGGCGCAACTGATCACCGGTATTCGCGTGGAT	91548	272	1	136	1	189	1	228	1	0	0	0	0	0	0	0	0	gene81	STM14_RS00965	STM14_0092	NA	0	Genic	WP_001287777.1	FAD-dependent oxidoreductase	FALSE	FALSE	FALSE	FALSE	TRUE	FALSE	FALSE
NC_016856.1__91549	NC_016856.1	TATCCACGCGAATACCGGTGATCAGTTGCGCCCCCGCCTCT	91549	191	0.88	85	0.86	182	0.9	195	0.93	0	0	0	0	0	0	0	0	gene81	STM14_RS00965	STM14_0092	NA	0	Genic	WP_001287777.1	FAD-dependent oxidoreductase	FALSE	FALSE	FALSE	FALSE	TRUE	FALSE	FALSE
NC_016856.1__91641	NC_016856.1	TTCTGGAAGCCAAAGTCGTGATCCTCGCTGACGGGGTGAAT	91641	191	0.94	145	1	181	0.98	214	0.99	0	0	0	0	0	0	0	0	gene81	STM14_RS00965	STM14_0092	NA	0	Genic	WP_001287777.1	FAD-dependent oxidoreductase	FALSE	FALSE	FALSE	FALSE	TRUE	FALSE	FALSE
NC_016856.1__91642	NC_016856.1	AATTCACCCCGTCAGCGAGGATCACGACTTTGGCTTCCAGA	91642	225	0.98	119	1	212	0.99	233	1	0	0	0	0	0	0	0	0	gene81	STM14_RS00965	STM14_0092	NA	0	Genic	WP_001287777.1	FAD-dependent oxidoreductase	FALSE	FALSE	FALSE	FALSE	TRUE	FALSE	FALSE
NC_016856.1__91664	NC_016856.1	CCCAGCTTTTCAGCCAGCAGAGAATTCACCCCGTCAGCGAG	91664	188	0.85	103	0.91	185	0.97	191	1	235	0.9	339	0.95	176	0.98	206	0.91	gene81	STM14_RS00965	STM14_0092	NA	0	Genic	WP_001287777.1	FAD-dependent oxidoreductase	FALSE	TRUE	FALSE	FALSE	FALSE	FALSE	FALSE
NC_016856.1__91735	NC_016856.1	CCGACTTCGGCAATTCGATCAGTTCCTTCACGCCGACAGCA	91735	208	0.98	133	1	212	1	230	1	287	1	390	1	164	0.94	193	0.93	gene81	STM14_RS00965	STM14_0092	NA	0	Genic	WP_001287777.1	FAD-dependent oxidoreductase	FALSE	FALSE	FALSE	FALSE	FALSE	TRUE	FALSE
NC_016856.1__91737	NC_016856.1	CTGTCGGCGTGAAGGAACTGATCGAATTGCCGAAGTCGGTC	91737	290	1	157	1	274	1	283	1	0	0	0	0	0	0	0	0	gene81	STM14_RS00965	STM14_0092	NA	0	Genic	WP_001287777.1	FAD-dependent oxidoreductase	FALSE	FALSE	FALSE	FALSE	TRUE	FALSE	FALSE
NC_016856.1__91738	NC_016856.1	TGACCGACTTCGGCAATTCGATCAGTTCCTTCACGCCGACA	91738	200	0.94	95	0.87	202	0.98	221	1	0	0	0	0	0	0	0	0	gene81	STM14_RS00965	STM14_0092	NA	0	Genic	WP_001287777.1	FAD-dependent oxidoreductase	FALSE	FALSE	FALSE	FALSE	TRUE	FALSE	FALSE
NC_016856.1__91765	NC_016856.1	GCCGAAGTCGGTCATTGAAGATCGTTTCCAGTTACAGGGCA	91765	277	1	147	1	243	1	254	1	0	0	0	0	0	0	0	0	gene81	STM14_RS00965	STM14_0092	NA	0	Genic	WP_001287777.1	FAD-dependent oxidoreductase	FALSE	FALSE	FALSE	FALSE	TRUE	FALSE	FALSE
NC_016856.1__91766	NC_016856.1	TTGCCCTGTAACTGGAAACGATCTTCAATGACCGACTTCGG	91766	265	1	113	1	214	1	276	1	0	0	0	0	0	0	0	0	gene81	STM14_RS00965	STM14_0092	NA	0	Genic	WP_001287777.1	FAD-dependent oxidoreductase	FALSE	FALSE	FALSE	FALSE	TRUE	FALSE	FALSE
NC_016856.1__91972	NC_016856.1	CCAGCTTGCCACCGGCGATCAGCGGCGCAACTGCCGGATGC	91972	230	1	118	0.97	169	0.88	246	1	265	1	410	1	210	1	239	1	gene81	STM14_RS00965	STM14_0092	NA	0	Genic	WP_001287777.1	FAD-dependent oxidoreductase	FALSE	FALSE	FALSE	FALSE	FALSE	TRUE	FALSE
NC_016856.1__91974	NC_016856.1	ATCCGGCAGTTGCGCCGCTGATCGCCGGTGGCAAGCTGGTG	91974	279	1	143	1	259	1	257	1	0	0	0	0	0	0	0	0	gene81	STM14_RS00965	STM14_0092	NA	0	Genic	WP_001287777.1	FAD-dependent oxidoreductase	FALSE	FALSE	FALSE	FALSE	TRUE	FALSE	FALSE
NC_016856.1__91975	NC_016856.1	CCACCAGCTTGCCACCGGCGATCAGCGGCGCAACTGCCGGA	91975	228	1	91	0.87	179	0.94	237	1	0	0	0	0	0	0	0	0	gene81	STM14_RS00965	STM14_0092	NA	0	Genic	WP_001287777.1	FAD-dependent oxidoreductase	FALSE	FALSE	FALSE	FALSE	TRUE	FALSE	FALSE
NC_016856.1__92125	NC_016856.1	CTTTACCATCCGGGGTATGGATCTCGCCATATCCGCAGGCG	92125	269	1	173	0.97	251	1	302	0.97	0	0	0	0	0	0	0	0	gene81	STM14_RS00965	STM14_0092	NA	0	Genic	WP_001287777.1	FAD-dependent oxidoreductase	FALSE	FALSE	FALSE	FALSE	TRUE	FALSE	FALSE
NC_016856.1__92126	NC_016856.1	TCGCCTGCGGATATGGCGAGATCCATACCCCGGATGGTAAA	92126	275	1	152	1	234	1	211	1	0	0	0	0	0	0	0	0	gene81	STM14_RS00965	STM14_0092	NA	0	Genic	WP_001287777.1	FAD-dependent oxidoreductase	FALSE	FALSE	FALSE	FALSE	TRUE	FALSE	FALSE
NC_016856.1__92544	NC_016856.1	GCACATCATTCTCAAAACCGATCCTGATAAACAGGCGCTGG	92544	189	0.97	92	0.96	194	0.98	231	1	0	0	0	0	0	0	0	0	gene82	STM14_RS00970	STM14_0093	fixX	0	Genic	WP_000203736.1	ferredoxin-like protein FixX	FALSE	FALSE	FALSE	FALSE	TRUE	FALSE	FALSE
NC_016856.1__92545	NC_016856.1	TCCAGCGCCTGTTTATCAGGATCGGTTTTGAGAATGATGTG	92545	212	0.99	109	0.98	235	0.99	291	0.99	0	0	0	0	0	0	0	0	gene82	STM14_RS00970	STM14_0093	fixX	0	Genic	WP_000203736.1	ferredoxin-like protein FixX	FALSE	FALSE	FALSE	FALSE	TRUE	FALSE	FALSE
NC_016856.1__92666	NC_016856.1	TGGAGTGCGGAACGTGCCGGATCCTCGGCCTTGATACGGCG	92666	211	1	137	1	224	1	259	1	0	0	0	0	0	0	0	0	gene82	STM14_RS00970	STM14_0093	fixX	0	Genic	WP_000203736.1	ferredoxin-like protein FixX	FALSE	FALSE	FALSE	FALSE	TRUE	FALSE	FALSE
NC_016856.1__92667	NC_016856.1	GCGCCGTATCAAGGCCGAGGATCCGGCACGTTCCGCACTCC	92667	233	1	153	1	249	1	300	0.99	0	0	0	0	0	0	0	0	gene82	STM14_RS00970	STM14_0093	fixX	0	Genic	WP_000203736.1	ferredoxin-like protein FixX	FALSE	FALSE	FALSE	FALSE	TRUE	FALSE	FALSE
NC_016856.1__92995	NC_016856.1	TTGATGGCTACGTGCTGGTGATCATTGGCGTGGCGCTGGAA	92995	192	0.93	133	1	195	1	196	0.91	0	0	0	0	0	0	0	0	gene83	STM14_RS00975	STM14_0094	NA	0	Genic	WP_001737995.1	MFS transporter	FALSE	FALSE	FALSE	FALSE	TRUE	FALSE	FALSE
NC_016856.1__92996	NC_016856.1	GTTCCAGCGCCACGCCAATGATCACCAGCACGTAGCCATCA	92996	233	1	153	0.99	186	0.99	239	1	0	0	0	0	0	0	0	0	gene83	STM14_RS00975	STM14_0094	NA	0	Genic	WP_001737995.1	MFS transporter	FALSE	FALSE	FALSE	FALSE	TRUE	FALSE	FALSE
NC_016856.1__93365	NC_016856.1	CGTCGGCGCGACCTGCGCCAACCTGGTGGGCTACTGGCTGT	93365	71	0.56	51	0.61	71	0.58	75	0.62	117	0.76	157	0.64	61	0.57	113	0.76	gene83	STM14_RS00975	STM14_0094	NA	0	Genic	WP_001737995.1	MFS transporter	FALSE	FALSE	FALSE	FALSE	FALSE	FALSE	TRUE
NC_016856.1__93529	NC_016856.1	AAGAGTGCGAACAAATGATGATCAAACTGTTCGGCGAACCG	93529	222	1	164	0.99	253	1	214	1	0	0	0	0	0	0	0	0	gene83	STM14_RS00975	STM14_0094	NA	0	Genic	WP_001737995.1	MFS transporter	FALSE	FALSE	FALSE	FALSE	TRUE	FALSE	FALSE
NC_016856.1__93530	NC_016856.1	CCGGTTCGCCGAACAGTTTGATCATCATTTGTTCGCACTCT	93530	231	0.99	135	1	212	0.99	214	0.99	0	0	0	0	0	0	0	0	gene83	STM14_RS00975	STM14_0094	NA	0	Genic	WP_001737995.1	MFS transporter	FALSE	FALSE	FALSE	FALSE	TRUE	FALSE	FALSE
NC_016856.1__93658	NC_016856.1	CTATCTGGACCTGTCAGGTGATCCCGATGTTCGCTATCTAT	93658	294	0.99	129	0.99	243	0.99	214	0.98	0	0	0	0	0	0	0	0	gene83	STM14_RS00975	STM14_0094	NA	0	Genic	WP_001737995.1	MFS transporter	FALSE	FALSE	FALSE	FALSE	TRUE	FALSE	FALSE
NC_016856.1__93659	NC_016856.1	TATAGATAGCGAACATCGGGATCACCTGACAGGTCCAGATA	93659	216	1	112	0.99	194	1	0	0	0	0	0	0	0	0	0	0	gene83	STM14_RS00975	STM14_0094	NA	0	Genic	WP_001737995.1	MFS transporter	FALSE	FALSE	FALSE	FALSE	TRUE	FALSE	FALSE
NC_016856.1__93694	NC_016856.1	TCTATACCTTTGGGCCGCAGATCGTCGGGTTACTCGGCTGG	93694	221	1	134	1	220	1	202	1	0	0	0	0	0	0	0	0	gene83	STM14_RS00975	STM14_0094	NA	0	Genic	WP_001737995.1	MFS transporter	FALSE	FALSE	FALSE	FALSE	TRUE	FALSE	FALSE
NC_016856.1__93695	NC_016856.1	CCCAGCCGAGTAACCCGACGATCTGCGGCCCAAAGGTATAG	93695	223	1	121	1	176	0.99	190	1	0	0	0	0	0	0	0	0	gene83	STM14_RS00975	STM14_0094	NA	0	Genic	WP_001737995.1	MFS transporter	FALSE	FALSE	FALSE	FALSE	TRUE	FALSE	FALSE
NC_016856.1__93819	NC_016856.1	GCGAAGCTGCCAATAAGCAGAGGGCGACGGCCAATACTGTT	93819	207	1	111	1	176	1	222	1	224	1	343	1	152	0.97	223	1	gene83	STM14_RS00975	STM14_0094	NA	0	Genic	WP_001737995.1	MFS transporter	FALSE	TRUE	FALSE	FALSE	FALSE	FALSE	FALSE
NC_016856.1__94515	NC_016856.1	AACCGAACAGATTAACCGCGATCAGCTGAAAAATATGAGCG	94515	274	1	114	1	213	1	197	1	0	0	0	0	0	0	0	0	gene84	STM14_RS00980	STM14_0095	NA	0	Genic	WP_001172089.1	YgdI/YgdR family lipoprotein	FALSE	FALSE	FALSE	FALSE	TRUE	FALSE	FALSE
NC_016856.1__94516	NC_016856.1	TCGCTCATATTTTTCAGCTGATCGCGGTTAATCTGTTCGGT	94516	215	0.89	147	1	140	0.86	195	1	0	0	0	0	0	0	0	0	gene84	STM14_RS00980	STM14_0095	NA	0	Genic	WP_001172089.1	YgdI/YgdR family lipoprotein	FALSE	FALSE	FALSE	FALSE	TRUE	FALSE	FALSE
NC_016856.1__94518	NC_016856.1	CGAACAGATTAACCGCGATCAGCTGAAAAATATGAGCGAGC	94518	274	0.94	143	1	176	1	215	1	238	0.91	406	0.99	176	1	290	1	gene84	STM14_RS00980	STM14_0095	NA	0	Genic	WP_001172089.1	YgdI/YgdR family lipoprotein	FALSE	FALSE	FALSE	FALSE	FALSE	TRUE	FALSE
NC_016856.1__94742	NC_016856.1	AATGTTGAGCCGCTGTTCAGAGAAATGTCGATGAGTGTAAC	94742	244	0.99	97	0.87	139	0.9	196	0.98	192	0.92	387	1	143	0.88	225	0.86	gene85	STM14_RS00985	STM14_0096	NA	101	Upstream	WP_000802644.1	hypothetical protein	FALSE	TRUE	FALSE	FALSE	FALSE	FALSE	FALSE
NC_016856.1__94922	NC_016856.1	TGGTTTTCCATGTTCCGATCAGGTCTTTGCAGACGTTTATC	94922	212	0.95	102	1	144	0.99	185	0.96	183	0.98	336	1	120	0.99	227	0.94	gene85	STM14_RS00985	STM14_0096	NA	0	Genic	WP_000802644.1	hypothetical protein	FALSE	FALSE	FALSE	FALSE	FALSE	TRUE	FALSE
NC_016856.1__94924	NC_016856.1	TAAACGTCTGCAAAGACCTGATCGGAACATGGAAAACCACG	94924	238	0.99	89	0.87	130	0.83	211	0.98	0	0	0	0	0	0	0	0	gene85	STM14_RS00985	STM14_0096	NA	0	Genic	WP_000802644.1	hypothetical protein	FALSE	FALSE	FALSE	FALSE	TRUE	FALSE	FALSE
NC_016856.1__94925	NC_016856.1	CCGTGGTTTTCCATGTTCCGATCAGGTCTTTGCAGACGTTT	94925	302	1	111	0.99	172	1	219	0.95	0	0	0	0	0	0	0	0	gene85	STM14_RS00985	STM14_0096	NA	0	Genic	WP_000802644.1	hypothetical protein	FALSE	FALSE	FALSE	FALSE	TRUE	FALSE	FALSE
NC_016856.1__95479	NC_016856.1	CCTCGTTATGGCGCAATCAGAGCTTTATTTCGTCGCATCGT	95479	258	1	112	1	182	1	215	1	252	1	463	1	169	1	294	1	gene86	STM14_RS00990	STM14_0098	NA	4	Downstream	WP_000745961.1	DUF1471 domain-containing protein	FALSE	TRUE	FALSE	FALSE	FALSE	FALSE	FALSE
NC_016856.1__95609	NC_016856.1	TCTGACAGTTTTTCGCGTAGATCAGAGGGTGAGGAAATCTG	95609	303	1	99	1	150	0.92	210	1	0	0	0	0	0	0	0	0	gene86	STM14_RS00990	STM14_0098	NA	0	Genic	WP_000745961.1	DUF1471 domain-containing protein	FALSE	FALSE	FALSE	FALSE	TRUE	FALSE	FALSE
NC_016856.1__95610	NC_016856.1	ACAGATTTCCTCACCCTCTGATCTACGCGAAAAACTGTCAG	95610	273	0.99	137	0.99	170	1	239	1	0	0	0	0	0	0	0	0	gene86	STM14_RS00990	STM14_0098	NA	0	Genic	WP_000745961.1	DUF1471 domain-containing protein	FALSE	FALSE	FALSE	FALSE	TRUE	FALSE	FALSE
NC_016856.1__95612	NC_016856.1	GACAGTTTTTCGCGTAGATCAGAGGGTGAGGAAATCTGTCC	95612	224	0.98	88	0.97	132	0.9	207	1	242	1	333	0.98	153	1	262	0.97	gene86	STM14_RS00990	STM14_0098	NA	0	Genic	WP_000745961.1	DUF1471 domain-containing protein	FALSE	FALSE	FALSE	FALSE	FALSE	TRUE	FALSE
NC_016856.1__95614	NC_016856.1	CAGTTTTTCGCGTAGATCAGAGGGTGAGGAAATCTGTCCGC	95614	239	0.98	100	1	139	0.94	185	0.98	198	0.95	311	1	134	0.95	244	0.95	gene86	STM14_RS00990	STM14_0098	NA	0	Genic	WP_000745961.1	DUF1471 domain-containing protein	FALSE	TRUE	FALSE	FALSE	FALSE	FALSE	FALSE
NC_016856.1__95638	NC_016856.1	GCACCATAAATGTGTCCCAGAGTGGCGGACAGATTTCCTCA	95638	208	0.92	73	0.93	126	0.95	200	1	151	0.93	298	0.98	100	0.87	209	0.92	gene86	STM14_RS00990	STM14_0098	NA	0	Genic	WP_000745961.1	DUF1471 domain-containing protein	FALSE	TRUE	FALSE	FALSE	FALSE	FALSE	FALSE
NC_016856.1__95706	NC_016856.1	ATTCAGCACACTTGCGGCAGAGCAGGTCTCTAAACAAGAAA	95706	281	0.98	108	1	171	0.92	217	0.98	201	0.98	378	0.97	179	1	303	0.98	gene86	STM14_RS00990	STM14_0098	NA	0	Genic	WP_000745961.1	DUF1471 domain-containing protein	FALSE	TRUE	FALSE	FALSE	FALSE	FALSE	FALSE
NC_016856.1__96290	NC_016856.1	GTTATGTTTTAATTTCCCAGAGTGATATTACCGGTTGTATG	96290	253	1	95	1	142	0.96	147	0.9	161	0.95	280	1	110	0.96	238	1	gene88	STM14_RS00995	#N/A	#N/A	113	Downstream	WP_014343787.1	hypothetical protein	FALSE	TRUE	FALSE	FALSE	FALSE	FALSE	FALSE
NC_016856.1__96708	NC_016856.1	TCTGTCCGCAGAAGAGACGGATCTTACGCGTAGGAAACTGT	96708	301	1	162	1	177	0.97	194	0.92	0	0	0	0	0	0	0	0	gene89	STM14_RS01000	STM14_0100	NA	0	Genic	WP_000066317.1	sulfatase	FALSE	FALSE	FALSE	FALSE	TRUE	FALSE	FALSE
NC_016856.1__96709	NC_016856.1	AACAGTTTCCTACGCGTAAGATCCGTCTCTTCTGCGGACAG	96709	311	1	119	1	273	1	252	1	0	0	0	0	0	0	0	0	gene89	STM14_RS01000	STM14_0100	NA	0	Genic	WP_000066317.1	sulfatase	FALSE	FALSE	FALSE	FALSE	TRUE	FALSE	FALSE
NC_016856.1__96778	NC_016856.1	GGTATGTTATCCGGCGCGGTAAAGGCTGATGAAAAATGCGC	96778	0	0	0	0	0	0	0	0	0	0	49	0.32	51	0.52	0	0	gene89	STM14_RS01000	STM14_0100	NA	0	Genic	WP_000066317.1	sulfatase	FALSE	FALSE	FALSE	FALSE	FALSE	FALSE	TRUE
NC_016856.1__96937	NC_016856.1	CCTTTCCCGGTACCCGGCAGAGAGCGGCTCATGAAAACGGG	96937	224	1	153	1	162	1	200	0.98	176	0.94	298	0.96	123	0.92	243	1	gene89	STM14_RS01000	STM14_0100	NA	0	Genic	WP_000066317.1	sulfatase	FALSE	TRUE	FALSE	FALSE	FALSE	FALSE	FALSE
NC_016856.1__97500	NC_016856.1	ACAGTGGCGTGGCGAGTTGGATCAGGATGATAATACCCTGG	97500	228	0.95	113	0.92	140	0.9	198	0.9	0	0	0	0	0	0	0	0	gene89	STM14_RS01000	STM14_0100	NA	0	Genic	WP_000066317.1	sulfatase	FALSE	FALSE	FALSE	FALSE	TRUE	FALSE	FALSE
NC_016856.1__97501	NC_016856.1	GCCAGGGTATTATCATCCTGATCCAACTCGCCACGCCACTG	97501	304	1	141	1	185	1	286	1	0	0	0	0	0	0	0	0	gene89	STM14_RS01000	STM14_0100	NA	0	Genic	WP_000066317.1	sulfatase	FALSE	FALSE	FALSE	FALSE	TRUE	FALSE	FALSE
NC_016856.1__97503	NC_016856.1	GTGGCGTGGCGAGTTGGATCAGGATGATAATACCCTGGCGC	97503	236	0.91	111	0.98	164	0.95	251	1	214	0.97	359	1	136	0.93	254	0.98	gene89	STM14_RS01000	STM14_0100	NA	0	Genic	WP_000066317.1	sulfatase	FALSE	FALSE	FALSE	FALSE	FALSE	TRUE	FALSE
NC_016856.1__97683	NC_016856.1	AGGGCAGTTTCCTGATGAAGATCGTCGTTGGCGTAAACTGC	97683	246	1	114	1	145	1	297	1	0	0	0	0	0	0	0	0	gene89	STM14_RS01000	STM14_0100	NA	0	Genic	WP_000066317.1	sulfatase	FALSE	FALSE	FALSE	FALSE	TRUE	FALSE	FALSE
NC_016856.1__97684	NC_016856.1	AGCAGTTTACGCCAACGACGATCTTCATCAGGAAACTGCCC	97684	275	1	128	1	193	1	316	1	0	0	0	0	0	0	0	0	gene89	STM14_RS01000	STM14_0100	NA	0	Genic	WP_000066317.1	sulfatase	FALSE	FALSE	FALSE	FALSE	TRUE	FALSE	FALSE
NC_016856.1__97815	NC_016856.1	GATTGTTGTATTTACTGCCGATCATGGCGAATTAGGCGGAA	97815	195	0.96	117	1	120	0.85	241	1	0	0	0	0	0	0	0	0	gene89	STM14_RS01000	STM14_0100	NA	0	Genic	WP_000066317.1	sulfatase	FALSE	FALSE	FALSE	FALSE	TRUE	FALSE	FALSE
NC_016856.1__97816	NC_016856.1	CTTCCGCCTAATTCGCCATGATCGGCAGTAAATACAACAAT	97816	210	1	115	1	206	1	256	1	0	0	0	0	0	0	0	0	gene89	STM14_RS01000	STM14_0100	NA	0	Genic	WP_000066317.1	sulfatase	FALSE	FALSE	FALSE	FALSE	TRUE	FALSE	FALSE
NC_016856.1__97880	NC_016856.1	CTTCCGTTTATAAAGAACAGATCCATGTACCGATGATTATT	97880	245	1	136	1	195	1	271	1	0	0	0	0	0	0	0	0	gene89	STM14_RS01000	STM14_0100	NA	0	Genic	WP_000066317.1	sulfatase	FALSE	FALSE	FALSE	FALSE	TRUE	FALSE	FALSE
NC_016856.1__97881	NC_016856.1	AAATAATCATCGGTACATGGATCTGTTCTTTATAAACGGAA	97881	247	1	99	0.87	208	1	298	1	0	0	0	0	0	0	0	0	gene89	STM14_RS01000	STM14_0100	NA	0	Genic	WP_000066317.1	sulfatase	FALSE	FALSE	FALSE	FALSE	TRUE	FALSE	FALSE
NC_016856.1__98117	NC_016856.1	GCTTATATTGCTATGGCATGATCTTGTATACCGATGCCCAT	98117	262	0.99	133	0.99	202	0.99	322	0.99	0	0	0	0	0	0	0	0	gene89	STM14_RS01000	STM14_0100	NA	0	Genic	WP_000066317.1	sulfatase	FALSE	FALSE	FALSE	FALSE	TRUE	FALSE	FALSE
NC_016856.1__98118	NC_016856.1	AATGGGCATCGGTATACAAGATCATGCCATAGCAATATAAG	98118	188	0.95	94	0.94	171	0.98	249	1	0	0	0	0	0	0	0	0	gene89	STM14_RS01000	STM14_0100	NA	0	Genic	WP_000066317.1	sulfatase	FALSE	FALSE	FALSE	FALSE	TRUE	FALSE	FALSE
NC_016856.1__98325	NC_016856.1	TACGCCGGAAACCTGGGAGGATCTTATTAAGTACAACGATC	98325	211	0.98	140	1	212	1	286	1	0	0	0	0	0	0	0	0	gene89	STM14_RS01000	STM14_0100	NA	0	Genic	WP_000066317.1	sulfatase	FALSE	FALSE	FALSE	FALSE	TRUE	FALSE	FALSE
NC_016856.1__98326	NC_016856.1	AGATCGTTGTACTTAATAAGATCCTCCCAGGTTTCCGGCGT	98326	222	1	128	1	228	1	308	1	0	0	0	0	0	0	0	0	gene89	STM14_RS01000	STM14_0100	NA	0	Genic	WP_000066317.1	sulfatase	FALSE	FALSE	FALSE	FALSE	TRUE	FALSE	FALSE
NC_016856.1__98343	NC_016856.1	GGATCTTATTAAGTACAACGATCTTGAACTTTACGATCTTA	98343	148	0.82	102	0.98	186	0.97	256	1	0	0	0	0	0	0	0	0	gene89	STM14_RS01000	STM14_0100	NA	0	Genic	WP_000066317.1	sulfatase	FALSE	FALSE	FALSE	FALSE	TRUE	FALSE	FALSE
NC_016856.1__98344	NC_016856.1	TTAAGATCGTAAAGTTCAAGATCGTTGTACTTAATAAGATC	98344	213	1	97	0.94	227	1	278	1	0	0	0	0	0	0	0	0	gene89	STM14_RS01000	STM14_0100	NA	0	Genic	WP_000066317.1	sulfatase	FALSE	FALSE	FALSE	FALSE	TRUE	FALSE	FALSE
NC_016856.1__98358	NC_016856.1	CAACGATCTTGAACTTTACGATCTTAAAAATGATCCCGATG	98358	207	0.96	91	0.85	195	1	259	1	0	0	0	0	0	0	0	0	gene89	STM14_RS01000	STM14_0100	NA	0	Genic	WP_000066317.1	sulfatase	FALSE	FALSE	FALSE	FALSE	TRUE	FALSE	FALSE
NC_016856.1__98359	NC_016856.1	TCATCGGGATCATTTTTAAGATCGTAAAGTTCAAGATCGTT	98359	218	1	107	0.96	172	0.95	292	1	0	0	0	0	0	0	0	0	gene89	STM14_RS01000	STM14_0100	NA	0	Genic	WP_000066317.1	sulfatase	FALSE	FALSE	FALSE	FALSE	TRUE	FALSE	FALSE
NC_016856.1__98370	NC_016856.1	ACTTTACGATCTTAAAAATGATCCCGATGAGAACCATAACC	98370	190	0.97	139	1	196	0.98	288	1	0	0	0	0	0	0	0	0	gene89	STM14_RS01000	STM14_0100	NA	0	Genic	WP_000066317.1	sulfatase	FALSE	FALSE	FALSE	FALSE	TRUE	FALSE	FALSE
NC_016856.1__98371	NC_016856.1	AGGTTATGGTTCTCATCGGGATCATTTTTAAGATCGTAAAG	98371	187	0.98	96	0.95	171	0.94	263	1	0	0	0	0	0	0	0	0	gene89	STM14_RS01000	STM14_0100	NA	0	Genic	WP_000066317.1	sulfatase	FALSE	FALSE	FALSE	FALSE	TRUE	FALSE	FALSE
NC_016856.1__98418	NC_016856.1	TGATAAACAGAAATATCAGGATCTCATTCTTACGATGAATG	98418	180	0.89	100	0.95	244	1	280	1	0	0	0	0	0	0	0	0	gene89	STM14_RS01000	STM14_0100	NA	0	Genic	WP_000066317.1	sulfatase	FALSE	FALSE	FALSE	FALSE	TRUE	FALSE	FALSE
NC_016856.1__98419	NC_016856.1	TCATTCATCGTAAGAATGAGATCCTGATATTTCTGTTTATC	98419	216	1	147	1	218	1	293	1	0	0	0	0	0	0	0	0	gene89	STM14_RS01000	STM14_0100	NA	0	Genic	WP_000066317.1	sulfatase	FALSE	FALSE	FALSE	FALSE	TRUE	FALSE	FALSE
NC_016856.1__98520	NC_016856.1	TGCGGCCCATGAGCCGTGGGATCTTACTATTGAGCAATTTA	98520	198	0.99	135	1	175	0.97	299	1	0	0	0	0	0	0	0	0	gene89	STM14_RS01000	STM14_0100	NA	0	Genic	WP_000066317.1	sulfatase	FALSE	FALSE	FALSE	FALSE	TRUE	FALSE	FALSE
NC_016856.1__98521	NC_016856.1	TTAAATTGCTCAATAGTAAGATCCCACGGCTCATGGGCCGC	98521	238	1	166	1	237	1	345	1	0	0	0	0	0	0	0	0	gene89	STM14_RS01000	STM14_0100	NA	0	Genic	WP_000066317.1	sulfatase	FALSE	FALSE	FALSE	FALSE	TRUE	FALSE	FALSE
NC_016856.1__98596	NC_016856.1	GGCTATTTTATTCGTCGGCGATCTGGCATCCAGCGTGTCTG	98596	204	1	133	1	178	1	293	1	0	0	0	0	0	0	0	0	gene89	STM14_RS01000	STM14_0100	NA	36	Downstream	WP_000066317.1	sulfatase	FALSE	FALSE	FALSE	FALSE	TRUE	FALSE	FALSE
NC_016856.1__98597	NC_016856.1	CCAGACACGCTGGATGCCAGATCGCCGACGAATAAAATAGC	98597	238	1	122	1	233	1	246	1	0	0	0	0	0	0	0	0	gene89	STM14_RS01000	STM14_0100	NA	37	Downstream	WP_000066317.1	sulfatase	FALSE	FALSE	FALSE	FALSE	TRUE	FALSE	FALSE
NC_016856.1__98786	NC_016856.1	CACCGACCTTTCCACACCGGATCGCGCTTTTCCGCAAACGC	98786	214	0.99	116	0.99	248	0.99	286	1	0	0	0	0	0	0	0	0	gene90	STM14_RS25820	#N/A	#N/A	0	Genic	0	0	FALSE	FALSE	FALSE	FALSE	TRUE	FALSE	FALSE
NC_016856.1__98787	NC_016856.1	GGCGTTTGCGGAAAAGCGCGATCCGGTGTGGAAAGGTCGGT	98787	221	1	119	0.94	238	1	360	1	0	0	0	0	0	0	0	0	gene90	STM14_RS25820	#N/A	#N/A	0	Genic	0	0	FALSE	FALSE	FALSE	FALSE	TRUE	FALSE	FALSE
NC_016856.1__98950	NC_016856.1	CACTTTGTAATAAAAAACAGATCATCACAGGCTAATCATGA	98950	149	0.86	118	0.92	154	0.87	245	1	0	0	0	0	0	0	0	0	gene91	STM14_RS01005	STM14_0103	kefF	17	Upstream	WP_000600709.1	glutathione-regulated potassium-efflux system ancillary protein KefF	FALSE	FALSE	FALSE	FALSE	TRUE	FALSE	FALSE
NC_016856.1__98951	NC_016856.1	ATCATGATTAGCCTGTGATGATCTGTTTTTTATTACAAAGT	98951	206	0.98	111	0.98	224	1	348	0.98	0	0	0	0	0	0	0	0	gene91	STM14_RS01005	STM14_0103	kefF	16	Upstream	WP_000600709.1	glutathione-regulated potassium-efflux system ancillary protein KefF	FALSE	FALSE	FALSE	FALSE	TRUE	FALSE	FALSE
NC_016856.1__98970	NC_016856.1	ATCATCACAGGCTAATCATGATCCTCATTATTTATGCGCAT	98970	186	1	122	1	199	1	260	1	0	0	0	0	0	0	0	0	gene91	STM14_RS01005	STM14_0103	kefF	0	Genic	WP_000600709.1	glutathione-regulated potassium-efflux system ancillary protein KefF	FALSE	FALSE	FALSE	FALSE	TRUE	FALSE	FALSE
NC_016856.1__98971	NC_016856.1	GATGCGCATAAATAATGAGGATCATGATTAGCCTGTGATGA	98971	126	0.83	84	0.89	175	0.98	234	0.99	0	0	0	0	0	0	0	0	gene91	STM14_RS01005	STM14_0103	kefF	0	Genic	WP_000600709.1	glutathione-regulated potassium-efflux system ancillary protein KefF	FALSE	FALSE	FALSE	FALSE	TRUE	FALSE	FALSE
NC_016856.1__99339	NC_016856.1	CGTCGCCTGTAGCGGCTGAGAAAGGACGTCAAATCCGGGAT	99339	0	0	0	0	0	0	0	0	42	0.38	0	0	0	0	0	0	gene91	STM14_RS01005	STM14_0103	kefF	0	Genic	WP_000600709.1	glutathione-regulated potassium-efflux system ancillary protein KefF	FALSE	FALSE	FALSE	FALSE	FALSE	FALSE	TRUE
NC_016856.1__99518	NC_016856.1	CCGCCGAACCAAGATAGATCAGCGCCTGCAGTAGAGTATGG	99518	203	1	158	1	186	1	259	1	219	1	361	1	142	0.98	274	1	gene92	STM14_RS01010	STM14_0104	kefC	0	Genic	WP_000377155.1	glutathione-regulated potassium-efflux system protein KefC	FALSE	FALSE	FALSE	FALSE	FALSE	TRUE	FALSE
NC_016856.1__99520	NC_016856.1	ATACTCTACTGCAGGCGCTGATCTATCTTGGTTCGGCGGCG	99520	255	0.99	164	0.99	223	0.99	318	0.99	0	0	0	0	0	0	0	0	gene92	STM14_RS01010	STM14_0104	kefC	0	Genic	WP_000377155.1	glutathione-regulated potassium-efflux system protein KefC	FALSE	FALSE	FALSE	FALSE	TRUE	FALSE	FALSE
NC_016856.1__99521	NC_016856.1	ACGCCGCCGAACCAAGATAGATCAGCGCCTGCAGTAGAGTA	99521	208	1	139	1	176	0.94	259	1	0	0	0	0	0	0	0	0	gene92	STM14_RS01010	STM14_0104	kefC	0	Genic	WP_000377155.1	glutathione-regulated potassium-efflux system protein KefC	FALSE	FALSE	FALSE	FALSE	TRUE	FALSE	FALSE
NC_016856.1__99576	NC_016856.1	GCGGTACGTTTGGGCTTAGGATCGGTGCTGGGGTATCTGAT	99576	206	1	123	0.97	264	1	288	1	0	0	0	0	0	0	0	0	gene92	STM14_RS01010	STM14_0104	kefC	0	Genic	WP_000377155.1	glutathione-regulated potassium-efflux system protein KefC	FALSE	FALSE	FALSE	FALSE	TRUE	FALSE	FALSE
NC_016856.1__99577	NC_016856.1	AATCAGATACCCCAGCACCGATCCTAAGCCCAAACGTACCG	99577	205	1	131	1	213	1	259	1	0	0	0	0	0	0	0	0	gene92	STM14_RS01010	STM14_0104	kefC	0	Genic	WP_000377155.1	glutathione-regulated potassium-efflux system protein KefC	FALSE	FALSE	FALSE	FALSE	TRUE	FALSE	FALSE
NC_016856.1__99967	NC_016856.1	TGTTCCAGGATATCGCGGCGATCCCGCTGGTGGCGATGATT	99967	304	1	148	1	190	1	324	1	0	0	0	0	0	0	0	0	gene92	STM14_RS01010	STM14_0104	kefC	0	Genic	WP_000377155.1	glutathione-regulated potassium-efflux system protein KefC	FALSE	FALSE	FALSE	FALSE	TRUE	FALSE	FALSE
NC_016856.1__99968	NC_016856.1	GAATCATCGCCACCAGCGGGATCGCCGCGATATCCTGGAAC	99968	185	0.97	91	0.99	202	1	265	0.99	0	0	0	0	0	0	0	0	gene92	STM14_RS01010	STM14_0104	kefC	0	Genic	WP_000377155.1	glutathione-regulated potassium-efflux system protein KefC	FALSE	FALSE	FALSE	FALSE	TRUE	FALSE	FALSE
NC_016856.1__100775	NC_016856.1	GGTGAAGATGGTGGTGCTCGATCACGACCCCGATCATATCG	100775	242	1	92	0.91	187	1	282	0.99	0	0	0	0	0	0	0	0	gene92	STM14_RS01010	STM14_0104	kefC	0	Genic	WP_000377155.1	glutathione-regulated potassium-efflux system protein KefC	FALSE	FALSE	FALSE	FALSE	TRUE	FALSE	FALSE
NC_016856.1__100776	NC_016856.1	TCGATATGATCGGGGTCGTGATCGAGCACCACCATCTTCAC	100776	187	0.99	88	0.93	144	0.99	261	0.99	0	0	0	0	0	0	0	0	gene92	STM14_RS01010	STM14_0104	kefC	0	Genic	WP_000377155.1	glutathione-regulated potassium-efflux system protein KefC	FALSE	FALSE	FALSE	FALSE	TRUE	FALSE	FALSE
NC_016856.1__100787	NC_016856.1	GGTGCTCGATCACGACCCCGATCATATCGAAACGCTGCGTA	100787	250	1	129	1	180	1	317	1	0	0	0	0	0	0	0	0	gene92	STM14_RS01010	STM14_0104	kefC	0	Genic	WP_000377155.1	glutathione-regulated potassium-efflux system protein KefC	FALSE	FALSE	FALSE	FALSE	TRUE	FALSE	FALSE
NC_016856.1__100788	NC_016856.1	TTACGCAGCGTTTCGATATGATCGGGGTCGTGATCGAGCAC	100788	279	0.99	106	0.99	180	1	287	1	0	0	0	0	0	0	0	0	gene92	STM14_RS01010	STM14_0104	kefC	0	Genic	WP_000377155.1	glutathione-regulated potassium-efflux system protein KefC	FALSE	FALSE	FALSE	FALSE	TRUE	FALSE	FALSE
NC_016856.1__100907	NC_016856.1	ATTGATTAACGCCATTGACGATCCGCAAACCAATTTGCAAC	100907	258	1	113	1	190	1	308	1	0	0	0	0	0	0	0	0	gene92	STM14_RS01010	STM14_0104	kefC	0	Genic	WP_000377155.1	glutathione-regulated potassium-efflux system protein KefC	FALSE	FALSE	FALSE	FALSE	TRUE	FALSE	FALSE
NC_016856.1__100908	NC_016856.1	AGTTGCAAATTGGTTTGCGGATCGTCAATGGCGTTAATCAA	100908	240	0.99	118	1	157	0.92	248	0.98	0	0	0	0	0	0	0	0	gene92	STM14_RS01010	STM14_0104	kefC	0	Genic	WP_000377155.1	glutathione-regulated potassium-efflux system protein KefC	FALSE	FALSE	FALSE	FALSE	TRUE	FALSE	FALSE
NC_016856.1__100991	NC_016856.1	CGCCCGCGCCCGTGATGTCGATCATTACATTCGCCTGCGCC	100991	238	0.97	90	0.86	157	0.94	276	1	0	0	0	0	0	0	0	0	gene92	STM14_RS01010	STM14_0104	kefC	0	Genic	WP_000377155.1	glutathione-regulated potassium-efflux system protein KefC	FALSE	FALSE	FALSE	FALSE	TRUE	FALSE	FALSE
NC_016856.1__100992	NC_016856.1	TGGCGCAGGCGAATGTAATGATCGACATCACGGGCGCGGGC	100992	266	1	130	1	161	0.98	358	1	0	0	0	0	0	0	0	0	gene92	STM14_RS01010	STM14_0104	kefC	0	Genic	WP_000377155.1	glutathione-regulated potassium-efflux system protein KefC	FALSE	FALSE	FALSE	FALSE	TRUE	FALSE	FALSE
NC_016856.1__101123	NC_016856.1	TGAAGCCCGCGAGCGCGCGGATCTGTTCCGTCATTTTAATA	101123	274	1	125	1	183	1	306	1	0	0	0	0	0	0	0	0	gene92	STM14_RS01010	STM14_0104	kefC	0	Genic	WP_000377155.1	glutathione-regulated potassium-efflux system protein KefC	FALSE	FALSE	FALSE	FALSE	TRUE	FALSE	FALSE
NC_016856.1__101124	NC_016856.1	GTATTAAAATGACGGAACAGATCCGCGCGCTCGCGGGCTTC	101124	263	1	126	1	176	1	289	1	0	0	0	0	0	0	0	0	gene92	STM14_RS01010	STM14_0104	kefC	0	Genic	WP_000377155.1	glutathione-regulated potassium-efflux system protein KefC	FALSE	FALSE	FALSE	FALSE	TRUE	FALSE	FALSE
NC_016856.1__101180	NC_016856.1	GATGGCGAAAGGGGAAAACGATCCGTTATCTCGCGCCGCCG	101180	255	1	105	0.98	227	1	371	1	0	0	0	0	0	0	0	0	gene92	STM14_RS01010	STM14_0104	kefC	0	Genic	WP_000377155.1	glutathione-regulated potassium-efflux system protein KefC	FALSE	FALSE	FALSE	FALSE	TRUE	FALSE	FALSE
NC_016856.1__101181	NC_016856.1	GCGGCGGCGCGAGATAACGGATCGTTTTCCCCTTTCGCCAT	101181	261	1	118	1	178	0.99	379	1	0	0	0	0	0	0	0	0	gene92	STM14_RS01010	STM14_0104	kefC	0	Genic	WP_000377155.1	glutathione-regulated potassium-efflux system protein KefC	FALSE	FALSE	FALSE	FALSE	TRUE	FALSE	FALSE
NC_016856.1__101554	NC_016856.1	GTATCAGGAAATAATTAATGATCAGTCTGATTGCGGCGTTA	101554	240	0.96	98	0.97	156	0.93	283	0.98	0	0	0	0	0	0	0	0	gene93	folA	STM14_0106	folA	0	Genic	WP_000624379.1	type 3 dihydrofolate reductase	FALSE	FALSE	FALSE	FALSE	TRUE	FALSE	FALSE
NC_016856.1__101555	NC_016856.1	CTAACGCCGCAATCAGACTGATCATTAATTATTTCCTGATA	101555	203	0.99	103	1	173	1	326	0.99	0	0	0	0	0	0	0	0	gene93	folA	STM14_0106	folA	0	Genic	WP_000624379.1	type 3 dihydrofolate reductase	FALSE	FALSE	FALSE	FALSE	TRUE	FALSE	FALSE
NC_016856.1__101557	NC_016856.1	TCAGGAAATAATTAATGATCAGTCTGATTGCGGCGTTAGCG	101557	240	0.92	96	0.84	143	0.84	273	0.9	198	0.81	362	0.96	98	0.92	241	0.94	gene93	folA	STM14_0106	folA	0	Genic	WP_000624379.1	type 3 dihydrofolate reductase	FALSE	FALSE	FALSE	FALSE	FALSE	TRUE	FALSE
NC_016856.1__101582	NC_016856.1	GATTGCGGCGTTAGCGGTGGATCGCGTCATCGGTATGGAAA	101582	308	1	125	1	191	1	319	0.99	0	0	0	0	0	0	0	0	gene93	folA	STM14_0106	folA	0	Genic	WP_000624379.1	type 3 dihydrofolate reductase	FALSE	FALSE	FALSE	FALSE	TRUE	FALSE	FALSE
NC_016856.1__101583	NC_016856.1	TTTTCCATACCGATGACGCGATCCACCGCTAACGCCGCAAT	101583	268	1	100	1	167	1	330	1	0	0	0	0	0	0	0	0	gene93	folA	STM14_0106	folA	0	Genic	WP_000624379.1	type 3 dihydrofolate reductase	FALSE	FALSE	FALSE	FALSE	TRUE	FALSE	FALSE
NC_016856.1__101630	NC_016856.1	GCCGTGGAACCTGCCTGCCGATCTCGCCTGGTTTAAACGTA	101630	294	1	95	1	206	1	341	1	0	0	0	0	0	0	0	0	gene93	folA	STM14_0106	folA	0	Genic	WP_000624379.1	type 3 dihydrofolate reductase	FALSE	FALSE	FALSE	FALSE	TRUE	FALSE	FALSE
NC_016856.1__101631	NC_016856.1	TTACGTTTAAACCAGGCGAGATCGGCAGGCAGGTTCCACGG	101631	219	1	95	0.94	179	1	298	1	0	0	0	0	0	0	0	0	gene93	folA	STM14_0106	folA	0	Genic	WP_000624379.1	type 3 dihydrofolate reductase	FALSE	FALSE	FALSE	FALSE	TRUE	FALSE	FALSE
NC_016856.1__101759	NC_016856.1	CAGCCAGCCAGGCACCGACGATCGCGTGCAGTGGGTGAAGT	101759	294	1	114	1	194	1	366	1	0	0	0	0	0	0	0	0	gene93	folA	STM14_0106	folA	0	Genic	WP_000624379.1	type 3 dihydrofolate reductase	FALSE	FALSE	FALSE	FALSE	TRUE	FALSE	FALSE
NC_016856.1__101760	NC_016856.1	GACTTCACCCACTGCACGCGATCGTCGGTGCCTGGCTGGCT	101760	235	1	97	1	167	0.95	315	1	0	0	0	0	0	0	0	0	gene93	folA	STM14_0106	folA	0	Genic	WP_000624379.1	type 3 dihydrofolate reductase	FALSE	FALSE	FALSE	FALSE	TRUE	FALSE	FALSE
NC_016856.1__102271	NC_016856.1	GAAGGGAAAGGGACGCCGGAAGGTATTTACGCGCTGGATAC	102271	0	0	0	0	0	0	0	0	52	0.49	49	0.4	0	0	0	0	gene94	STM14_RS01020	STM14_0107	apaH	0	Genic	WP_000257211.1	bis(5'-nucleosyl)-tetraphosphatase (symmetrical)	FALSE	FALSE	FALSE	FALSE	FALSE	FALSE	TRUE
NC_016856.1__102892	NC_016856.1	AAATCGCCAGTCAGCCACAGAGTGTCTGTGTCTGGCGTAAA	102892	240	0.98	71	0.98	157	1	224	0.92	211	1	246	0.97	112	1	228	0.99	gene94	STM14_RS01020	STM14_0107	apaH	0	Genic	WP_000257211.1	bis(5'-nucleosyl)-tetraphosphatase (symmetrical)	FALSE	TRUE	FALSE	FALSE	FALSE	FALSE	FALSE
NC_016856.1__102935	NC_016856.1	CCACTTGCTGTAATAAGGCGATCAGTTCGTCGTAGCAACCG	102935	256	0.93	81	1	129	0.84	282	1	0	0	0	0	0	0	0	0	gene94	STM14_RS01020	STM14_0107	apaH	0	Genic	WP_000257211.1	bis(5'-nucleosyl)-tetraphosphatase (symmetrical)	FALSE	FALSE	FALSE	FALSE	TRUE	FALSE	FALSE
NC_016856.1__102936	NC_016856.1	ACGGTTGCTACGACGAACTGATCGCCTTATTACAGCAAGTG	102936	372	1	124	1	246	1	323	1	0	0	0	0	0	0	0	0	gene94	STM14_RS01020	STM14_0107	apaH	0	Genic	WP_000257211.1	bis(5'-nucleosyl)-tetraphosphatase (symmetrical)	FALSE	FALSE	FALSE	FALSE	TRUE	FALSE	FALSE
NC_016856.1__102938	NC_016856.1	CTTGCTGTAATAAGGCGATCAGTTCGTCGTAGCAACCGTGA	102938	274	0.94	87	1	197	1	275	0.97	209	0.96	295	1	108	1	224	0.94	gene94	STM14_RS01020	STM14_0107	apaH	0	Genic	WP_000257211.1	bis(5'-nucleosyl)-tetraphosphatase (symmetrical)	FALSE	FALSE	FALSE	FALSE	FALSE	TRUE	FALSE
NC_016856.1__103068	NC_016856.1	AGGCGTCGCCATTTTCATCGATCATTTCGTAATGACCCTGC	103068	282	1	52	0.77	151	1	300	1	0	0	0	0	0	0	0	0	gene95	STM14_RS01025	STM14_0108	apaG	0	Genic	WP_000610894.1	Co2+/Mg2+ efflux protein ApaG	FALSE	FALSE	FALSE	FALSE	TRUE	FALSE	FALSE
NC_016856.1__103069	NC_016856.1	TGCAGGGTCATTACGAAATGATCGATGAAAATGGCGACGCC	103069	310	1	115	0.99	210	1	344	1	0	0	0	0	0	0	0	0	gene95	STM14_RS01025	STM14_0108	apaG	0	Genic	WP_000610894.1	Co2+/Mg2+ efflux protein ApaG	FALSE	FALSE	FALSE	FALSE	TRUE	FALSE	FALSE
NC_016856.1__103355	NC_016856.1	AACATGATCAATTCGCCCAGAGTGTGTATTCAGGTGCAAAG	103355	259	1	63	0.82	154	0.98	230	0.99	199	0.97	283	1	110	1	232	0.97	gene95	STM14_RS01025	STM14_0108	apaG	0	Genic	WP_000610894.1	Co2+/Mg2+ efflux protein ApaG	FALSE	TRUE	FALSE	FALSE	FALSE	FALSE	FALSE
NC_016856.1__103363	NC_016856.1	CTGAATACACACTCTGGGCGAATTGATCATGTTTAACTCTC	103363	0	0	0	0	48	0.26	0	0	0	0	0	0	0	0	0	0	gene95	STM14_RS01025	STM14_0108	apaG	0	Genic	WP_000610894.1	Co2+/Mg2+ efflux protein ApaG	FALSE	FALSE	FALSE	FALSE	FALSE	FALSE	TRUE
NC_016856.1__103368	NC_016856.1	TACACACTCTGGGCGAATTGATCATGTTTAACTCTCCTTCA	103368	268	0.99	68	0.95	176	1	293	1	0	0	0	0	0	0	0	0	gene95	STM14_RS01025	STM14_0108	apaG	0	Genic	WP_000610894.1	Co2+/Mg2+ efflux protein ApaG	FALSE	FALSE	FALSE	FALSE	TRUE	FALSE	FALSE
NC_016856.1__103369	NC_016856.1	TTGAAGGAGAGTTAAACATGATCAATTCGCCCAGAGTGTGT	103369	284	1	84	1	144	0.93	273	1	0	0	0	0	0	0	0	0	gene95	STM14_RS01025	STM14_0108	apaG	0	Genic	WP_000610894.1	Co2+/Mg2+ efflux protein ApaG	FALSE	FALSE	FALSE	FALSE	TRUE	FALSE	FALSE
NC_016856.1__103440	NC_016856.1	CTGGCAGTACTGCGCGACAGAGATATTTTCCGCGCGCATTG	103440	284	1	55	0.89	156	1	239	1	248	1	240	0.98	97	0.92	239	1	gene96	ksgA	#N/A	#N/A	0	Genic	WP_001065397.1	ribosomal RNA small subunit methyltransferase A	FALSE	TRUE	FALSE	FALSE	FALSE	FALSE	FALSE
NC_016856.1__103523	NC_016856.1	GATTGCCGAGACTGTTACGGATCGTTTTACGGCGCTGGTTA	103523	351	1	87	1	268	1	299	1	0	0	0	0	0	0	0	0	gene96	ksgA	#N/A	#N/A	0	Genic	WP_001065397.1	ribosomal RNA small subunit methyltransferase A	FALSE	FALSE	FALSE	FALSE	TRUE	FALSE	FALSE
NC_016856.1__103524	NC_016856.1	TTAACCAGCGCCGTAAAACGATCCGTAACAGTCTCGGCAAT	103524	294	1	73	1	158	1	318	1	0	0	0	0	0	0	0	0	gene96	ksgA	#N/A	#N/A	0	Genic	WP_001065397.1	ribosomal RNA small subunit methyltransferase A	FALSE	FALSE	FALSE	FALSE	TRUE	FALSE	FALSE
NC_016856.1__103685	NC_016856.1	GCGGCACTTCAAGCACCGGGATCACCTGACAGTAATATTGC	103685	319	1	70	1	258	1	352	1	0	0	0	0	0	0	0	0	gene96	ksgA	#N/A	#N/A	0	Genic	WP_001065397.1	ribosomal RNA small subunit methyltransferase A	FALSE	FALSE	FALSE	FALSE	TRUE	FALSE	FALSE
NC_016856.1__103686	NC_016856.1	CGCAATATTACTGTCAGGTGATCCCGGTGCTTGAAGTGCCG	103686	335	1	84	0.98	233	0.98	282	1	0	0	0	0	0	0	0	0	gene96	ksgA	#N/A	#N/A	0	Genic	WP_001065397.1	ribosomal RNA small subunit methyltransferase A	FALSE	FALSE	FALSE	FALSE	TRUE	FALSE	FALSE
NC_016856.1__103987	NC_016856.1	GTTTGCAAACGCGCCGCCAGATCGCGGTCAAGTTCAATGAC	103987	265	1	95	1	159	0.99	241	1	0	0	0	0	0	0	0	0	gene96	ksgA	#N/A	#N/A	0	Genic	WP_001065397.1	ribosomal RNA small subunit methyltransferase A	FALSE	FALSE	FALSE	FALSE	TRUE	FALSE	FALSE
NC_016856.1__103988	NC_016856.1	GGTCATTGAACTTGACCGCGATCTGGCGGCGCGTTTGCAAA	103988	313	1	107	1	238	1	287	1	0	0	0	0	0	0	0	0	gene96	ksgA	#N/A	#N/A	0	Genic	WP_001065397.1	ribosomal RNA small subunit methyltransferase A	FALSE	FALSE	FALSE	FALSE	TRUE	FALSE	FALSE
NC_016856.1__104120	NC_016856.1	TAGCAGAAACAATACTGTCGATCACAAACCGATCGTTGAGA	104120	249	1	105	1	170	0.96	214	0.96	0	0	0	0	0	0	0	0	gene96	ksgA	#N/A	#N/A	0	Genic	WP_001065397.1	ribosomal RNA small subunit methyltransferase A	FALSE	FALSE	FALSE	FALSE	TRUE	FALSE	FALSE
NC_016856.1__104121	NC_016856.1	TTCTCAACGATCGGTTTGTGATCGACAGTATTGTTTCTGCT	104121	341	1	82	0.93	211	1	286	1	0	0	0	0	0	0	0	0	gene96	ksgA	#N/A	#N/A	0	Genic	WP_001065397.1	ribosomal RNA small subunit methyltransferase A	FALSE	FALSE	FALSE	FALSE	TRUE	FALSE	FALSE
NC_016856.1__104131	NC_016856.1	ATACTGTCGATCACAAACCGATCGTTGAGAAAGTTTTGCCC	104131	308	1	108	1	163	0.96	198	0.89	0	0	0	0	0	0	0	0	gene96	ksgA	#N/A	#N/A	0	Genic	WP_001065397.1	ribosomal RNA small subunit methyltransferase A	FALSE	FALSE	FALSE	FALSE	TRUE	FALSE	FALSE
NC_016856.1__104132	NC_016856.1	CGGGCAAAACTTTCTCAACGATCGGTTTGTGATCGACAGTA	104132	287	1	111	1	182	1	249	1	0	0	0	0	0	0	0	0	gene96	ksgA	#N/A	#N/A	0	Genic	WP_001065397.1	ribosomal RNA small subunit methyltransferase A	FALSE	FALSE	FALSE	FALSE	TRUE	FALSE	FALSE
NC_016856.1__104380	NC_016856.1	GCTGGCAATGTACCACGATCAGGGCCTGCCCGTGCTAAAAT	104380	234	0.97	80	0.92	169	1	234	1	199	0.94	246	0.94	76	0.8	254	1	gene97	STM14_RS01035	STM14_0110	pdxA	0	Genic	WP_000093011.1	4-hydroxythreonine-4-phosphate dehydrogenase PdxA	FALSE	FALSE	FALSE	FALSE	FALSE	TRUE	FALSE
NC_016856.1__104382	NC_016856.1	TTTAGCACGGGCAGGCCCTGATCGTGGTACATTGCCAGCAC	104382	246	1	77	1	169	0.98	241	0.98	0	0	0	0	0	0	0	0	gene97	STM14_RS01035	STM14_0110	pdxA	0	Genic	WP_000093011.1	4-hydroxythreonine-4-phosphate dehydrogenase PdxA	FALSE	FALSE	FALSE	FALSE	TRUE	FALSE	FALSE
NC_016856.1__104383	NC_016856.1	GGTGCTGGCAATGTACCACGATCAGGGCCTGCCCGTGCTAA	104383	263	1	100	1	194	1	208	1	0	0	0	0	0	0	0	0	gene97	STM14_RS01035	STM14_0110	pdxA	0	Genic	WP_000093011.1	4-hydroxythreonine-4-phosphate dehydrogenase PdxA	FALSE	FALSE	FALSE	FALSE	TRUE	FALSE	FALSE
NC_016856.1__104833	NC_016856.1	CTTTGTGCACGGGGCCTGTGATCAGCGCGGCAAATTCACCG	104833	282	0.99	105	0.99	170	0.99	250	0.98	0	0	0	0	0	0	0	0	gene97	STM14_RS01035	STM14_0110	pdxA	0	Genic	WP_000093011.1	4-hydroxythreonine-4-phosphate dehydrogenase PdxA	FALSE	FALSE	FALSE	FALSE	TRUE	FALSE	FALSE
NC_016856.1__104834	NC_016856.1	ACGGTGAATTTGCCGCGCTGATCACAGGCCCCGTGCACAAA	104834	232	1	122	1	193	1	255	1	0	0	0	0	0	0	0	0	gene97	STM14_RS01035	STM14_0110	pdxA	0	Genic	WP_000093011.1	4-hydroxythreonine-4-phosphate dehydrogenase PdxA	FALSE	FALSE	FALSE	FALSE	TRUE	FALSE	FALSE
NC_016856.1__104836	NC_016856.1	TGTGCACGGGGCCTGTGATCAGCGCGGCAAATTCACCGTTC	104836	266	1	77	1	165	0.9	244	0.98	233	1	302	0.97	110	0.94	267	0.97	gene97	STM14_RS01035	STM14_0110	pdxA	0	Genic	WP_000093011.1	4-hydroxythreonine-4-phosphate dehydrogenase PdxA	FALSE	FALSE	FALSE	FALSE	FALSE	TRUE	FALSE
NC_016856.1__105123	NC_016856.1	TGCGCCAGTTGGACGACAAGATCGGGGCCAATCCCGGCGGG	105123	233	1	100	1	184	1	220	0.98	0	0	0	0	0	0	0	0	gene97	STM14_RS01035	STM14_0110	pdxA	0	Genic	WP_000093011.1	4-hydroxythreonine-4-phosphate dehydrogenase PdxA	FALSE	FALSE	FALSE	FALSE	TRUE	FALSE	FALSE
NC_016856.1__105124	NC_016856.1	ACCCGCCGGGATTGGCCCCGATCTTGTCGTCCAACTGGCGC	105124	237	1	86	1	161	0.97	271	0.99	0	0	0	0	0	0	0	0	gene97	STM14_RS01035	STM14_0110	pdxA	0	Genic	WP_000093011.1	4-hydroxythreonine-4-phosphate dehydrogenase PdxA	FALSE	FALSE	FALSE	FALSE	TRUE	FALSE	FALSE
NC_016856.1__105284	NC_016856.1	ATCAGCATACGATAAGCGCGATCTTTCTGCGCCGCATCGGT	105284	239	1	90	0.94	181	1	218	1	0	0	0	0	0	0	0	0	gene98	STM14_RS01040	STM14_0111	surA	0	Genic	WP_000800482.1	chaperone SurA	FALSE	FALSE	FALSE	FALSE	TRUE	FALSE	FALSE
NC_016856.1__105285	NC_016856.1	AACCGATGCGGCGCAGAAAGATCGCGCTTATCGTATGCTGA	105285	290	1	101	1	170	1	249	1	0	0	0	0	0	0	0	0	gene98	STM14_RS01040	STM14_0111	surA	0	Genic	WP_000800482.1	chaperone SurA	FALSE	FALSE	FALSE	FALSE	TRUE	FALSE	FALSE
NC_016856.1__105336	NC_016856.1	TACGCGTATCCAGCAATTCGATCAGATGCCAGCCGAAAGAG	105336	269	1	91	0.97	143	0.88	175	0.87	0	0	0	0	0	0	0	0	gene98	STM14_RS01040	STM14_0111	surA	0	Genic	WP_000800482.1	chaperone SurA	FALSE	FALSE	FALSE	FALSE	TRUE	FALSE	FALSE
NC_016856.1__105337	NC_016856.1	CCTCTTTCGGCTGGCATCTGATCGAATTGCTGGATACGCGT	105337	314	1	117	1	274	1	277	1	0	0	0	0	0	0	0	0	gene98	STM14_RS01040	STM14_0111	surA	0	Genic	WP_000800482.1	chaperone SurA	FALSE	FALSE	FALSE	FALSE	TRUE	FALSE	FALSE
NC_016856.1__105339	NC_016856.1	GCGTATCCAGCAATTCGATCAGATGCCAGCCGAAAGAGGAG	105339	182	0.88	67	0.89	174	1	199	1	208	1	287	1	114	1	190	1	gene98	STM14_RS01040	STM14_0111	surA	0	Genic	WP_000800482.1	chaperone SurA	FALSE	FALSE	FALSE	FALSE	FALSE	TRUE	FALSE
NC_016856.1__105567	NC_016856.1	GTCGCCGATCATGAACGATCAGCAGGCGCGCCTGAAGCTGG	105567	203	0.98	106	1	187	1	222	1	237	1	378	1	127	1	212	0.98	gene98	STM14_RS01040	STM14_0111	surA	0	Genic	WP_000800482.1	chaperone SurA	FALSE	FALSE	FALSE	FALSE	FALSE	TRUE	FALSE
NC_016856.1__105569	NC_016856.1	AGCTTCAGGCGCGCCTGCTGATCGTTCATGATCGGCGACGG	105569	270	1	85	0.98	202	1	318	1	0	0	0	0	0	0	0	0	gene98	STM14_RS01040	STM14_0111	surA	0	Genic	WP_000800482.1	chaperone SurA	FALSE	FALSE	FALSE	FALSE	TRUE	FALSE	FALSE
NC_016856.1__105570	NC_016856.1	GCCGTCGCCGATCATGAACGATCAGCAGGCGCGCCTGAAGC	105570	211	1	80	0.96	170	0.95	207	1	0	0	0	0	0	0	0	0	gene98	STM14_RS01040	STM14_0111	surA	0	Genic	WP_000800482.1	chaperone SurA	FALSE	FALSE	FALSE	FALSE	TRUE	FALSE	FALSE
NC_016856.1__105579	NC_016856.1	GCGCCTGCTGATCGTTCATGATCGGCGACGGCTTAAGCAGA	105579	265	1	70	0.88	202	1	209	1	0	0	0	0	0	0	0	0	gene98	STM14_RS01040	STM14_0111	surA	0	Genic	WP_000800482.1	chaperone SurA	FALSE	FALSE	FALSE	FALSE	TRUE	FALSE	FALSE
NC_016856.1__105580	NC_016856.1	TTCTGCTTAAGCCGTCGCCGATCATGAACGATCAGCAGGCG	105580	213	1	77	0.97	190	1	214	1	0	0	0	0	0	0	0	0	gene98	STM14_RS01040	STM14_0111	surA	0	Genic	WP_000800482.1	chaperone SurA	FALSE	FALSE	FALSE	FALSE	TRUE	FALSE	FALSE
NC_016856.1__105634	NC_016856.1	ACCTGCGCGGTCAGAGCCAGAGTATCTCCGTGACCGAAGTT	105634	209	1	99	1	182	1	206	1	211	1	362	1	149	1	263	1	gene98	STM14_RS01040	STM14_0111	surA	0	Genic	WP_000800482.1	chaperone SurA	FALSE	TRUE	FALSE	FALSE	FALSE	FALSE	FALSE
NC_016856.1__105640	NC_016856.1	TAAATGACCTGCGCGGTCAGAGCCAGAGTATCTCCGTGACC	105640	239	1	106	1	169	1	218	1	198	1	390	1	126	1	251	1	gene98	STM14_RS01040	STM14_0111	surA	0	Genic	WP_000800482.1	chaperone SurA	FALSE	TRUE	FALSE	FALSE	FALSE	FALSE	FALSE
NC_016856.1__105744	NC_016856.1	TGCTCAGCGCCTGGGCGAAAATCCCCGGCAGCTCCTGGATA	105744	0	0	0	0	0	0	0	0	0	0	41	0.37	0	0	0	0	gene98	STM14_RS01040	STM14_0111	surA	0	Genic	WP_000800482.1	chaperone SurA	FALSE	FALSE	FALSE	FALSE	FALSE	FALSE	TRUE
NC_016856.1__105811	NC_016856.1	TAGCGCCTGCTGGTCGGCAGAGTAGGTAATCGCCAGTTTGC	105811	252	1	66	0.91	167	0.98	192	0.91	223	1	318	1	136	0.98	194	0.92	gene98	STM14_RS01040	STM14_0111	surA	0	Genic	WP_000800482.1	chaperone SurA	FALSE	TRUE	FALSE	FALSE	FALSE	FALSE	FALSE
NC_016856.1__105923	NC_016856.1	GAGGTTGGGTTTTCCGGCAGAGCAATCAGGATATGGCTCAG	105923	294	1	71	0.78	169	1	226	0.91	257	1	400	1	125	0.98	290	1	gene98	STM14_RS01040	STM14_0111	surA	0	Genic	WP_000800482.1	chaperone SurA	FALSE	TRUE	FALSE	FALSE	FALSE	FALSE	FALSE
NC_016856.1__106054	NC_016856.1	CTCATTGTTGCGCACTTCAGAGATAATCATCTCTTTACGAA	106054	224	1	75	1	164	1	200	1	174	0.93	332	1	108	0.89	209	0.94	gene98	STM14_RS01040	STM14_0111	surA	0	Genic	WP_000800482.1	chaperone SurA	FALSE	TRUE	FALSE	FALSE	FALSE	FALSE	FALSE
NC_016856.1__106131	NC_016856.1	AAACAATATGACGATGGATCAGATGCGCAGCCGTCTGGCTT	106131	181	0.96	97	1	142	0.98	175	0.92	199	1	408	1	142	0.98	256	1	gene98	STM14_RS01040	STM14_0111	surA	0	Genic	WP_000800482.1	chaperone SurA	FALSE	FALSE	FALSE	FALSE	FALSE	TRUE	FALSE
NC_016856.1__106133	NC_016856.1	GCCAGACGGCTGCGCATCTGATCCATCGTCATATTGTTTTG	106133	219	1	94	1	155	0.98	238	1	0	0	0	0	0	0	0	0	gene98	STM14_RS01040	STM14_0111	surA	0	Genic	WP_000800482.1	chaperone SurA	FALSE	FALSE	FALSE	FALSE	TRUE	FALSE	FALSE
NC_016856.1__106134	NC_016856.1	ACAAAACAATATGACGATGGATCAGATGCGCAGCCGTCTGG	106134	244	1	98	0.99	183	1	204	1	0	0	0	0	0	0	0	0	gene98	STM14_RS01040	STM14_0111	surA	0	Genic	WP_000800482.1	chaperone SurA	FALSE	FALSE	FALSE	FALSE	TRUE	FALSE	FALSE
NC_016856.1__106176	NC_016856.1	CACGGATGAGCAGTTGGATCAGGCCATCGCCAACATCGCCA	106176	220	1	87	0.98	164	0.95	208	0.98	188	0.97	450	1	119	1	259	1	gene98	STM14_RS01040	STM14_0111	surA	0	Genic	WP_000800482.1	chaperone SurA	FALSE	FALSE	FALSE	FALSE	FALSE	TRUE	FALSE
NC_016856.1__106178	NC_016856.1	GCGATGTTGGCGATGGCCTGATCCAACTGCTCATCCGTGAT	106178	282	0.99	90	1	190	1	295	1	0	0	0	0	0	0	0	0	gene98	STM14_RS01040	STM14_0111	surA	0	Genic	WP_000800482.1	chaperone SurA	FALSE	FALSE	FALSE	FALSE	TRUE	FALSE	FALSE
NC_016856.1__106179	NC_016856.1	GATCACGGATGAGCAGTTGGATCAGGCCATCGCCAACATCG	106179	209	0.98	89	0.94	160	0.94	210	0.97	0	0	0	0	0	0	0	0	gene98	STM14_RS01040	STM14_0111	surA	0	Genic	WP_000800482.1	chaperone SurA	FALSE	FALSE	FALSE	FALSE	TRUE	FALSE	FALSE
NC_016856.1__106197	NC_016856.1	GATCCAACTGCTCATCCGTGATCTTCACCCCCATCTTCTGA	106197	232	0.98	62	0.75	165	0.96	174	0.85	0	0	0	0	0	0	0	0	gene98	STM14_RS01040	STM14_0111	surA	0	Genic	WP_000800482.1	chaperone SurA	FALSE	FALSE	FALSE	FALSE	TRUE	FALSE	FALSE
NC_016856.1__106198	NC_016856.1	GTCAGAAGATGGGGGTGAAGATCACGGATGAGCAGTTGGAT	106198	231	1	92	1	172	1	257	1	0	0	0	0	0	0	0	0	gene98	STM14_RS01040	STM14_0111	surA	0	Genic	WP_000800482.1	chaperone SurA	FALSE	FALSE	FALSE	FALSE	TRUE	FALSE	FALSE
NC_016856.1__106238	NC_016856.1	CCCATCTGCAGGATAATTTGATCCATAATCAAACGTTCCAG	106238	286	1	102	1	175	1	275	1	0	0	0	0	0	0	0	0	gene98	STM14_RS01040	STM14_0111	surA	0	Genic	WP_000800482.1	chaperone SurA	FALSE	FALSE	FALSE	FALSE	TRUE	FALSE	FALSE
NC_016856.1__106239	NC_016856.1	CCTGGAACGTTTGATTATGGATCAAATTATCCTGCAGATGG	106239	242	1	113	1	197	1	249	1	0	0	0	0	0	0	0	0	gene98	STM14_RS01040	STM14_0111	surA	0	Genic	WP_000800482.1	chaperone SurA	FALSE	FALSE	FALSE	FALSE	TRUE	FALSE	FALSE
NC_016856.1__106260	NC_016856.1	CCATAATCAAACGTTCCAGGATCTGGTGACGCAGCGTGGCG	106260	244	1	95	1	174	1	213	1	0	0	0	0	0	0	0	0	gene98	STM14_RS01040	STM14_0111	surA	0	Genic	WP_000800482.1	chaperone SurA	FALSE	FALSE	FALSE	FALSE	TRUE	FALSE	FALSE
NC_016856.1__106261	NC_016856.1	ACGCCACGCTGCGTCACCAGATCCTGGAACGTTTGATTATG	106261	236	1	80	0.98	184	1	216	1	0	0	0	0	0	0	0	0	gene98	STM14_RS01040	STM14_0111	surA	0	Genic	WP_000800482.1	chaperone SurA	FALSE	FALSE	FALSE	FALSE	TRUE	FALSE	FALSE
NC_016856.1__106428	NC_016856.1	CAGCGAAACTGGTATTCGCGATCATGGCGATACCGAGAAGC	106428	238	1	82	1	163	1	218	1	0	0	0	0	0	0	0	0	gene98	STM14_RS01040	STM14_0111	surA	0	Genic	WP_000800482.1	chaperone SurA	FALSE	FALSE	FALSE	FALSE	TRUE	FALSE	FALSE
NC_016856.1__106429	NC_016856.1	TGCTTCTCGGTATCGCCATGATCGCGAATACCAGTTTCGCT	106429	241	1	96	1	206	1	162	0.96	0	0	0	0	0	0	0	0	gene98	STM14_RS01040	STM14_0111	surA	0	Genic	WP_000800482.1	chaperone SurA	FALSE	FALSE	FALSE	FALSE	TRUE	FALSE	FALSE
NC_016856.1__106694	NC_016856.1	TACGTTCGTATCCGACGCGGATCGCATAGCAGCAAGAGTTG	106694	218	1	80	1	159	1	233	1	0	0	0	0	0	0	0	0	gene99	STM14_RS01045	STM14_0112	lptD	0	Genic	WP_000746126.1	LPS assembly protein LptD	FALSE	FALSE	FALSE	FALSE	TRUE	FALSE	FALSE
NC_016856.1__106695	NC_016856.1	ACAACTCTTGCTGCTATGCGATCCGCGTCGGATACGAACGT	106695	187	0.94	72	0.87	120	0.83	175	0.93	0	0	0	0	0	0	0	0	gene99	STM14_RS01045	STM14_0112	lptD	0	Genic	WP_000746126.1	LPS assembly protein LptD	FALSE	FALSE	FALSE	FALSE	TRUE	FALSE	FALSE
NC_016856.1__106792	NC_016856.1	GCGCCGACAATCGACCAGCGATCGGCAATCGGCCAACTTGC	106792	185	1	88	1	123	0.87	188	0.95	0	0	0	0	0	0	0	0	gene99	STM14_RS01045	STM14_0112	lptD	0	Genic	WP_000746126.1	LPS assembly protein LptD	FALSE	FALSE	FALSE	FALSE	TRUE	FALSE	FALSE
NC_016856.1__106793	NC_016856.1	GGCAAGTTGGCCGATTGCCGATCGCTGGTCGATTGTCGGCG	106793	235	1	76	0.92	180	1	256	1	0	0	0	0	0	0	0	0	gene99	STM14_RS01045	STM14_0112	lptD	0	Genic	WP_000746126.1	LPS assembly protein LptD	FALSE	FALSE	FALSE	FALSE	TRUE	FALSE	FALSE
NC_016856.1__106850	NC_016856.1	TTCGTATTATTCCACGGCAGAGCAGTATAAAAACGGCATCA	106850	193	1	98	1	157	1	214	0.98	230	1	410	1	129	0.98	245	1	gene99	STM14_RS01045	STM14_0112	lptD	0	Genic	WP_000746126.1	LPS assembly protein LptD	FALSE	TRUE	FALSE	FALSE	FALSE	FALSE	FALSE
NC_016856.1__106930	NC_016856.1	TAGTTCAACTGTACCAGACGATCCTGATCCCGACGGTATTC	106930	195	0.98	83	1	118	0.89	173	0.92	0	0	0	0	0	0	0	0	gene99	STM14_RS01045	STM14_0112	lptD	0	Genic	WP_000746126.1	LPS assembly protein LptD	FALSE	FALSE	FALSE	FALSE	TRUE	FALSE	FALSE
NC_016856.1__106931	NC_016856.1	CGAATACCGTCGGGATCAGGATCGTCTGGTACAGTTGAACT	106931	210	0.99	107	1	196	0.99	220	0.99	0	0	0	0	0	0	0	0	gene99	STM14_RS01045	STM14_0112	lptD	0	Genic	WP_000746126.1	LPS assembly protein LptD	FALSE	FALSE	FALSE	FALSE	TRUE	FALSE	FALSE
NC_016856.1__106934	NC_016856.1	CCTCGAATACCGTCGGGATCAGGATCGTCTGGTACAGTTGA	106934	198	0.95	87	0.93	139	0.96	188	0.94	176	0.93	403	0.98	111	0.92	280	1	gene99	STM14_RS01045	STM14_0112	lptD	0	Genic	WP_000746126.1	LPS assembly protein LptD	FALSE	FALSE	FALSE	FALSE	FALSE	TRUE	FALSE
NC_016856.1__106936	NC_016856.1	AACTGTACCAGACGATCCTGATCCCGACGGTATTCGAGGCT	106936	223	0.99	101	0.99	166	1	249	1	0	0	0	0	0	0	0	0	gene99	STM14_RS01045	STM14_0112	lptD	0	Genic	WP_000746126.1	LPS assembly protein LptD	FALSE	FALSE	FALSE	FALSE	TRUE	FALSE	FALSE
NC_016856.1__106937	NC_016856.1	CAGCCTCGAATACCGTCGGGATCAGGATCGTCTGGTACAGT	106937	192	0.99	87	0.9	111	0.9	202	0.94	0	0	0	0	0	0	0	0	gene99	STM14_RS01045	STM14_0112	lptD	0	Genic	WP_000746126.1	LPS assembly protein LptD	FALSE	FALSE	FALSE	FALSE	TRUE	FALSE	FALSE
NC_016856.1__107310	NC_016856.1	ATGTGCCGTACCGCGACCAGAGCGGCATCTATAACTACGAT	107310	206	1	126	1	108	0.98	240	1	231	1	402	1	154	1	263	1	gene99	STM14_RS01045	STM14_0112	lptD	0	Genic	WP_000746126.1	LPS assembly protein LptD	FALSE	TRUE	FALSE	FALSE	FALSE	FALSE	FALSE
NC_016856.1__107476	NC_016856.1	AGCTTATTTTTATTGTTTGGATCGCTGTTATAGCTGTCCAG	107476	216	0.97	103	0.98	147	1	252	1	0	0	0	0	0	0	0	0	gene99	STM14_RS01045	STM14_0112	lptD	0	Genic	WP_000746126.1	LPS assembly protein LptD	FALSE	FALSE	FALSE	FALSE	TRUE	FALSE	FALSE
NC_016856.1__107477	NC_016856.1	TCTGGACAGCTATAACAGCGATCCAAACAATAAAAATAAGC	107477	231	1	92	1	139	0.92	229	1	0	0	0	0	0	0	0	0	gene99	STM14_RS01045	STM14_0112	lptD	0	Genic	WP_000746126.1	LPS assembly protein LptD	FALSE	FALSE	FALSE	FALSE	TRUE	FALSE	FALSE
NC_016856.1__107677	NC_016856.1	CGGGTATCAAACGGGCCGAGATCGTTATGGTAGTAGTTAAC	107677	202	1	116	1	163	0.98	241	1	0	0	0	0	0	0	0	0	gene99	STM14_RS01045	STM14_0112	lptD	0	Genic	WP_000746126.1	LPS assembly protein LptD	FALSE	FALSE	FALSE	FALSE	TRUE	FALSE	FALSE
NC_016856.1__107678	NC_016856.1	CGTTAACTACTACCATAACGATCTCGGCCCGTTTGATACCC	107678	231	1	91	1	163	1	228	1	0	0	0	0	0	0	0	0	gene99	STM14_RS01045	STM14_0112	lptD	0	Genic	WP_000746126.1	LPS assembly protein LptD	FALSE	FALSE	FALSE	FALSE	TRUE	FALSE	FALSE
NC_016856.1__107737	NC_016856.1	GAATAGCTGCTGGTGTTTTGATCGTTAAAGACCTGGAATTG	107737	203	1	90	0.97	152	1	218	0.99	0	0	0	0	0	0	0	0	gene99	STM14_RS01045	STM14_0112	lptD	0	Genic	WP_000746126.1	LPS assembly protein LptD	FALSE	FALSE	FALSE	FALSE	TRUE	FALSE	FALSE
NC_016856.1__107738	NC_016856.1	ACAATTCCAGGTCTTTAACGATCAAAACACCAGCAGCTATT	107738	208	1	109	1	174	1	206	1	0	0	0	0	0	0	0	0	gene99	STM14_RS01045	STM14_0112	lptD	0	Genic	WP_000746126.1	LPS assembly protein LptD	FALSE	FALSE	FALSE	FALSE	TRUE	FALSE	FALSE
NC_016856.1__107915	NC_016856.1	GCACTCAGGCGTGATGGATCAGGTGTGGCGTTTTAACGTCG	107915	221	1	85	1	147	1	201	1	212	1	353	1	122	0.97	249	1	gene99	STM14_RS01045	STM14_0112	lptD	0	Genic	WP_000746126.1	LPS assembly protein LptD	FALSE	FALSE	FALSE	FALSE	FALSE	TRUE	FALSE
NC_016856.1__107917	NC_016856.1	ACGTTAAAACGCCACACCTGATCCATCACGCCTGAGTGCTG	107917	192	1	103	1	128	1	219	1	0	0	0	0	0	0	0	0	gene99	STM14_RS01045	STM14_0112	lptD	0	Genic	WP_000746126.1	LPS assembly protein LptD	FALSE	FALSE	FALSE	FALSE	TRUE	FALSE	FALSE
NC_016856.1__107918	NC_016856.1	GCAGCACTCAGGCGTGATGGATCAGGTGTGGCGTTTTAACG	107918	215	0.99	114	1	189	1	198	0.95	0	0	0	0	0	0	0	0	gene99	STM14_RS01045	STM14_0112	lptD	0	Genic	WP_000746126.1	LPS assembly protein LptD	FALSE	FALSE	FALSE	FALSE	TRUE	FALSE	FALSE
NC_016856.1__107980	NC_016856.1	TTATCGCCCTCTTTGGGGTGATCGTCCTCGTAGACTTTATC	107980	235	0.98	98	0.97	180	1	263	1	0	0	0	0	0	0	0	0	gene99	STM14_RS01045	STM14_0112	lptD	0	Genic	WP_000746126.1	LPS assembly protein LptD	FALSE	FALSE	FALSE	FALSE	TRUE	FALSE	FALSE
NC_016856.1__107981	NC_016856.1	TGATAAAGTCTACGAGGACGATCACCCCAAAGAGGGCGATA	107981	240	1	133	1	166	1	277	1	0	0	0	0	0	0	0	0	gene99	STM14_RS01045	STM14_0112	lptD	0	Genic	WP_000746126.1	LPS assembly protein LptD	FALSE	FALSE	FALSE	FALSE	TRUE	FALSE	FALSE
NC_016856.1__108194	NC_016856.1	TCGTGTATTTCGCGTTCGGGATCAGGAAACCTGAGCGACGC	108194	225	1	101	1	187	1	239	0.99	0	0	0	0	0	0	0	0	gene99	STM14_RS01045	STM14_0112	lptD	0	Genic	WP_000746126.1	LPS assembly protein LptD	FALSE	FALSE	FALSE	FALSE	TRUE	FALSE	FALSE
NC_016856.1__108195	NC_016856.1	AGCGTCGCTCAGGTTTCCTGATCCCGAACGCGAAATACACG	108195	199	1	116	1	193	1	296	0.99	0	0	0	0	0	0	0	0	gene99	STM14_RS01045	STM14_0112	lptD	0	Genic	WP_000746126.1	LPS assembly protein LptD	FALSE	FALSE	FALSE	FALSE	TRUE	FALSE	FALSE
NC_016856.1__108197	NC_016856.1	TGTATTTCGCGTTCGGGATCAGGAAACCTGAGCGACGCTTG	108197	159	0.87	83	0.89	118	0.84	174	0.86	177	0.99	303	0.91	111	0.85	223	0.96	gene99	STM14_RS01045	STM14_0112	lptD	0	Genic	WP_000746126.1	LPS assembly protein LptD	FALSE	FALSE	FALSE	FALSE	FALSE	TRUE	FALSE
NC_016856.1__108254	NC_016856.1	GTAAATAGGGGCTATAAAAGATCGGAACCGGACCTACTTTA	108254	181	0.86	101	1	174	1	189	0.96	0	0	0	0	0	0	0	0	gene99	STM14_RS01045	STM14_0112	lptD	0	Genic	WP_000746126.1	LPS assembly protein LptD	FALSE	FALSE	FALSE	FALSE	TRUE	FALSE	FALSE
NC_016856.1__108255	NC_016856.1	TTAAAGTAGGTCCGGTTCCGATCTTTTATAGCCCCTATTTA	108255	221	0.99	95	1	134	0.98	236	1	0	0	0	0	0	0	0	0	gene99	STM14_RS01045	STM14_0112	lptD	0	Genic	WP_000746126.1	LPS assembly protein LptD	FALSE	FALSE	FALSE	FALSE	TRUE	FALSE	FALSE
NC_016856.1__108290	NC_016856.1	CTTTAAACCGGGCGTTCCAGATCTCCGCAACCTGTTCTTCG	108290	193	1	87	0.86	182	1	245	1	0	0	0	0	0	0	0	0	gene99	STM14_RS01045	STM14_0112	lptD	0	Genic	WP_000746126.1	LPS assembly protein LptD	FALSE	FALSE	FALSE	FALSE	TRUE	FALSE	FALSE
NC_016856.1__108291	NC_016856.1	GCGAAGAACAGGTTGCGGAGATCTGGAACGCCCGGTTTAAA	108291	253	1	97	0.95	182	1	285	1	0	0	0	0	0	0	0	0	gene99	STM14_RS01045	STM14_0112	lptD	0	Genic	WP_000746126.1	LPS assembly protein LptD	FALSE	FALSE	FALSE	FALSE	TRUE	FALSE	FALSE
NC_016856.1__108427	NC_016856.1	TCGCCGCGCTGCTTCATGAGATCGGCTTTACCGCGCCCCTG	108427	205	0.98	130	1	172	1	263	1	0	0	0	0	0	0	0	0	gene99	STM14_RS01045	STM14_0112	lptD	0	Genic	WP_000746126.1	LPS assembly protein LptD	FALSE	FALSE	FALSE	FALSE	TRUE	FALSE	FALSE
NC_016856.1__108428	NC_016856.1	TCAGGGGCGCGGTAAAGCCGATCTCATGAAGCAGCGCGGCG	108428	210	1	117	1	179	1	268	1	0	0	0	0	0	0	0	0	gene99	STM14_RS01045	STM14_0112	lptD	0	Genic	WP_000746126.1	LPS assembly protein LptD	FALSE	FALSE	FALSE	FALSE	TRUE	FALSE	FALSE
NC_016856.1__108736	NC_016856.1	GCATTGATAGTAACCGGCAGATCGTTGGTATCGCCTTTTAC	108736	219	1	91	0.89	176	1	219	1	0	0	0	0	0	0	0	0	gene99	STM14_RS01045	STM14_0112	lptD	0	Genic	WP_000746126.1	LPS assembly protein LptD	FALSE	FALSE	FALSE	FALSE	TRUE	FALSE	FALSE
NC_016856.1__108737	NC_016856.1	GGTAAAAGGCGATACCAACGATCTGCCGGTTACTATCAATG	108737	252	1	128	1	194	1	239	1	0	0	0	0	0	0	0	0	gene99	STM14_RS01045	STM14_0112	lptD	0	Genic	WP_000746126.1	LPS assembly protein LptD	FALSE	FALSE	FALSE	FALSE	TRUE	FALSE	FALSE
NC_016856.1__108760	NC_016856.1	TTGGTATCGCCTTTTACCAGAGGACGATCGTAGCTCGGCAC	108760	188	1	96	0.97	162	1	195	1	178	1	385	1	102	0.95	209	0.96	gene99	STM14_RS01045	STM14_0112	lptD	0	Genic	WP_000746126.1	LPS assembly protein LptD	FALSE	TRUE	FALSE	FALSE	FALSE	FALSE	FALSE
NC_016856.1__108766	NC_016856.1	TCGCCTTTTACCAGAGGACGATCGTAGCTCGGCACGCCCAA	108766	190	0.98	111	1	128	0.91	182	0.95	0	0	0	0	0	0	0	0	gene99	STM14_RS01045	STM14_0112	lptD	0	Genic	WP_000746126.1	LPS assembly protein LptD	FALSE	FALSE	FALSE	FALSE	TRUE	FALSE	FALSE
NC_016856.1__108767	NC_016856.1	GTTGGGCGTGCCGAGCTACGATCGTCCTCTGGTAAAAGGCG	108767	240	1	130	1	202	1	254	1	0	0	0	0	0	0	0	0	gene99	STM14_RS01045	STM14_0112	lptD	0	Genic	WP_000746126.1	LPS assembly protein LptD	FALSE	FALSE	FALSE	FALSE	TRUE	FALSE	FALSE
NC_016856.1__108805	NC_016856.1	AACATACACTGTGAGGCGAGATCGGCTGCCAGCCCCTGATG	108805	216	1	114	1	177	1	289	1	0	0	0	0	0	0	0	0	gene99	STM14_RS01045	STM14_0112	lptD	0	Genic	WP_000746126.1	LPS assembly protein LptD	FALSE	FALSE	FALSE	FALSE	TRUE	FALSE	FALSE
NC_016856.1__108806	NC_016856.1	TCATCAGGGGCTGGCAGCCGATCTCGCCTCACAGTGTATGT	108806	245	1	132	1	210	1	227	1	0	0	0	0	0	0	0	0	gene99	STM14_RS01045	STM14_0112	lptD	0	Genic	WP_000746126.1	LPS assembly protein LptD	FALSE	FALSE	FALSE	FALSE	TRUE	FALSE	FALSE
NC_016856.1__108845	NC_016856.1	GACTATAAAGGGCGCTGGCGATCATGGTGGCCAGAAGAGTG	108845	205	0.99	117	1	138	0.98	243	0.99	0	0	0	0	0	0	0	0	gene99	STM14_RS01045	STM14_0112	lptD	0	Genic	WP_000746126.1	LPS assembly protein LptD	FALSE	FALSE	FALSE	FALSE	TRUE	FALSE	FALSE
NC_016856.1__108846	NC_016856.1	CCACTCTTCTGGCCACCATGATCGCCAGCGCCCTTTATAGT	108846	236	1	110	1	147	0.93	195	1	0	0	0	0	0	0	0	0	gene99	STM14_RS01045	STM14_0112	lptD	0	Genic	WP_000746126.1	LPS assembly protein LptD	FALSE	FALSE	FALSE	FALSE	TRUE	FALSE	FALSE
NC_016856.1__109389	NC_016856.1	TATCGCCAGTCAGTTGATGGATCGTATGAATTTACACGGCG	109389	231	1	119	1	161	0.98	214	1	0	0	0	0	0	0	0	0	gene100	STM14_RS01050	STM14_0114	djlA	0	Genic	WP_001200595.1	molecular chaperone DjlA	FALSE	FALSE	FALSE	FALSE	TRUE	FALSE	FALSE
NC_016856.1__109390	NC_016856.1	TCGCCGTGTAAATTCATACGATCCATCAACTGACTGGCGAT	109390	139	1	116	1	164	1	183	1	0	0	0	0	0	0	0	0	gene100	STM14_RS01050	STM14_0114	djlA	0	Genic	WP_001200595.1	molecular chaperone DjlA	FALSE	FALSE	FALSE	FALSE	TRUE	FALSE	FALSE
NC_016856.1__109515	NC_016856.1	CGTCTGCTTCGGGCGTTTTGATCTGATCCGGATGTTTCTGG	109515	310	0.99	137	0.99	235	1	269	0.99	0	0	0	0	0	0	0	0	gene100	STM14_RS01050	STM14_0114	djlA	0	Genic	WP_001200595.1	molecular chaperone DjlA	FALSE	FALSE	FALSE	FALSE	TRUE	FALSE	FALSE
NC_016856.1__109516	NC_016856.1	TCCAGAAACATCCGGATCAGATCAAAACGCCCGAAGCAGAC	109516	162	0.88	88	1	160	0.98	219	1	0	0	0	0	0	0	0	0	gene100	STM14_RS01050	STM14_0114	djlA	0	Genic	WP_001200595.1	molecular chaperone DjlA	FALSE	FALSE	FALSE	FALSE	TRUE	FALSE	FALSE
NC_016856.1__109518	NC_016856.1	TTTCCAGAAACATCCGGATCAGATCAAAACGCCCGAAGCAG	109518	218	1	102	0.97	196	1	195	0.9	181	1	342	1	103	0.97	253	1	gene100	STM14_RS01050	STM14_0114	djlA	0	Genic	WP_001200595.1	molecular chaperone DjlA	FALSE	FALSE	FALSE	FALSE	FALSE	TRUE	FALSE
NC_016856.1__109520	NC_016856.1	GCTTCGGGCGTTTTGATCTGATCCGGATGTTTCTGGAAATT	109520	180	0.96	82	0.84	169	1	184	0.97	0	0	0	0	0	0	0	0	gene100	STM14_RS01050	STM14_0114	djlA	0	Genic	WP_001200595.1	molecular chaperone DjlA	FALSE	FALSE	FALSE	FALSE	TRUE	FALSE	FALSE
NC_016856.1__109521	NC_016856.1	GAATTTCCAGAAACATCCGGATCAGATCAAAACGCCCGAAG	109521	251	1	129	1	185	0.99	272	0.98	0	0	0	0	0	0	0	0	gene100	STM14_RS01050	STM14_0114	djlA	0	Genic	WP_001200595.1	molecular chaperone DjlA	FALSE	FALSE	FALSE	FALSE	TRUE	FALSE	FALSE
NC_016856.1__109544	NC_016856.1	GGATGTTTCTGGAAATTCAGATCCAGGCGGCGTTTGCCGAT	109544	209	1	119	1	146	1	208	1	0	0	0	0	0	0	0	0	gene100	STM14_RS01050	STM14_0114	djlA	0	Genic	WP_001200595.1	molecular chaperone DjlA	FALSE	FALSE	FALSE	FALSE	TRUE	FALSE	FALSE
NC_016856.1__109545	NC_016856.1	CATCGGCAAACGCCGCCTGGATCTGAATTTCCAGAAACATC	109545	189	0.96	133	1	168	0.94	216	0.92	0	0	0	0	0	0	0	0	gene100	STM14_RS01050	STM14_0114	djlA	0	Genic	WP_001200595.1	molecular chaperone DjlA	FALSE	FALSE	FALSE	FALSE	TRUE	FALSE	FALSE
NC_016856.1__109641	NC_016856.1	TATTTCCCGCGTACAGTTCGATCAGTTTCTGCGCATGATGC	109641	163	0.85	95	0.93	178	1	182	0.99	0	0	0	0	0	0	0	0	gene100	STM14_RS01050	STM14_0114	djlA	0	Genic	WP_001200595.1	molecular chaperone DjlA	FALSE	FALSE	FALSE	FALSE	TRUE	FALSE	FALSE
NC_016856.1__109642	NC_016856.1	TGCATCATGCGCAGAAACTGATCGAACTGTACGCGGGAAAT	109642	183	0.98	115	0.98	157	0.98	233	1	0	0	0	0	0	0	0	0	gene100	STM14_RS01050	STM14_0114	djlA	0	Genic	WP_001200595.1	molecular chaperone DjlA	FALSE	FALSE	FALSE	FALSE	TRUE	FALSE	FALSE
NC_016856.1__109644	NC_016856.1	TTCCCGCGTACAGTTCGATCAGTTTCTGCGCATGATGCAGG	109644	195	0.96	104	0.95	143	0.89	215	1	201	0.99	307	0.97	95	0.95	263	1	gene100	STM14_RS01050	STM14_0114	djlA	0	Genic	WP_001200595.1	molecular chaperone DjlA	FALSE	FALSE	FALSE	FALSE	FALSE	TRUE	FALSE
NC_016856.1__110169	NC_016856.1	TCCGGCGAGGCGTAAAACCGATCGCCTAAAATCGGGTGGCC	110169	226	1	131	1	180	0.98	240	1	0	0	0	0	0	0	0	0	gene101	STM14_RS01055	STM14_0115	rluA	0	Genic	WP_000525196.1	bifunctional tRNA pseudouridine(32) synthase/ribosomal large subunit pseudouridine synthase RluA	FALSE	FALSE	FALSE	FALSE	TRUE	FALSE	FALSE
NC_016856.1__110170	NC_016856.1	AGGCCACCCGATTTTAGGCGATCGGTTTTACGCCTCGCCGG	110170	196	0.99	149	1	181	1	247	1	0	0	0	0	0	0	0	0	gene101	STM14_RS01055	STM14_0115	rluA	0	Genic	WP_000525196.1	bifunctional tRNA pseudouridine(32) synthase/ribosomal large subunit pseudouridine synthase RluA	FALSE	FALSE	FALSE	FALSE	TRUE	FALSE	FALSE
NC_016856.1__110233	NC_016856.1	GCTGATGCGAACGTCCGGTGATCGGCTTGAGCACCACGCGG	110233	249	1	128	0.93	213	1	244	1	0	0	0	0	0	0	0	0	gene101	STM14_RS01055	STM14_0115	rluA	0	Genic	WP_000525196.1	bifunctional tRNA pseudouridine(32) synthase/ribosomal large subunit pseudouridine synthase RluA	FALSE	FALSE	FALSE	FALSE	TRUE	FALSE	FALSE
NC_016856.1__110234	NC_016856.1	CCCGCGTGGTGCTCAAGCCGATCACCGGACGTTCGCATCAG	110234	203	1	121	1	216	1	251	1	0	0	0	0	0	0	0	0	gene101	STM14_RS01055	STM14_0115	rluA	0	Genic	WP_000525196.1	bifunctional tRNA pseudouridine(32) synthase/ribosomal large subunit pseudouridine synthase RluA	FALSE	FALSE	FALSE	FALSE	TRUE	FALSE	FALSE
NC_016856.1__110422	NC_016856.1	CCGCGAACGTGAGCCGAAAAAGCAGTATGTAGCGCGCGTAT	110422	46	0.38	0	0	45	0.39	0	0	0	0	50	0.27	0	0	0	0	gene101	STM14_RS01055	STM14_0115	rluA	0	Genic	WP_000525196.1	bifunctional tRNA pseudouridine(32) synthase/ribosomal large subunit pseudouridine synthase RluA	FALSE	FALSE	FALSE	FALSE	FALSE	FALSE	TRUE
NC_016856.1__110921	NC_016856.1	CAGATTGAAAAGTCCGCCAGAGCGCTGATTGATAACGCGCG	110921	223	1	114	1	189	1	226	1	193	0.93	382	1	86	0.98	212	0.97	gene102	STM14_RS01060	STM14_0116	rapA	0	Genic	WP_001116976.1	RNA polymerase-associated protein RapA	FALSE	TRUE	FALSE	FALSE	FALSE	FALSE	FALSE
NC_016856.1__111244	NC_016856.1	GCTGCTGCCGGTGTCGCCGGAGAGGATCAGATCCAGTCCGT	111244	113	0.75	66	0.43	107	0.56	137	0.61	60	0.53	0	0	0	0	0	0	gene102	STM14_RS01060	STM14_0116	rapA	0	Genic	WP_001116976.1	RNA polymerase-associated protein RapA	FALSE	FALSE	FALSE	FALSE	FALSE	FALSE	TRUE
NC_016856.1__111249	NC_016856.1	TGCCGGTGTCGCCGGAGAGGATCAGATCCAGTCCGTTACGG	111249	222	0.91	137	1	191	0.93	214	0.98	0	0	0	0	0	0	0	0	gene102	STM14_RS01060	STM14_0116	rapA	0	Genic	WP_001116976.1	RNA polymerase-associated protein RapA	FALSE	FALSE	FALSE	FALSE	TRUE	FALSE	FALSE
NC_016856.1__111250	NC_016856.1	TCCGTAACGGACTGGATCTGATCCTCTCCGGCGACACCGGC	111250	227	1	122	1	199	1	239	1	0	0	0	0	0	0	0	0	gene102	STM14_RS01060	STM14_0116	rapA	0	Genic	WP_001116976.1	RNA polymerase-associated protein RapA	FALSE	FALSE	FALSE	FALSE	TRUE	FALSE	FALSE
NC_016856.1__111252	NC_016856.1	CGGTGTCGCCGGAGAGGATCAGATCCAGTCCGTTACGGATG	111252	192	0.97	129	1	172	0.99	203	0.96	206	1	315	1	88	1	230	1	gene102	STM14_RS01060	STM14_0116	rapA	0	Genic	WP_001116976.1	RNA polymerase-associated protein RapA	FALSE	FALSE	FALSE	FALSE	FALSE	TRUE	FALSE
NC_016856.1__111254	NC_016856.1	GTGTCGCCGGAGAGGATCAGATCCAGTCCGTTACGGATGAG	111254	225	1	135	1	203	1	242	1	0	0	0	0	0	0	0	0	gene102	STM14_RS01060	STM14_0116	rapA	0	Genic	WP_001116976.1	RNA polymerase-associated protein RapA	FALSE	FALSE	FALSE	FALSE	TRUE	FALSE	FALSE
NC_016856.1__111255	NC_016856.1	GCTCATCCGTAACGGACTGGATCTGATCCTCTCCGGCGACA	111255	297	0.87	134	1	230	1	268	1	0	0	0	0	0	0	0	0	gene102	STM14_RS01060	STM14_0116	rapA	0	Genic	WP_001116976.1	RNA polymerase-associated protein RapA	FALSE	FALSE	FALSE	FALSE	TRUE	FALSE	FALSE
NC_016856.1__111260	NC_016856.1	CATCCGCTCATCCGTAACGGACTGGATCTGATCCTCTCCGG	111260	136	0.57	0	0	104	0.48	0	0	0	0	0	0	0	0	0	0	gene102	STM14_RS01060	STM14_0116	rapA	0	Genic	WP_001116976.1	RNA polymerase-associated protein RapA	FALSE	FALSE	FALSE	FALSE	FALSE	FALSE	TRUE
NC_016856.1__111408	NC_016856.1	GGTCGGACGGCGTCAGCACGATCAGGTTGTCGCCGCGATCG	111408	205	1	109	1	167	1	172	0.87	0	0	0	0	0	0	0	0	gene102	STM14_RS01060	STM14_0116	rapA	0	Genic	WP_001116976.1	RNA polymerase-associated protein RapA	FALSE	FALSE	FALSE	FALSE	TRUE	FALSE	FALSE
NC_016856.1__111409	NC_016856.1	ACGATCGCGGCGACAACCTGATCGTGCTGACGCCGTCCGAC	111409	247	1	148	1	186	1	253	1	0	0	0	0	0	0	0	0	gene102	STM14_RS01060	STM14_0116	rapA	0	Genic	WP_001116976.1	RNA polymerase-associated protein RapA	FALSE	FALSE	FALSE	FALSE	TRUE	FALSE	FALSE
NC_016856.1__111411	NC_016856.1	CGGACGGCGTCAGCACGATCAGGTTGTCGCCGCGATCGTCC	111411	186	1	104	1	191	1	251	1	244	1	366	1	71	0.92	209	1	gene102	STM14_RS01060	STM14_0116	rapA	0	Genic	WP_001116976.1	RNA polymerase-associated protein RapA	FALSE	FALSE	FALSE	FALSE	FALSE	TRUE	FALSE
NC_016856.1__111414	NC_016856.1	CCAGGACGATCGCGGCGACAACCTGATCGTGCTGACGCCGT	111414	49	0.45	0	0	0	0	54	0.49	0	0	0	0	0	0	0	0	gene102	STM14_RS01060	STM14_0116	rapA	0	Genic	WP_001116976.1	RNA polymerase-associated protein RapA	FALSE	FALSE	FALSE	FALSE	FALSE	FALSE	TRUE
NC_016856.1__111425	NC_016856.1	ACGATCAGGTTGTCGCCGCGATCGTCCTGGTTAATGCCGAC	111425	246	1	137	1	212	1	275	1	0	0	0	0	0	0	0	0	gene102	STM14_RS01060	STM14_0116	rapA	0	Genic	WP_001116976.1	RNA polymerase-associated protein RapA	FALSE	FALSE	FALSE	FALSE	TRUE	FALSE	FALSE
NC_016856.1__111426	NC_016856.1	CGTCGGCATTAACCAGGACGATCGCGGCGACAACCTGATCG	111426	229	1	119	1	177	1	270	1	0	0	0	0	0	0	0	0	gene102	STM14_RS01060	STM14_0116	rapA	0	Genic	WP_001116976.1	RNA polymerase-associated protein RapA	FALSE	FALSE	FALSE	FALSE	TRUE	FALSE	FALSE
NC_016856.1__111435	NC_016856.1	GTTCGATATCGTCGGCATTAACCAGGACGATCGCGGCGACA	111435	0	0	0	0	0	0	0	0	0	0	42	0.44	0	0	0	0	gene102	STM14_RS01060	STM14_0116	rapA	0	Genic	WP_001116976.1	RNA polymerase-associated protein RapA	FALSE	FALSE	FALSE	FALSE	FALSE	FALSE	TRUE
NC_016856.1__111549	NC_016856.1	TTTCACCACCGTTGGAGTGGATCTCCAGCAGGCGGTCGCGG	111549	213	1	121	1	195	1	218	0.96	0	0	0	0	0	0	0	0	gene102	STM14_RS01060	STM14_0116	rapA	0	Genic	WP_001116976.1	RNA polymerase-associated protein RapA	FALSE	FALSE	FALSE	FALSE	TRUE	FALSE	FALSE
NC_016856.1__111550	NC_016856.1	GCCGCGACCGCCTGCTGGAGATCCACTCCAACGGTGGTGAA	111550	295	1	151	1	215	1	334	1	0	0	0	0	0	0	0	0	gene102	STM14_RS01060	STM14_0116	rapA	0	Genic	WP_001116976.1	RNA polymerase-associated protein RapA	FALSE	FALSE	FALSE	FALSE	TRUE	FALSE	FALSE
NC_016856.1__111621	NC_016856.1	GTTGCTCGCGGCAGGATTTGATCAGATCGTCAAACCCGTCG	111621	270	0.99	133	0.99	217	0.99	244	0.98	0	0	0	0	0	0	0	0	gene102	STM14_RS01060	STM14_0116	rapA	0	Genic	WP_001116976.1	RNA polymerase-associated protein RapA	FALSE	FALSE	FALSE	FALSE	TRUE	FALSE	FALSE
NC_016856.1__111622	NC_016856.1	CCGACGGGTTTGACGATCTGATCAAATCCTGCCGCGAGCAA	111622	225	1	144	1	239	1	249	1	0	0	0	0	0	0	0	0	gene102	STM14_RS01060	STM14_0116	rapA	0	Genic	WP_001116976.1	RNA polymerase-associated protein RapA	FALSE	FALSE	FALSE	FALSE	TRUE	FALSE	FALSE
NC_016856.1__111624	NC_016856.1	GCTCGCGGCAGGATTTGATCAGATCGTCAAACCCGTCGGTT	111624	184	0.96	115	0.98	177	0.91	205	0.92	186	0.9	307	1	107	0.98	172	0.93	gene102	STM14_RS01060	STM14_0116	rapA	0	Genic	WP_001116976.1	RNA polymerase-associated protein RapA	FALSE	FALSE	FALSE	FALSE	FALSE	TRUE	FALSE
NC_016856.1__111626	NC_016856.1	TCGCGGCAGGATTTGATCAGATCGTCAAACCCGTCGGTTTC	111626	219	1	110	1	188	0.96	242	1	0	0	0	0	0	0	0	0	gene102	STM14_RS01060	STM14_0116	rapA	0	Genic	WP_001116976.1	RNA polymerase-associated protein RapA	FALSE	FALSE	FALSE	FALSE	TRUE	FALSE	FALSE
NC_016856.1__111627	NC_016856.1	AGAAACCGACGGGTTTGACGATCTGATCAAATCCTGCCGCG	111627	233	1	121	1	228	1	328	1	0	0	0	0	0	0	0	0	gene102	STM14_RS01060	STM14_0116	rapA	0	Genic	WP_001116976.1	RNA polymerase-associated protein RapA	FALSE	FALSE	FALSE	FALSE	TRUE	FALSE	FALSE
NC_016856.1__111798	NC_016856.1	TTTCCAGGTACGGGACGTGGATCTGGATATCATGCGCCTGG	111798	276	0.98	112	1	227	0.98	246	0.96	0	0	0	0	0	0	0	0	gene102	STM14_RS01060	STM14_0116	rapA	0	Genic	WP_001116976.1	RNA polymerase-associated protein RapA	FALSE	FALSE	FALSE	FALSE	TRUE	FALSE	FALSE
NC_016856.1__111799	NC_016856.1	GCCAGGCGCATGATATCCAGATCCACGTCCCGTACCTGGAA	111799	264	1	134	1	243	1	284	1	0	0	0	0	0	0	0	0	gene102	STM14_RS01060	STM14_0116	rapA	0	Genic	WP_001116976.1	RNA polymerase-associated protein RapA	FALSE	FALSE	FALSE	FALSE	TRUE	FALSE	FALSE
NC_016856.1__111827	NC_016856.1	TCATGCGCCTGGCCGATGCGATCCAGACGACCAATACGCTG	111827	271	1	108	1	223	1	252	1	0	0	0	0	0	0	0	0	gene102	STM14_RS01060	STM14_0116	rapA	0	Genic	WP_001116976.1	RNA polymerase-associated protein RapA	FALSE	FALSE	FALSE	FALSE	TRUE	FALSE	FALSE
NC_016856.1__111828	NC_016856.1	ACAGCGTATTGGTCGTCTGGATCGCATCGGCCAGGCGCATG	111828	254	1	126	1	246	1	232	1	0	0	0	0	0	0	0	0	gene102	STM14_RS01060	STM14_0116	rapA	0	Genic	WP_001116976.1	RNA polymerase-associated protein RapA	FALSE	FALSE	FALSE	FALSE	TRUE	FALSE	FALSE
NC_016856.1__111857	NC_016856.1	CCAATACGCTGTTCCAGCAGATCCGGGTTAAACGGCAAGTC	111857	232	1	121	1	251	1	261	1	0	0	0	0	0	0	0	0	gene102	STM14_RS01060	STM14_0116	rapA	0	Genic	WP_001116976.1	RNA polymerase-associated protein RapA	FALSE	FALSE	FALSE	FALSE	TRUE	FALSE	FALSE
NC_016856.1__111858	NC_016856.1	CGACTTGCCGTTTAACCCGGATCTGCTGGAACAGCGTATTG	111858	207	1	108	1	260	1	240	1	0	0	0	0	0	0	0	0	gene102	STM14_RS01060	STM14_0116	rapA	0	Genic	WP_001116976.1	RNA polymerase-associated protein RapA	FALSE	FALSE	FALSE	FALSE	TRUE	FALSE	FALSE
NC_016856.1__111973	NC_016856.1	GCCGGTATCTTCTTCGGCGAACCAGGCGGCGGCGCGGTCGC	111973	0	0	0	0	0	0	51	0.47	0	0	57	0.45	0	0	42	0.49	gene102	STM14_RS01060	STM14_0116	rapA	0	Genic	WP_001116976.1	RNA polymerase-associated protein RapA	FALSE	FALSE	FALSE	FALSE	FALSE	FALSE	TRUE
NC_016856.1__112095	NC_016856.1	CGGTGGTCGCTTTGGCGCAGATCACCAGCACTTTTTGCGAA	112095	253	1	105	1	196	1	258	1	0	0	0	0	0	0	0	0	gene102	STM14_RS01060	STM14_0116	rapA	0	Genic	WP_001116976.1	RNA polymerase-associated protein RapA	FALSE	FALSE	FALSE	FALSE	TRUE	FALSE	FALSE
NC_016856.1__112096	NC_016856.1	GTTCGCAAAAAGTGCTGGTGATCTGCGCCAAAGCGACCACC	112096	234	1	88	1	235	1	269	1	0	0	0	0	0	0	0	0	gene102	STM14_RS01060	STM14_0116	rapA	0	Genic	WP_001116976.1	RNA polymerase-associated protein RapA	FALSE	FALSE	FALSE	FALSE	TRUE	FALSE	FALSE
NC_016856.1__112194	NC_016856.1	TCCGGAACAAATTTATCAGGAGTTCGAAGGCGATACCGGCA	112194	0	0	0	0	40	0.38	0	0	0	0	0	0	0	0	44	0.39	gene102	STM14_RS01060	STM14_0116	rapA	0	Genic	WP_001116976.1	RNA polymerase-associated protein RapA	FALSE	FALSE	FALSE	FALSE	FALSE	FALSE	TRUE
NC_016856.1__112235	NC_016856.1	TAGAGCATATCGCGGGCGCGATCTTCCGGGCTTTTACGCGC	112235	322	1	113	1	178	0.99	258	0.99	0	0	0	0	0	0	0	0	gene102	STM14_RS01060	STM14_0116	rapA	0	Genic	WP_001116976.1	RNA polymerase-associated protein RapA	FALSE	FALSE	FALSE	FALSE	TRUE	FALSE	FALSE
NC_016856.1__112236	NC_016856.1	CGCGCGTAAAAGCCCGGAAGATCGCGCCCGCGATATGCTCT	112236	263	1	148	1	176	1	298	1	0	0	0	0	0	0	0	0	gene102	STM14_RS01060	STM14_0116	rapA	0	Genic	WP_001116976.1	RNA polymerase-associated protein RapA	FALSE	FALSE	FALSE	FALSE	TRUE	FALSE	FALSE
NC_016856.1__112394	NC_016856.1	ACGCGGCTGGTGCCGTGGCGATCCATCAGCATCGACACCAG	112394	182	1	106	1	176	1	185	0.99	0	0	0	0	0	0	0	0	gene102	STM14_RS01060	STM14_0116	rapA	0	Genic	WP_001116976.1	RNA polymerase-associated protein RapA	FALSE	FALSE	FALSE	FALSE	TRUE	FALSE	FALSE
NC_016856.1__112395	NC_016856.1	GCTGGTGTCGATGCTGATGGATCGCCACGGCACCAGCCGCG	112395	194	0.98	97	0.98	150	0.97	251	0.98	0	0	0	0	0	0	0	0	gene102	STM14_RS01060	STM14_0116	rapA	0	Genic	WP_001116976.1	RNA polymerase-associated protein RapA	FALSE	FALSE	FALSE	FALSE	TRUE	FALSE	FALSE
NC_016856.1__112445	NC_016856.1	GCGGCCTGCGCATCGTCGCGATCGCTATTAGCGGCCTGCAA	112445	262	1	152	1	226	1	273	1	0	0	0	0	0	0	0	0	gene102	STM14_RS01060	STM14_0116	rapA	0	Genic	WP_001116976.1	RNA polymerase-associated protein RapA	FALSE	FALSE	FALSE	FALSE	TRUE	FALSE	FALSE
NC_016856.1__112446	NC_016856.1	GTTGCAGGCCGCTAATAGCGATCGCGACGATGCGCAGGCCG	112446	217	1	122	1	159	1	216	1	0	0	0	0	0	0	0	0	gene102	STM14_RS01060	STM14_0116	rapA	0	Genic	WP_001116976.1	RNA polymerase-associated protein RapA	FALSE	FALSE	FALSE	FALSE	TRUE	FALSE	FALSE
NC_016856.1__112491	NC_016856.1	GTTCAATATCCTGTTCGCCGATCAGATCGCCCAGCCTGTTC	112491	198	1	123	1	182	1	293	1	0	0	0	0	0	0	0	0	gene102	STM14_RS01060	STM14_0116	rapA	0	Genic	WP_001116976.1	RNA polymerase-associated protein RapA	FALSE	FALSE	FALSE	FALSE	TRUE	FALSE	FALSE
NC_016856.1__112492	NC_016856.1	TGAACAGGCTGGGCGATCTGATCGGCGAACAGGATATTGAA	112492	231	0.97	93	0.91	171	0.97	223	1	0	0	0	0	0	0	0	0	gene102	STM14_RS01060	STM14_0116	rapA	0	Genic	WP_001116976.1	RNA polymerase-associated protein RapA	FALSE	FALSE	FALSE	FALSE	TRUE	FALSE	FALSE
NC_016856.1__112494	NC_016856.1	CAATATCCTGTTCGCCGATCAGATCGCCCAGCCTGTTCAGT	112494	236	0.97	108	0.99	175	1	265	1	203	1	319	1	92	1	200	1	gene102	STM14_RS01060	STM14_0116	rapA	0	Genic	WP_001116976.1	RNA polymerase-associated protein RapA	FALSE	FALSE	FALSE	FALSE	FALSE	TRUE	FALSE
NC_016856.1__112496	NC_016856.1	ATATCCTGTTCGCCGATCAGATCGCCCAGCCTGTTCAGTTC	112496	241	1	123	1	197	1	237	1	0	0	0	0	0	0	0	0	gene102	STM14_RS01060	STM14_0116	rapA	0	Genic	WP_001116976.1	RNA polymerase-associated protein RapA	FALSE	FALSE	FALSE	FALSE	TRUE	FALSE	FALSE
NC_016856.1__112497	NC_016856.1	CGAACTGAACAGGCTGGGCGATCTGATCGGCGAACAGGATA	112497	245	1	127	1	162	0.99	265	1	0	0	0	0	0	0	0	0	gene102	STM14_RS01060	STM14_0116	rapA	0	Genic	WP_001116976.1	RNA polymerase-associated protein RapA	FALSE	FALSE	FALSE	FALSE	TRUE	FALSE	FALSE
NC_016856.1__112625	NC_016856.1	AAATCGTGGAAACGGTTCGGATCCAGCAGGCGCAGACGGGC	112625	190	1	113	0.99	181	0.99	212	1	0	0	0	0	0	0	0	0	gene102	STM14_RS01060	STM14_0116	rapA	0	Genic	WP_001116976.1	RNA polymerase-associated protein RapA	FALSE	FALSE	FALSE	FALSE	TRUE	FALSE	FALSE
NC_016856.1__112626	NC_016856.1	CGCCCGTCTGCGCCTGCTGGATCCGAACCGTTTCCACGATT	112626	198	0.9	105	0.99	140	0.97	224	0.96	0	0	0	0	0	0	0	0	gene102	STM14_RS01060	STM14_0116	rapA	0	Genic	WP_001116976.1	RNA polymerase-associated protein RapA	FALSE	FALSE	FALSE	FALSE	TRUE	FALSE	FALSE
NC_016856.1__112796	NC_016856.1	GCTTCGTCGACCACCAGCAGATCCCACTCGGCGTCGCACAA	112796	294	1	135	1	201	1	284	1	0	0	0	0	0	0	0	0	gene102	STM14_RS01060	STM14_0116	rapA	0	Genic	WP_001116976.1	RNA polymerase-associated protein RapA	FALSE	FALSE	FALSE	FALSE	TRUE	FALSE	FALSE
NC_016856.1__112797	NC_016856.1	TTTGTGCGACGCCGAGTGGGATCTGCTGGTGGTCGACGAAG	112797	275	1	111	1	181	0.99	260	0.99	0	0	0	0	0	0	0	0	gene102	STM14_RS01060	STM14_0116	rapA	0	Genic	WP_001116976.1	RNA polymerase-associated protein RapA	FALSE	FALSE	FALSE	FALSE	TRUE	FALSE	FALSE
NC_016856.1__112863	NC_016856.1	GGGCGAAATCCAGCGAGCAGATCACCAGTTGTTCGGTTTCA	112863	207	0.93	113	1	167	1	218	0.98	0	0	0	0	0	0	0	0	gene102	STM14_RS01060	STM14_0116	rapA	0	Genic	WP_001116976.1	RNA polymerase-associated protein RapA	FALSE	FALSE	FALSE	FALSE	TRUE	FALSE	FALSE
NC_016856.1__112864	NC_016856.1	TTGAAACCGAACAACTGGTGATCTGCTCGCTGGATTTCGCC	112864	262	1	131	1	178	1	222	1	0	0	0	0	0	0	0	0	gene102	STM14_RS01060	STM14_0116	rapA	0	Genic	WP_001116976.1	RNA polymerase-associated protein RapA	FALSE	FALSE	FALSE	FALSE	TRUE	FALSE	FALSE
NC_016856.1__113007	NC_016856.1	GCAGGGTTTCCGGAACGATGATCAATACGCGTTCCGCCGCG	113007	243	1	102	0.98	174	1	230	1	0	0	0	0	0	0	0	0	gene102	STM14_RS01060	STM14_0116	rapA	0	Genic	WP_001116976.1	RNA polymerase-associated protein RapA	FALSE	FALSE	FALSE	FALSE	TRUE	FALSE	FALSE
NC_016856.1__113008	NC_016856.1	GCGCGGCGGAACGCGTATTGATCATCGTTCCGGAAACCCTG	113008	225	0.98	94	0.99	200	0.99	229	0.98	0	0	0	0	0	0	0	0	gene102	STM14_RS01060	STM14_0116	rapA	0	Genic	WP_001116976.1	RNA polymerase-associated protein RapA	FALSE	FALSE	FALSE	FALSE	TRUE	FALSE	FALSE
NC_016856.1__113157	NC_016856.1	CGATATTAAGCTGATGCGGGATCAGATTGGTCCGCTGACCG	113157	252	1	107	0.99	201	0.99	273	1	0	0	0	0	0	0	0	0	gene102	STM14_RS01060	STM14_0116	rapA	0	Genic	WP_001116976.1	RNA polymerase-associated protein RapA	FALSE	FALSE	FALSE	FALSE	TRUE	FALSE	FALSE
NC_016856.1__113158	NC_016856.1	GCGGTCAGCGGACCAATCTGATCCCGCATCAGCTTAATATC	113158	302	1	125	1	213	1	339	1	0	0	0	0	0	0	0	0	gene102	STM14_RS01060	STM14_0116	rapA	0	Genic	WP_001116976.1	RNA polymerase-associated protein RapA	FALSE	FALSE	FALSE	FALSE	TRUE	FALSE	FALSE
NC_016856.1__113160	NC_016856.1	TATTAAGCTGATGCGGGATCAGATTGGTCCGCTGACCGCGC	113160	247	1	113	0.99	162	0.9	249	1	196	0.96	391	1	103	1	177	0.95	gene102	STM14_RS01060	STM14_0116	rapA	0	Genic	WP_001116976.1	RNA polymerase-associated protein RapA	FALSE	FALSE	FALSE	FALSE	FALSE	TRUE	FALSE
NC_016856.1__113212	NC_016856.1	ATCGCGCCCGTAAATTTCAGAGCGAGCAGTACCGGATGCCA	113212	205	0.99	95	0.94	125	0.9	161	0.9	161	0.89	299	1	96	1	169	0.98	gene102	STM14_RS01060	STM14_0116	rapA	0	Genic	WP_001116976.1	RNA polymerase-associated protein RapA	FALSE	TRUE	FALSE	FALSE	FALSE	FALSE	FALSE
NC_016856.1__113249	NC_016856.1	CGATAGCGCAGCGCGAACCGATCCATTCGATCGATTTGACC	113249	256	1	107	0.99	199	1	197	0.94	0	0	0	0	0	0	0	0	gene102	STM14_RS01060	STM14_0116	rapA	0	Genic	WP_001116976.1	RNA polymerase-associated protein RapA	FALSE	FALSE	FALSE	FALSE	TRUE	FALSE	FALSE
NC_016856.1__113250	NC_016856.1	CGGTCAAATCGATCGAATGGATCGGTTCGCGCTGCGCTATC	113250	275	1	92	0.92	168	1	222	0.99	0	0	0	0	0	0	0	0	gene102	STM14_RS01060	STM14_0116	rapA	0	Genic	WP_001116976.1	RNA polymerase-associated protein RapA	FALSE	FALSE	FALSE	FALSE	TRUE	FALSE	FALSE
NC_016856.1__113258	NC_016856.1	AGCGCGAACCGATCCATTCGATCGATTTGACCGGCGAACAG	113258	269	1	103	1	209	1	190	0.96	0	0	0	0	0	0	0	0	gene102	STM14_RS01060	STM14_0116	rapA	0	Genic	WP_001116976.1	RNA polymerase-associated protein RapA	FALSE	FALSE	FALSE	FALSE	TRUE	FALSE	FALSE
NC_016856.1__113259	NC_016856.1	TCTGTTCGCCGGTCAAATCGATCGAATGGATCGGTTCGCGC	113259	219	1	94	1	147	1	259	1	0	0	0	0	0	0	0	0	gene102	STM14_RS01060	STM14_0116	rapA	0	Genic	WP_001116976.1	RNA polymerase-associated protein RapA	FALSE	FALSE	FALSE	FALSE	TRUE	FALSE	FALSE
NC_016856.1__113282	NC_016856.1	ATTTGACCGGCGAACAGACGATCCTGGGGCTTACTGAAAAC	113282	298	1	109	1	206	1	253	1	0	0	0	0	0	0	0	0	gene102	STM14_RS01060	STM14_0116	rapA	0	Genic	WP_001116976.1	RNA polymerase-associated protein RapA	FALSE	FALSE	FALSE	FALSE	TRUE	FALSE	FALSE
NC_016856.1__113283	NC_016856.1	GGTTTTCAGTAAGCCCCAGGATCGTCTGTTCGCCGGTCAAA	113283	280	1	115	1	168	0.94	244	1	0	0	0	0	0	0	0	0	gene102	STM14_RS01060	STM14_0116	rapA	0	Genic	WP_001116976.1	RNA polymerase-associated protein RapA	FALSE	FALSE	FALSE	FALSE	TRUE	FALSE	FALSE
NC_016856.1__113590	NC_016856.1	CACTTGGTCAACGCTGGATCAGCGATACAGAAAGCGAGCTG	113590	232	0.98	114	1	145	0.93	211	0.86	210	0.97	320	0.94	74	0.8	218	1	gene102	STM14_RS01060	STM14_0116	rapA	0	Genic	WP_001116976.1	RNA polymerase-associated protein RapA	FALSE	FALSE	FALSE	FALSE	FALSE	TRUE	FALSE
NC_016856.1__113592	NC_016856.1	GCTCGCTTTCTGTATCGCTGATCCAGCGTTGACCAAGTGTA	113592	287	1	128	1	189	1	264	1	0	0	0	0	0	0	0	0	gene102	STM14_RS01060	STM14_0116	rapA	0	Genic	WP_001116976.1	RNA polymerase-associated protein RapA	FALSE	FALSE	FALSE	FALSE	TRUE	FALSE	FALSE
NC_016856.1__113593	NC_016856.1	TTACACTTGGTCAACGCTGGATCAGCGATACAGAAAGCGAG	113593	234	0.93	102	0.97	177	0.95	230	0.95	0	0	0	0	0	0	0	0	gene102	STM14_RS01060	STM14_0116	rapA	0	Genic	WP_001116976.1	RNA polymerase-associated protein RapA	FALSE	FALSE	FALSE	FALSE	TRUE	FALSE	FALSE
NC_016856.1__114610	NC_016856.1	ATTGACGACGCCAGACGGGGATCGAAAAAGCGACAGGCCGT	114610	262	1	66	1	198	1	245	1	0	0	0	0	0	0	0	0	gene103	STM14_RS01065	STM14_0117	polB	0	Genic	0	0	FALSE	FALSE	FALSE	FALSE	TRUE	FALSE	FALSE
NC_016856.1__114611	NC_016856.1	CACGGCCTGTCGCTTTTTCGATCCCCGTCTGGCGTCGTCAA	114611	286	1	86	1	183	1	327	1	0	0	0	0	0	0	0	0	gene103	STM14_RS01065	STM14_0117	polB	0	Genic	0	0	FALSE	FALSE	FALSE	FALSE	TRUE	FALSE	FALSE
NC_016856.1__114808	NC_016856.1	CCTTCGGTACTGTGTTCCGGATCCGGCTGCGCCATGCCTTC	114808	268	0.99	114	0.99	219	1	297	1	0	0	0	0	0	0	0	0	gene103	STM14_RS01065	STM14_0117	polB	0	Genic	0	0	FALSE	FALSE	FALSE	FALSE	TRUE	FALSE	FALSE
NC_016856.1__114809	NC_016856.1	CGAAGGCATGGCGCAGCCGGATCCGGAACACAGTACCGAAG	114809	226	0.96	72	0.91	157	0.87	216	0.92	0	0	0	0	0	0	0	0	gene103	STM14_RS01065	STM14_0117	polB	0	Genic	0	0	FALSE	FALSE	FALSE	FALSE	TRUE	FALSE	FALSE
NC_016856.1__114844	NC_016856.1	CCTTCGACCAGCCCGACGGGATCAATCAAAAACGTGCGGAT	114844	195	0.99	114	1	201	0.99	209	0.93	0	0	0	0	0	0	0	0	gene103	STM14_RS01065	STM14_0117	polB	0	Genic	0	0	FALSE	FALSE	FALSE	FALSE	TRUE	FALSE	FALSE
NC_016856.1__114845	NC_016856.1	TATCCGCACGTTTTTGATTGATCCCGTCGGGCTGGTCGAAG	114845	246	0.99	103	1	199	1	261	1	0	0	0	0	0	0	0	0	gene103	STM14_RS01065	STM14_0117	polB	0	Genic	0	0	FALSE	FALSE	FALSE	FALSE	TRUE	FALSE	FALSE
NC_016856.1__115054	NC_016856.1	GCGACCGAACCGCCGTGGCGATCGACCGGCAGGCCGTTGAT	115054	145	1	58	0.88	179	1	169	1	0	0	0	0	0	0	0	0	gene103	STM14_RS01065	STM14_0117	polB	0	Genic	0	0	FALSE	FALSE	FALSE	FALSE	TRUE	FALSE	FALSE
NC_016856.1__115055	NC_016856.1	GATCAACGGCCTGCCGGTCGATCGCCACGGCGGTTCGGTCG	115055	169	0.94	79	1	175	0.95	249	1	0	0	0	0	0	0	0	0	gene103	STM14_RS01065	STM14_0117	polB	0	Genic	0	0	FALSE	FALSE	FALSE	FALSE	TRUE	FALSE	FALSE
NC_016856.1__115073	NC_016856.1	GATCGACCGGCAGGCCGTTGATCGTCGCGCGTTCCAGCAAA	115073	212	1	99	0.99	203	1	280	1	0	0	0	0	0	0	0	0	gene103	STM14_RS01065	STM14_0117	polB	0	Genic	0	0	FALSE	FALSE	FALSE	FALSE	TRUE	FALSE	FALSE
NC_016856.1__115074	NC_016856.1	TTTTGCTGGAACGCGCGACGATCAACGGCCTGCCGGTCGAT	115074	217	0.99	80	1	183	0.98	252	1	0	0	0	0	0	0	0	0	gene103	STM14_RS01065	STM14_0117	polB	0	Genic	0	0	FALSE	FALSE	FALSE	FALSE	TRUE	FALSE	FALSE
NC_016856.1__115103	NC_016856.1	GTTCCAGCAAAAACGGCATGATCTCGGTTTTATGGAAAATG	115103	232	1	73	0.99	201	1	251	1	0	0	0	0	0	0	0	0	gene103	STM14_RS01065	STM14_0117	polB	0	Genic	0	0	FALSE	FALSE	FALSE	FALSE	TRUE	FALSE	FALSE
NC_016856.1__115104	NC_016856.1	GCATTTTCCATAAAACCGAGATCATGCCGTTTTTGCTGGAA	115104	193	1	91	1	180	0.98	265	1	0	0	0	0	0	0	0	0	gene103	STM14_RS01065	STM14_0117	polB	0	Genic	0	0	FALSE	FALSE	FALSE	FALSE	TRUE	FALSE	FALSE
NC_016856.1__115192	NC_016856.1	TTATCCTGGGCAAAGCGGCGATCGATCTCATCCATACGATC	115192	168	0.99	76	1	212	1	226	1	0	0	0	0	0	0	0	0	gene103	STM14_RS01065	STM14_0117	polB	0	Genic	0	0	FALSE	FALSE	FALSE	FALSE	TRUE	FALSE	FALSE
NC_016856.1__115193	NC_016856.1	GGATCGTATGGATGAGATCGATCGCCGCTTTGCCCAGGATA	115193	193	0.97	88	1	181	0.99	217	0.98	0	0	0	0	0	0	0	0	gene103	STM14_RS01065	STM14_0117	polB	0	Genic	0	0	FALSE	FALSE	FALSE	FALSE	TRUE	FALSE	FALSE
NC_016856.1__115196	NC_016856.1	CCTGGGCAAAGCGGCGATCGATCTCATCCATACGATCCCAG	115196	194	0.96	80	1	180	0.97	223	0.95	0	0	0	0	0	0	0	0	gene103	STM14_RS01065	STM14_0117	polB	0	Genic	0	0	FALSE	FALSE	FALSE	FALSE	TRUE	FALSE	FALSE
NC_016856.1__115197	NC_016856.1	CCTGGGATCGTATGGATGAGATCGATCGCCGCTTTGCCCAG	115197	263	1	86	1	216	1	296	1	0	0	0	0	0	0	0	0	gene103	STM14_RS01065	STM14_0117	polB	0	Genic	0	0	FALSE	FALSE	FALSE	FALSE	TRUE	FALSE	FALSE
NC_016856.1__115210	NC_016856.1	CGATCGATCTCATCCATACGATCCCAGGGGTTATCAATGGA	115210	207	1	95	1	190	1	289	1	0	0	0	0	0	0	0	0	gene103	STM14_RS01065	STM14_0117	polB	0	Genic	0	0	FALSE	FALSE	FALSE	FALSE	TRUE	FALSE	FALSE
NC_016856.1__115211	NC_016856.1	ATCCATTGATAACCCCTGGGATCGTATGGATGAGATCGATC	115211	187	0.98	86	0.97	186	0.98	226	0.93	0	0	0	0	0	0	0	0	gene103	STM14_RS01065	STM14_0117	polB	0	Genic	0	0	FALSE	FALSE	FALSE	FALSE	TRUE	FALSE	FALSE
NC_016856.1__115336	NC_016856.1	GTTTTTTTCGCCCAGGCCAGAGGGCGAGTCATTATCGATGG	115336	186	1	82	1	142	1	262	1	234	1	300	1	110	0.95	240	1	gene103	STM14_RS01065	STM14_0117	polB	0	Genic	0	0	FALSE	TRUE	FALSE	FALSE	FALSE	FALSE	FALSE
NC_016856.1__115353	NC_016856.1	CCCTCTGGCCTGGGCGAAAAAAACGCCGTTTTTGAAGCCAT	115353	0	0	0	0	0	0	0	0	0	0	0	0	0	0	40	0.36	gene103	STM14_RS01065	STM14_0117	polB	0	Genic	0	0	FALSE	FALSE	FALSE	FALSE	FALSE	FALSE	TRUE
NC_016856.1__115354	NC_016856.1	CCTCTGGCCTGGGCGAAAAAAACGCCGTTTTTGAAGCCATG	115354	0	0	0	0	41	0.33	0	0	0	0	0	0	0	0	0	0	gene103	STM14_RS01065	STM14_0117	polB	0	Genic	0	0	FALSE	FALSE	FALSE	FALSE	FALSE	FALSE	TRUE
NC_016856.1__115498	NC_016856.1	CAGCCGATGATGACATCAGGATCATGTTCGGCAAACCAGGC	115498	233	1	79	1	183	1	252	1	0	0	0	0	0	0	0	0	gene103	STM14_RS01065	STM14_0117	polB	0	Genic	0	0	FALSE	FALSE	FALSE	FALSE	TRUE	FALSE	FALSE
NC_016856.1__115499	NC_016856.1	CGCCTGGTTTGCCGAACATGATCCTGATGTCATCATCGGCT	115499	237	1	109	1	186	1	253	1	0	0	0	0	0	0	0	0	gene103	STM14_RS01065	STM14_0117	polB	0	Genic	0	0	FALSE	FALSE	FALSE	FALSE	TRUE	FALSE	FALSE
NC_016856.1__115515	NC_016856.1	AGGATCATGTTCGGCAAACCAGGCGTTGAGTTTTTCCAGCA	115515	0	0	0	0	0	0	54	0.33	0	0	0	0	0	0	0	0	gene103	STM14_RS01065	STM14_0117	polB	0	Genic	0	0	FALSE	FALSE	FALSE	FALSE	FALSE	FALSE	TRUE
NC_016856.1__116308	NC_016856.1	CCAGGATTTATAGCGGGTGGATCGCGTGGGTGATGAGCGGC	116308	259	0.97	125	0.97	218	0.98	255	0.97	0	0	0	0	0	0	0	0	gene104	STM14_RS01070	STM14_0118	NA	0	Genic	WP_000877512.1	YdcF family protein	FALSE	FALSE	FALSE	FALSE	TRUE	FALSE	FALSE
NC_016856.1__116309	NC_016856.1	AGCCGCTCATCACCCACGCGATCCACCCGCTATAAATCCTG	116309	238	1	98	1	177	1	251	1	0	0	0	0	0	0	0	0	gene104	STM14_RS01070	STM14_0118	NA	0	Genic	WP_000877512.1	YdcF family protein	FALSE	FALSE	FALSE	FALSE	TRUE	FALSE	FALSE
NC_016856.1__116381	NC_016856.1	AGACGCAGCATATGCAGCGGATCGCTGACCAGTAACGCTGT	116381	229	1	98	1	234	0.99	278	1	0	0	0	0	0	0	0	0	gene104	STM14_RS01070	STM14_0118	NA	0	Genic	WP_000877512.1	YdcF family protein	FALSE	FALSE	FALSE	FALSE	TRUE	FALSE	FALSE
NC_016856.1__116382	NC_016856.1	CACAGCGTTACTGGTCAGCGATCCGCTGCATATGCTGCGTC	116382	263	1	93	1	196	0.99	301	1	0	0	0	0	0	0	0	0	gene104	STM14_RS01070	STM14_0118	NA	0	Genic	WP_000877512.1	YdcF family protein	FALSE	FALSE	FALSE	FALSE	TRUE	FALSE	FALSE
NC_016856.1__116618	NC_016856.1	TGGTAAAGCCAGATGGCATGATCCAGTCTGGCCTGAAAAAC	116618	251	0.99	135	1	226	1	275	1	0	0	0	0	0	0	0	0	gene104	STM14_RS01070	STM14_0118	NA	0	Genic	WP_000877512.1	YdcF family protein	FALSE	FALSE	FALSE	FALSE	TRUE	FALSE	FALSE
NC_016856.1__116619	NC_016856.1	CGTTTTTCAGGCCAGACTGGATCATGCCATCTGGCTTTACC	116619	230	1	81	0.91	202	1	204	0.96	0	0	0	0	0	0	0	0	gene104	STM14_RS01070	STM14_0118	NA	0	Genic	WP_000877512.1	YdcF family protein	FALSE	FALSE	FALSE	FALSE	TRUE	FALSE	FALSE
NC_016856.1__116951	NC_016856.1	AGTTATCTATGCTCCTGGGGACTCACTCCCTTGCCGCCTTT	116951	0	0	0	0	0	0	0	0	0	0	41	0.35	0	0	0	0	gene105	STM14_RS24340	#N/A	#N/A	0	Genic	0	0	FALSE	FALSE	FALSE	FALSE	FALSE	FALSE	TRUE
NC_016856.1__117430	NC_016856.1	ATAAAAATTAAATTATGCAGAGAGTTCCCGACGAATTCGCA	117430	204	0.92	90	1	132	0.89	171	0.94	281	1	332	1	150	1	227	1	gene107	STM14_RS01075	STM14_0119	NA	98	Upstream	WP_001103147.1	DUF4751 domain-containing protein	FALSE	TRUE	FALSE	FALSE	FALSE	FALSE	FALSE
NC_016856.1__117521	NC_016856.1	ATTTGTGGTATTCGGGAATGATCTTTTATGAATGTGAGTAT	117521	235	1	107	0.99	234	1	253	1	0	0	0	0	0	0	0	0	gene107	STM14_RS01075	STM14_0119	NA	7	Upstream	WP_001103147.1	DUF4751 domain-containing protein	FALSE	FALSE	FALSE	FALSE	TRUE	FALSE	FALSE
NC_016856.1__117522	NC_016856.1	CATACTCACATTCATAAAAGATCATTCCCGAATACCACAAA	117522	232	0.97	115	1	163	0.93	218	1	0	0	0	0	0	0	0	0	gene107	STM14_RS01075	STM14_0119	NA	6	Upstream	WP_001103147.1	DUF4751 domain-containing protein	FALSE	FALSE	FALSE	FALSE	TRUE	FALSE	FALSE
NC_016856.1__117863	NC_016856.1	CTTTGATAGACGTAATGATCAGAACTCACATATTCAATAAT	117863	231	0.98	76	0.98	149	0.93	215	0.99	238	1	352	1	216	1	194	0.92	gene107	STM14_RS01075	STM14_0119	NA	0	Genic	WP_001103147.1	DUF4751 domain-containing protein	FALSE	FALSE	FALSE	FALSE	FALSE	TRUE	FALSE
NC_016856.1__117865	NC_016856.1	TATTGAATATGTGAGTTCTGATCATTACGTCTATCAAAGCG	117865	236	1	78	0.94	180	0.94	274	1	0	0	0	0	0	0	0	0	gene107	STM14_RS01075	STM14_0119	NA	0	Genic	WP_001103147.1	DUF4751 domain-containing protein	FALSE	FALSE	FALSE	FALSE	TRUE	FALSE	FALSE
NC_016856.1__117866	NC_016856.1	GCGCTTTGATAGACGTAATGATCAGAACTCACATATTCAAT	117866	232	0.97	92	1	140	0.81	202	0.98	0	0	0	0	0	0	0	0	gene107	STM14_RS01075	STM14_0119	NA	0	Genic	WP_001103147.1	DUF4751 domain-containing protein	FALSE	FALSE	FALSE	FALSE	TRUE	FALSE	FALSE
NC_016856.1__118056	NC_016856.1	GCGCAAGCTGGCGGCAGAAGATCCCCATATAGGCCACTTCT	118056	243	1	81	1	266	1	259	1	0	0	0	0	0	0	0	0	gene108	STM14_RS01080	STM14_0120	araD	0	Genic	WP_000888683.1	L-ribulose-5-phosphate 4-epimerase	FALSE	FALSE	FALSE	FALSE	TRUE	FALSE	FALSE
NC_016856.1__118057	NC_016856.1	AAGAAGTGGCCTATATGGGGATCTTCTGCCGCCAGCTTGCG	118057	259	1	76	1	192	0.99	264	0.99	0	0	0	0	0	0	0	0	gene108	STM14_RS01080	STM14_0120	araD	0	Genic	WP_000888683.1	L-ribulose-5-phosphate 4-epimerase	FALSE	FALSE	FALSE	FALSE	TRUE	FALSE	FALSE
NC_016856.1__118550	NC_016856.1	ACCAGTACGCCGCGTTCGCGATCGACGGCGCTAACGTTACC	118550	271	1	93	0.98	174	1	238	1	0	0	0	0	0	0	0	0	gene108	STM14_RS01080	STM14_0120	araD	0	Genic	WP_000888683.1	L-ribulose-5-phosphate 4-epimerase	FALSE	FALSE	FALSE	FALSE	TRUE	FALSE	FALSE
NC_016856.1__118551	NC_016856.1	GGGTAACGTTAGCGCCGTCGATCGCGAACGCGGCGTACTGG	118551	297	1	114	1	175	1	306	1	0	0	0	0	0	0	0	0	gene108	STM14_RS01080	STM14_0120	araD	0	Genic	WP_000888683.1	L-ribulose-5-phosphate 4-epimerase	FALSE	FALSE	FALSE	FALSE	TRUE	FALSE	FALSE
NC_016856.1__118637	NC_016856.1	TCCAGTACCTGGCGTTTGAGATCTTCTAACATTGTTTTCTC	118637	305	1	112	1	240	1	282	1	0	0	0	0	0	0	0	0	gene108	STM14_RS01080	STM14_0120	araD	0	Genic	WP_000888683.1	L-ribulose-5-phosphate 4-epimerase	FALSE	FALSE	FALSE	FALSE	TRUE	FALSE	FALSE
NC_016856.1__118638	NC_016856.1	GGAGAAAACAATGTTAGAAGATCTCAAACGCCAGGTACTGG	118638	234	1	80	0.9	148	0.97	245	1	0	0	0	0	0	0	0	0	gene108	STM14_RS01080	STM14_0120	araD	0	Genic	WP_000888683.1	L-ribulose-5-phosphate 4-epimerase	FALSE	FALSE	FALSE	FALSE	TRUE	FALSE	FALSE
NC_016856.1__118918	NC_016856.1	AACTGGCGCATATCGTTCAGATCCAGCGCGTGGCTGAAGAC	118918	297	1	102	1	176	1	306	1	0	0	0	0	0	0	0	0	gene109	STM14_RS01085	STM14_0121	araA	0	Genic	WP_000151691.1	L-arabinose isomerase	FALSE	FALSE	FALSE	FALSE	TRUE	FALSE	FALSE
NC_016856.1__118919	NC_016856.1	CGTCTTCAGCCACGCGCTGGATCTGAACGATATGCGCCAGT	118919	259	1	99	1	115	0.82	233	1	0	0	0	0	0	0	0	0	gene109	STM14_RS01085	STM14_0121	araA	0	Genic	WP_000151691.1	L-arabinose isomerase	FALSE	FALSE	FALSE	FALSE	TRUE	FALSE	FALSE
NC_016856.1__118990	NC_016856.1	GCTTCGGAGGCGGTCGGCAGATCCGGCTGCGCCTTCCACAG	118990	255	0.98	108	1	180	1	229	0.98	0	0	0	0	0	0	0	0	gene109	STM14_RS01085	STM14_0121	araA	0	Genic	WP_000151691.1	L-arabinose isomerase	FALSE	FALSE	FALSE	FALSE	TRUE	FALSE	FALSE
NC_016856.1__118991	NC_016856.1	GCTGTGGAAGGCGCAGCCGGATCTGCCGACCGCCTCCGAAG	118991	297	1	130	1	173	1	293	1	0	0	0	0	0	0	0	0	gene109	STM14_RS01085	STM14_0121	araA	0	Genic	WP_000151691.1	L-arabinose isomerase	FALSE	FALSE	FALSE	FALSE	TRUE	FALSE	FALSE
NC_016856.1__119089	NC_016856.1	TTGACCAGCAGGCGATAACGATCGCCGAGGTCGATCAGGCT	119089	242	1	79	1	243	1	243	1	0	0	0	0	0	0	0	0	gene109	STM14_RS01085	STM14_0121	araA	0	Genic	WP_000151691.1	L-arabinose isomerase	FALSE	FALSE	FALSE	FALSE	TRUE	FALSE	FALSE
NC_016856.1__119090	NC_016856.1	CAGCCTGATCGACCTCGGCGATCGTTATCGCCTGCTGGTCA	119090	311	1	109	1	180	1	318	1	0	0	0	0	0	0	0	0	gene109	STM14_RS01085	STM14_0121	araA	0	Genic	WP_000151691.1	L-arabinose isomerase	FALSE	FALSE	FALSE	FALSE	TRUE	FALSE	FALSE
NC_016856.1__119102	NC_016856.1	GATAACGATCGCCGAGGTCGATCAGGCTGGCGACGATCGCC	119102	253	1	85	1	148	0.95	282	1	0	0	0	0	0	0	0	0	gene109	STM14_RS01085	STM14_0121	araA	0	Genic	WP_000151691.1	L-arabinose isomerase	FALSE	FALSE	FALSE	FALSE	TRUE	FALSE	FALSE
NC_016856.1__119103	NC_016856.1	CGGCGATCGTCGCCAGCCTGATCGACCTCGGCGATCGTTAT	119103	322	0.99	112	1	184	1	261	1	0	0	0	0	0	0	0	0	gene109	STM14_RS01085	STM14_0121	araA	0	Genic	WP_000151691.1	L-arabinose isomerase	FALSE	FALSE	FALSE	FALSE	TRUE	FALSE	FALSE
NC_016856.1__119105	NC_016856.1	AACGATCGCCGAGGTCGATCAGGCTGGCGACGATCGCCGGG	119105	243	1	75	0.92	139	0.88	231	0.98	225	0.98	323	0.9	171	1	264	1	gene109	STM14_RS01085	STM14_0121	araA	0	Genic	WP_000151691.1	L-arabinose isomerase	FALSE	FALSE	FALSE	FALSE	FALSE	TRUE	FALSE
NC_016856.1__119117	NC_016856.1	GGTCGATCAGGCTGGCGACGATCGCCGGGCCGGTTTGGGTA	119117	282	1	123	1	175	1	267	1	0	0	0	0	0	0	0	0	gene109	STM14_RS01085	STM14_0121	araA	0	Genic	WP_000151691.1	L-arabinose isomerase	FALSE	FALSE	FALSE	FALSE	TRUE	FALSE	FALSE
NC_016856.1__119118	NC_016856.1	ATACCCAAACCGGCCCGGCGATCGTCGCCAGCCTGATCGAC	119118	275	1	99	1	150	0.97	260	1	0	0	0	0	0	0	0	0	gene109	STM14_RS01085	STM14_0121	araA	0	Genic	WP_000151691.1	L-arabinose isomerase	FALSE	FALSE	FALSE	FALSE	TRUE	FALSE	FALSE
NC_016856.1__119158	NC_016856.1	TTGAAAATCAAACGCGCCGGATCTTCCTTGCCGCCAATGCC	119158	277	1	86	1	194	1	298	1	0	0	0	0	0	0	0	0	gene109	STM14_RS01085	STM14_0121	araA	0	Genic	WP_000151691.1	L-arabinose isomerase	FALSE	FALSE	FALSE	FALSE	TRUE	FALSE	FALSE
NC_016856.1__119159	NC_016856.1	CGGCATTGGCGGCAAGGAAGATCCGGCGCGTTTGATTTTCA	119159	291	1	106	1	194	1	292	1	0	0	0	0	0	0	0	0	gene109	STM14_RS01085	STM14_0121	araA	0	Genic	WP_000151691.1	L-arabinose isomerase	FALSE	FALSE	FALSE	FALSE	TRUE	FALSE	FALSE
NC_016856.1__119198	NC_016856.1	CGAGGTGCTGGACGTCGAGGATCGGTTTCTCTTCCACCGCG	119198	275	1	103	1	193	1	269	1	0	0	0	0	0	0	0	0	gene109	STM14_RS01085	STM14_0121	araA	0	Genic	WP_000151691.1	L-arabinose isomerase	FALSE	FALSE	FALSE	FALSE	TRUE	FALSE	FALSE
NC_016856.1__119199	NC_016856.1	TCGCGGTGGAAGAGAAACCGATCCTCGACGTCCAGCACCTC	119199	290	1	100	0.98	162	0.97	244	1	0	0	0	0	0	0	0	0	gene109	STM14_RS01085	STM14_0121	araA	0	Genic	WP_000151691.1	L-arabinose isomerase	FALSE	FALSE	FALSE	FALSE	TRUE	FALSE	FALSE
NC_016856.1__119260	NC_016856.1	ATGTGCGAGCCGAGCACCAGATCGTTGCCTTTCTCGAAGTG	119260	241	1	103	1	154	0.96	242	1	0	0	0	0	0	0	0	0	gene109	STM14_RS01085	STM14_0121	araA	0	Genic	WP_000151691.1	L-arabinose isomerase	FALSE	FALSE	FALSE	FALSE	TRUE	FALSE	FALSE
NC_016856.1__119261	NC_016856.1	CCACTTCGAGAAAGGCAACGATCTGGTGCTCGGCTCGCACA	119261	274	1	113	1	152	0.98	296	1	0	0	0	0	0	0	0	0	gene109	STM14_RS01085	STM14_0121	araA	0	Genic	WP_000151691.1	L-arabinose isomerase	FALSE	FALSE	FALSE	FALSE	TRUE	FALSE	FALSE
NC_016856.1__119353	NC_016856.1	ACTTTCATAATGCGAAGCAGAGCGGCGGTTTTCCAGTCGCC	119353	246	1	82	0.9	154	0.96	215	0.98	232	0.96	335	0.93	189	1	250	0.95	gene109	STM14_RS01085	STM14_0121	araA	0	Genic	WP_000151691.1	L-arabinose isomerase	FALSE	TRUE	FALSE	FALSE	FALSE	FALSE	FALSE
NC_016856.1__119608	NC_016856.1	CTTTCATACTCGTCAATCAGAGCGTTGATATCGCCGTCGCC	119608	237	0.88	84	0.9	162	0.88	231	0.95	245	0.93	386	1	148	1	294	0.98	gene109	STM14_RS01085	STM14_0121	araA	0	Genic	WP_000151691.1	L-arabinose isomerase	FALSE	TRUE	FALSE	FALSE	FALSE	FALSE	FALSE
NC_016856.1__119653	NC_016856.1	GAATTCACCACCTGCACCAGATCGCCGACCGCCCAGGTATT	119653	307	1	83	0.98	198	1	241	1	0	0	0	0	0	0	0	0	gene109	STM14_RS01085	STM14_0121	araA	0	Genic	WP_000151691.1	L-arabinose isomerase	FALSE	FALSE	FALSE	FALSE	TRUE	FALSE	FALSE
NC_016856.1__119654	NC_016856.1	CAATACCTGGGCGGTCGGCGATCTGGTGCAGGTGGTGAATT	119654	324	1	115	0.99	169	1	357	1	0	0	0	0	0	0	0	0	gene109	STM14_RS01085	STM14_0121	araA	0	Genic	WP_000151691.1	L-arabinose isomerase	FALSE	FALSE	FALSE	FALSE	TRUE	FALSE	FALSE
NC_016856.1__119732	NC_016856.1	CTTCGGCGACAATATGCGTGAAGTCGCAGTGACTGACGGTG	119732	0	0	0	0	0	0	41	0.53	0	0	43	0.54	0	0	0	0	gene109	STM14_RS01085	STM14_0121	araA	0	Genic	WP_000151691.1	L-arabinose isomerase	FALSE	FALSE	FALSE	FALSE	FALSE	FALSE	TRUE
NC_016856.1__120023	NC_016856.1	TAAGGATACTCAGCCCGTTGATCCACATTTTGGCCGGGGAG	120023	265	0.97	101	1	205	1	284	1	0	0	0	0	0	0	0	0	gene109	STM14_RS01085	STM14_0121	araA	0	Genic	WP_000151691.1	L-arabinose isomerase	FALSE	FALSE	FALSE	FALSE	TRUE	FALSE	FALSE
NC_016856.1__120024	NC_016856.1	TCTCCCCGGCCAAAATGTGGATCAACGGGCTGAGTATCCTT	120024	301	0.99	122	1	201	0.99	247	0.99	0	0	0	0	0	0	0	0	gene109	STM14_RS01085	STM14_0121	araA	0	Genic	WP_000151691.1	L-arabinose isomerase	FALSE	FALSE	FALSE	FALSE	TRUE	FALSE	FALSE
NC_016856.1__120079	NC_016856.1	ACCACCAGCCCTGCGCAGCGATCGTCATAATTGGCGTCACG	120079	299	0.99	104	1	206	1	298	1	0	0	0	0	0	0	0	0	gene109	STM14_RS01085	STM14_0121	araA	0	Genic	WP_000151691.1	L-arabinose isomerase	FALSE	FALSE	FALSE	FALSE	TRUE	FALSE	FALSE
NC_016856.1__120080	NC_016856.1	TCGTGACGCCAATTATGACGATCGCTGCGCAGGGCTGGTGG	120080	251	0.97	94	0.97	225	1	215	0.92	0	0	0	0	0	0	0	0	gene109	STM14_RS01085	STM14_0121	araA	0	Genic	WP_000151691.1	L-arabinose isomerase	FALSE	FALSE	FALSE	FALSE	TRUE	FALSE	FALSE
NC_016856.1__120449	NC_016856.1	TGTTCAGGGTGGGGGCGCAGAGTGCGTTCTACCGCGCTCGC	120449	162	0.79	65	0.89	127	0.85	145	0.85	156	0.89	218	0.84	140	1	217	0.99	gene110	STM14_RS01090	STM14_0122	araB	0	Genic	WP_000951812.1	ribulokinase	FALSE	TRUE	FALSE	FALSE	FALSE	FALSE	FALSE
NC_016856.1__120567	NC_016856.1	AACACTGGTCGGAAGCGACGATCTGCAACGGACGATTCAGT	120567	318	0.99	82	1	168	0.99	229	1	0	0	0	0	0	0	0	0	gene110	STM14_RS01090	STM14_0122	araB	0	Genic	WP_000951812.1	ribulokinase	FALSE	FALSE	FALSE	FALSE	TRUE	FALSE	FALSE
NC_016856.1__120568	NC_016856.1	TACTGAATCGTCCGTTGCAGATCGTCGCTTCCGACCAGTGT	120568	302	1	97	1	190	1	271	1	0	0	0	0	0	0	0	0	gene110	STM14_RS01090	STM14_0122	araB	0	Genic	WP_000951812.1	ribulokinase	FALSE	FALSE	FALSE	FALSE	TRUE	FALSE	FALSE
NC_016856.1__120669	NC_016856.1	TCAGGAGTGTTTTACCGATCAGGGTATCGCGGTCAATAACG	120669	264	1	94	0.92	184	1	205	0.97	207	0.98	326	0.96	170	1	263	0.98	gene110	STM14_RS01090	STM14_0122	araB	0	Genic	WP_000951812.1	ribulokinase	FALSE	FALSE	FALSE	FALSE	FALSE	TRUE	FALSE
NC_016856.1__120671	NC_016856.1	TTATTGACCGCGATACCCTGATCGGTAAAACACTCCTGAAT	120671	263	1	78	1	197	0.99	232	1	0	0	0	0	0	0	0	0	gene110	STM14_RS01090	STM14_0122	araB	0	Genic	WP_000951812.1	ribulokinase	FALSE	FALSE	FALSE	FALSE	TRUE	FALSE	FALSE
NC_016856.1__120672	NC_016856.1	CATTCAGGAGTGTTTTACCGATCAGGGTATCGCGGTCAATA	120672	262	1	84	0.89	181	1	227	1	0	0	0	0	0	0	0	0	gene110	STM14_RS01090	STM14_0122	araB	0	Genic	WP_000951812.1	ribulokinase	FALSE	FALSE	FALSE	FALSE	TRUE	FALSE	FALSE
NC_016856.1__120764	NC_016856.1	GCGTCGGTGGCGAGATTGAGATCGGTAATGACGCCTTTCAG	120764	286	1	91	1	191	1	252	1	0	0	0	0	0	0	0	0	gene110	STM14_RS01090	STM14_0122	araB	0	Genic	WP_000951812.1	ribulokinase	FALSE	FALSE	FALSE	FALSE	TRUE	FALSE	FALSE
NC_016856.1__120765	NC_016856.1	TCTGAAAGGCGTCATTACCGATCTCAATCTCGCCACCGACG	120765	237	1	83	0.96	169	0.98	257	1	0	0	0	0	0	0	0	0	gene110	STM14_RS01090	STM14_0122	araB	0	Genic	WP_000951812.1	ribulokinase	FALSE	FALSE	FALSE	FALSE	TRUE	FALSE	FALSE
NC_016856.1__120792	NC_016856.1	TCGCCGCACGCCAAACGCTAATCAGCGTCTGAAAGGCGTCA	120792	0	0	0	0	0	0	0	0	40	0.39	0	0	0	0	40	0.37	gene110	STM14_RS01090	STM14_0122	araB	0	Genic	WP_000951812.1	ribulokinase	FALSE	FALSE	FALSE	FALSE	FALSE	FALSE	TRUE
NC_016856.1__120845	NC_016856.1	TCGAGCACCACCGGCAGGTGATCCAGGGACGGATTTTTCGC	120845	354	0.99	87	0.99	237	1	337	0.99	0	0	0	0	0	0	0	0	gene110	STM14_RS01090	STM14_0122	araB	0	Genic	WP_000951812.1	ribulokinase	FALSE	FALSE	FALSE	FALSE	TRUE	FALSE	FALSE
NC_016856.1__120846	NC_016856.1	GGCGAAAAATCCGTCCCTGGATCACCTGCCGGTGGTGCTCG	120846	281	1	101	1	201	1	307	0.98	0	0	0	0	0	0	0	0	gene110	STM14_RS01090	STM14_0122	araB	0	Genic	WP_000951812.1	ribulokinase	FALSE	FALSE	FALSE	FALSE	TRUE	FALSE	FALSE
NC_016856.1__121082	NC_016856.1	CAAATGCCTTTCACGGCGCGATCCCCGACGCTCTGTTTATC	121082	264	1	83	0.98	183	1	230	1	0	0	0	0	0	0	0	0	gene110	STM14_RS01090	STM14_0122	araB	0	Genic	WP_000951812.1	ribulokinase	FALSE	FALSE	FALSE	FALSE	TRUE	FALSE	FALSE
NC_016856.1__121083	NC_016856.1	GGATAAACAGAGCGTCGGGGATCGCGCCGTGAAAGGCATTT	121083	355	1	129	1	167	0.94	278	1	0	0	0	0	0	0	0	0	gene110	STM14_RS01090	STM14_0122	araB	0	Genic	WP_000951812.1	ribulokinase	FALSE	FALSE	FALSE	FALSE	TRUE	FALSE	FALSE
NC_016856.1__121093	NC_016856.1	TTCTGATTGCGGATAAACAGAGCGTCGGGGATCGCGCCGTG	121093	300	1	97	1	172	0.9	226	1	211	0.98	350	1	169	0.98	282	1	gene110	STM14_RS01090	STM14_0122	araB	0	Genic	WP_000951812.1	ribulokinase	FALSE	TRUE	FALSE	FALSE	FALSE	FALSE	FALSE
NC_016856.1__121274	NC_016856.1	CACAGGGTGCCCACGGGCAGATCGGCGGTGAAGGTTTCGCT	121274	298	1	75	1	179	1	214	1	0	0	0	0	0	0	0	0	gene110	STM14_RS01090	STM14_0122	araB	0	Genic	WP_000951812.1	ribulokinase	FALSE	FALSE	FALSE	FALSE	TRUE	FALSE	FALSE
NC_016856.1__121275	NC_016856.1	TAGCGAAACCTTCACCGCCGATCTGCCCGTGGGCACCCTGT	121275	318	1	89	1	206	1	283	1	0	0	0	0	0	0	0	0	gene110	STM14_RS01090	STM14_0122	araB	0	Genic	WP_000951812.1	ribulokinase	FALSE	FALSE	FALSE	FALSE	TRUE	FALSE	FALSE
NC_016856.1__121331	NC_016856.1	AGATGACGGTTAATGCACGGATCGAGTTCATCAAAGAAGCT	121331	293	0.99	100	0.99	216	1	271	0.99	0	0	0	0	0	0	0	0	gene110	STM14_RS01090	STM14_0122	araB	0	Genic	WP_000951812.1	ribulokinase	FALSE	FALSE	FALSE	FALSE	TRUE	FALSE	FALSE
NC_016856.1__121332	NC_016856.1	GAGCTTCTTTGATGAACTCGATCCGTGCATTAACCGTCATC	121332	264	1	83	0.95	159	1	249	1	0	0	0	0	0	0	0	0	gene110	STM14_RS01090	STM14_0122	araB	0	Genic	WP_000951812.1	ribulokinase	FALSE	FALSE	FALSE	FALSE	TRUE	FALSE	FALSE
NC_016856.1__121649	NC_016856.1	GCCTCTTCCACGGCGGTGTGATCTTTCCACAGCACAAACAT	121649	237	0.96	98	0.98	170	0.98	226	1	0	0	0	0	0	0	0	0	gene110	STM14_RS01090	STM14_0122	araB	0	Genic	WP_000951812.1	ribulokinase	FALSE	FALSE	FALSE	FALSE	TRUE	FALSE	FALSE
NC_016856.1__121650	NC_016856.1	GATGTTTGTGCTGTGGAAAGATCACACCGCCGTGGAAGAGG	121650	246	1	109	1	175	0.95	194	0.93	0	0	0	0	0	0	0	0	gene110	STM14_RS01090	STM14_0122	araB	0	Genic	WP_000951812.1	ribulokinase	FALSE	FALSE	FALSE	FALSE	TRUE	FALSE	FALSE
NC_016856.1__121692	NC_016856.1	CGTCCTGGCGCTGCGTCCAGAGTTCGCCGAGAACCCGAATG	121692	233	0.99	84	0.94	170	1	234	1	189	1	262	0.97	141	0.97	251	1	gene110	STM14_RS01090	STM14_0122	araB	0	Genic	WP_000951812.1	ribulokinase	FALSE	TRUE	FALSE	FALSE	FALSE	FALSE	FALSE
NC_016856.1__121932	NC_016856.1	ACCACTCTACGCTGGTGGCGATCTCGTCGCCGGTGGCGCAG	121932	274	1	94	1	214	1	246	1	0	0	0	0	0	0	0	0	gene110	STM14_RS01090	STM14_0122	araB	0	Genic	WP_000951812.1	ribulokinase	FALSE	FALSE	FALSE	FALSE	TRUE	FALSE	FALSE
NC_016856.1__121933	NC_016856.1	ACTGCGCCACCGGCGACGAGATCGCCACCAGCGTAGAGTGG	121933	291	1	104	1	175	1	233	1	0	0	0	0	0	0	0	0	gene110	STM14_RS01090	STM14_0122	araB	0	Genic	WP_000951812.1	ribulokinase	FALSE	FALSE	FALSE	FALSE	TRUE	FALSE	FALSE
NC_016856.1__121964	NC_016856.1	GTGGCGCAGTCCACTGCCAGAGCGCGCACTGAATCACTGCC	121964	209	0.99	80	1	201	1	176	0.94	179	0.93	299	1	152	1	217	1	gene110	STM14_RS01090	STM14_0122	araB	0	Genic	WP_000951812.1	ribulokinase	FALSE	TRUE	FALSE	FALSE	FALSE	FALSE	FALSE
NC_016856.1__122082	NC_016856.1	GGCAAAAACCGTCAGGCAGGATCCGCTAATCTTATGGACAA	122082	285	0.99	98	0.98	168	0.98	242	0.99	0	0	0	0	0	0	0	0	gene110	STM14_RS01090	STM14_0122	araB	71	Upstream	WP_000951812.1	ribulokinase	FALSE	FALSE	FALSE	FALSE	TRUE	FALSE	FALSE
NC_016856.1__122083	NC_016856.1	TTTGTCCATAAGATTAGCGGATCCTGCCTGACGGTTTTTGC	122083	244	0.98	100	0.98	189	1	263	1	0	0	0	0	0	0	0	0	gene110	STM14_RS01090	STM14_0122	araB	72	Upstream	WP_000951812.1	ribulokinase	FALSE	FALSE	FALSE	FALSE	TRUE	FALSE	FALSE
NC_016856.1__122289	NC_016856.1	CATATCGACCAGGACGACAGAGCTTCCGTCTCCGCAAGACT	122289	276	1	123	1	203	0.98	284	1	201	0.98	322	0.97	188	1	220	1	gene111	STM14_RS01095	STM14_0123	araC	63	Upstream	WP_000852387.1	arabinose operon regulatory protein	FALSE	TRUE	FALSE	FALSE	FALSE	FALSE	FALSE
NC_016856.1__122326	NC_016856.1	CTCTACCCCCCGATGTTCAGAGAAGAAACAAATTGTCCATA	122326	218	0.86	95	0.91	144	0.82	219	0.9	201	0.89	230	0.8	122	0.84	184	0.91	gene111	STM14_RS01095	STM14_0123	araC	26	Upstream	WP_000852387.1	arabinose operon regulatory protein	FALSE	TRUE	FALSE	FALSE	FALSE	FALSE	FALSE
NC_016856.1__122371	NC_016856.1	CATGGCTGAAACGCAAAATGATCCGCTATTGCCGGGATATT	122371	291	1	78	0.9	193	1	236	1	0	0	0	0	0	0	0	0	gene111	STM14_RS01095	STM14_0123	araC	0	Genic	WP_000852387.1	arabinose operon regulatory protein	FALSE	FALSE	FALSE	FALSE	TRUE	FALSE	FALSE
NC_016856.1__122372	NC_016856.1	GAATATCCCGGCAATAGCGGATCATTTTGCGTTTCAGCCAT	122372	240	1	113	1	157	0.94	249	1	0	0	0	0	0	0	0	0	gene111	STM14_RS01095	STM14_0123	araC	0	Genic	WP_000852387.1	arabinose operon regulatory protein	FALSE	FALSE	FALSE	FALSE	TRUE	FALSE	FALSE
NC_016856.1__122461	NC_016856.1	ATATCTGGATTTTTTTATCGATCGTCCGTTGGGCATGAAGG	122461	257	1	120	1	206	1	298	1	0	0	0	0	0	0	0	0	gene111	STM14_RS01095	STM14_0123	araC	0	Genic	WP_000852387.1	arabinose operon regulatory protein	FALSE	FALSE	FALSE	FALSE	TRUE	FALSE	FALSE
NC_016856.1__122462	NC_016856.1	CCCTTCATGCCCAACGGACGATCGATAAAAAAATCCAGATA	122462	340	1	106	1	222	1	308	1	0	0	0	0	0	0	0	0	gene111	STM14_RS01095	STM14_0123	araC	0	Genic	WP_000852387.1	arabinose operon regulatory protein	FALSE	FALSE	FALSE	FALSE	TRUE	FALSE	FALSE
NC_016856.1__122676	NC_016856.1	CCTACTGGCAGGAGTGGCTGACCTGGCCGACAATCTTTGCC	122676	41	0.32	0	0	0	0	57	0.41	46	0.4	0	0	0	0	46	0.41	gene111	STM14_RS01095	STM14_0123	araC	0	Genic	WP_000852387.1	arabinose operon regulatory protein	FALSE	FALSE	FALSE	FALSE	FALSE	FALSE	TRUE
NC_016856.1__122691	NC_016856.1	GAAAAATCCTGTCTGGGCAAAGATTGTCGGCCAGGTCAGCC	122691	0	0	0	0	0	0	0	0	44	0.29	0	0	0	0	0	0	gene111	STM14_RS01095	STM14_0123	araC	0	Genic	WP_000852387.1	arabinose operon regulatory protein	FALSE	FALSE	FALSE	FALSE	FALSE	FALSE	TRUE
NC_016856.1__122760	NC_016856.1	TCAGCGAACTGTTCGGGCAGATCATCAGCGCCGGGCAAGGG	122760	217	0.96	103	1	167	0.95	212	1	0	0	0	0	0	0	0	0	gene111	STM14_RS01095	STM14_0123	araC	0	Genic	WP_000852387.1	arabinose operon regulatory protein	FALSE	FALSE	FALSE	FALSE	TRUE	FALSE	FALSE
NC_016856.1__122761	NC_016856.1	CCCCTTGCCCGGCGCTGATGATCTGCCCGAACAGTTCGCTG	122761	284	0.99	107	1	219	1	292	1	0	0	0	0	0	0	0	0	gene111	STM14_RS01095	STM14_0123	araC	0	Genic	WP_000852387.1	arabinose operon regulatory protein	FALSE	FALSE	FALSE	FALSE	TRUE	FALSE	FALSE
NC_016856.1__122808	NC_016856.1	GCTATTCTGAGCTACTGGCGATCAATCTGCTGGAGCAGTTG	122808	228	1	97	1	219	1	226	0.99	0	0	0	0	0	0	0	0	gene111	STM14_RS01095	STM14_0123	araC	0	Genic	WP_000852387.1	arabinose operon regulatory protein	FALSE	FALSE	FALSE	FALSE	TRUE	FALSE	FALSE
NC_016856.1__122809	NC_016856.1	ACAACTGCTCCAGCAGATTGATCGCCAGTAGCTCAGAATAG	122809	240	0.94	108	1	199	0.94	249	1	0	0	0	0	0	0	0	0	gene111	STM14_RS01095	STM14_0123	araC	0	Genic	WP_000852387.1	arabinose operon regulatory protein	FALSE	FALSE	FALSE	FALSE	TRUE	FALSE	FALSE
NC_016856.1__123037	NC_016856.1	CGTATTGAGCTGGCGCGAAGATCAGCGTATCAGCCAGGCGA	123037	191	0.86	112	1	167	0.9	186	0.9	0	0	0	0	0	0	0	0	gene111	STM14_RS01095	STM14_0123	araC	0	Genic	WP_000852387.1	arabinose operon regulatory protein	FALSE	FALSE	FALSE	FALSE	TRUE	FALSE	FALSE
NC_016856.1__123038	NC_016856.1	TTCGCCTGGCTGATACGCTGATCTTCGCGCCAGCTCAATAC	123038	249	0.97	128	1	177	0.91	250	1	0	0	0	0	0	0	0	0	gene111	STM14_RS01095	STM14_0123	araC	0	Genic	WP_000852387.1	arabinose operon regulatory protein	FALSE	FALSE	FALSE	FALSE	TRUE	FALSE	FALSE
NC_016856.1__123040	NC_016856.1	ATTGAGCTGGCGCGAAGATCAGCGTATCAGCCAGGCGAAAC	123040	252	0.93	121	1	206	0.96	237	1	217	0.93	315	0.96	188	0.95	184	0.98	gene111	STM14_RS01095	STM14_0123	araC	0	Genic	WP_000852387.1	arabinose operon regulatory protein	FALSE	FALSE	FALSE	FALSE	FALSE	TRUE	FALSE
NC_016856.1__123121	NC_016856.1	GCGCAATGTTGGATTTGACGATCAGCTCTATTTTTCGCGGG	123121	223	1	97	1	222	1	247	1	0	0	0	0	0	0	0	0	gene111	STM14_RS01095	STM14_0123	araC	0	Genic	WP_000852387.1	arabinose operon regulatory protein	FALSE	FALSE	FALSE	FALSE	TRUE	FALSE	FALSE
NC_016856.1__123122	NC_016856.1	ACCCGCGAAAAATAGAGCTGATCGTCAAATCCAACATTGCG	123122	282	1	102	0.97	229	1	288	1	0	0	0	0	0	0	0	0	gene111	STM14_RS01095	STM14_0123	araC	0	Genic	WP_000852387.1	arabinose operon regulatory protein	FALSE	FALSE	FALSE	FALSE	TRUE	FALSE	FALSE
NC_016856.1__123124	NC_016856.1	CAATGTTGGATTTGACGATCAGCTCTATTTTTCGCGGGTAT	123124	265	1	113	1	221	1	247	1	234	1	329	1	206	1	174	1	gene111	STM14_RS01095	STM14_0123	araC	0	Genic	WP_000852387.1	arabinose operon regulatory protein	FALSE	FALSE	FALSE	FALSE	FALSE	TRUE	FALSE
NC_016856.1__123354	NC_016856.1	ACGGCGATGAGCGAATACAGAGTGGATTGGGTGATAAAGTG	123354	206	0.94	101	1	171	0.94	180	0.93	154	0.95	233	0.94	157	0.96	154	0.96	gene112	STM14_RS01100	STM14_0124	NA	0	Genic	WP_001148368.1	DedA family protein	FALSE	TRUE	FALSE	FALSE	FALSE	FALSE	FALSE
NC_016856.1__123652	NC_016856.1	ATCAGCACAGTATGTTCACGATCCTGGTCGGACGTTTTGTC	123652	240	0.96	114	1	262	1	245	1	0	0	0	0	0	0	0	0	gene112	STM14_RS01100	STM14_0124	NA	0	Genic	WP_001148368.1	DedA family protein	FALSE	FALSE	FALSE	FALSE	TRUE	FALSE	FALSE
NC_016856.1__123653	NC_016856.1	CGACAAAACGTCCGACCAGGATCGTGAACATACTGTGCTGA	123653	303	1	102	1	213	1	245	1	0	0	0	0	0	0	0	0	gene112	STM14_RS01100	STM14_0124	NA	0	Genic	WP_001148368.1	DedA family protein	FALSE	FALSE	FALSE	FALSE	TRUE	FALSE	FALSE
NC_016856.1__123716	NC_016856.1	GATGGTGGCAGGGATGCTGGATCTTCCCGTGGCGAAATTTA	123716	262	0.99	121	1	248	1	200	0.98	0	0	0	0	0	0	0	0	gene112	STM14_RS01100	STM14_0124	NA	0	Genic	WP_001148368.1	DedA family protein	FALSE	FALSE	FALSE	FALSE	TRUE	FALSE	FALSE
NC_016856.1__123717	NC_016856.1	ATAAATTTCGCCACGGGAAGATCCAGCATCCCTGCCACCAT	123717	297	1	110	1	222	1	265	1	0	0	0	0	0	0	0	0	gene112	STM14_RS01100	STM14_0124	NA	0	Genic	WP_001148368.1	DedA family protein	FALSE	FALSE	FALSE	FALSE	TRUE	FALSE	FALSE
NC_016856.1__123835	NC_016856.1	ATATTCCTTCCGATATGCAGAGCGGAGATTTCAAATGGCTG	123835	282	1	93	0.95	216	0.98	202	0.99	224	0.98	318	1	193	1	166	0.97	gene112	STM14_RS01100	STM14_0124	NA	0	Genic	WP_001148368.1	DedA family protein	FALSE	TRUE	FALSE	FALSE	FALSE	FALSE	FALSE
NC_016856.1__123935	NC_016856.1	CAGCGGCAAAGCGGCAGTCGATCGTTTAACCGCGTATTTCC	123935	299	1	95	1	271	1	224	1	0	0	0	0	0	0	0	0	gene112	STM14_RS01100	STM14_0124	NA	0	Genic	WP_001148368.1	DedA family protein	FALSE	FALSE	FALSE	FALSE	TRUE	FALSE	FALSE
NC_016856.1__123936	NC_016856.1	GGGAAATACGCGGTTAAACGATCGACTGCCGCTTTGCCGCT	123936	301	1	126	1	240	1	217	1	0	0	0	0	0	0	0	0	gene112	STM14_RS01100	STM14_0124	NA	0	Genic	WP_001148368.1	DedA family protein	FALSE	FALSE	FALSE	FALSE	TRUE	FALSE	FALSE
NC_016856.1__123997	NC_016856.1	TGGCGCCGTTGACGCTCGGGATCGGCGTGGTCGCGCTGGTG	123997	275	1	93	1	192	1	199	0.98	0	0	0	0	0	0	0	0	gene112	STM14_RS01100	STM14_0124	NA	0	Genic	WP_001148368.1	DedA family protein	FALSE	FALSE	FALSE	FALSE	TRUE	FALSE	FALSE
NC_016856.1__123998	NC_016856.1	CCACCAGCGCGACCACGCCGATCCCGAGCGTCAACGGCGCC	123998	327	1	131	1	289	1	272	1	0	0	0	0	0	0	0	0	gene112	STM14_RS01100	STM14_0124	NA	0	Genic	WP_001148368.1	DedA family protein	FALSE	FALSE	FALSE	FALSE	TRUE	FALSE	FALSE
NC_016856.1__124347	NC_016856.1	ATCTCCTGGCGCAGCGCGGGATCGAGCGCGGAGAACGGTTC	124347	336	1	128	1	203	1	250	1	0	0	0	0	0	0	0	0	gene113	STM14_RS01105	STM14_0125	thiQ	0	Genic	WP_000915965.1	thiamine import ATP-binding protein ThiQ	FALSE	FALSE	FALSE	FALSE	TRUE	FALSE	FALSE
NC_016856.1__124348	NC_016856.1	TGAACCGTTCTCCGCGCTCGATCCCGCGCTGCGCCAGGAGA	124348	388	1	149	1	242	1	292	1	0	0	0	0	0	0	0	0	gene113	STM14_RS01105	STM14_0125	thiQ	0	Genic	WP_000915965.1	thiamine import ATP-binding protein ThiQ	FALSE	FALSE	FALSE	FALSE	TRUE	FALSE	FALSE
NC_016856.1__124396	NC_016856.1	GCAGTACCGGCTGTTCGCGTACCAGGCAGCGCGCCAGCGCT	124396	57	0.37	43	0.49	0	0	46	0.33	0	0	48	0.32	0	0	0	0	gene113	STM14_RS01105	STM14_0125	thiQ	0	Genic	WP_000915965.1	thiamine import ATP-binding protein ThiQ	FALSE	FALSE	FALSE	FALSE	FALSE	FALSE	TRUE
NC_016856.1__124644	NC_016856.1	GAGGGCGGCGTAAGCGTATGATCGTCGCCGGCAATCAGTAG	124644	265	1	126	1	232	0.98	230	0.98	0	0	0	0	0	0	0	0	gene113	STM14_RS01105	STM14_0125	thiQ	0	Genic	WP_000915965.1	thiamine import ATP-binding protein ThiQ	FALSE	FALSE	FALSE	FALSE	TRUE	FALSE	FALSE
NC_016856.1__124645	NC_016856.1	GCTACTGATTGCCGGCGACGATCATACGCTTACGCCGCCCT	124645	326	1	117	1	236	1	255	1	0	0	0	0	0	0	0	0	gene113	STM14_RS01105	STM14_0125	thiQ	0	Genic	WP_000915965.1	thiamine import ATP-binding protein ThiQ	FALSE	FALSE	FALSE	FALSE	TRUE	FALSE	FALSE
NC_016856.1__124874	NC_016856.1	GGGTAAATAACGTAAAGCAGAGCAGCAGCAGTATCAGCGCG	124874	259	0.89	116	0.98	189	0.9	217	0.9	221	1	286	0.98	223	1	166	0.97	gene114	thiP	STM14_0126	thiP	0	Genic	WP_000235634.1	thiamine/thiamine pyrophosphate ABC transporter permease ThiP	FALSE	TRUE	FALSE	FALSE	FALSE	FALSE	FALSE
NC_016856.1__124928	NC_016856.1	CCTGGCTGCGGTAGGAGCCGATCTGCTGATACAGATAAAAC	124928	318	1	150	1	230	1	268	1	0	0	0	0	0	0	0	0	gene114	thiP	STM14_0126	thiP	0	Genic	WP_000235634.1	thiamine/thiamine pyrophosphate ABC transporter permease ThiP	FALSE	FALSE	FALSE	FALSE	TRUE	FALSE	FALSE
NC_016856.1__124929	NC_016856.1	CGTTTTATCTGTATCAGCAGATCGGCTCCTACCGCAGCCAG	124929	309	1	141	1	240	1	232	1	0	0	0	0	0	0	0	0	gene114	thiP	STM14_0126	thiP	0	Genic	WP_000235634.1	thiamine/thiamine pyrophosphate ABC transporter permease ThiP	FALSE	FALSE	FALSE	FALSE	TRUE	FALSE	FALSE
NC_016856.1__125069	NC_016856.1	TCAGCGCCCGCAGTTCCACGATCTTTAACCGCGACCAGCCT	125069	282	1	98	1	254	1	206	0.93	0	0	0	0	0	0	0	0	gene114	thiP	STM14_0126	thiP	0	Genic	WP_000235634.1	thiamine/thiamine pyrophosphate ABC transporter permease ThiP	FALSE	FALSE	FALSE	FALSE	TRUE	FALSE	FALSE
NC_016856.1__125070	NC_016856.1	AAGGCTGGTCGCGGTTAAAGATCGTGGAACTGCGGGCGCTG	125070	314	1	117	1	258	1	316	1	0	0	0	0	0	0	0	0	gene114	thiP	STM14_0126	thiP	0	Genic	WP_000235634.1	thiamine/thiamine pyrophosphate ABC transporter permease ThiP	FALSE	FALSE	FALSE	FALSE	TRUE	FALSE	FALSE
NC_016856.1__125273	NC_016856.1	AGAAGCCTGTCGCCAGCACGATCCCCGGCATCGCGAGGATC	125273	229	0.89	105	1	277	1	252	1	0	0	0	0	0	0	0	0	gene114	thiP	STM14_0126	thiP	0	Genic	WP_000235634.1	thiamine/thiamine pyrophosphate ABC transporter permease ThiP	FALSE	FALSE	FALSE	FALSE	TRUE	FALSE	FALSE
NC_016856.1__125274	NC_016856.1	TGATCCTCGCGATGCCGGGGATCGTGCTGGCGACAGGCTTC	125274	297	1	122	1	314	1	249	1	0	0	0	0	0	0	0	0	gene114	thiP	STM14_0126	thiP	0	Genic	WP_000235634.1	thiamine/thiamine pyrophosphate ABC transporter permease ThiP	FALSE	FALSE	FALSE	FALSE	TRUE	FALSE	FALSE
NC_016856.1__125291	NC_016856.1	CGATCCCCGGCATCGCGAGGATCAACATTCCGCTGAGTTCC	125291	260	0.99	107	1	220	0.96	208	1	0	0	0	0	0	0	0	0	gene114	thiP	STM14_0126	thiP	0	Genic	WP_000235634.1	thiamine/thiamine pyrophosphate ABC transporter permease ThiP	FALSE	FALSE	FALSE	FALSE	TRUE	FALSE	FALSE
NC_016856.1__125292	NC_016856.1	TGGAACTCAGCGGAATGTTGATCCTCGCGATGCCGGGGATC	125292	303	1	91	0.87	236	0.95	223	0.97	0	0	0	0	0	0	0	0	gene114	thiP	STM14_0126	thiP	0	Genic	WP_000235634.1	thiamine/thiamine pyrophosphate ABC transporter permease ThiP	FALSE	FALSE	FALSE	FALSE	TRUE	FALSE	FALSE
NC_016856.1__125575	NC_016856.1	GTCAGACGGCTGTGGAGACGATCGTCAGGATCGCGCCAGCC	125575	240	0.99	92	1	258	1	239	0.99	0	0	0	0	0	0	0	0	gene114	thiP	STM14_0126	thiP	0	Genic	WP_000235634.1	thiamine/thiamine pyrophosphate ABC transporter permease ThiP	FALSE	FALSE	FALSE	FALSE	TRUE	FALSE	FALSE
NC_016856.1__125576	NC_016856.1	GGGCTGGCGCGATCCTGACGATCGTCTCCACAGCCGTCTGA	125576	353	1	135	1	250	1	235	1	0	0	0	0	0	0	0	0	gene114	thiP	STM14_0126	thiP	0	Genic	WP_000235634.1	thiamine/thiamine pyrophosphate ABC transporter permease ThiP	FALSE	FALSE	FALSE	FALSE	TRUE	FALSE	FALSE
NC_016856.1__125584	NC_016856.1	CTGTGGAGACGATCGTCAGGATCGCGCCAGCCCTGCGTCAG	125584	288	1	117	0.99	277	0.99	252	1	0	0	0	0	0	0	0	0	gene114	thiP	STM14_0126	thiP	0	Genic	WP_000235634.1	thiamine/thiamine pyrophosphate ABC transporter permease ThiP	FALSE	FALSE	FALSE	FALSE	TRUE	FALSE	FALSE
NC_016856.1__125585	NC_016856.1	GCTGACGCAGGGCTGGCGCGATCCTGACGATCGTCTCCACA	125585	310	1	113	1	230	1	230	1	0	0	0	0	0	0	0	0	gene114	thiP	STM14_0126	thiP	0	Genic	WP_000235634.1	thiamine/thiamine pyrophosphate ABC transporter permease ThiP	FALSE	FALSE	FALSE	FALSE	TRUE	FALSE	FALSE
NC_016856.1__125707	NC_016856.1	AGCATCGCCGCGCGGGCGGGATCGTAGTCATAACTGAGCGC	125707	243	0.99	107	0.99	222	0.99	234	0.99	0	0	0	0	0	0	0	0	gene114	thiP	STM14_0126	thiP	0	Genic	WP_000235634.1	thiamine/thiamine pyrophosphate ABC transporter permease ThiP	FALSE	FALSE	FALSE	FALSE	TRUE	FALSE	FALSE
NC_016856.1__125708	NC_016856.1	GGCGCTCAGTTATGACTACGATCCCGCCCGCGCGGCGATGC	125708	291	1	116	1	248	1	294	1	0	0	0	0	0	0	0	0	gene114	thiP	STM14_0126	thiP	0	Genic	WP_000235634.1	thiamine/thiamine pyrophosphate ABC transporter permease ThiP	FALSE	FALSE	FALSE	FALSE	TRUE	FALSE	FALSE
NC_016856.1__125807	NC_016856.1	TTGCGAAACTGGCGAAGCAGAGCATAAAAATCAGCGCCGCG	125807	280	0.98	115	0.98	220	0.95	293	1	197	0.96	360	1	141	1	151	0.89	gene114	thiP	STM14_0126	thiP	0	Genic	WP_000235634.1	thiamine/thiamine pyrophosphate ABC transporter permease ThiP	FALSE	TRUE	FALSE	FALSE	FALSE	FALSE	FALSE
NC_016856.1__126579	NC_016856.1	ATGGCGTTCTGAAACGCCGGAGAAACCATAAATTTGAGGAA	126579	0	0	0	0	0	0	0	0	0	0	43	0.31	0	0	0	0	gene115	STM14_RS01115	STM14_0127	NA	0	Genic	WP_000915326.1	thiamine ABC transporter substrate binding subunit	FALSE	FALSE	FALSE	FALSE	FALSE	FALSE	TRUE
NC_016856.1__126939	NC_016856.1	TAAATCACCCGCCATTTTTGATCGCTCTCGACCAGTTCTTT	126939	223	1	123	1	240	1	211	1	0	0	0	0	0	0	0	0	gene115	STM14_RS01115	STM14_0127	NA	0	Genic	WP_000915326.1	thiamine ABC transporter substrate binding subunit	FALSE	FALSE	FALSE	FALSE	TRUE	FALSE	FALSE
NC_016856.1__126940	NC_016856.1	GAAAGAACTGGTCGAGAGCGATCAAAAATGGCGGGTGATTT	126940	223	0.98	111	1	152	0.88	213	1	0	0	0	0	0	0	0	0	gene115	STM14_RS01115	STM14_0127	NA	0	Genic	WP_000915326.1	thiamine ABC transporter substrate binding subunit	FALSE	FALSE	FALSE	FALSE	TRUE	FALSE	FALSE
NC_016856.1__127454	NC_016856.1	CCTTCGCCGGCATTATCCGGATCAGGTTCGACGGGTATTTT	127454	240	1	95	0.93	175	0.94	152	0.79	0	0	0	0	0	0	0	0	gene115	STM14_RS01115	STM14_0127	NA	72	Upstream	WP_000915326.1	thiamine ABC transporter substrate binding subunit	FALSE	FALSE	FALSE	FALSE	TRUE	FALSE	FALSE
NC_016856.1__127455	NC_016856.1	GAAAATACCCGTCGAACCTGATCCGGATAATGCCGGCGAAG	127455	221	0.99	104	1	191	1	219	1	0	0	0	0	0	0	0	0	gene115	STM14_RS01115	STM14_0127	NA	73	Upstream	WP_000915326.1	thiamine ABC transporter substrate binding subunit	FALSE	FALSE	FALSE	FALSE	TRUE	FALSE	FALSE
NC_016856.1__127457	NC_016856.1	TCGCCGGCATTATCCGGATCAGGTTCGACGGGTATTTTCTC	127457	236	1	97	0.98	164	0.98	184	0.98	161	0.94	331	1	154	0.98	156	1	gene115	STM14_RS01115	STM14_0127	NA	75	Upstream	WP_000915326.1	thiamine ABC transporter substrate binding subunit	FALSE	FALSE	FALSE	FALSE	FALSE	TRUE	FALSE
NC_016856.1__127566	NC_016856.1	ATCAAGAGCTGGCGTTAAGGATCTGGCGGCGCAAACCACGC	127566	252	1	120	0.99	194	1	192	0.98	0	0	0	0	0	0	0	0	gene116	STM14_RS01120	STM14_0129	NA	0	Genic	WP_001139040.1	transcriptional regulator SgrR	FALSE	FALSE	FALSE	FALSE	TRUE	FALSE	FALSE
NC_016856.1__127567	NC_016856.1	GGCGTGGTTTGCGCCGCCAGATCCTTAACGCCAGCTCTTGA	127567	200	0.96	122	1	198	1	169	0.9	0	0	0	0	0	0	0	0	gene116	STM14_RS01120	STM14_0129	NA	0	Genic	WP_001139040.1	transcriptional regulator SgrR	FALSE	FALSE	FALSE	FALSE	TRUE	FALSE	FALSE
NC_016856.1__127669	NC_016856.1	GGATAATCAGCCAGTGGTGGATCAACGGCACAATCGCTTTG	127669	248	1	94	1	205	1	183	1	0	0	0	0	0	0	0	0	gene116	STM14_RS01120	STM14_0129	NA	0	Genic	WP_001139040.1	transcriptional regulator SgrR	FALSE	FALSE	FALSE	FALSE	TRUE	FALSE	FALSE
NC_016856.1__127670	NC_016856.1	ACAAAGCGATTGTGCCGTTGATCCACCACTGGCTGATTATC	127670	246	1	132	1	220	1	182	1	0	0	0	0	0	0	0	0	gene116	STM14_RS01120	STM14_0129	NA	0	Genic	WP_001139040.1	transcriptional regulator SgrR	FALSE	FALSE	FALSE	FALSE	TRUE	FALSE	FALSE
NC_016856.1__127873	NC_016856.1	TGAGCCAGATATCGCTTTCGATCTCGCCGGCGTGCCATTGA	127873	217	1	105	1	191	1	264	1	0	0	0	0	0	0	0	0	gene116	STM14_RS01120	STM14_0129	NA	0	Genic	WP_001139040.1	transcriptional regulator SgrR	FALSE	FALSE	FALSE	FALSE	TRUE	FALSE	FALSE
NC_016856.1__127874	NC_016856.1	ATCAATGGCACGCCGGCGAGATCGAAAGCGATATCTGGCTC	127874	253	1	160	1	212	1	267	1	0	0	0	0	0	0	0	0	gene116	STM14_RS01120	STM14_0129	NA	0	Genic	WP_001139040.1	transcriptional regulator SgrR	FALSE	FALSE	FALSE	FALSE	TRUE	FALSE	FALSE
NC_016856.1__127893	NC_016856.1	ATCTCGCCGGCGTGCCATTGATCGTAGTCGATCTCCTGAAT	127893	215	0.99	96	0.96	191	0.99	237	1	0	0	0	0	0	0	0	0	gene116	STM14_RS01120	STM14_0129	NA	0	Genic	WP_001139040.1	transcriptional regulator SgrR	FALSE	FALSE	FALSE	FALSE	TRUE	FALSE	FALSE
NC_016856.1__127894	NC_016856.1	TATTCAGGAGATCGACTACGATCAATGGCACGCCGGCGAGA	127894	193	0.95	120	1	168	0.89	240	1	0	0	0	0	0	0	0	0	gene116	STM14_RS01120	STM14_0129	NA	0	Genic	WP_001139040.1	transcriptional regulator SgrR	FALSE	FALSE	FALSE	FALSE	TRUE	FALSE	FALSE
NC_016856.1__127903	NC_016856.1	CGTGCCATTGATCGTAGTCGATCTCCTGAATATGCAGATGC	127903	191	0.98	122	1	201	1	209	1	0	0	0	0	0	0	0	0	gene116	STM14_RS01120	STM14_0129	NA	0	Genic	WP_001139040.1	transcriptional regulator SgrR	FALSE	FALSE	FALSE	FALSE	TRUE	FALSE	FALSE
NC_016856.1__127904	NC_016856.1	TGCATCTGCATATTCAGGAGATCGACTACGATCAATGGCAC	127904	254	1	114	1	207	1	233	1	0	0	0	0	0	0	0	0	gene116	STM14_RS01120	STM14_0129	NA	0	Genic	WP_001139040.1	transcriptional regulator SgrR	FALSE	FALSE	FALSE	FALSE	TRUE	FALSE	FALSE
NC_016856.1__128089	NC_016856.1	GCCCATAGGCCGGGAACCAGAGCTGCTGTAGCGGTTCATCG	128089	190	0.98	103	0.95	217	1	214	0.98	217	0.95	395	1	193	1	136	1	gene116	STM14_RS01120	STM14_0129	NA	0	Genic	WP_001139040.1	transcriptional regulator SgrR	FALSE	TRUE	FALSE	FALSE	FALSE	FALSE	FALSE
NC_016856.1__128157	NC_016856.1	GGCGCACATCCGCAGGTCAGAGAATGGGTAAGCCACGTCCT	128157	242	1	99	1	176	1	203	0.91	192	1	419	1	196	1	131	1	gene116	STM14_RS01120	STM14_0129	NA	0	Genic	WP_001139040.1	transcriptional regulator SgrR	FALSE	TRUE	FALSE	FALSE	FALSE	FALSE	FALSE
NC_016856.1__128253	NC_016856.1	ATGCTGGAAGGGCCGATACAAGGCGGTGAAAAAGCGATAGA	128253	0	0	0	0	47	0.35	0	0	0	0	0	0	0	0	0	0	gene116	STM14_RS01120	STM14_0129	NA	0	Genic	WP_001139040.1	transcriptional regulator SgrR	FALSE	FALSE	FALSE	FALSE	FALSE	FALSE	TRUE
NC_016856.1__128511	NC_016856.1	AGCAGCCACGGCAACCAGCGATCCGGCTGGGAAAGATGAAT	128511	243	1	118	1	176	1	259	1	0	0	0	0	0	0	0	0	gene116	STM14_RS01120	STM14_0129	NA	0	Genic	WP_001139040.1	transcriptional regulator SgrR	FALSE	FALSE	FALSE	FALSE	TRUE	FALSE	FALSE
NC_016856.1__128512	NC_016856.1	TATTCATCTTTCCCAGCCGGATCGCTGGTTGCCGTGGCTGC	128512	273	0.98	126	1	198	0.98	300	1	0	0	0	0	0	0	0	0	gene116	STM14_RS01120	STM14_0129	NA	0	Genic	WP_001139040.1	transcriptional regulator SgrR	FALSE	FALSE	FALSE	FALSE	TRUE	FALSE	FALSE
NC_016856.1__128946	NC_016856.1	CCGACCAGTTGTACCAGTTGATCGATTCGATCTTGTTCCAG	128946	208	0.99	129	1	234	0.99	265	1	0	0	0	0	0	0	0	0	gene116	STM14_RS01120	STM14_0129	NA	0	Genic	WP_001139040.1	transcriptional regulator SgrR	FALSE	FALSE	FALSE	FALSE	TRUE	FALSE	FALSE
NC_016856.1__128947	NC_016856.1	GCTGGAACAAGATCGAATCGATCAACTGGTACAACTGGTCG	128947	184	0.92	125	1	200	1	236	1	0	0	0	0	0	0	0	0	gene116	STM14_RS01120	STM14_0129	NA	0	Genic	WP_001139040.1	transcriptional regulator SgrR	FALSE	FALSE	FALSE	FALSE	TRUE	FALSE	FALSE
NC_016856.1__128955	NC_016856.1	TGTACCAGTTGATCGATTCGATCTTGTTCCAGCAGGTCTTC	128955	228	1	120	1	204	1	239	0.99	0	0	0	0	0	0	0	0	gene116	STM14_RS01120	STM14_0129	NA	0	Genic	WP_001139040.1	transcriptional regulator SgrR	FALSE	FALSE	FALSE	FALSE	TRUE	FALSE	FALSE
NC_016856.1__128956	NC_016856.1	GGAAGACCTGCTGGAACAAGATCGAATCGATCAACTGGTAC	128956	265	1	136	1	231	1	316	1	0	0	0	0	0	0	0	0	gene116	STM14_RS01120	STM14_0129	NA	0	Genic	WP_001139040.1	transcriptional regulator SgrR	FALSE	FALSE	FALSE	FALSE	TRUE	FALSE	FALSE
NC_016856.1__129126	NC_016856.1	CGACGCGAACAGTTCAGCAGATCCGCCAGCTCATTAAGCGT	129126	261	1	147	1	238	1	249	1	0	0	0	0	0	0	0	0	gene116	STM14_RS01120	STM14_0129	NA	0	Genic	WP_001139040.1	transcriptional regulator SgrR	FALSE	FALSE	FALSE	FALSE	TRUE	FALSE	FALSE
NC_016856.1__129127	NC_016856.1	CACGCTTAATGAGCTGGCGGATCTGCTGAACTGTTCGCGTC	129127	248	0.99	117	1	212	1	280	0.99	0	0	0	0	0	0	0	0	gene116	STM14_RS01120	STM14_0129	NA	0	Genic	WP_001139040.1	transcriptional regulator SgrR	FALSE	FALSE	FALSE	FALSE	TRUE	FALSE	FALSE
NC_016856.1__129181	NC_016856.1	TACCGTCACAACATTGCCAGAGACGGATAAATTGTTGTTGC	129181	143	0.77	93	0.91	147	0.85	166	0.84	162	0.84	313	0.94	165	1	152	1	gene116	STM14_RS01120	STM14_0129	NA	0	Genic	WP_001139040.1	transcriptional regulator SgrR	FALSE	TRUE	FALSE	FALSE	FALSE	FALSE	FALSE
NC_016856.1__129934	NC_016856.1	TTCACCACCTGTGCTTCCAGATCCACTTCAAATTTAATGCC	129934	346	1	128	1	305	1	279	1	0	0	0	0	0	0	0	0	gene118	STM14_RS01130	STM14_0131	leuD	0	Genic	WP_000818267.1	3-isopropylmalate dehydratase small subunit	FALSE	FALSE	FALSE	FALSE	TRUE	FALSE	FALSE
NC_016856.1__129935	NC_016856.1	GGGCATTAAATTTGAAGTGGATCTGGAAGCACAGGTGGTGA	129935	300	1	140	0.98	240	1	243	1	0	0	0	0	0	0	0	0	gene118	STM14_RS01130	STM14_0131	leuD	0	Genic	WP_000818267.1	3-isopropylmalate dehydratase small subunit	FALSE	FALSE	FALSE	FALSE	TRUE	FALSE	FALSE
NC_016856.1__130070	NC_016856.1	TGTCGGCGAAGCTTGGCGCGATCACCACTTTAAAGCCGTAA	130070	266	1	115	0.99	211	1	235	0.99	0	0	0	0	0	0	0	0	gene118	STM14_RS01130	STM14_0131	leuD	0	Genic	WP_000818267.1	3-isopropylmalate dehydratase small subunit	FALSE	FALSE	FALSE	FALSE	TRUE	FALSE	FALSE
NC_016856.1__130071	NC_016856.1	ATTACGGCTTTAAAGTGGTGATCGCGCCAAGCTTCGCCGAC	130071	296	1	149	0.98	244	0.99	284	1	0	0	0	0	0	0	0	0	gene118	STM14_RS01130	STM14_0131	leuD	0	Genic	WP_000818267.1	3-isopropylmalate dehydratase small subunit	FALSE	FALSE	FALSE	FALSE	TRUE	FALSE	FALSE
NC_016856.1__130367	NC_016856.1	TAAGGAAACTACCATGGCAGAGAAATTTACCCAGCATACCG	130367	229	0.9	116	0.97	199	1	176	0.83	184	0.92	309	0.93	142	0.9	163	0.96	gene118	STM14_RS01130	STM14_0131	leuD	0	Genic	WP_000818267.1	3-isopropylmalate dehydratase small subunit	FALSE	TRUE	FALSE	FALSE	FALSE	FALSE	FALSE
NC_016856.1__130596	NC_016856.1	TCTGGACAAGATCTTTATCGAAGCAGGATTTGAATGGCGCT	130596	0	0	48	0.5	56	0.48	0	0	0	0	0	0	0	0	46	0.43	gene119	STM14_RS01135	STM14_0132	leuC	0	Genic	WP_001140629.1	3-isopropylmalate dehydratase large subunit	FALSE	FALSE	FALSE	FALSE	FALSE	FALSE	TRUE
NC_016856.1__130605	NC_016856.1	CAAATCCTGCTTCGATAAAGATCTTGTCCAGACCTTCCGCT	130605	282	1	123	1	220	1	235	1	0	0	0	0	0	0	0	0	gene119	STM14_RS01135	STM14_0132	leuC	0	Genic	WP_001140629.1	3-isopropylmalate dehydratase large subunit	FALSE	FALSE	FALSE	FALSE	TRUE	FALSE	FALSE
NC_016856.1__130606	NC_016856.1	AAGCGGAAGGTCTGGACAAGATCTTTATCGAAGCAGGATTT	130606	311	1	159	1	237	1	226	1	0	0	0	0	0	0	0	0	gene119	STM14_RS01135	STM14_0132	leuC	0	Genic	WP_001140629.1	3-isopropylmalate dehydratase large subunit	FALSE	FALSE	FALSE	FALSE	TRUE	FALSE	FALSE
NC_016856.1__130850	NC_016856.1	GCGCTGGCGCGCTCAACCGGATCGCTAAAGGAGGCGGGATC	130850	313	0.99	144	0.98	153	0.99	222	0.99	0	0	0	0	0	0	0	0	gene119	STM14_RS01135	STM14_0132	leuC	0	Genic	WP_001140629.1	3-isopropylmalate dehydratase large subunit	FALSE	FALSE	FALSE	FALSE	TRUE	FALSE	FALSE
NC_016856.1__130851	NC_016856.1	CGATCCCGCCTCCTTTAGCGATCCGGTTGAGCGCGCCAGCG	130851	297	1	149	1	203	1	176	0.9	0	0	0	0	0	0	0	0	gene119	STM14_RS01135	STM14_0132	leuC	0	Genic	WP_001140629.1	3-isopropylmalate dehydratase large subunit	FALSE	FALSE	FALSE	FALSE	TRUE	FALSE	FALSE
NC_016856.1__130868	NC_016856.1	GGATCGCTAAAGGAGGCGGGATCGGGGATGATGTCGGTGAC	130868	295	1	149	1	208	1	252	1	0	0	0	0	0	0	0	0	gene119	STM14_RS01135	STM14_0132	leuC	0	Genic	WP_001140629.1	3-isopropylmalate dehydratase large subunit	FALSE	FALSE	FALSE	FALSE	TRUE	FALSE	FALSE
NC_016856.1__130869	NC_016856.1	CGTCACCGACATCATCCCCGATCCCGCCTCCTTTAGCGATC	130869	360	1	158	1	192	1	297	1	0	0	0	0	0	0	0	0	gene119	STM14_RS01135	STM14_0132	leuC	0	Genic	WP_001140629.1	3-isopropylmalate dehydratase large subunit	FALSE	FALSE	FALSE	FALSE	TRUE	FALSE	FALSE
NC_016856.1__130899	NC_016856.1	CTGGGGCACGAATCCGGGCCAGGTGATTTCCGTCACCGACA	130899	0	0	0	0	0	0	0	0	0	0	46	0.28	0	0	0	0	gene119	STM14_RS01135	STM14_0132	leuC	0	Genic	WP_001140629.1	3-isopropylmalate dehydratase large subunit	FALSE	FALSE	FALSE	FALSE	FALSE	FALSE	TRUE
NC_016856.1__130921	NC_016856.1	AAGAGATCGCGCCGCAGGTGACCTGGGGCACGAATCCGGGC	130921	0	0	58	0.61	0	0	0	0	0	0	0	0	0	0	61	0.58	gene119	STM14_RS01135	STM14_0132	leuC	0	Genic	WP_001140629.1	3-isopropylmalate dehydratase large subunit	FALSE	FALSE	FALSE	FALSE	FALSE	FALSE	TRUE
NC_016856.1__130935	NC_016856.1	CCCAGGTCACCTGCGGCGCGATCTCTTCTGCTCGCAGGGCG	130935	275	0.99	110	1	165	0.99	202	0.99	0	0	0	0	0	0	0	0	gene119	STM14_RS01135	STM14_0132	leuC	0	Genic	WP_001140629.1	3-isopropylmalate dehydratase large subunit	FALSE	FALSE	FALSE	FALSE	TRUE	FALSE	FALSE
NC_016856.1__130936	NC_016856.1	TCGCCCTGCGAGCAGAAGAGATCGCGCCGCAGGTGACCTGG	130936	270	1	134	1	189	1	253	1	0	0	0	0	0	0	0	0	gene119	STM14_RS01135	STM14_0132	leuC	0	Genic	WP_001140629.1	3-isopropylmalate dehydratase large subunit	FALSE	FALSE	FALSE	FALSE	TRUE	FALSE	FALSE
NC_016856.1__131226	NC_016856.1	CGCTACCGGTTTTACCGATGATCGCCAGCACGATGTCTTTG	131226	270	1	131	1	182	1	236	1	0	0	0	0	0	0	0	0	gene119	STM14_RS01135	STM14_0132	leuC	0	Genic	WP_001140629.1	3-isopropylmalate dehydratase large subunit	FALSE	FALSE	FALSE	FALSE	TRUE	FALSE	FALSE
NC_016856.1__131227	NC_016856.1	CCAAAGACATCGTGCTGGCGATCATCGGTAAAACCGGTAGC	131227	261	0.99	127	1	183	0.99	183	0.94	0	0	0	0	0	0	0	0	gene119	STM14_RS01135	STM14_0132	leuC	0	Genic	WP_001140629.1	3-isopropylmalate dehydratase large subunit	FALSE	FALSE	FALSE	FALSE	TRUE	FALSE	FALSE
NC_016856.1__131600	NC_016856.1	GTCTGCGTCGAGACGTTGTGATCCATCGTAGCGAAGGTTTT	131600	293	1	134	0.99	169	1	240	1	0	0	0	0	0	0	0	0	gene119	STM14_RS01135	STM14_0132	leuC	0	Genic	WP_001140629.1	3-isopropylmalate dehydratase large subunit	FALSE	FALSE	FALSE	FALSE	TRUE	FALSE	FALSE
NC_016856.1__131601	NC_016856.1	GAAAACCTTCGCTACGATGGATCACAACGTCTCGACGCAGA	131601	288	1	177	1	130	0.89	194	1	0	0	0	0	0	0	0	0	gene119	STM14_RS01135	STM14_0132	leuC	0	Genic	WP_001140629.1	3-isopropylmalate dehydratase large subunit	FALSE	FALSE	FALSE	FALSE	TRUE	FALSE	FALSE
NC_016856.1__131697	NC_016856.1	GCTGCTGTACATCGACCGCCACCTGGTGCATGAAGTCACCT	131697	46	0.39	0	0	0	0	0	0	40	0.37	70	0.54	0	0	42	0.51	gene119	STM14_RS01135	STM14_0132	leuC	0	Genic	WP_001140629.1	3-isopropylmalate dehydratase large subunit	FALSE	FALSE	FALSE	FALSE	FALSE	FALSE	TRUE
NC_016856.1__131903	NC_016856.1	CCTCTTCTAATGCGCGATTGATCGCCTGTTCAATGGCCGTT	131903	382	0.99	171	1	200	0.99	326	0.99	0	0	0	0	0	0	0	0	gene120	STM14_RS01140	STM14_0133	leuB	0	Genic	WP_000042325.1	3-isopropylmalate dehydrogenase	FALSE	FALSE	FALSE	FALSE	TRUE	FALSE	FALSE
NC_016856.1__131904	NC_016856.1	CAACGGCCATTGAACAGGCGATCAATCGCGCATTAGAAGAG	131904	312	1	148	1	125	0.94	217	1	0	0	0	0	0	0	0	0	gene120	STM14_RS01140	STM14_0133	leuB	0	Genic	WP_000042325.1	3-isopropylmalate dehydrogenase	FALSE	FALSE	FALSE	FALSE	TRUE	FALSE	FALSE
NC_016856.1__131975	NC_016856.1	GCAGCAGCGCCAGTGACAGGATCTGCGCAATTGGGTTGGCG	131975	298	1	132	0.99	197	1	258	0.98	0	0	0	0	0	0	0	0	gene120	STM14_RS01140	STM14_0133	leuB	0	Genic	WP_000042325.1	3-isopropylmalate dehydrogenase	FALSE	FALSE	FALSE	FALSE	TRUE	FALSE	FALSE
NC_016856.1__131976	NC_016856.1	TCGCCAACCCAATTGCGCAGATCCTGTCACTGGCGCTGCTG	131976	371	1	155	1	167	1	266	1	0	0	0	0	0	0	0	0	gene120	STM14_RS01140	STM14_0133	leuB	0	Genic	WP_000042325.1	3-isopropylmalate dehydrogenase	FALSE	FALSE	FALSE	FALSE	TRUE	FALSE	FALSE
NC_016856.1__132101	NC_016856.1	ACATCCCCATTGAGCCGGTGATCATGGCGCATTCGTCGGAC	132101	272	0.98	129	1	174	0.97	207	0.99	0	0	0	0	0	0	0	0	gene120	STM14_RS01140	STM14_0133	leuB	0	Genic	WP_000042325.1	3-isopropylmalate dehydrogenase	FALSE	FALSE	FALSE	FALSE	TRUE	FALSE	FALSE
NC_016856.1__132102	NC_016856.1	TGTCCGACGAATGCGCCATGATCACCGGCTCAATGGGGATG	132102	281	1	168	1	131	0.97	256	1	0	0	0	0	0	0	0	0	gene120	STM14_RS01140	STM14_0133	leuB	0	Genic	WP_000042325.1	3-isopropylmalate dehydrogenase	FALSE	FALSE	FALSE	FALSE	TRUE	FALSE	FALSE
NC_016856.1__132365	NC_016856.1	CGATACGGGCAATGCGCTCGATCTCAAAGCGGTGATAAACT	132365	242	0.94	115	0.91	178	1	179	0.87	0	0	0	0	0	0	0	0	gene120	STM14_RS01140	STM14_0133	leuB	0	Genic	WP_000042325.1	3-isopropylmalate dehydrogenase	FALSE	FALSE	FALSE	FALSE	TRUE	FALSE	FALSE
NC_016856.1__132366	NC_016856.1	AAGTTTATCACCGCTTTGAGATCGAGCGCATTGCCCGTATC	132366	328	1	156	1	197	1	291	1	0	0	0	0	0	0	0	0	gene120	STM14_RS01140	STM14_0133	leuB	0	Genic	WP_000042325.1	3-isopropylmalate dehydrogenase	FALSE	FALSE	FALSE	FALSE	TRUE	FALSE	FALSE
NC_016856.1__132449	NC_016856.1	CTTTTGGCTGTCCGAAATAGATCCCGCCGGTCAGCTCGCGC	132449	332	1	191	1	222	1	298	1	0	0	0	0	0	0	0	0	gene120	STM14_RS01140	STM14_0133	leuB	0	Genic	WP_000042325.1	3-isopropylmalate dehydrogenase	FALSE	FALSE	FALSE	FALSE	TRUE	FALSE	FALSE
NC_016856.1__132450	NC_016856.1	TGCGCGAGCTGACCGGCGGGATCTATTTCGGACAGCCAAAA	132450	342	1	169	1	185	1	241	1	0	0	0	0	0	0	0	0	gene120	STM14_RS01140	STM14_0133	leuB	0	Genic	WP_000042325.1	3-isopropylmalate dehydrogenase	FALSE	FALSE	FALSE	FALSE	TRUE	FALSE	FALSE
NC_016856.1__132966	NC_016856.1	GCCAAAGCGATGGTGCACGTACTGAACAATATCTGGCGCGC	132966	0	0	0	0	0	0	0	0	0	0	42	0.65	0	0	0	0	gene121	STM14_RS01145	STM14_0134	leuA	0	Genic	WP_000082819.1	2-isopropylmalate synthase	FALSE	FALSE	FALSE	FALSE	FALSE	FALSE	TRUE
NC_016856.1__133089	NC_016856.1	AAATACGACCTGAACGCCAAAGGCCAGGGCAAAGACGCGCT	133089	0	0	0	0	0	0	48	0.3	0	0	0	0	0	0	0	0	gene121	STM14_RS01145	STM14_0134	leuA	0	Genic	WP_000082819.1	2-isopropylmalate synthase	FALSE	FALSE	FALSE	FALSE	FALSE	FALSE	TRUE
NC_016856.1__133198	NC_016856.1	CGTTCGCCGCTTCGGCCTTGATCTCTTCACCACAGGCCAGC	133198	264	0.95	164	0.97	195	0.98	225	1	0	0	0	0	0	0	0	0	gene121	STM14_RS01145	STM14_0134	leuA	0	Genic	WP_000082819.1	2-isopropylmalate synthase	FALSE	FALSE	FALSE	FALSE	TRUE	FALSE	FALSE
NC_016856.1__133199	NC_016856.1	AGCTGGCCTGTGGTGAAGAGATCAAGGCCGAAGCGGCGAAC	133199	284	1	127	1	169	1	233	1	0	0	0	0	0	0	0	0	gene121	STM14_RS01145	STM14_0134	leuA	0	Genic	WP_000082819.1	2-isopropylmalate synthase	FALSE	FALSE	FALSE	FALSE	TRUE	FALSE	FALSE
NC_016856.1__133285	NC_016856.1	TAAACAGCAAGAAGAACCAGAGCATTTCCGTCTGGATTACT	133285	274	0.97	127	1	172	1	233	1	268	1	407	1	183	1	183	0.95	gene121	STM14_RS01145	STM14_0134	leuA	0	Genic	WP_000082819.1	2-isopropylmalate synthase	FALSE	TRUE	FALSE	FALSE	FALSE	FALSE	FALSE
NC_016856.1__133457	NC_016856.1	TTTCACGGCGGCACGGCCAGAGCGGGAGGTCAGGTTCAGCT	133457	213	0.98	112	0.98	186	1	233	1	320	1	425	1	172	1	225	1	gene121	STM14_RS01145	STM14_0134	leuA	0	Genic	WP_000082819.1	2-isopropylmalate synthase	FALSE	TRUE	FALSE	FALSE	FALSE	FALSE	FALSE
NC_016856.1__133501	NC_016856.1	CTATGAAATCATGACGCCAGAGTCCATCGGTCTGAACCAGA	133501	217	0.98	130	1	175	1	223	1	227	1	439	1	168	0.98	225	1	gene121	STM14_RS01145	STM14_0134	leuA	0	Genic	WP_000082819.1	2-isopropylmalate synthase	FALSE	TRUE	FALSE	FALSE	FALSE	FALSE	FALSE
NC_016856.1__133609	NC_016856.1	CAATCGCTTTGTTGGCTGGGATCGGCATGTTACAGATCTGG	133609	246	1	127	0.99	156	1	244	0.99	0	0	0	0	0	0	0	0	gene121	STM14_RS01145	STM14_0134	leuA	0	Genic	WP_000082819.1	2-isopropylmalate synthase	FALSE	FALSE	FALSE	FALSE	TRUE	FALSE	FALSE
NC_016856.1__133610	NC_016856.1	GCCAGATCTGTAACATGCCGATCCCAGCCAACAAAGCGATT	133610	229	0.98	115	0.91	162	1	275	1	0	0	0	0	0	0	0	0	gene121	STM14_RS01145	STM14_0134	leuA	0	Genic	WP_000082819.1	2-isopropylmalate synthase	FALSE	FALSE	FALSE	FALSE	TRUE	FALSE	FALSE
NC_016856.1__133624	NC_016856.1	CTGGGATCGGCATGTTACAGATCTGGCTGACGGTCTGGCTG	133624	287	1	135	1	253	1	291	1	0	0	0	0	0	0	0	0	gene121	STM14_RS01145	STM14_0134	leuA	0	Genic	WP_000082819.1	2-isopropylmalate synthase	FALSE	FALSE	FALSE	FALSE	TRUE	FALSE	FALSE
NC_016856.1__133625	NC_016856.1	CCAGCCAGACCGTCAGCCAGATCTGTAACATGCCGATCCCA	133625	243	1	130	1	175	1	225	0.99	0	0	0	0	0	0	0	0	gene121	STM14_RS01145	STM14_0134	leuA	0	Genic	WP_000082819.1	2-isopropylmalate synthase	FALSE	FALSE	FALSE	FALSE	TRUE	FALSE	FALSE
NC_016856.1__133717	NC_016856.1	TGCGCACTTTAATCGCCATGATCACTTCTTCCAGTGCGCAG	133717	251	1	144	0.99	216	1	250	1	0	0	0	0	0	0	0	0	gene121	STM14_RS01145	STM14_0134	leuA	0	Genic	WP_000082819.1	2-isopropylmalate synthase	FALSE	FALSE	FALSE	FALSE	TRUE	FALSE	FALSE
NC_016856.1__133718	NC_016856.1	ACTGCGCACTGGAAGAAGTGATCATGGCGATTAAAGTGCGC	133718	280	0.98	123	0.94	176	0.99	195	1	0	0	0	0	0	0	0	0	gene121	STM14_RS01145	STM14_0134	leuA	0	Genic	WP_000082819.1	2-isopropylmalate synthase	FALSE	FALSE	FALSE	FALSE	TRUE	FALSE	FALSE
NC_016856.1__134001	NC_016856.1	GCTTCCACCACGCGCGCCAGATCGTCAACAGGCGTCCGGCC	134001	237	1	128	0.98	145	0.99	168	0.91	0	0	0	0	0	0	0	0	gene121	STM14_RS01145	STM14_0134	leuA	0	Genic	WP_000082819.1	2-isopropylmalate synthase	FALSE	FALSE	FALSE	FALSE	TRUE	FALSE	FALSE
NC_016856.1__134002	NC_016856.1	TGGCCGGACGCCTGTTGACGATCTGGCGCGCGTGGTGGAAG	134002	276	1	161	1	174	1	252	1	0	0	0	0	0	0	0	0	gene121	STM14_RS01145	STM14_0134	leuA	0	Genic	WP_000082819.1	2-isopropylmalate synthase	FALSE	FALSE	FALSE	FALSE	TRUE	FALSE	FALSE
NC_016856.1__135015	NC_016856.1	ATTTAATTGAAACTTAAATGATCATTCACTTGGTGTATGAT	135015	244	0.99	158	1	142	0.92	182	0.89	0	0	0	0	0	0	0	0	gene123	STM14_RS01155	STM14_0138	leuO	266	Upstream	WP_001115420.1	transcriptional regulator	FALSE	FALSE	FALSE	FALSE	TRUE	FALSE	FALSE
NC_016856.1__135016	NC_016856.1	AATCATACACCAAGTGAATGATCATTTAAGTTTCAATTAAA	135016	259	1	126	1	171	0.99	195	0.98	0	0	0	0	0	0	0	0	gene123	STM14_RS01155	STM14_0138	leuO	265	Upstream	WP_001115420.1	transcriptional regulator	FALSE	FALSE	FALSE	FALSE	TRUE	FALSE	FALSE
NC_016856.1__135143	NC_016856.1	AAACATAAAGACGCTGACAGAGACAAATAGAATGCCAGCGC	135143	213	0.98	128	1	141	0.95	200	0.93	218	1	327	0.98	189	0.96	243	1	gene123	STM14_RS01155	STM14_0138	leuO	138	Upstream	WP_001115420.1	transcriptional regulator	FALSE	TRUE	FALSE	FALSE	FALSE	FALSE	FALSE
NC_016856.1__135201	NC_016856.1	GAAAATATGATTTACCATGCATATAAAATAAGAAAAAGGGA	135201	54	0.42	110	1	102	0.81	155	0.91	0	0	164	0.73	45	0.38	151	0.85	gene123	STM14_RS01155	STM14_0138	leuO	80	Upstream	WP_001115420.1	transcriptional regulator	TRUE	FALSE	FALSE	FALSE	FALSE	FALSE	FALSE
NC_016856.1__135204	NC_016856.1	CTTTTTCTTATTTTATATGCATGGTAAATCATATTTTCAGG	135204	65	0.38	100	0.85	100	0.62	157	0.75	0	0	169	0.61	42	0.29	181	0.81	gene123	STM14_RS01155	STM14_0138	leuO	77	Upstream	WP_001115420.1	transcriptional regulator	TRUE	FALSE	FALSE	FALSE	FALSE	FALSE	FALSE
NC_016856.1__135288	NC_016856.1	AGTGGAGTTAAATATGCCAGAGGTCAAAACCGAAAAGCCGC	135288	198	1	141	1	174	1	215	1	202	1	333	1	179	1	243	1	gene123	STM14_RS01155	STM14_0138	leuO	0	Genic	WP_001115420.1	transcriptional regulator	FALSE	TRUE	FALSE	FALSE	FALSE	FALSE	FALSE
NC_016856.1__135586	NC_016856.1	GTGCAAAATGAATTGCCGGGATCGGGGTTTGAGCCGACCAG	135586	234	0.99	103	0.9	220	1	234	1	0	0	0	0	0	0	0	0	gene123	STM14_RS01155	STM14_0138	leuO	0	Genic	WP_001115420.1	transcriptional regulator	FALSE	FALSE	FALSE	FALSE	TRUE	FALSE	FALSE
NC_016856.1__135587	NC_016856.1	GCTGGTCGGCTCAAACCCCGATCCCGGCAATTCATTTTGCA	135587	203	0.86	119	1	196	1	265	1	0	0	0	0	0	0	0	0	gene123	STM14_RS01155	STM14_0138	leuO	0	Genic	WP_001115420.1	transcriptional regulator	FALSE	FALSE	FALSE	FALSE	TRUE	FALSE	FALSE
NC_016856.1__135930	NC_016856.1	ACATGCGGTTGTTTCCCTCGATCGTTATGCGTCATTTAGTC	135930	242	1	143	1	197	1	266	1	0	0	0	0	0	0	0	0	gene123	STM14_RS01155	STM14_0138	leuO	0	Genic	WP_001115420.1	transcriptional regulator	FALSE	FALSE	FALSE	FALSE	TRUE	FALSE	FALSE
NC_016856.1__135931	NC_016856.1	TGACTAAATGACGCATAACGATCGAGGGAAACAACCGCATG	135931	211	0.99	127	1	192	1	233	1	0	0	0	0	0	0	0	0	gene123	STM14_RS01155	STM14_0138	leuO	0	Genic	WP_001115420.1	transcriptional regulator	FALSE	FALSE	FALSE	FALSE	TRUE	FALSE	FALSE
NC_016856.1__136095	NC_016856.1	AGAGTTTGCGGAATCGCTGGATCTGCAAATATTGCCGTTGC	136095	257	1	153	1	206	1	276	1	0	0	0	0	0	0	0	0	gene123	STM14_RS01155	STM14_0138	leuO	0	Genic	WP_001115420.1	transcriptional regulator	FALSE	FALSE	FALSE	FALSE	TRUE	FALSE	FALSE
NC_016856.1__136096	NC_016856.1	GGCAACGGCAATATTTGCAGATCCAGCGATTCCGCAAACTC	136096	293	1	111	1	243	1	332	1	0	0	0	0	0	0	0	0	gene123	STM14_RS01155	STM14_0138	leuO	0	Genic	WP_001115420.1	transcriptional regulator	FALSE	FALSE	FALSE	FALSE	TRUE	FALSE	FALSE
NC_016856.1__136208	NC_016856.1	GTTTTATCGCTTACAAACAGAGACTAATAAATCTTCCATCC	136208	248	1	110	1	192	1	266	1	213	1	393	1	198	1	224	1	gene123	STM14_RS01155	STM14_0138	leuO	0	Genic	WP_001115420.1	transcriptional regulator	FALSE	TRUE	FALSE	FALSE	FALSE	FALSE	FALSE
NC_016856.1__136381	NC_016856.1	TTTATAAGCGATTATTTATTACCAGGTGTGATTCAGACGGA	136381	40	0.22	0	0	49	0.32	0	0	0	0	0	0	47	0.32	50	0.22	gene124	STM14_RS01160	STM14_0139	ilvI	139	Upstream	WP_077248241.1	acetolactate synthase 3 large subunit	FALSE	FALSE	FALSE	FALSE	FALSE	FALSE	TRUE
NC_016856.1__136387	NC_016856.1	AAATACTCCGTCTGAATCACACCTGGTAATAAATAATCGCT	136387	78	0.4	53	0.54	94	0.58	99	0.47	97	0.57	134	0.54	102	0.62	86	0.47	gene124	STM14_RS01160	STM14_0139	ilvI	133	Upstream	WP_077248241.1	acetolactate synthase 3 large subunit	FALSE	FALSE	FALSE	FALSE	FALSE	FALSE	TRUE
NC_016856.1__136582	NC_016856.1	GGAGCCGAGATGGTCGTCCGATCGCTTATCGATCAAGGCGT	136582	259	1	123	1	240	1	337	1	0	0	0	0	0	0	0	0	gene124	STM14_RS01160	STM14_0139	ilvI	0	Genic	WP_077248241.1	acetolactate synthase 3 large subunit	FALSE	FALSE	FALSE	FALSE	TRUE	FALSE	FALSE
NC_016856.1__136583	NC_016856.1	TACGCCTTGATCGATAAGCGATCGGACGACCATCTCGGCTC	136583	244	1	92	0.89	221	1	304	1	0	0	0	0	0	0	0	0	gene124	STM14_RS01160	STM14_0139	ilvI	0	Genic	WP_077248241.1	acetolactate synthase 3 large subunit	FALSE	FALSE	FALSE	FALSE	TRUE	FALSE	FALSE
NC_016856.1__136593	NC_016856.1	GGTCGTCCGATCGCTTATCGATCAAGGCGTAAAGCAGGTGT	136593	217	1	80	0.87	199	1	264	0.99	0	0	0	0	0	0	0	0	gene124	STM14_RS01160	STM14_0139	ilvI	0	Genic	WP_077248241.1	acetolactate synthase 3 large subunit	FALSE	FALSE	FALSE	FALSE	TRUE	FALSE	FALSE
NC_016856.1__136594	NC_016856.1	AACACCTGCTTTACGCCTTGATCGATAAGCGATCGGACGAC	136594	374	0.99	166	1	289	0.99	373	0.99	0	0	0	0	0	0	0	0	gene124	STM14_RS01160	STM14_0139	ilvI	0	Genic	WP_077248241.1	acetolactate synthase 3 large subunit	FALSE	FALSE	FALSE	FALSE	TRUE	FALSE	FALSE
NC_016856.1__136673	NC_016856.1	CGCTACATACCGTTGGAGGGATCGATCATGTGCTGGTGCGT	136673	133	0.99	100	0.99	156	1	138	1	0	0	0	0	0	0	0	0	gene124	STM14_RS01160	STM14_0139	ilvI	0	Genic	WP_077248241.1	acetolactate synthase 3 large subunit	FALSE	FALSE	FALSE	FALSE	TRUE	FALSE	FALSE
NC_016856.1__136674	NC_016856.1	GACGCACCAGCACATGATCGATCCCTCCAACGGTATGTAGC	136674	223	0.99	103	0.93	198	1	257	1	0	0	0	0	0	0	0	0	gene124	STM14_RS01160	STM14_0139	ilvI	0	Genic	WP_077248241.1	acetolactate synthase 3 large subunit	FALSE	FALSE	FALSE	FALSE	TRUE	FALSE	FALSE
NC_016856.1__136677	NC_016856.1	ACATACCGTTGGAGGGATCGATCATGTGCTGGTGCGTCATG	136677	231	1	105	1	220	1	254	0.97	0	0	0	0	0	0	0	0	gene124	STM14_RS01160	STM14_0139	ilvI	0	Genic	WP_077248241.1	acetolactate synthase 3 large subunit	FALSE	FALSE	FALSE	FALSE	TRUE	FALSE	FALSE
NC_016856.1__136678	NC_016856.1	TCATGACGCACCAGCACATGATCGATCCCTCCAACGGTATG	136678	290	1	149	1	243	1	341	1	0	0	0	0	0	0	0	0	gene124	STM14_RS01160	STM14_0139	ilvI	0	Genic	WP_077248241.1	acetolactate synthase 3 large subunit	FALSE	FALSE	FALSE	FALSE	TRUE	FALSE	FALSE
NC_016856.1__136854	NC_016856.1	AGCCAATCAATGAGGTGGCGACCTGGCCGGAAAGAATCACC	136854	0	0	0	0	65	0.59	80	0.59	0	0	74	0.51	52	0.49	67	0.55	gene124	STM14_RS01160	STM14_0139	ilvI	0	Genic	WP_077248241.1	acetolactate synthase 3 large subunit	FALSE	FALSE	FALSE	FALSE	FALSE	FALSE	TRUE
NC_016856.1__137325	NC_016856.1	TGGCTTCATAAGTGCCATGCATTCCCAGCATTCCTAACGAC	137325	0	0	0	0	0	0	172	0.72	0	0	80	0.35	0	0	59	0.35	gene124	STM14_RS01160	STM14_0139	ilvI	0	Genic	WP_077248241.1	acetolactate synthase 3 large subunit	TRUE	FALSE	FALSE	FALSE	FALSE	FALSE	FALSE
NC_016856.1__137328	NC_016856.1	GTTAGGAATGCTGGGAATGCATGGCACTTATGAAGCCAATA	137328	0	0	0	0	0	0	178	0.72	0	0	120	0.46	0	0	73	0.38	gene124	STM14_RS01160	STM14_0139	ilvI	0	Genic	WP_077248241.1	acetolactate synthase 3 large subunit	TRUE	FALSE	FALSE	FALSE	FALSE	FALSE	FALSE
NC_016856.1__137355	NC_016856.1	AAATCACGTCGGCGTTATGCATGGTCATATTGGCTTCATAA	137355	0	0	82	0.89	82	0.54	212	0.91	0	0	169	0.62	0	0	145	0.73	gene124	STM14_RS01160	STM14_0139	ilvI	0	Genic	WP_077248241.1	acetolactate synthase 3 large subunit	TRUE	FALSE	FALSE	FALSE	FALSE	FALSE	FALSE
NC_016856.1__137358	NC_016856.1	TGAAGCCAATATGACCATGCATAACGCCGACGTGATTTTCG	137358	0	0	82	0.84	98	0.63	223	0.93	0	0	142	0.61	0	0	169	0.84	gene124	STM14_RS01160	STM14_0139	ilvI	0	Genic	WP_077248241.1	acetolactate synthase 3 large subunit	TRUE	FALSE	FALSE	FALSE	FALSE	FALSE	FALSE
NC_016856.1__137688	NC_016856.1	CGCCCTTCGTCAGACGCCAGAGGGTTTCAATCACCGCCTGG	137688	170	0.95	85	0.98	190	1	236	0.94	147	0.95	313	0.96	180	0.91	254	1	gene124	STM14_RS01160	STM14_0139	ilvI	0	Genic	WP_077248241.1	acetolactate synthase 3 large subunit	FALSE	TRUE	FALSE	FALSE	FALSE	FALSE	FALSE
NC_016856.1__138008	NC_016856.1	TGAAACAGTGGCAGGATATGATCTATTCCGGTCGCCATTCT	138008	169	0.99	85	0.97	155	0.89	234	0.97	0	0	0	0	0	0	0	0	gene124	STM14_RS01160	STM14_0139	ilvI	0	Genic	WP_077248241.1	acetolactate synthase 3 large subunit	FALSE	FALSE	FALSE	FALSE	TRUE	FALSE	FALSE
NC_016856.1__138009	NC_016856.1	GAGAATGGCGACCGGAATAGATCATATCCTGCCACTGTTTC	138009	186	0.95	111	1	187	1	279	1	0	0	0	0	0	0	0	0	gene124	STM14_RS01160	STM14_0139	ilvI	0	Genic	WP_077248241.1	acetolactate synthase 3 large subunit	FALSE	FALSE	FALSE	FALSE	TRUE	FALSE	FALSE
NC_016856.1__138392	NC_016856.1	GACCGTCGCGCCGACAGACGATCCGACGTTGTCGCGCATGA	138392	221	0.97	117	1	194	0.98	356	1	0	0	0	0	0	0	0	0	gene125	STM14_RS01165	STM14_0140	ilvN	0	Genic	WP_001563086.1	acetolactate synthase small subunit	FALSE	FALSE	FALSE	FALSE	TRUE	FALSE	FALSE
NC_016856.1__138393	NC_016856.1	GTCATGCGCGACAACGTCGGATCGTCTGTCGGCGCGACGGT	138393	265	1	109	1	228	1	353	1	0	0	0	0	0	0	0	0	gene125	STM14_RS01165	STM14_0140	ilvN	0	Genic	WP_001563086.1	acetolactate synthase small subunit	FALSE	FALSE	FALSE	FALSE	TRUE	FALSE	FALSE
NC_016856.1__138966	NC_016856.1	TAAAAGCGGTTGCCGGAGTGATCAAACTGCGCTTAGATGTT	138966	196	0.93	78	1	144	0.9	313	1	0	0	0	0	0	0	0	0	gene126	STM14_RS01170	STM14_0142	cra	83	Upstream	WP_000762406.1	catabolite repressor/activator	FALSE	FALSE	FALSE	FALSE	TRUE	FALSE	FALSE
NC_016856.1__138967	NC_016856.1	TAACATCTAAGCGCAGTTTGATCACTCCGGCAACCGCTTTT	138967	231	1	67	0.98	184	0.99	280	1	0	0	0	0	0	0	0	0	gene126	STM14_RS01170	STM14_0142	cra	82	Upstream	WP_000762406.1	catabolite repressor/activator	FALSE	FALSE	FALSE	FALSE	TRUE	FALSE	FALSE
NC_016856.1__139250	NC_016856.1	CACGTTCCATTGGTCTGGTGATCCCGGACCTTGAAAACACG	139250	277	1	70	0.92	205	0.98	391	0.98	0	0	0	0	0	0	0	0	gene126	STM14_RS01170	STM14_0142	cra	0	Genic	WP_000762406.1	catabolite repressor/activator	FALSE	FALSE	FALSE	FALSE	TRUE	FALSE	FALSE
NC_016856.1__139251	NC_016856.1	TCGTGTTTTCAAGGTCCGGGATCACCAGACCAATGGAACGT	139251	255	1	65	0.98	195	1	285	1	0	0	0	0	0	0	0	0	gene126	STM14_RS01170	STM14_0142	cra	0	Genic	WP_000762406.1	catabolite repressor/activator	FALSE	FALSE	FALSE	FALSE	TRUE	FALSE	FALSE
NC_016856.1__139332	NC_016856.1	GATCTTCAGAACAGGCGATCAGCAGTTGGTAGCCACGCTGG	139332	251	1	90	1	151	0.96	315	1	184	1	290	1	241	1	282	1	gene126	STM14_RS01170	STM14_0142	cra	0	Genic	WP_000762406.1	catabolite repressor/activator	FALSE	FALSE	FALSE	FALSE	FALSE	TRUE	FALSE
NC_016856.1__139334	NC_016856.1	AGCGTGGCTACCAACTGCTGATCGCCTGTTCTGAAGATCAG	139334	311	1	93	1	207	1	387	1	0	0	0	0	0	0	0	0	gene126	STM14_RS01170	STM14_0142	cra	0	Genic	WP_000762406.1	catabolite repressor/activator	FALSE	FALSE	FALSE	FALSE	TRUE	FALSE	FALSE
NC_016856.1__139335	NC_016856.1	GCTGATCTTCAGAACAGGCGATCAGCAGTTGGTAGCCACGC	139335	189	0.92	60	0.87	146	0.88	228	0.88	0	0	0	0	0	0	0	0	gene126	STM14_RS01170	STM14_0142	cra	0	Genic	WP_000762406.1	catabolite repressor/activator	FALSE	FALSE	FALSE	FALSE	TRUE	FALSE	FALSE
NC_016856.1__139350	NC_016856.1	GCTGATCGCCTGTTCTGAAGATCAGCCGGATAACGAAATGC	139350	186	0.93	71	0.91	142	0.88	255	0.95	0	0	0	0	0	0	0	0	gene126	STM14_RS01170	STM14_0142	cra	0	Genic	WP_000762406.1	catabolite repressor/activator	FALSE	FALSE	FALSE	FALSE	TRUE	FALSE	FALSE
NC_016856.1__139351	NC_016856.1	CGCATTTCGTTATCCGGCTGATCTTCAGAACAGGCGATCAG	139351	207	0.93	71	0.98	176	1	287	1	0	0	0	0	0	0	0	0	gene126	STM14_RS01170	STM14_0142	cra	0	Genic	WP_000762406.1	catabolite repressor/activator	FALSE	FALSE	FALSE	FALSE	TRUE	FALSE	FALSE
NC_016856.1__139353	NC_016856.1	GATCGCCTGTTCTGAAGATCAGCCGGATAACGAAATGCGCT	139353	199	0.98	101	1	175	1	315	1	164	1	285	1	227	1	284	1	gene126	STM14_RS01170	STM14_0142	cra	0	Genic	WP_000762406.1	catabolite repressor/activator	FALSE	FALSE	FALSE	FALSE	FALSE	TRUE	FALSE
NC_016856.1__139467	NC_016856.1	CTATCAGCGCTGGGCCAACGATCCGTTCCCCATCGTCGCGC	139467	232	1	68	1	153	1	294	1	0	0	0	0	0	0	0	0	gene126	STM14_RS01170	STM14_0142	cra	0	Genic	WP_000762406.1	catabolite repressor/activator	FALSE	FALSE	FALSE	FALSE	TRUE	FALSE	FALSE
NC_016856.1__139468	NC_016856.1	AGCGCGACGATGGGGAACGGATCGTTGGCCCAGCGCTGATA	139468	244	1	79	1	165	1	296	1	0	0	0	0	0	0	0	0	gene126	STM14_RS01170	STM14_0142	cra	0	Genic	WP_000762406.1	catabolite repressor/activator	FALSE	FALSE	FALSE	FALSE	TRUE	FALSE	FALSE
NC_016856.1__139503	NC_016856.1	CGCGCTCGACCGCGCGCTGGATCGCGAACATTTCACCAGCG	139503	253	0.98	107	0.99	169	1	327	0.97	0	0	0	0	0	0	0	0	gene126	STM14_RS01170	STM14_0142	cra	0	Genic	WP_000762406.1	catabolite repressor/activator	FALSE	FALSE	FALSE	FALSE	TRUE	FALSE	FALSE
NC_016856.1__139504	NC_016856.1	ACGCTGGTGAAATGTTCGCGATCCAGCGCGCGGTCGAGCGC	139504	253	1	108	1	156	1	258	1	0	0	0	0	0	0	0	0	gene126	STM14_RS01170	STM14_0142	cra	0	Genic	WP_000762406.1	catabolite repressor/activator	FALSE	FALSE	FALSE	FALSE	TRUE	FALSE	FALSE
NC_016856.1__139536	NC_016856.1	CACCAGCGTGGTCGGCGCCGATCAGGATGATGCCGAGATGT	139536	183	0.94	83	1	148	1	270	1	0	0	0	0	0	0	0	0	gene126	STM14_RS01170	STM14_0142	cra	0	Genic	WP_000762406.1	catabolite repressor/activator	FALSE	FALSE	FALSE	FALSE	TRUE	FALSE	FALSE
NC_016856.1__139537	NC_016856.1	AACATCTCGGCATCATCCTGATCGGCGCCGACCACGCTGGT	139537	222	1	96	1	171	1	234	1	0	0	0	0	0	0	0	0	gene126	STM14_RS01170	STM14_0142	cra	0	Genic	WP_000762406.1	catabolite repressor/activator	FALSE	FALSE	FALSE	FALSE	TRUE	FALSE	FALSE
NC_016856.1__139539	NC_016856.1	CAGCGTGGTCGGCGCCGATCAGGATGATGCCGAGATGTTGG	139539	221	0.99	90	1	147	0.88	274	1	120	0.87	243	0.89	201	0.96	202	0.9	gene126	STM14_RS01170	STM14_0142	cra	0	Genic	WP_000762406.1	catabolite repressor/activator	FALSE	FALSE	FALSE	FALSE	FALSE	TRUE	FALSE
NC_016856.1__139671	NC_016856.1	CCGCACCGCATGGAAAGACGATCCGCGGGAGGTGAATTTCT	139671	175	0.92	76	0.93	161	1	251	0.98	0	0	0	0	0	0	0	0	gene126	STM14_RS01170	STM14_0142	cra	0	Genic	WP_000762406.1	catabolite repressor/activator	FALSE	FALSE	FALSE	FALSE	TRUE	FALSE	FALSE
NC_016856.1__139672	NC_016856.1	AAGAAATTCACCTCCCGCGGATCGTCTTTCCATGCGGTGCG	139672	262	1	93	1	208	0.99	306	1	0	0	0	0	0	0	0	0	gene126	STM14_RS01170	STM14_0142	cra	0	Genic	WP_000762406.1	catabolite repressor/activator	FALSE	FALSE	FALSE	FALSE	TRUE	FALSE	FALSE
NC_016856.1__139872	NC_016856.1	AGCGATTGCGACCTTCGGCGATCATGAGCTGCTGGATTTTC	139872	192	0.98	107	0.99	172	1	288	1	0	0	0	0	0	0	0	0	gene126	STM14_RS01170	STM14_0142	cra	0	Genic	WP_000762406.1	catabolite repressor/activator	FALSE	FALSE	FALSE	FALSE	TRUE	FALSE	FALSE
NC_016856.1__139873	NC_016856.1	AGAAAATCCAGCAGCTCATGATCGCCGAAGGTCGCAATCGC	139873	259	1	77	0.97	178	1	363	1	0	0	0	0	0	0	0	0	gene126	STM14_RS01170	STM14_0142	cra	0	Genic	WP_000762406.1	catabolite repressor/activator	FALSE	FALSE	FALSE	FALSE	TRUE	FALSE	FALSE
NC_016856.1__140735	NC_016856.1	GACCGGTAGCGCTCTCGATCAGTTGCTCCCGATAACGGGTC	140735	156	0.82	64	0.91	175	0.98	296	1	181	1	231	0.94	181	1	179	0.91	gene127	STM14_RS01175	STM14_0145	mraZ	0	Genic	WP_000488294.1	division/cell wall cluster transcriptional repressor MraZ	FALSE	FALSE	FALSE	FALSE	FALSE	TRUE	FALSE
NC_016856.1__140737	NC_016856.1	CCCGTTATCGGGAGCAACTGATCGAGAGCGCTACCGGTCAA	140737	214	1	130	1	230	1	332	1	0	0	0	0	0	0	0	0	gene127	STM14_RS01175	STM14_0145	mraZ	0	Genic	WP_000488294.1	division/cell wall cluster transcriptional repressor MraZ	FALSE	FALSE	FALSE	FALSE	TRUE	FALSE	FALSE
NC_016856.1__140738	NC_016856.1	TTTGACCGGTAGCGCTCTCGATCAGTTGCTCCCGATAACGG	140738	185	0.95	95	0.99	151	0.99	251	0.93	0	0	0	0	0	0	0	0	gene127	STM14_RS01175	STM14_0145	mraZ	0	Genic	WP_000488294.1	division/cell wall cluster transcriptional repressor MraZ	FALSE	FALSE	FALSE	FALSE	TRUE	FALSE	FALSE
NC_016856.1__140936	NC_016856.1	GCCGCAGAACTGGCGCGATCAGTAATCGACCTGCACCATCC	140936	184	1	82	1	150	0.89	261	0.99	170	1	267	1	169	1	204	1	gene127	STM14_RS01175	STM14_0145	mraZ	0	Genic	WP_000488294.1	division/cell wall cluster transcriptional repressor MraZ	FALSE	FALSE	FALSE	FALSE	FALSE	TRUE	FALSE
NC_016856.1__140938	NC_016856.1	ATGGTGCAGGTCGATTACTGATCGCGCCAGTTCTGCGGCAA	140938	219	1	87	0.98	190	1	325	1	0	0	0	0	0	0	0	0	gene127	STM14_RS01175	STM14_0145	mraZ	0	Genic	WP_000488294.1	division/cell wall cluster transcriptional repressor MraZ	FALSE	FALSE	FALSE	FALSE	TRUE	FALSE	FALSE
NC_016856.1__140939	NC_016856.1	GTTGCCGCAGAACTGGCGCGATCAGTAATCGACCTGCACCA	140939	171	0.92	96	1	173	0.97	224	0.91	0	0	0	0	0	0	0	0	gene127	STM14_RS01175	STM14_0145	mraZ	0	Genic	WP_000488294.1	division/cell wall cluster transcriptional repressor MraZ	FALSE	FALSE	FALSE	FALSE	TRUE	FALSE	FALSE
NC_016856.1__141237	NC_016856.1	CGCCCAGTTGCGAGAGGATCAGGCGCGAGTGGCCGCCGCGA	141237	177	0.96	64	0.98	171	0.93	277	0.98	162	0.89	197	0.9	163	0.96	165	0.98	gene128	STM14_RS01180	STM14_0146	rsmH	0	Genic	WP_000970444.1	ribosomal RNA small subunit methyltransferase H	FALSE	FALSE	FALSE	FALSE	FALSE	TRUE	FALSE
NC_016856.1__141239	NC_016856.1	GCGGCGGCCACTCGCGCCTGATCCTCTCGCAACTGGGCGAA	141239	187	0.98	76	0.99	191	1	309	1	0	0	0	0	0	0	0	0	gene128	STM14_RS01180	STM14_0146	rsmH	0	Genic	WP_000970444.1	ribosomal RNA small subunit methyltransferase H	FALSE	FALSE	FALSE	FALSE	TRUE	FALSE	FALSE
NC_016856.1__141240	NC_016856.1	CTTCGCCCAGTTGCGAGAGGATCAGGCGCGAGTGGCCGCCG	141240	220	1	84	1	154	0.93	252	0.98	0	0	0	0	0	0	0	0	gene128	STM14_RS01180	STM14_0146	rsmH	0	Genic	WP_000970444.1	ribosomal RNA small subunit methyltransferase H	FALSE	FALSE	FALSE	FALSE	TRUE	FALSE	FALSE
NC_016856.1__141245	NC_016856.1	CCCCTCTTCGCCCAGTTGCGAGAGGATCAGGCGCGAGTGGC	141245	103	0.41	0	0	0	0	0	0	0	0	0	0	0	0	0	0	gene128	STM14_RS01180	STM14_0146	rsmH	0	Genic	WP_000970444.1	ribosomal RNA small subunit methyltransferase H	FALSE	FALSE	FALSE	FALSE	FALSE	FALSE	TRUE
NC_016856.1__141278	NC_016856.1	AAGAGGGGCGCTTGCTGGCGATCGATCGCGATCCGCAGGCG	141278	200	1	108	1	253	1	335	1	0	0	0	0	0	0	0	0	gene128	STM14_RS01180	STM14_0146	rsmH	0	Genic	WP_000970444.1	ribosomal RNA small subunit methyltransferase H	FALSE	FALSE	FALSE	FALSE	TRUE	FALSE	FALSE
NC_016856.1__141279	NC_016856.1	TCGCCTGCGGATCGCGATCGATCGCCAGCAAGCGCCCCTCT	141279	158	0.88	104	1	146	0.87	277	1	0	0	0	0	0	0	0	0	gene128	STM14_RS01180	STM14_0146	rsmH	0	Genic	WP_000970444.1	ribosomal RNA small subunit methyltransferase H	FALSE	FALSE	FALSE	FALSE	TRUE	FALSE	FALSE
NC_016856.1__141282	NC_016856.1	GGGGCGCTTGCTGGCGATCGATCGCGATCCGCAGGCGATCG	141282	193	1	77	0.91	206	1	260	1	0	0	0	0	0	0	0	0	gene128	STM14_RS01180	STM14_0146	rsmH	0	Genic	WP_000970444.1	ribosomal RNA small subunit methyltransferase H	FALSE	FALSE	FALSE	FALSE	TRUE	FALSE	FALSE
NC_016856.1__141283	NC_016856.1	GCGATCGCCTGCGGATCGCGATCGATCGCCAGCAAGCGCCC	141283	188	1	68	1	187	1	324	1	0	0	0	0	0	0	0	0	gene128	STM14_RS01180	STM14_0146	rsmH	0	Genic	WP_000970444.1	ribosomal RNA small subunit methyltransferase H	FALSE	FALSE	FALSE	FALSE	TRUE	FALSE	FALSE
NC_016856.1__141288	NC_016856.1	CTTGCTGGCGATCGATCGCGATCCGCAGGCGATCGCCGTTG	141288	207	1	85	1	217	1	344	1	0	0	0	0	0	0	0	0	gene128	STM14_RS01180	STM14_0146	rsmH	0	Genic	WP_000970444.1	ribosomal RNA small subunit methyltransferase H	FALSE	FALSE	FALSE	FALSE	TRUE	FALSE	FALSE
NC_016856.1__141289	NC_016856.1	GCAACGGCGATCGCCTGCGGATCGCGATCGATCGCCAGCAA	141289	165	0.91	70	1	146	0.83	242	1	0	0	0	0	0	0	0	0	gene128	STM14_RS01180	STM14_0146	rsmH	0	Genic	WP_000970444.1	ribosomal RNA small subunit methyltransferase H	FALSE	FALSE	FALSE	FALSE	TRUE	FALSE	FALSE
NC_016856.1__141299	NC_016856.1	TCGATCGCGATCCGCAGGCGATCGCCGTTGCGCAGACCATT	141299	198	1	106	1	229	1	365	0.99	0	0	0	0	0	0	0	0	gene128	STM14_RS01180	STM14_0146	rsmH	0	Genic	WP_000970444.1	ribosomal RNA small subunit methyltransferase H	FALSE	FALSE	FALSE	FALSE	TRUE	FALSE	FALSE
NC_016856.1__141300	NC_016856.1	TAATGGTCTGCGCAACGGCGATCGCCTGCGGATCGCGATCG	141300	232	1	79	1	245	1	357	1	0	0	0	0	0	0	0	0	gene128	STM14_RS01180	STM14_0146	rsmH	0	Genic	WP_000970444.1	ribosomal RNA small subunit methyltransferase H	FALSE	FALSE	FALSE	FALSE	TRUE	FALSE	FALSE
NC_016856.1__141324	NC_016856.1	CGTTGCGCAGACCATTAATGATCCTCGCTTCTCCATCATTC	141324	197	1	83	1	218	1	288	0.99	0	0	0	0	0	0	0	0	gene128	STM14_RS01180	STM14_0146	rsmH	0	Genic	WP_000970444.1	ribosomal RNA small subunit methyltransferase H	FALSE	FALSE	FALSE	FALSE	TRUE	FALSE	FALSE
NC_016856.1__141325	NC_016856.1	TGAATGATGGAGAAGCGAGGATCATTAATGGTCTGCGCAAC	141325	225	0.94	82	1	197	0.94	301	1	0	0	0	0	0	0	0	0	gene128	STM14_RS01180	STM14_0146	rsmH	0	Genic	WP_000970444.1	ribosomal RNA small subunit methyltransferase H	FALSE	FALSE	FALSE	FALSE	TRUE	FALSE	FALSE
NC_016856.1__141410	NC_016856.1	TTACCGGCAAGATTGACGGGATCCTTCTCGATCTTGGCGTC	141410	261	1	109	1	248	0.99	378	1	0	0	0	0	0	0	0	0	gene128	STM14_RS01180	STM14_0146	rsmH	0	Genic	WP_000970444.1	ribosomal RNA small subunit methyltransferase H	FALSE	FALSE	FALSE	FALSE	TRUE	FALSE	FALSE
NC_016856.1__141411	NC_016856.1	AGACGCCAAGATCGAGAAGGATCCCGTCAATCTTGCCGGTA	141411	190	0.89	72	0.87	164	0.86	310	1	0	0	0	0	0	0	0	0	gene128	STM14_RS01180	STM14_0146	rsmH	0	Genic	WP_000970444.1	ribosomal RNA small subunit methyltransferase H	FALSE	FALSE	FALSE	FALSE	TRUE	FALSE	FALSE
NC_016856.1__141420	NC_016856.1	GATTGACGGGATCCTTCTCGATCTTGGCGTCTCTTCTCCGC	141420	195	0.97	92	1	209	1	310	1	0	0	0	0	0	0	0	0	gene128	STM14_RS01180	STM14_0146	rsmH	0	Genic	WP_000970444.1	ribosomal RNA small subunit methyltransferase H	FALSE	FALSE	FALSE	FALSE	TRUE	FALSE	FALSE
NC_016856.1__141421	NC_016856.1	TGCGGAGAAGAGACGCCAAGATCGAGAAGGATCCCGTCAAT	141421	240	1	102	1	177	0.98	318	1	0	0	0	0	0	0	0	0	gene128	STM14_RS01180	STM14_0146	rsmH	0	Genic	WP_000970444.1	ribosomal RNA small subunit methyltransferase H	FALSE	FALSE	FALSE	FALSE	TRUE	FALSE	FALSE
NC_016856.1__142044	NC_016856.1	TTCAGTTCTGCGTATCGCAGAGAGGACGAACGCATGATCAG	142044	175	1	70	0.89	131	0.98	200	1	163	1	160	1	110	0.97	120	0.92	gene128	STM14_RS01180	STM14_0146	rsmH	0	Genic	WP_000970444.1	ribosomal RNA small subunit methyltransferase H	FALSE	TRUE	FALSE	FALSE	FALSE	FALSE	FALSE
NC_016856.1__142060	NC_016856.1	GCAGAGAGGACGAACGCATGATCAGCAGAGTGACAGAAGCC	142060	154	0.85	120	0.99	206	0.99	247	0.91	0	0	0	0	0	0	0	0	gene128	STM14_RS01180	STM14_0146	rsmH	0	Genic	WP_000970444.1	ribosomal RNA small subunit methyltransferase H	FALSE	FALSE	FALSE	FALSE	TRUE	FALSE	FALSE
NC_016856.1__142061	NC_016856.1	GGGCTTCTGTCACTCTGCTGATCATGCGTTCGTCCTCTCTG	142061	173	0.92	93	1	258	1	297	1	0	0	0	0	0	0	0	0	gene129	STM14_RS01185	STM14_0147	ftsL	0	Genic	WP_000625651.1	cell division protein FtsL	FALSE	FALSE	FALSE	FALSE	TRUE	FALSE	FALSE
NC_016856.1__142063	NC_016856.1	GAGAGGACGAACGCATGATCAGCAGAGTGACAGAAGCCCTA	142063	244	1	107	1	178	1	301	1	205	1	234	1	164	1	204	1	gene129	STM14_RS01185	STM14_0147	ftsL	0	Genic	WP_000625651.1	cell division protein FtsL	FALSE	FALSE	FALSE	FALSE	FALSE	TRUE	FALSE
NC_016856.1__142068	NC_016856.1	GACGAACGCATGATCAGCAGAGTGACAGAAGCCCTAAGCAA	142068	165	1	88	0.98	152	0.93	188	0.86	150	0.98	180	1	100	0.81	119	0.75	gene129	STM14_RS01185	STM14_0147	ftsL	0	Genic	WP_000625651.1	cell division protein FtsL	FALSE	TRUE	FALSE	FALSE	FALSE	FALSE	FALSE
NC_016856.1__142098	NC_016856.1	GCCCTAAGCAAAGTGAAGGGATCGATAGGAAGCAACGAGCG	142098	196	1	108	1	206	0.99	289	0.99	0	0	0	0	0	0	0	0	gene129	STM14_RS01185	STM14_0147	ftsL	0	Genic	WP_000625651.1	cell division protein FtsL	FALSE	FALSE	FALSE	FALSE	TRUE	FALSE	FALSE
NC_016856.1__142099	NC_016856.1	GCGCTCGTTGCTTCCTATCGATCCCTTCACTTTGCTTAGGG	142099	196	0.95	107	0.99	221	1	312	1	0	0	0	0	0	0	0	0	gene129	STM14_RS01185	STM14_0147	ftsL	0	Genic	WP_000625651.1	cell division protein FtsL	FALSE	FALSE	FALSE	FALSE	TRUE	FALSE	FALSE
[truncated: 52,100 more rows]

## Sheet: Replication Experiment
ID	Chrom	Context	Base	WT_LB_QV	WT_LB_pM	metJ_LB_QV	metJ_LB_pM	yhdJ_LB_QV	yhdJ_LB_pM	yhdJ_metJ_LB_QV	yhdJ_metJ_LB_pM	nearestGeneID	nearestGeneName	STM14_ID	CommonName	distanceToNearestGene	relativeLocation	Protein_Name	Product	ATGCA*T	CAGA*G	CRTA*YN6CTC	GA*GN6RTAYG	GA*TC	GATCA*G	Other
[truncated: 53,208 more rows]
