# Supplementary material for: Integration of the Salmonella Typhimurium Methylome and Transcriptome Reveals That DNA Methylation and Transcriptional Regulation Are Largely Decoupled under Virulence-Related Conditions
Source: mBio. 2022 Jun 6;13(3):e03464-21. doi: 10.1128/mbio.03464-21 (PMC9239280; doi:10.1128/mbio.03464-21)
Supplement: DATA SET S2 [file mbio.03464-21-s0002.xlsx]

## Sheet: README
Header	Description
Chrom	Chromosome
Base	Base
Context	Sequence context
Sample_MethCall	One of 0: unmethylated, 1: evidence of methylation, NA: insufficient coverage or evidence of methylation
nearestGeneID	nearest gene ID
nearestGeneName	nearest gene name
STM14_ID	STM14 gene ID
CommonName	common gene name
distanceToNearestGene	distance to nearest gene
relativeLocation	whether it is upstream or downstream
Protein_Name	protein name
Product	product
Motif Analysis	matching of the bases immediately surrounding the methylated base to one of six motifs or "Other" if unmatched-- true denotes matching

## Sheet: Methylation Experiment 1
Chrom	Base	Context	WT_LB_MethCall	WT_SPI2_MethCall	metJ_LB_MethCall	metJ_SPI2_MethCall	dam_LB_MethCall	dam_SPI2_MethCall	metJdam_LB_MethCall	metJdam_SPI2_MethCall	nearestGeneID	nearestGeneName	STM14_ID	CommonName	distanceToNearestGene	relativeLocation	Protein_Name	Product	ATGCA*T	CAGA*G	CRTA*YN6CTC	GA*GN6RTAYG	GA*TC	GATCA*G	Other
NC_016855.1	4	TCTTTCTGTTTCATCCGTTCACTCNNNNNNNNNNNNNNNNN	0	0	NA	0	0	0	0	0	gene4972	STM14_RS00005	STM14_5526	NA	90	Upstream	WP_000477658.1	hypothetical protein	FALSE	FALSE	FALSE	FALSE	FALSE	FALSE	TRUE
NC_016855.1	166	CCGCACAGAAGGGGCTGGAAATCTGGAAATCAGCGAGGGCG	0	0	0	0	0	0	0	0	gene4972	STM14_RS00005	STM14_5526	NA	0	Genic	WP_000477658.1	hypothetical protein	FALSE	FALSE	FALSE	FALSE	FALSE	FALSE	TRUE
NC_016855.1	172	AGAAGGGGCTGGAAATCTGGAAATCAGCGAGGGCGGATGCC	0	0	0	0	0	0	0	0	gene4972	STM14_RS00005	STM14_5526	NA	0	Genic	WP_000477658.1	hypothetical protein	FALSE	FALSE	FALSE	FALSE	FALSE	FALSE	TRUE
NC_016855.1	459	AGCACGGCCGCGTTTTCCAGAGTTTCCTGTCCCGCGCCGCC	1	NA	1	1	NA	0	0	NA	gene4973	STM14_RS00010	NA	NA	0	Genic	WP_000983042.1	hypothetical protein	FALSE	TRUE	FALSE	FALSE	FALSE	FALSE	FALSE
NC_016855.1	506	GGCCGGGATGGAGCGTAATGATCGTGCCACCACTAGGGAAG	1	NA	1	1	0	0	0	0	gene4973	STM14_RS00010	NA	NA	0	Genic	WP_000983042.1	hypothetical protein	FALSE	FALSE	FALSE	FALSE	TRUE	FALSE	FALSE
NC_016855.1	507	CCTTCCCTAGTGGTGGCACGATCATTACGCTCCATCCCGGC	1	NA	1	1	0	0	0	0	gene4973	STM14_RS00010	NA	NA	0	Genic	WP_000983042.1	hypothetical protein	FALSE	FALSE	FALSE	FALSE	TRUE	FALSE	FALSE
NC_016855.1	551	GACAACGACGCGAGCGGCGGAGGCGTCAGGATAAATTGTTA	0	NA	0	0	NA	0	0	0	gene4973	STM14_RS00010	NA	NA	5	Downstream	WP_000983042.1	hypothetical protein	FALSE	FALSE	FALSE	FALSE	FALSE	FALSE	TRUE
NC_016855.1	593	AGCCCCGGCAATCCGGGAAAAACGAGTTTCCCCCGATTCCG	0	0	0	0	0	0	0	0	gene4973	STM14_RS00010	NA	NA	47	Downstream	WP_000983042.1	hypothetical protein	FALSE	FALSE	FALSE	FALSE	FALSE	FALSE	TRUE
NC_016855.1	1030	CGATCACTTTGTCATGAAGAATTTTGTACACACTGACGGTA	0	0	0	0	0	0	0	0	gene4974	STM14_RS00015	NA	NA	0	Genic			FALSE	FALSE	FALSE	FALSE	FALSE	FALSE	TRUE
NC_016855.1	1047	AAATTCTTCATGACAAAGTGATCGTCAGCGACGGTCGCCAC	1	NA	1	1	0	0	0	0	gene4974	STM14_RS00015	NA	NA	0	Genic			FALSE	FALSE	FALSE	FALSE	TRUE	FALSE	FALSE
NC_016855.1	1048	TGTGGCGACCGTCGCTGACGATCACTTTGTCATGAAGAATT	1	NA	1	1	0	0	0	0	gene4974	STM14_RS00015	NA	NA	0	Genic			FALSE	FALSE	FALSE	FALSE	TRUE	FALSE	FALSE
NC_016855.1	1079	GGTCGCCACACCGAAGTGGGATCGTTTAATTATTCCCGTGC	1	NA	1	1	0	0	0	0	gene4975	STM14_RS25775	#N/A	#N/A	0	Genic			FALSE	FALSE	FALSE	FALSE	TRUE	FALSE	FALSE
NC_016855.1	1080	TGCACGGGAATAATTAAACGATCCCACTTCGGTGTGGCGAC	1	NA	1	1	0	0	0	0	gene4974	STM14_RS00015	NA	NA	0	Genic			FALSE	FALSE	FALSE	FALSE	TRUE	FALSE	FALSE
NC_016855.1	1218	AACGGACTGGAAACAGACGTACTGACATCCCAGGAAACGAT	0	0	0	0	0	0	0	0	gene4975	STM14_RS25775	#N/A	#N/A	0	Genic			FALSE	FALSE	FALSE	FALSE	FALSE	FALSE	TRUE
NC_016855.1	1237	TACTGACATCCCAGGAAACGATCCTGAAACGTAAACCGTGC	1	NA	1	1	0	0	0	0	gene4975	STM14_RS25775	#N/A	#N/A	0	Genic			FALSE	FALSE	FALSE	FALSE	TRUE	FALSE	FALSE
NC_016855.1	1238	CGCACGGTTTACGTTTCAGGATCGTTTCCTGGGATGTCAGT	1	NA	1	1	0	0	0	0	gene4975	STM14_RS25775	#N/A	#N/A	0	Genic			FALSE	FALSE	FALSE	FALSE	TRUE	FALSE	FALSE
NC_016855.1	1244	ATCCCAGGAAACGATCCTGAAACGTAAACCGTGCGCCAACA	0	0	0	0	0	0	0	0	gene4975	STM14_RS25775	#N/A	#N/A	0	Genic			FALSE	FALSE	FALSE	FALSE	FALSE	FALSE	TRUE
NC_016855.1	1251	GAAACGATCCTGAAACGTAAACCGTGCGCCAACACAGGTTA	0	0	0	0	0	0	0	0	gene4975	STM14_RS25775	#N/A	#N/A	0	Genic			FALSE	FALSE	FALSE	FALSE	FALSE	FALSE	TRUE
NC_016855.1	1262	GAAACGTAAACCGTGCGCCAACACAGGTTACGTTCATAAAG	0	0	0	0	0	0	NA	0	gene4975	STM14_RS25775	#N/A	#N/A	0	Genic			FALSE	FALSE	FALSE	FALSE	FALSE	FALSE	TRUE
NC_016855.1	1280	CAACACAGGTTACGTTCATAAAGTAAGTCGCTGATTTTAGA	0	0	0	0	0	0	0	0	gene4975	STM14_RS25775	#N/A	#N/A	15	Upstream			FALSE	FALSE	FALSE	FALSE	FALSE	FALSE	TRUE
NC_016855.1	1315	CAAACCTGGATCGTTTGCAGAGAATACTACAGATTTCTAAA	1	NA	1	1	NA	NA	NA	NA	gene4976	STM14_RS00020	STM14_5528	NA	18	Upstream	WP_010999936.1	replication protein	FALSE	TRUE	FALSE	FALSE	FALSE	FALSE	FALSE
NC_016855.1	1325	TGTAGTATTCTCTGCAAACGATCCAGGTTTGATCCTTGAGG	1	NA	1	1	0	0	0	0	gene4976	STM14_RS00020	STM14_5528	NA	8	Upstream	WP_010999936.1	replication protein	FALSE	FALSE	FALSE	FALSE	TRUE	FALSE	FALSE
NC_016855.1	1326	TCCTCAAGGATCAAACCTGGATCGTTTGCAGAGAATACTAC	1	NA	1	1	0	0	0	0	gene4976	STM14_RS00020	STM14_5528	NA	7	Upstream	WP_010999936.1	replication protein	FALSE	FALSE	FALSE	FALSE	TRUE	FALSE	FALSE
NC_016855.1	1336	CTGCAAACGATCCAGGTTTGATCCTTGAGGAGGCAGAGATG	1	NA	1	1	0	0	0	0	gene4976	STM14_RS00020	STM14_5528	NA	0	Genic	WP_010999936.1	replication protein	FALSE	FALSE	FALSE	FALSE	TRUE	FALSE	FALSE
NC_016855.1	1337	ACATCTCTGCCTCCTCAAGGATCAAACCTGGATCGTTTGCA	1	NA	1	1	0	0	0	0	gene4976	STM14_RS00020	STM14_5528	NA	0	Genic	WP_010999936.1	replication protein	FALSE	FALSE	FALSE	FALSE	TRUE	FALSE	FALSE
NC_016855.1	1352	TTTGATCCTTGAGGAGGCAGAGATGTCGCAGATTGAAAATG	1	NA	1	1	NA	NA	NA	NA	gene4976	STM14_RS00020	STM14_5528	NA	0	Genic	WP_010999936.1	replication protein	FALSE	TRUE	FALSE	FALSE	FALSE	FALSE	FALSE
NC_016855.1	1629	GTGAATGAGTAACTTTCTTGATCGTCTCGTCAGTGAGTGTT	1	NA	1	1	0	0	0	0	gene4976	STM14_RS00020	STM14_5528	NA	30	Downstream	WP_010999936.1	replication protein	FALSE	FALSE	FALSE	FALSE	TRUE	FALSE	FALSE
NC_016855.1	1630	TAACACTCACTGACGAGACGATCAAGAAAGTTACTCATTCA	1	1	1	1	0	0	0	0	gene4976	STM14_RS00020	STM14_5528	NA	31	Downstream	WP_010999936.1	replication protein	FALSE	FALSE	FALSE	FALSE	TRUE	FALSE	FALSE
NC_016855.1	1657	TCAAAATTCTTTAGACGATCAGCAATCTAACACTCACTGAC	1	1	1	1	NA	NA	NA	NA	gene4976	STM14_RS00020	STM14_5528	NA	58	Downstream	WP_010999936.1	replication protein	FALSE	FALSE	FALSE	FALSE	FALSE	TRUE	FALSE
NC_016855.1	1659	CAGTGAGTGTTAGATTGCTGATCGTCTAAAGAATTTTGATG	1	NA	1	1	0	0	0	0	gene4976	STM14_RS00020	STM14_5528	NA	60	Downstream	WP_010999936.1	replication protein	FALSE	FALSE	FALSE	FALSE	TRUE	FALSE	FALSE
NC_016855.1	1660	CCATCAAAATTCTTTAGACGATCAGCAATCTAACACTCACT	1	1	1	1	0	0	0	0	gene4976	STM14_RS00020	STM14_5528	NA	61	Downstream	WP_010999936.1	replication protein	FALSE	FALSE	FALSE	FALSE	TRUE	FALSE	FALSE
NC_016855.1	2175	GGGGTTGTGCTTCCATTATGATCCACTGGCCAACCGTGTAC	1	NA	1	1	0	0	0	0	gene4979	STM14_RS00035	STM14_5531	repA	0	Genic	WP_001738692.1	incFII family plasmid replication initiator RepA	FALSE	FALSE	FALSE	FALSE	TRUE	FALSE	FALSE
NC_016855.1	2176	TGTACACGGTTGGCCAGTGGATCATAATGGAAGCACAACCC	1	NA	1	1	0	0	0	0	gene4979	STM14_RS00035	STM14_5531	repA	0	Genic	WP_001738692.1	incFII family plasmid replication initiator RepA	FALSE	FALSE	FALSE	FALSE	TRUE	FALSE	FALSE
NC_016855.1	2198	CACTGGCCAACCGTGTACAGAGATCCATCACCAATCTGGCT	1	NA	1	1	1	NA	NA	NA	gene4979	STM14_RS00035	STM14_5531	repA	0	Genic	WP_001738692.1	incFII family plasmid replication initiator RepA	FALSE	TRUE	FALSE	FALSE	FALSE	FALSE	FALSE
NC_016855.1	2200	CTGGCCAACCGTGTACAGAGATCCATCACCAATCTGGCTAT	1	NA	1	1	0	0	0	0	gene4979	STM14_RS00035	STM14_5531	repA	0	Genic	WP_001738692.1	incFII family plasmid replication initiator RepA	FALSE	FALSE	FALSE	FALSE	TRUE	FALSE	FALSE
NC_016855.1	2201	TATAGCCAGATTGGTGATGGATCTCTGTACACGGTTGGCCA	1	1	1	1	0	0	0	0	gene4979	STM14_RS00035	STM14_5531	repA	0	Genic	WP_001738692.1	incFII family plasmid replication initiator RepA	FALSE	FALSE	FALSE	FALSE	TRUE	FALSE	FALSE
NC_016855.1	2243	GGACAGATTACCACTTTTTGACTCAGTGGCCAGACCGCACT	0	0	0	0	0	0	0	0	gene4979	STM14_RS00035	STM14_5531	repA	0	Genic	WP_001738692.1	incFII family plasmid replication initiator RepA	FALSE	FALSE	FALSE	FALSE	FALSE	FALSE	TRUE
NC_016855.1	2301	GGCGCTGAAGTTTATGGCAGAGCTGGGGCTGATTACCTACC	1	1	1	1	1	NA	NA	NA	gene4979	STM14_RS00035	STM14_5531	repA	0	Genic	WP_001738692.1	incFII family plasmid replication initiator RepA	FALSE	TRUE	FALSE	FALSE	FALSE	FALSE	FALSE
NC_016855.1	2331	GATTACCTACCAGACCGAGTACGATCCGCAGATTGGCTGCA	0	0	0	0	0	0	0	0	gene4979	STM14_RS00035	STM14_5531	repA	0	Genic	WP_001738692.1	incFII family plasmid replication initiator RepA	FALSE	FALSE	FALSE	FALSE	FALSE	FALSE	TRUE
NC_016855.1	2334	TACCTACCAGACCGAGTACGATCCGCAGATTGGCTGCAACA	1	NA	1	1	0	0	0	0	gene4979	STM14_RS00035	STM14_5531	repA	0	Genic	WP_001738692.1	incFII family plasmid replication initiator RepA	FALSE	FALSE	FALSE	FALSE	TRUE	FALSE	FALSE
NC_016855.1	2335	ATGTTGCAGCCAATCTGCGGATCGTACTCGGTCTGGTAGGT	1	1	1	1	0	0	0	0	gene4979	STM14_RS00035	STM14_5531	repA	0	Genic	WP_001738692.1	incFII family plasmid replication initiator RepA	FALSE	FALSE	FALSE	FALSE	TRUE	FALSE	FALSE
NC_016855.1	2751	GATGATGTCGCGGGGCAAAAACTACACGCGACTGACCATGG	0	0	0	0	0	0	0	0	gene4979	STM14_RS00035	STM14_5531	repA	0	Genic	WP_001738692.1	incFII family plasmid replication initiator RepA	FALSE	FALSE	FALSE	FALSE	FALSE	FALSE	TRUE
NC_016855.1	2815	AGATTATGAAAATCCGGCTGACGTCGGAGGATTTTGTACGT	0	0	0	0	0	0	0	0	gene4980	STM14_RS24260	#N/A	#N/A	0	Genic	WP_014344451.1	hypothetical protein	FALSE	FALSE	FALSE	FALSE	FALSE	FALSE	TRUE
NC_016855.1	2822	GAAAATCCGGCTGACGTCGGAGGATTTTGTACGTCTGTCGC	1	NA	1	1	1	NA	NA	NA	gene4980	STM14_RS24260	#N/A	#N/A	0	Genic	WP_014344451.1	hypothetical protein	FALSE	FALSE	FALSE	TRUE	FALSE	FALSE	FALSE
NC_016855.1	2831	CGGCACCCGGCGACAGACGTACAAAATCCTCCGACGTCAGC	1	1	1	1	1	NA	NA	NA	gene4980	STM14_RS24260	#N/A	#N/A	0	Genic	WP_014344451.1	hypothetical protein	FALSE	FALSE	TRUE	FALSE	FALSE	FALSE	FALSE
NC_016855.1	2901	TCTGGCCATTCTGGCAGCAGAATGAGAGATATTTTGGCAGG	0	0	0	0	0	0	0	0	gene4980	STM14_RS24260	#N/A	#N/A	0	Genic	WP_014344451.1	hypothetical protein	FALSE	FALSE	FALSE	FALSE	FALSE	FALSE	TRUE
NC_016855.1	3068	TGGTTTCCTTTAAACCCCAGATCTGTACTTCTTTTAAATAC	1	1	1	1	0	0	0	0	gene4980	STM14_RS24260	#N/A	#N/A	53	Downstream	WP_014344451.1	hypothetical protein	FALSE	FALSE	FALSE	FALSE	TRUE	FALSE	FALSE
NC_016855.1	3069	TGTATTTAAAAGAAGTACAGATCTGGGGTTTAAAGGAAACC	1	1	1	1	0	0	0	0	gene4980	STM14_RS24260	#N/A	#N/A	54	Downstream	WP_014344451.1	hypothetical protein	FALSE	FALSE	FALSE	FALSE	TRUE	FALSE	FALSE
NC_016855.1	3151	GCCCTGTGGACAGGTTCCAGAGAATGCCCGCCCTTGCAGCG	1	1	1	1	1	NA	NA	NA	gene4980	STM14_RS24260	#N/A	#N/A	136	Downstream	WP_014344451.1	hypothetical protein	FALSE	TRUE	FALSE	FALSE	FALSE	FALSE	FALSE
NC_016855.1	3396	GCCAGACGGGACATAACGCCACTCAGTAATTTAGTTACATC	0	0	0	0	0	0	0	0	gene4981	STM14_RS24265	NA	NA	294	Upstream	WP_024133854.1	membrane protein	FALSE	FALSE	FALSE	FALSE	FALSE	FALSE	TRUE
NC_016855.1	3479	TTCCGATTCAGTGGTTGACAACTGCATATAAAATACCCTGC	0	0	0	0	0	0	NA	0	gene4981	STM14_RS24265	NA	NA	211	Upstream	WP_024133854.1	membrane protein	FALSE	FALSE	FALSE	FALSE	FALSE	FALSE	TRUE
NC_016855.1	3519	ACCCACGCCAAAGGCGCGGGACCCCGCGATTCAGCAGTTGA	0	0	1	0	0	0	0	NA	gene4981	STM14_RS24265	NA	NA	171	Upstream	WP_024133854.1	membrane protein	FALSE	FALSE	FALSE	FALSE	FALSE	FALSE	TRUE
NC_016855.1	3748	TATCGCTTCGCAGGCCGCAGAGTCCCCGGTGCAGCGACATC	1	1	1	1	1	NA	NA	NA	gene4981	STM14_RS24265	NA	NA	0	Genic	WP_024133854.1	membrane protein	FALSE	TRUE	FALSE	FALSE	FALSE	FALSE	FALSE
NC_016855.1	4387	TTACGGAGAGACCGGACCAGAGAATCCGTTCCTGACGTTTG	1	1	1	1	1	NA	1	NA	gene4982	STM14_RS00040	STM14_5533	NA	0	Genic	WP_000417898.1	AraC family transcriptional regulator	FALSE	TRUE	FALSE	FALSE	FALSE	FALSE	FALSE
NC_016855.1	4429	TGTTATCCGTTCCGGCACAGAGTCTCACCATCAACGGACGG	1	1	1	1	1	NA	1	NA	gene4982	STM14_RS00040	STM14_5533	NA	0	Genic	WP_000417898.1	AraC family transcriptional regulator	FALSE	TRUE	FALSE	FALSE	FALSE	FALSE	FALSE
NC_016855.1	4457	CATCAACGGACGGAACACAGAGTCCTCTGGGCAAGGCTGCA	1	1	1	1	1	NA	1	NA	gene4982	STM14_RS00040	STM14_5533	NA	0	Genic	WP_000417898.1	AraC family transcriptional regulator	FALSE	TRUE	FALSE	FALSE	FALSE	FALSE	FALSE
NC_016855.1	4462	CCTTGTGCAGCCTTGCCCAGAGGACTCTGTGTTCCGTCCGT	1	1	1	1	1	NA	1	NA	gene4982	STM14_RS00040	STM14_5533	NA	0	Genic	WP_000417898.1	AraC family transcriptional regulator	FALSE	TRUE	FALSE	FALSE	FALSE	FALSE	FALSE
NC_016855.1	4597	AGTGCATCAGACAGAGATGCATTTTTACCGGTGGTACCATC	0	0	0	1	0	NA	0	1	gene4982	STM14_RS00040	STM14_5533	NA	0	Genic	WP_000417898.1	AraC family transcriptional regulator	TRUE	FALSE	FALSE	FALSE	FALSE	FALSE	FALSE
NC_016855.1	4603	GACGAAAGTGCATCAGACAGAGATGCATTTTTACCGGTGGT	1	1	1	1	1	NA	1	1	gene4982	STM14_RS00040	STM14_5533	NA	0	Genic	WP_000417898.1	AraC family transcriptional regulator	FALSE	TRUE	FALSE	FALSE	FALSE	FALSE	FALSE
NC_016855.1	4682	CTTTCCCTGATTGAAGGTTGATCCTCCTGCCAGGAAAAAAA	1	NA	1	1	0	0	0	0	gene4982	STM14_RS00040	STM14_5533	NA	0	Genic	WP_000417898.1	AraC family transcriptional regulator	FALSE	FALSE	FALSE	FALSE	TRUE	FALSE	FALSE
NC_016855.1	4683	CTTTTTTTCCTGGCAGGAGGATCAACCTTCAATCAGGGAAA	1	1	1	1	0	0	0	0	gene4982	STM14_RS00040	STM14_5533	NA	0	Genic	WP_000417898.1	AraC family transcriptional regulator	FALSE	FALSE	FALSE	FALSE	TRUE	FALSE	FALSE
NC_016855.1	5066	TTACTTCCCTCATAGCCCAGATCGATGACCACATTTTCCAC	1	NA	1	1	0	0	0	0	gene4983	STM14_RS00045	STM14_5534	NA	0	Genic	WP_000725062.1	membrane protein	FALSE	FALSE	FALSE	FALSE	TRUE	FALSE	FALSE
NC_016855.1	5067	GGTGGAAAATGTGGTCATCGATCTGGGCTATGAGGGAAGTA	1	1	1	1	0	0	0	0	gene4983	STM14_RS00045	STM14_5534	NA	0	Genic	WP_000725062.1	membrane protein	FALSE	FALSE	FALSE	FALSE	TRUE	FALSE	FALSE
NC_016855.1	5225	GCACCGGCCAGTGCATACAGAGATACCAGCTCGTTCACACG	1	1	1	1	NA	NA	1	NA	gene4983	STM14_RS00045	STM14_5534	NA	0	Genic	WP_000725062.1	membrane protein	FALSE	TRUE	FALSE	FALSE	FALSE	FALSE	FALSE
NC_016855.1	5443	TGTCGGTGGGATATGCCCAGAGCCGGATAGAGCATTTTAAG	1	1	1	1	NA	NA	NA	1	gene4983	STM14_RS00045	STM14_5534	NA	0	Genic	WP_000725062.1	membrane protein	FALSE	TRUE	FALSE	FALSE	FALSE	FALSE	FALSE
NC_016855.1	5680	ACGCTGTGGATAGTCAGTGAACCGAATCTGTTTTACCGCTT	0	0	0	0	0	0	0	0	gene4984	STM14_RS00050	STM14_5535	NA	0	Genic	WP_010999938.1	membrane protein	FALSE	FALSE	FALSE	FALSE	FALSE	FALSE	TRUE
NC_016855.1	5759	TATCGCTTCGCAGGCCGCAGAGTCCCCGGTGCAGCGACATC	1	NA	1	1	NA	1	1	1	gene4984	STM14_RS00050	STM14_5535	NA	0	Genic	WP_010999938.1	membrane protein	FALSE	TRUE	FALSE	FALSE	FALSE	FALSE	FALSE
NC_016855.1	5965	GGGCTCCGGTCCGTCACGTAAAGCCGCAGCGGTTTTTTCTC	0	0	0	0	0	0	0	0	gene4984	STM14_RS00050	STM14_5535	NA	0	Genic	WP_010999938.1	membrane protein	FALSE	FALSE	FALSE	FALSE	FALSE	FALSE	TRUE
NC_016855.1	6238	GTGGTGGAGCTGGACACGGAAGGGAACGTGCTGCGGGTGAT	0	NA	0	0	0	0	0	0	gene4984	STM14_RS00050	STM14_5535	NA	0	Genic	WP_010999938.1	membrane protein	FALSE	FALSE	FALSE	FALSE	FALSE	FALSE	TRUE
NC_016855.1	6559	TCCCACGGCTGATAAGCCAGATCACGACCAGGACGCCGGTC	1	NA	1	1	0	0	0	0	gene4984	STM14_RS00050	STM14_5535	NA	22	Upstream	WP_010999938.1	membrane protein	FALSE	FALSE	FALSE	FALSE	TRUE	FALSE	FALSE
NC_016855.1	6560	TGACCGGCGTCCTGGTCGTGATCTGGCTTATCAGCCGTGGG	1	NA	1	1	0	0	0	0	gene4984	STM14_RS00050	STM14_5535	NA	23	Upstream	WP_010999938.1	membrane protein	FALSE	FALSE	FALSE	FALSE	TRUE	FALSE	FALSE
NC_016855.1	6992	CCGTGAAGAAGGCCTTCTCGATCACGTCAGTTTCCTTCATC	1	NA	1	1	0	0	0	0	gene4985	STM14_RS00055	STM14_5536	NA	0	Genic	WP_000178592.1	thiol:disulfide interchange protein	FALSE	FALSE	FALSE	FALSE	TRUE	FALSE	FALSE
NC_016855.1	6993	TGATGAAGGAAACTGACGTGATCGAGAAGGCCTTCTTCACG	1	NA	1	1	0	0	0	0	gene4985	STM14_RS00055	STM14_5536	NA	0	Genic	WP_000178592.1	thiol:disulfide interchange protein	FALSE	FALSE	FALSE	FALSE	TRUE	FALSE	FALSE
NC_016855.1	7229	CTGTCCTGTGGTTGCGCAGGAGTGGGAGTCCATAACTCCCC	1	0	1	1	0	0	0	0	gene4985	STM14_RS00055	STM14_5536	NA	0	Genic	WP_000178592.1	thiol:disulfide interchange protein	FALSE	FALSE	FALSE	FALSE	FALSE	FALSE	TRUE
NC_016855.1	7263	AGGACAGACGCAGCCAGCTAACAAAAAAGAAAATAATATTC	0	0	0	0	0	0	0	0	gene4985	STM14_RS00055	STM14_5536	NA	0	Genic	WP_000178592.1	thiol:disulfide interchange protein	FALSE	FALSE	FALSE	FALSE	FALSE	FALSE	TRUE
NC_016855.1	7300	ATTCCCTTCAGGGAAAACAGATCCCGGGCATAATTCATCGT	1	NA	1	1	0	0	0	0	gene4985	STM14_RS00055	STM14_5536	NA	0	Genic	WP_000178592.1	thiol:disulfide interchange protein	FALSE	FALSE	FALSE	FALSE	TRUE	FALSE	FALSE
NC_016855.1	7301	GACGATGAATTATGCCCGGGATCTGTTTTCCCTGAAGGGAA	1	1	1	1	0	0	0	0	gene4985	STM14_RS00055	STM14_5536	NA	0	Genic	WP_000178592.1	thiol:disulfide interchange protein	FALSE	FALSE	FALSE	FALSE	TRUE	FALSE	FALSE
NC_016855.1	7557	GGCCGGATAAGTATCACTGAAAGTTATTTTATGATGTTCAT	0	0	0	0	0	0	0	0	gene4986	STM14_RS00060	STM14_5537	NA	11	Downstream	WP_001526811.1	LuxR family transcriptional regulator	FALSE	FALSE	FALSE	FALSE	FALSE	FALSE	TRUE
NC_016855.1	7720	TCAAAACCATTTCTGCCCAGAAAGGCCAGGCTTTCAGGCGC	0	0	0	0	0	0	0	0	gene4986	STM14_RS00060	STM14_5537	NA	0	Genic	WP_001526811.1	LuxR family transcriptional regulator	FALSE	FALSE	FALSE	FALSE	FALSE	FALSE	TRUE
NC_016855.1	7755	TTTTGACGCTGCGAAAACAGAGGGCAGCAATCTGCCCGCTG	1	NA	1	1	NA	1	1	1	gene4986	STM14_RS00060	STM14_5537	NA	0	Genic	WP_001526811.1	LuxR family transcriptional regulator	FALSE	TRUE	FALSE	FALSE	FALSE	FALSE	FALSE
NC_016855.1	7907	TCTTCCGGGAAAGCGGTCAGAGCAGACGCCATAATCCGGGA	1	NA	1	1	NA	1	1	1	gene4986	STM14_RS00060	STM14_5537	NA	0	Genic	WP_001526811.1	LuxR family transcriptional regulator	FALSE	TRUE	FALSE	FALSE	FALSE	FALSE	FALSE
NC_016855.1	7994	GTTGCTCAAGATACAAGCGGACCTGGTAGATACTGAGTCCG	0	0	1	1	NA	1	1	1	gene4987	STM14_RS00065	STM14_5538	pefI	0	Genic	WP_000004313.1	hypothetical protein	FALSE	FALSE	FALSE	FALSE	FALSE	FALSE	TRUE
NC_016855.1	8957	GTGATATTGGTGAAGCCACGATCCCAGCGAACTGGCCTCAC	1	NA	1	1	0	0	0	0	gene4988	STM14_RS00070	STM14_5539	NA	0	Genic	WP_014343944.1	hypothetical protein	FALSE	FALSE	FALSE	FALSE	TRUE	FALSE	FALSE
NC_016855.1	8958	TGTGAGGCCAGTTCGCTGGGATCGTGGCTTCACCAATATCA	1	NA	1	1	0	0	0	0	gene4988	STM14_RS00070	STM14_5539	NA	0	Genic	WP_014343944.1	hypothetical protein	FALSE	FALSE	FALSE	FALSE	TRUE	FALSE	FALSE
NC_016855.1	9003	TCATATAGGGTTCTAGTCGTACGGACTTCTCCTGTTCGGCT	1	NA	1	1	NA	1	1	1	gene4988	STM14_RS00070	STM14_5539	NA	0	Genic	WP_014343944.1	hypothetical protein	FALSE	FALSE	TRUE	FALSE	FALSE	FALSE	FALSE
NC_016855.1	9012	TTTAGTCTCAGCCGAACAGGAGAAGTCCGTACGACTAGAAC	1	NA	1	1	NA	1	1	1	gene4988	STM14_RS00070	STM14_5539	NA	0	Genic	WP_014343944.1	hypothetical protein	FALSE	FALSE	FALSE	TRUE	FALSE	FALSE	FALSE
NC_016855.1	9521	ACCTACATAATCATTTACAGAGCCGGTGTCAGTCTTAGCCA	1	NA	1	1	1	1	1	1	gene4988	STM14_RS00070	STM14_5539	NA	99	Upstream	WP_014343944.1	hypothetical protein	FALSE	TRUE	FALSE	FALSE	FALSE	FALSE	FALSE
NC_016855.1	9585	GTACCCCAATCTGAAACCAGAGGAACTATGGGGGATATGCT	1	1	1	1	1	1	1	1	gene4989	STM14_RS00075	STM14_5540	NA	90	Downstream	WP_010999940.1	membrane protein	FALSE	TRUE	FALSE	FALSE	FALSE	FALSE	FALSE
NC_016855.1	9971	TGAAAGTGGATTGTGGGCAGAGTACTGTGGTGAAGACAGCA	1	NA	1	1	1	1	1	1	gene4989	STM14_RS00075	STM14_5540	NA	0	Genic	WP_010999940.1	membrane protein	FALSE	TRUE	FALSE	FALSE	FALSE	FALSE	FALSE
NC_016855.1	10773	GGATGAGACCTTTGGCGGCCAGGTGTGGATAGACAACACCA	0	0	0	0	0	0	0	0	gene4990	STM14_RS00080	STM14_5541	pefD	0	Genic	WP_001038510.1	fimbrial protein	FALSE	FALSE	FALSE	FALSE	FALSE	FALSE	TRUE
NC_016855.1	10804	AGAACACCTCATTTGAGGTGACCAACCAGGCGGATGAGACC	0	NA	0	0	0	0	0	0	gene4990	STM14_RS00080	STM14_5541	pefD	0	Genic	WP_001038510.1	fimbrial protein	FALSE	FALSE	FALSE	FALSE	FALSE	FALSE	TRUE
NC_016855.1	10948	TAATACCGGCAAAGTTCAGGAGGTTTATTGTGAATAAGATG	0	0	0	0	0	0	0	0	gene4991	STM14_RS00085	STM14_5542	pefC	0	Genic	WP_000007893.1	outer membrane usher protein PefC	FALSE	FALSE	FALSE	FALSE	FALSE	FALSE	TRUE
NC_016855.1	11984	GAAGTCTGCGAACTCCACATACCCCTTACTCTGGTAACGGT	1	NA	1	1	1	1	NA	1	gene4991	STM14_RS00085	STM14_5542	pefC	0	Genic	WP_000007893.1	outer membrane usher protein PefC	FALSE	FALSE	TRUE	FALSE	FALSE	FALSE	FALSE
NC_016855.1	11993	TGCTGGCCTACCGTTACCAGAGTAAGGGGTATGTGGAGTTC	1	1	1	1	1	1	NA	NA	gene4991	STM14_RS00085	STM14_5542	pefC	0	Genic	WP_000007893.1	outer membrane usher protein PefC	FALSE	TRUE	FALSE	TRUE	FALSE	FALSE	FALSE
NC_016855.1	12035	CTGCAGGTCCGAGCTGTCAGAGAAGCTTTTGGCATACTTGG	1	NA	1	1	1	1	NA	1	gene4991	STM14_RS00085	STM14_5542	pefC	0	Genic	WP_000007893.1	outer membrane usher protein PefC	FALSE	TRUE	FALSE	FALSE	FALSE	FALSE	FALSE
NC_016855.1	12088	GTCACAGGCGAAATACGACAACGGAGACAACAAACGCGGGC	0	0	0	0	0	0	0	0	gene4991	STM14_RS00085	STM14_5542	pefC	0	Genic	WP_000007893.1	outer membrane usher protein PefC	FALSE	FALSE	FALSE	FALSE	FALSE	FALSE	TRUE
NC_016855.1	12197	GTATTTACCGTGCAGGATAGAAGCGGCATTCAGCGTGGTGG	0	0	0	0	0	0	0	0	gene4991	STM14_RS00085	STM14_5542	pefC	0	Genic	WP_000007893.1	outer membrane usher protein PefC	FALSE	FALSE	FALSE	FALSE	FALSE	FALSE	TRUE
NC_016855.1	12304	CAATGTGGCGGTCGGTCGCAAGTCCAGTAACTATAAGCTGA	1	0	0	0	0	0	0	0	gene4991	STM14_RS00085	STM14_5542	pefC	0	Genic	WP_000007893.1	outer membrane usher protein PefC	FALSE	FALSE	FALSE	FALSE	FALSE	FALSE	TRUE
NC_016855.1	12629	CCCGTAAAAGCCGAAATCAGAGAACAGGGCGCTGCGGGTCT	1	1	1	1	1	1	NA	NA	gene4991	STM14_RS00085	STM14_5542	pefC	0	Genic	WP_000007893.1	outer membrane usher protein PefC	FALSE	TRUE	FALSE	FALSE	FALSE	FALSE	FALSE
NC_016855.1	12719	CTGACGGCTCCGGTGAGTTCACCGCCCGGGATATCACGCTG	0	0	0	0	0	0	0	0	gene4991	STM14_RS00085	STM14_5542	pefC	0	Genic	WP_000007893.1	outer membrane usher protein PefC	FALSE	FALSE	FALSE	FALSE	FALSE	FALSE	TRUE
NC_016855.1	12736	GAGCGCATCCCGGTACGCTGACGGCTCCGGTGAGTTCACCG	0	0	0	0	0	0	0	0	gene4991	STM14_RS00085	STM14_5542	pefC	0	Genic	WP_000007893.1	outer membrane usher protein PefC	FALSE	FALSE	FALSE	FALSE	FALSE	FALSE	TRUE
NC_016855.1	12758	GCTGGGTGCTGGCCAGTAACATGAGCGCATCCCGGTACGCT	0	0	0	1	0	0	0	0	gene4991	STM14_RS00085	STM14_5542	pefC	0	Genic	WP_000007893.1	outer membrane usher protein PefC	FALSE	FALSE	FALSE	FALSE	FALSE	FALSE	TRUE
NC_016855.1	12760	ACGCTGGGTGCTGGCCAGTAACATGAGCGCATCCCGGTACG	0	1	1	0	0	0	0	0	gene4991	STM14_RS00085	STM14_5542	pefC	0	Genic	WP_000007893.1	outer membrane usher protein PefC	FALSE	FALSE	FALSE	FALSE	FALSE	FALSE	TRUE
NC_016855.1	12913	GGCTGGGGTCCGTTTTACCGACCAGGAACGACTGGGGAATA	0	0	0	1	0	0	0	0	gene4991	STM14_RS00085	STM14_5542	pefC	0	Genic	WP_000007893.1	outer membrane usher protein PefC	FALSE	FALSE	FALSE	FALSE	FALSE	FALSE	TRUE
NC_016855.1	12920	GTCCGTTTTACCGACCAGGAACGACTGGGGAATACTGAACA	0	0	0	0	0	0	0	0	gene4991	STM14_RS00085	STM14_5542	pefC	0	Genic	WP_000007893.1	outer membrane usher protein PefC	FALSE	FALSE	FALSE	FALSE	FALSE	FALSE	TRUE
NC_016855.1	12947	ACTTCAGCTATGGCTCCCAGAGCTTGGTGTTCAGTATTCCC	1	1	1	1	1	1	1	NA	gene4991	STM14_RS00085	STM14_5542	pefC	0	Genic	WP_000007893.1	outer membrane usher protein PefC	FALSE	TRUE	FALSE	FALSE	FALSE	FALSE	FALSE
NC_016855.1	13054	ATCCCTCCAGGCGGACAGGAACCCCGGCAGCTTTCAGCCAC	0	0	0	0	0	0	0	0	gene4991	STM14_RS00085	STM14_5542	pefC	0	Genic	WP_000007893.1	outer membrane usher protein PefC	FALSE	FALSE	FALSE	FALSE	FALSE	FALSE	TRUE
NC_016855.1	13255	TTTTGCCAGCACTGACTCAGAGCTGAACCTGGATTTCCTGC	1	1	1	1	1	1	NA	NA	gene4991	STM14_RS00085	STM14_5542	pefC	0	Genic	WP_000007893.1	outer membrane usher protein PefC	FALSE	TRUE	FALSE	FALSE	FALSE	FALSE	FALSE
NC_016855.1	13896	TCAGGCTAACCAGCCGGGTAATTTTGTTGACTTCGCCATGA	0	0	0	0	0	0	0	NA	gene4992	STM14_RS00090	STM14_5543	pefA	0	Genic	WP_000748205.1	fimbrial protein	FALSE	FALSE	FALSE	FALSE	FALSE	FALSE	TRUE
NC_016855.1	13935	GAACGGTACCCAGCTGAACAACCTGGTTCGGCTGAGCGGCG	0	0	1	0	0	0	0	0	gene4992	STM14_RS00090	STM14_5543	pefA	0	Genic	WP_000748205.1	fimbrial protein	FALSE	FALSE	FALSE	FALSE	FALSE	FALSE	TRUE
NC_016855.1	14762	AGATGTTTGTTTTGAAAAAGATCATTTTTGCGATCTTTTCT	1	1	1	1	0	0	0	0	gene4994	STM14_RS24270	#N/A	#N/A	50	Downstream	WP_001526823.1	hypothetical protein	FALSE	FALSE	FALSE	FALSE	TRUE	FALSE	FALSE
NC_016855.1	14763	TAGAAAAGATCGCAAAAATGATCTTTTTCAAAACAAACATC	1	1	1	1	0	0	0	0	gene4994	STM14_RS24270	#N/A	#N/A	49	Downstream	WP_001526823.1	hypothetical protein	FALSE	FALSE	FALSE	FALSE	TRUE	FALSE	FALSE
NC_016855.1	14774	TGAAAAAGATCATTTTTGCGATCTTTTCTACCATGCAAACA	1	1	1	1	0	0	0	0	gene4994	STM14_RS24270	#N/A	#N/A	38	Downstream	WP_001526823.1	hypothetical protein	FALSE	FALSE	FALSE	FALSE	TRUE	FALSE	FALSE
NC_016855.1	14775	TTGTTTGCATGGTAGAAAAGATCGCAAAAATGATCTTTTTC	1	1	1	1	0	0	0	0	gene4994	STM14_RS24270	#N/A	#N/A	37	Downstream	WP_001526823.1	hypothetical protein	FALSE	FALSE	FALSE	FALSE	TRUE	FALSE	FALSE
NC_016855.1	14876	TACATAATGCAGAATAAAAGATCGCTATAGCACAAAAAATC	1	1	1	1	0	0	0	0	gene4994	STM14_RS24270	#N/A	#N/A	0	Genic	WP_001526823.1	hypothetical protein	FALSE	FALSE	FALSE	FALSE	TRUE	FALSE	FALSE
NC_016855.1	14877	TGATTTTTTGTGCTATAGCGATCTTTTATTCTGCATTATGT	1	0	1	1	0	0	0	0	gene4994	STM14_RS24270	#N/A	#N/A	0	Genic	WP_001526823.1	hypothetical protein	FALSE	FALSE	FALSE	FALSE	TRUE	FALSE	FALSE
NC_016855.1	15097	GAGTGTATCTTTGCCTTCAGAGGCTTTGGGCAGGACACTCC	1	1	1	1	1	1	NA	1	gene4994	STM14_RS24270	#N/A	#N/A	85	Upstream	WP_001526823.1	hypothetical protein	FALSE	TRUE	FALSE	FALSE	FALSE	FALSE	FALSE
NC_016855.1	15161	CGACCTTCACGCCAAAACAGAGAAGTAATGACCAGATCTCG	1	1	1	1	1	1	NA	1	gene4994	STM14_RS24270	#N/A	#N/A	149	Upstream	WP_001526823.1	hypothetical protein	FALSE	TRUE	FALSE	FALSE	FALSE	FALSE	FALSE
NC_016855.1	15176	AACAGAGAAGTAATGACCAGATCTCGTGTATTGCTCTGTAA	1	1	1	1	0	0	0	0	gene4994	STM14_RS24270	#N/A	#N/A	164	Upstream	WP_001526823.1	hypothetical protein	FALSE	FALSE	FALSE	FALSE	TRUE	FALSE	FALSE
NC_016855.1	15177	ATTACAGAGCAATACACGAGATCTGGTCATTACTTCTCTGT	1	1	1	1	0	0	0	0	gene4994	STM14_RS24270	#N/A	#N/A	165	Upstream	WP_001526823.1	hypothetical protein	FALSE	FALSE	FALSE	FALSE	TRUE	FALSE	FALSE
NC_016855.1	15190	GGAGAGCATAAACATTACAGAGCAATACACGAGATCTGGTC	1	1	1	1	NA	1	NA	1	gene4994	STM14_RS24270	#N/A	#N/A	178	Upstream	WP_001526823.1	hypothetical protein	FALSE	TRUE	FALSE	FALSE	FALSE	FALSE	FALSE
NC_016855.1	15708	TCATATTAAAGGAGAAGTGGATCGAGGCTGGGATGGTATAA	1	1	1	1	0	0	0	0	gene4995	STM14_RS00100	NA	NA	0	Genic			FALSE	FALSE	FALSE	FALSE	TRUE	FALSE	FALSE
NC_016855.1	15709	TTTATACCATCCCAGCCTCGATCCACTTCTCCTTTAATATG	1	1	1	1	0	0	0	0	gene4995	STM14_RS00100	NA	NA	0	Genic			FALSE	FALSE	FALSE	FALSE	TRUE	FALSE	FALSE
NC_016855.1	15926	AACGCGTTTCGTTGTTGCCGATCACCCGGGCGCTGTCTGAA	1	1	1	1	0	0	0	0	gene4996	STM14_RS25780	#N/A	#N/A	0	Genic			FALSE	FALSE	FALSE	FALSE	TRUE	FALSE	FALSE
NC_016855.1	15927	TTTCAGACAGCGCCCGGGTGATCGGCAACAACGAAACGCGT	1	1	1	1	0	0	0	0	gene4996	STM14_RS25780	#N/A	#N/A	0	Genic			FALSE	FALSE	FALSE	FALSE	TRUE	FALSE	FALSE
NC_016855.1	16043	GGCAGATGGAAGGCTGGATGATCACCACCCGTTCCACTGGC	1	1	1	1	0	0	0	0	gene4996	STM14_RS25780	#N/A	#N/A	0	Genic			FALSE	FALSE	FALSE	FALSE	TRUE	FALSE	FALSE
NC_016855.1	16044	CGCCAGTGGAACGGGTGGTGATCATCCAGCCTTCCATCTGC	1	1	1	1	0	0	0	0	gene4996	STM14_RS25780	#N/A	#N/A	0	Genic			FALSE	FALSE	FALSE	FALSE	TRUE	FALSE	FALSE
NC_016855.1	16097	CCTGCTTTAGTCAGTTATGCATGGTTTCATCGGTGGCGGTC	0	1	1	1	0	NA	0	1	gene4996	STM14_RS25780	#N/A	#N/A	0	Genic			TRUE	FALSE	FALSE	FALSE	FALSE	FALSE	FALSE
NC_016855.1	16100	CGCCACCGATGAAACCATGCATAACTGACTAAAGCAGGCAG	0	1	1	1	0	NA	0	1	gene4996	STM14_RS25780	#N/A	#N/A	0	Genic			TRUE	FALSE	FALSE	FALSE	FALSE	FALSE	FALSE
NC_016855.1	16283	TCAATGGATGTGTATATCAGAGTGCTTGCGCTGGACATGGC	1	1	1	1	1	1	NA	1	gene4997	STM14_RS25785	#N/A	#N/A	0	Genic	WP_001687483.1	hypothetical protein	FALSE	TRUE	FALSE	FALSE	FALSE	FALSE	FALSE
NC_016855.1	16353	ACAGGCATGATGCCGCGCAGATCCTCCGAACACTCCCGCCC	1	1	1	1	0	0	0	0	gene4997	STM14_RS25785	#N/A	#N/A	0	Genic	WP_001687483.1	hypothetical protein	FALSE	FALSE	FALSE	FALSE	TRUE	FALSE	FALSE
NC_016855.1	16354	AGGGCGGGAGTGTTCGGAGGATCTGCGCGGCATCATGCCTG	1	1	1	1	0	0	0	0	gene4997	STM14_RS25785	#N/A	#N/A	0	Genic	WP_001687483.1	hypothetical protein	FALSE	FALSE	FALSE	FALSE	TRUE	FALSE	FALSE
NC_016855.1	16501	CCATTCTGAAAAGTTTGTGGATCAGGGATATGCTTCCGGTA	1	1	1	1	0	0	0	0	gene4997	STM14_RS25785	#N/A	#N/A	125	Downstream	WP_001687483.1	hypothetical protein	FALSE	FALSE	FALSE	FALSE	TRUE	FALSE	FALSE
NC_016855.1	16502	ATACCGGAAGCATATCCCTGATCCACAAACTTTTCAGAATG	1	1	1	1	0	0	0	0	gene4997	STM14_RS25785	#N/A	#N/A	126	Downstream	WP_001687483.1	hypothetical protein	FALSE	FALSE	FALSE	FALSE	TRUE	FALSE	FALSE
NC_016855.1	16504	TTCTGAAAAGTTTGTGGATCAGGGATATGCTTCCGGTATGG	1	1	1	1	1	NA	NA	1	gene4997	STM14_RS25785	#N/A	#N/A	128	Downstream	WP_001687483.1	hypothetical protein	FALSE	FALSE	FALSE	FALSE	FALSE	TRUE	FALSE
NC_016855.1	16576	GTGAGCAGAACACTCACCAGAGGCAGTAATATAAGCTGTAA	1	1	1	1	1	NA	NA	1	gene4998	STM14_RS00110	STM14_5546	NA	59	Downstream	WP_001527061.1	RepB family plasmid replication initiator protein	FALSE	TRUE	FALSE	FALSE	FALSE	FALSE	FALSE
NC_016855.1	16834	GTTTTGTACGCCCACGCTGGATCTCAGTGTAATCCAGATAG	1	1	1	1	0	0	0	0	gene4998	STM14_RS00110	STM14_5546	NA	0	Genic	WP_001527061.1	RepB family plasmid replication initiator protein	FALSE	FALSE	FALSE	FALSE	TRUE	FALSE	FALSE
NC_016855.1	16835	GCTATCTGGATTACACTGAGATCCAGCGTGGGCGTACAAAA	1	1	1	1	0	0	0	0	gene4998	STM14_RS00110	STM14_5546	NA	0	Genic	WP_001527061.1	RepB family plasmid replication initiator protein	FALSE	FALSE	FALSE	FALSE	TRUE	FALSE	FALSE
NC_016855.1	16965	GCCAGTGATATCGGCGCCGGATCCCGCGGCAGACTCTCTAT	1	1	1	1	0	0	0	0	gene4998	STM14_RS00110	STM14_5546	NA	0	Genic	WP_001527061.1	RepB family plasmid replication initiator protein	FALSE	FALSE	FALSE	FALSE	TRUE	FALSE	FALSE
NC_016855.1	16966	TATAGAGAGTCTGCCGCGGGATCCGGCGCCGATATCACTGG	1	1	1	1	0	0	0	0	gene4998	STM14_RS00110	STM14_5546	NA	0	Genic	WP_001527061.1	RepB family plasmid replication initiator protein	FALSE	FALSE	FALSE	FALSE	TRUE	FALSE	FALSE
NC_016855.1	17091	TAGAGTTCAAAGAGGCGCGGATCGGCTTGCAGCTGAACGAT	1	1	1	1	0	0	0	0	gene4998	STM14_RS00110	STM14_5546	NA	0	Genic	WP_001527061.1	RepB family plasmid replication initiator protein	FALSE	FALSE	FALSE	FALSE	TRUE	FALSE	FALSE
NC_016855.1	17092	TATCGTTCAGCTGCAAGCCGATCCGCGCCTCTTTGAACTCT	1	1	1	1	0	0	0	0	gene4998	STM14_RS00110	STM14_5546	NA	0	Genic	WP_001527061.1	RepB family plasmid replication initiator protein	FALSE	FALSE	FALSE	FALSE	TRUE	FALSE	FALSE
NC_016855.1	17197	CCGTTGTGCGGGAAAACGAGATCACAGTACCCGCGATACGC	1	1	1	1	0	0	0	0	gene4998	STM14_RS00110	STM14_5546	NA	0	Genic	WP_001527061.1	RepB family plasmid replication initiator protein	FALSE	FALSE	FALSE	FALSE	TRUE	FALSE	FALSE
NC_016855.1	17198	AGCGTATCGCGGGTACTGTGATCTCGTTTTCCCGCACAACG	1	1	1	1	0	0	0	0	gene4998	STM14_RS00110	STM14_5546	NA	0	Genic	WP_001527061.1	RepB family plasmid replication initiator protein	FALSE	FALSE	FALSE	FALSE	TRUE	FALSE	FALSE
NC_016855.1	17272	GGGATGACTGACTGGAGGGGATCCCACAGAGTTTGGCGAAT	1	1	1	1	0	0	0	0	gene4998	STM14_RS00110	STM14_5546	NA	0	Genic	WP_001527061.1	RepB family plasmid replication initiator protein	FALSE	FALSE	FALSE	FALSE	TRUE	FALSE	FALSE
NC_016855.1	17273	AATTCGCCAAACTCTGTGGGATCCCCTCCAGTCAGTCATCC	1	1	1	1	0	0	0	0	gene4998	STM14_RS00110	STM14_5546	NA	0	Genic	WP_001527061.1	RepB family plasmid replication initiator protein	FALSE	FALSE	FALSE	FALSE	TRUE	FALSE	FALSE
NC_016855.1	17281	GACTGGAGGGGATCCCACAGAGTTTGGCGAATTCGACAAAC	1	1	1	1	NA	1	NA	1	gene4998	STM14_RS00110	STM14_5546	NA	0	Genic	WP_001527061.1	RepB family plasmid replication initiator protein	FALSE	TRUE	FALSE	FALSE	FALSE	FALSE	FALSE
NC_016855.1	17404	TATCCAGGCGGGGACCAGTGATCTCCACTTTATCAAACCCC	1	1	1	1	0	0	0	0	gene4998	STM14_RS00110	STM14_5546	NA	0	Genic	WP_001527061.1	RepB family plasmid replication initiator protein	FALSE	FALSE	FALSE	FALSE	TRUE	FALSE	FALSE
NC_016855.1	17405	AGGGGTTTGATAAAGTGGAGATCACTGGTCCCCGCCTGGAT	1	1	1	1	0	0	0	0	gene4998	STM14_RS00110	STM14_5546	NA	0	Genic	WP_001527061.1	RepB family plasmid replication initiator protein	FALSE	FALSE	FALSE	FALSE	TRUE	FALSE	FALSE
NC_016855.1	17544	AATACTCCAAGCCGCATCAGAGCTACAGGCTGCACGGTATT	1	1	1	1	NA	1	NA	1	gene4998	STM14_RS00110	STM14_5546	NA	0	Genic	WP_001527061.1	RepB family plasmid replication initiator protein	FALSE	TRUE	FALSE	FALSE	FALSE	FALSE	FALSE
NC_016855.1	17655	TCCAGATTGTCCTTGTCCAGAGCGCCTCCGATCGGTGGATA	1	1	1	1	NA	1	NA	1	gene4998	STM14_RS00110	STM14_5546	NA	31	Upstream	WP_001527061.1	RepB family plasmid replication initiator protein	FALSE	TRUE	FALSE	FALSE	FALSE	FALSE	FALSE
NC_016855.1	17665	CCTTGTCCAGAGCGCCTCCGATCGGTGGATAGTTTAAGAAT	1	1	1	1	0	0	0	0	gene4998	STM14_RS00110	STM14_5546	NA	41	Upstream	WP_001527061.1	RepB family plasmid replication initiator protein	FALSE	FALSE	FALSE	FALSE	TRUE	FALSE	FALSE
NC_016855.1	17666	TATTCTTAAACTATCCACCGATCGGAGGCGCTCTGGACAAG	1	1	1	1	0	0	0	0	gene4998	STM14_RS00110	STM14_5546	NA	42	Upstream	WP_001527061.1	RepB family plasmid replication initiator protein	FALSE	FALSE	FALSE	FALSE	TRUE	FALSE	FALSE
NC_016855.1	17884	AACATGCTACAGTTTAGGTGATCATCCTCCAGGCCCAGTAC	1	1	1	1	0	0	0	0	gene4999	STM14_RS25790	STM14_5548	NA	234	Downstream	WP_001687482.1	hypothetical protein	FALSE	FALSE	FALSE	FALSE	TRUE	FALSE	FALSE
NC_016855.1	17885	AGTACTGGGCCTGGAGGATGATCACCTAAACTGTAGCATGT	1	1	1	1	0	0	0	0	gene4999	STM14_RS25790	STM14_5548	NA	233	Downstream	WP_001687482.1	hypothetical protein	FALSE	FALSE	FALSE	FALSE	TRUE	FALSE	FALSE
NC_016855.1	17930	CGGCCTTTAGAAGAGTCGGGATCTTCTTTTGATCTAACAGG	1	1	1	1	0	0	0	0	gene4999	STM14_RS25790	STM14_5548	NA	188	Downstream	WP_001687482.1	hypothetical protein	FALSE	FALSE	FALSE	FALSE	TRUE	FALSE	FALSE
NC_016855.1	17931	CCCTGTTAGATCAAAAGAAGATCCCGACTCTTCTAAAGGCC	1	1	1	1	0	0	0	0	gene4999	STM14_RS25790	STM14_5548	NA	187	Downstream	WP_001687482.1	hypothetical protein	FALSE	FALSE	FALSE	FALSE	TRUE	FALSE	FALSE
NC_016855.1	17941	AGAGTCGGGATCTTCTTTTGATCTAACAGGGATCGTTGTAA	1	1	1	1	0	0	0	0	gene4999	STM14_RS25790	STM14_5548	NA	177	Downstream	WP_001687482.1	hypothetical protein	FALSE	FALSE	FALSE	FALSE	TRUE	FALSE	FALSE
NC_016855.1	17942	CTTACAACGATCCCTGTTAGATCAAAAGAAGATCCCGACTC	1	1	1	1	0	0	0	0	gene4999	STM14_RS25790	STM14_5548	NA	176	Downstream	WP_001687482.1	hypothetical protein	FALSE	FALSE	FALSE	FALSE	TRUE	FALSE	FALSE
NC_016855.1	17952	CTTCTTTTGATCTAACAGGGATCGTTGTAAGGATCTTATTA	1	1	1	1	0	0	0	0	gene4999	STM14_RS25790	STM14_5548	NA	166	Downstream	WP_001687482.1	hypothetical protein	FALSE	FALSE	FALSE	FALSE	TRUE	FALSE	FALSE
NC_016855.1	17953	GTAATAAGATCCTTACAACGATCCCTGTTAGATCAAAAGAA	1	1	1	1	0	0	0	0	gene4999	STM14_RS25790	STM14_5548	NA	165	Downstream	WP_001687482.1	hypothetical protein	FALSE	FALSE	FALSE	FALSE	TRUE	FALSE	FALSE
NC_016855.1	17964	TAACAGGGATCGTTGTAAGGATCTTATTACTGGATCGAGTG	1	1	1	1	0	0	0	0	gene4999	STM14_RS25790	STM14_5548	NA	154	Downstream	WP_001687482.1	hypothetical protein	FALSE	FALSE	FALSE	FALSE	TRUE	FALSE	FALSE
NC_016855.1	17965	TCACTCGATCCAGTAATAAGATCCTTACAACGATCCCTGTT	1	1	1	1	0	0	0	0	gene4999	STM14_RS25790	STM14_5548	NA	153	Downstream	WP_001687482.1	hypothetical protein	FALSE	FALSE	FALSE	FALSE	TRUE	FALSE	FALSE
NC_016855.1	17977	TGTAAGGATCTTATTACTGGATCGAGTGACTGTATATGTGG	1	1	1	1	0	0	0	0	gene4999	STM14_RS25790	STM14_5548	NA	141	Downstream	WP_001687482.1	hypothetical protein	FALSE	FALSE	FALSE	FALSE	TRUE	FALSE	FALSE
NC_016855.1	17978	TCCACATATACAGTCACTCGATCCAGTAATAAGATCCTTAC	1	1	1	1	0	0	0	0	gene4999	STM14_RS25790	STM14_5548	NA	140	Downstream	WP_001687482.1	hypothetical protein	FALSE	FALSE	FALSE	FALSE	TRUE	FALSE	FALSE
NC_016855.1	18278	TGTTTTGCGAGAAAAACCAGAGGCCTTCTCCCTCTCAGCAG	1	1	1	1	NA	1	NA	1	gene4999	STM14_RS25790	STM14_5548	NA	0	Genic	WP_001687482.1	hypothetical protein	FALSE	TRUE	FALSE	FALSE	FALSE	FALSE	FALSE
NC_016855.1	18364	GGAGTTACAACGGCCTGCAGATCTGTTTCTGTTAGGTCGGT	1	1	1	1	0	0	0	0	gene4999	STM14_RS25790	STM14_5548	NA	0	Genic	WP_001687482.1	hypothetical protein	FALSE	FALSE	FALSE	FALSE	TRUE	FALSE	FALSE
NC_016855.1	18365	CACCGACCTAACAGAAACAGATCTGCAGGCCGTTGTAACTC	1	1	1	1	0	0	0	0	gene4999	STM14_RS25790	STM14_5548	NA	0	Genic	WP_001687482.1	hypothetical protein	FALSE	FALSE	FALSE	FALSE	TRUE	FALSE	FALSE
NC_016855.1	18436	TGCCGGAACCATCATTGTGGATCAGCAGTTACAGTTTAATT	1	1	1	1	0	0	0	0	gene4999	STM14_RS25790	STM14_5548	NA	22	Upstream	WP_001687482.1	hypothetical protein	FALSE	FALSE	FALSE	FALSE	TRUE	FALSE	FALSE
NC_016855.1	18437	GAATTAAACTGTAACTGCTGATCCACAATGATGGTTCCGGC	1	1	1	1	0	0	0	0	gene4999	STM14_RS25790	STM14_5548	NA	23	Upstream	WP_001687482.1	hypothetical protein	FALSE	FALSE	FALSE	FALSE	TRUE	FALSE	FALSE
NC_016855.1	18439	CGGAACCATCATTGTGGATCAGCAGTTACAGTTTAATTCCT	1	1	1	1	NA	1	1	1	gene4999	STM14_RS25790	STM14_5548	NA	25	Upstream	WP_001687482.1	hypothetical protein	FALSE	FALSE	FALSE	FALSE	FALSE	TRUE	FALSE
NC_016855.1	18781	TTAACCTGAGCCTACAGCAGAGAAAATGGCTCAGGTACGTG	1	1	1	1	NA	1	1	1	gene5000	STM14_RS24280	#N/A	#N/A	17	Downstream			FALSE	TRUE	FALSE	FALSE	FALSE	FALSE	FALSE
NC_016855.1	18915	CTCTCAGGGACAGGTAGTTGATCCAGTTTGCAGACGGCGAT	1	1	1	1	0	0	0	0	gene5001	STM14_RS00120	STM14_5549	NA	0	Genic	WP_010999942.1	hypothetical protein	FALSE	FALSE	FALSE	FALSE	TRUE	FALSE	FALSE
NC_016855.1	18916	AATCGCCGTCTGCAAACTGGATCAACTACCTGTCCCTGAGA	1	1	1	1	0	0	0	0	gene5001	STM14_RS00120	STM14_5549	NA	0	Genic	WP_010999942.1	hypothetical protein	FALSE	FALSE	FALSE	FALSE	TRUE	FALSE	FALSE
NC_016855.1	19286	ATATCAGGCTTCCATGGATCAGTGCCAAAAGGTCCACAAAA	1	1	1	1	NA	1	1	1	gene5001	STM14_RS00120	STM14_5549	NA	0	Genic	WP_010999942.1	hypothetical protein	FALSE	FALSE	FALSE	FALSE	FALSE	TRUE	FALSE
NC_016855.1	19288	TTGTGGACCTTTTGGCACTGATCCATGGAAGCCTGATATTT	1	1	1	1	0	0	0	0	gene5001	STM14_RS00120	STM14_5549	NA	0	Genic	WP_010999942.1	hypothetical protein	FALSE	FALSE	FALSE	FALSE	TRUE	FALSE	FALSE
NC_016855.1	19289	GAAATATCAGGCTTCCATGGATCAGTGCCAAAAGGTCCACA	1	1	1	1	0	0	0	0	gene5001	STM14_RS00120	STM14_5549	NA	0	Genic	WP_010999942.1	hypothetical protein	FALSE	FALSE	FALSE	FALSE	TRUE	FALSE	FALSE
NC_016855.1	19564	GTCTTCCCCTTTCACCTGAGATCCGAAAAAAGGTAGTCCCG	1	1	1	1	0	0	0	0	gene5001	STM14_RS00120	STM14_5549	NA	145	Upstream	WP_010999942.1	hypothetical protein	FALSE	FALSE	FALSE	FALSE	TRUE	FALSE	FALSE
NC_016855.1	19565	CCGGGACTACCTTTTTTCGGATCTCAGGTGAAAGGGGAAGA	1	1	1	1	0	0	0	0	gene5001	STM14_RS00120	STM14_5549	NA	146	Upstream	WP_010999942.1	hypothetical protein	FALSE	FALSE	FALSE	FALSE	TRUE	FALSE	FALSE
NC_016855.1	19586	CCGAAAAAAGGTAGTCCCGGATCTTCTTTATCCTCACCGGT	1	1	1	1	0	0	0	0	gene5001	STM14_RS00120	STM14_5549	NA	167	Upstream	WP_010999942.1	hypothetical protein	FALSE	FALSE	FALSE	FALSE	TRUE	FALSE	FALSE
NC_016855.1	19587	CACCGGTGAGGATAAAGAAGATCCGGGACTACCTTTTTTCG	1	1	1	1	0	0	0	0	gene5001	STM14_RS00120	STM14_5549	NA	168	Upstream	WP_010999942.1	hypothetical protein	FALSE	FALSE	FALSE	FALSE	TRUE	FALSE	FALSE
NC_016855.1	19777	GTGAATAGACAAAAAATCGGATCACCTGAAAATAGCCGTCC	1	1	1	1	0	0	0	0	gene5002	STM14_RS00125	STM14_5550	ccdA	318	Upstream	WP_000813641.1	hypothetical protein	FALSE	FALSE	FALSE	FALSE	TRUE	FALSE	FALSE
NC_016855.1	19778	AGGACGGCTATTTTCAGGTGATCCGATTTTTTGTCTATTCA	1	1	1	1	0	0	0	0	gene5002	STM14_RS00125	STM14_5550	ccdA	317	Upstream	WP_000813641.1	hypothetical protein	FALSE	FALSE	FALSE	FALSE	TRUE	FALSE	FALSE
NC_016855.1	19920	CTCGTGCATTTTACTGATGCATGTTTTCAATCCTTAAAACG	0	0	0	0	0	0	0	NA	gene5002	STM14_RS00125	STM14_5550	ccdA	175	Upstream	WP_000813641.1	hypothetical protein	TRUE	FALSE	FALSE	FALSE	FALSE	FALSE	FALSE
NC_016855.1	20179	TGAATATCTCCGGTCTGGTCAGTACGACCATGCAGAACGAA	0	0	0	0	0	0	0	0	gene5002	STM14_RS00125	STM14_5550	ccdA	0	Genic	WP_000813641.1	hypothetical protein	FALSE	FALSE	FALSE	FALSE	FALSE	FALSE	TRUE
NC_016855.1	20283	AGCTTTATAGAGGCTAACGGATCGTTTGCTGACGACAACAG	1	1	1	1	0	0	0	0	gene5002	STM14_RS00125	STM14_5550	ccdA	0	Genic	WP_000813641.1	hypothetical protein	FALSE	FALSE	FALSE	FALSE	TRUE	FALSE	FALSE
NC_016855.1	20284	CCTGTTGTCGTCAGCAAACGATCCGTTAGCCTCTATAAAGC	1	1	1	1	0	0	0	0	gene5002	STM14_RS00125	STM14_5550	ccdA	0	Genic	WP_000813641.1	hypothetical protein	FALSE	FALSE	FALSE	FALSE	TRUE	FALSE	FALSE
NC_016855.1	20378	GGCTGTTTGTGGACGTGCAGAGCGACATCATTGACACCCCC	1	1	1	1	1	1	1	NA	gene5003	STM14_RS00130	STM14_5551	ccdB	0	Genic	WP_001159863.1	hypothetical protein	FALSE	TRUE	FALSE	FALSE	FALSE	FALSE	FALSE
NC_016855.1	20460	GTCGGAAAAGGTTCCCCGCGATCTTTACCCGGTGATGCATA	1	1	1	1	0	0	0	0	gene5003	STM14_RS00130	STM14_5551	ccdB	0	Genic	WP_001159863.1	hypothetical protein	FALSE	FALSE	FALSE	FALSE	TRUE	FALSE	FALSE
NC_016855.1	20461	ATATGCATCACCGGGTAAAGATCGCGGGGAACCTTTTCCGA	1	1	1	1	0	0	0	0	gene5003	STM14_RS00130	STM14_5551	ccdB	0	Genic	WP_001159863.1	hypothetical protein	FALSE	FALSE	FALSE	FALSE	TRUE	FALSE	FALSE
NC_016855.1	20475	AAGGCTCATCCCCGATATGCATCACCGGGTAAAGATCGCGG	0	0	0	1	0	1	0	NA	gene5003	STM14_RS00130	STM14_5551	ccdB	0	Genic	WP_001159863.1	hypothetical protein	TRUE	FALSE	FALSE	FALSE	FALSE	FALSE	FALSE
NC_016855.1	20478	CGATCTTTACCCGGTGATGCATATCGGGGATGAGCCTTACC	0	0	0	1	0	0	0	NA	gene5003	STM14_RS00130	STM14_5551	ccdB	0	Genic	WP_001159863.1	hypothetical protein	TRUE	FALSE	FALSE	FALSE	FALSE	FALSE	FALSE
NC_016855.1	20559	CATCGGGGAAGAGGTGGCCGATCTCAGCCTCCGGGAGAACG	1	1	1	1	0	0	0	0	gene5003	STM14_RS00130	STM14_5551	ccdB	0	Genic	WP_001159863.1	hypothetical protein	FALSE	FALSE	FALSE	FALSE	TRUE	FALSE	FALSE
NC_016855.1	20560	TCGTTCTCCCGGAGGCTGAGATCGGCCACCTCTTCCCCGAT	1	1	1	1	0	0	0	0	gene5003	STM14_RS00130	STM14_5551	ccdB	0	Genic	WP_001159863.1	hypothetical protein	FALSE	FALSE	FALSE	FALSE	TRUE	FALSE	FALSE
NC_016855.1	20615	TTAACCTGATGTTCCGGGGGATCTGATATGCGTGTCAGCGA	1	1	1	1	0	0	0	0	gene5003	STM14_RS00130	STM14_5551	ccdB	0	Genic	WP_001159863.1	hypothetical protein	FALSE	FALSE	FALSE	FALSE	TRUE	FALSE	FALSE
NC_016855.1	20616	TTCGCTGACACGCATATCAGATCCCCCGGAACATCAGGTTA	1	1	1	1	0	0	0	0	gene5003	STM14_RS00130	STM14_5551	ccdB	0	Genic	WP_001159863.1	hypothetical protein	FALSE	FALSE	FALSE	FALSE	TRUE	FALSE	FALSE
NC_016855.1	20724	TGGCGGGTACGCCCTCTCCGATCGTTCCGGACGGGCTTGTG	1	NA	1	1	0	0	0	0	gene5004	STM14_RS00135	STM14_5552	NA	0	Genic	WP_001266176.1	hypothetical protein	FALSE	FALSE	FALSE	FALSE	TRUE	FALSE	FALSE
NC_016855.1	20725	GCACAAGCCCGTCCGGAACGATCGGAGAGGGCGTACCCGCC	1	1	1	1	0	0	0	0	gene5004	STM14_RS00135	STM14_5552	NA	0	Genic	WP_001266176.1	hypothetical protein	FALSE	FALSE	FALSE	FALSE	TRUE	FALSE	FALSE
NC_016855.1	20779	CCGCAAAATCCACATGACAGAGTGGGGTATCCCCGCGTTCA	1	1	1	1	NA	1	1	NA	gene5004	STM14_RS00135	STM14_5552	NA	0	Genic	WP_001266176.1	hypothetical protein	FALSE	TRUE	FALSE	FALSE	FALSE	FALSE	FALSE
NC_016855.1	21023	CGGCGTCAGCAGGGACACGGATTTTCCGAAAAAGACCTGTG	0	0	0	0	0	0	0	0	gene5005	STM14_RS00140	STM14_5553	NA	0	Genic	WP_000198608.1	hypothetical protein	FALSE	FALSE	FALSE	FALSE	FALSE	FALSE	TRUE
NC_016855.1	21128	GCGAAGTTCGTTACGAAACCAGGTGTCGGCCGGAAACCAGC	0	0	0	0	0	0	0	NA	gene5005	STM14_RS00140	STM14_5553	NA	0	Genic	WP_000198608.1	hypothetical protein	FALSE	FALSE	FALSE	FALSE	FALSE	FALSE	TRUE
NC_016855.1	21258	GCTCGCCACGCCCGCGACCGATCCGGGAAAACAATTGCTGA	1	1	1	1	0	0	0	0	gene5005	STM14_RS00140	STM14_5553	NA	0	Genic	WP_000198608.1	hypothetical protein	FALSE	FALSE	FALSE	FALSE	TRUE	FALSE	FALSE
NC_016855.1	21259	GTCAGCAATTGTTTTCCCGGATCGGTCGCGGGCGTGGCGAG	1	1	1	1	0	0	0	0	gene5005	STM14_RS00140	STM14_5553	NA	0	Genic	WP_000198608.1	hypothetical protein	FALSE	FALSE	FALSE	FALSE	TRUE	FALSE	FALSE
NC_016855.1	21406	AGGGTTCAGACTGAAACCAGAGATGACTCCGGGGAAAAAAC	1	1	1	1	1	1	NA	NA	gene5005	STM14_RS00140	STM14_5553	NA	0	Genic	WP_000198608.1	hypothetical protein	FALSE	TRUE	FALSE	FALSE	FALSE	FALSE	FALSE
NC_016855.1	21635	AGCATCCTGCGATGCAGATCAGGGACGTAGTGGAGCAGGGC	1	1	1	1	1	1	NA	NA	gene5006	STM14_RS00145	STM14_5554	NA	0	Genic	WP_000082169.1	phage integrase family protein	FALSE	FALSE	FALSE	FALSE	FALSE	TRUE	FALSE
NC_016855.1	21637	CCTGCTCCACTACGTCCCTGATCTGCATCGCAGGATGCTGC	1	1	1	1	0	0	0	0	gene5006	STM14_RS00145	STM14_5554	NA	0	Genic	WP_000082169.1	phage integrase family protein	FALSE	FALSE	FALSE	FALSE	TRUE	FALSE	FALSE
NC_016855.1	21638	AGCAGCATCCTGCGATGCAGATCAGGGACGTAGTGGAGCAG	1	1	1	1	0	0	0	0	gene5006	STM14_RS00145	STM14_5554	NA	0	Genic	WP_000082169.1	phage integrase family protein	FALSE	FALSE	FALSE	FALSE	TRUE	FALSE	FALSE
NC_016855.1	21761	TTTTCCGCCCGCTGTTTCAGAGTGGCCAGCTGCACAAACGG	1	1	1	1	1	1	NA	NA	gene5006	STM14_RS00145	STM14_5554	NA	0	Genic	WP_000082169.1	phage integrase family protein	FALSE	TRUE	FALSE	FALSE	FALSE	FALSE	FALSE
NC_016855.1	21946	TCCGGTCGGTGATCTCCCAGAGGCGCGCCTTTTCCGTTCTG	1	1	1	1	1	1	NA	NA	gene5006	STM14_RS00145	STM14_5554	NA	0	Genic	WP_000082169.1	phage integrase family protein	FALSE	TRUE	FALSE	FALSE	FALSE	FALSE	FALSE
NC_016855.1	21954	AAAAGGCGCGCCTCTGGGAGATCACCGACCGGACGGTCCGT	1	1	1	1	0	0	0	0	gene5006	STM14_RS00145	STM14_5554	NA	0	Genic	WP_000082169.1	phage integrase family protein	FALSE	FALSE	FALSE	FALSE	TRUE	FALSE	FALSE
NC_016855.1	21955	TACGGACCGTCCGGTCGGTGATCTCCCAGAGGCGCGCCTTT	1	1	1	1	0	0	0	0	gene5006	STM14_RS00145	STM14_5554	NA	0	Genic	WP_000082169.1	phage integrase family protein	FALSE	FALSE	FALSE	FALSE	TRUE	FALSE	FALSE
NC_016855.1	22238	GCAGTGGCTATGCTCAAAGGAGGTTCATAGAGACGTGTATG	0	0	0	1	0	0	0	0	gene5006	STM14_RS00145	STM14_5554	NA	0	Genic	WP_000082169.1	phage integrase family protein	FALSE	FALSE	FALSE	FALSE	FALSE	FALSE	TRUE
NC_016855.1	22257	GGCGAAAGGCTGAAAAATGCATACACGTCTCTATGAACCTC	0	1	0	1	0	1	0	NA	gene5007	STM14_RS00150	STM14_5555	NA	0	Genic	WP_000545754.1	EAL domain-containing protein	TRUE	FALSE	FALSE	FALSE	FALSE	FALSE	FALSE
NC_016855.1	22260	GTTCATAGAGACGTGTATGCATTTTTCAGCCTTTCGCCTGC	1	1	1	1	0	1	1	NA	gene5007	STM14_RS00150	STM14_5555	NA	0	Genic	WP_000545754.1	EAL domain-containing protein	TRUE	FALSE	FALSE	FALSE	FALSE	FALSE	FALSE
NC_016855.1	22261	TGCAGGCGAAAGGCTGAAAAATGCATACACGTCTCTATGAA	0	0	0	0	0	0	0	0	gene5007	STM14_RS00150	STM14_5555	NA	0	Genic	WP_000545754.1	EAL domain-containing protein	FALSE	FALSE	FALSE	FALSE	FALSE	FALSE	TRUE
NC_016855.1	22264	TGTTGCAGGCGAAAGGCTGAAAAATGCATACACGTCTCTAT	0	0	0	0	0	0	0	0	gene5007	STM14_RS00150	STM14_5555	NA	0	Genic	WP_000545754.1	EAL domain-containing protein	FALSE	FALSE	FALSE	FALSE	FALSE	FALSE	TRUE
NC_016855.1	22273	CGGATGGCCTGTTGCAGGCGAAAGGCTGAAAAATGCATACA	0	0	0	1	0	0	0	0	gene5007	STM14_RS00150	STM14_5555	NA	0	Genic	WP_000545754.1	EAL domain-containing protein	FALSE	FALSE	FALSE	FALSE	FALSE	FALSE	TRUE
NC_016855.1	22302	ACAGGCCATCCGGAACCGGGAGTTTACGCCGTTTTATCAGC	0	0	0	1	0	0	0	0	gene5007	STM14_RS00150	STM14_5555	NA	0	Genic	WP_000545754.1	EAL domain-containing protein	FALSE	FALSE	FALSE	FALSE	FALSE	FALSE	TRUE
NC_016855.1	22465	GGCGGAGCGCTGCTGCGCGGACTGGCCGACGAGGTCTGCGG	0	0	0	0	0	0	0	0	gene5007	STM14_RS00150	STM14_5555	NA	0	Genic	WP_000545754.1	EAL domain-containing protein	FALSE	FALSE	FALSE	FALSE	FALSE	FALSE	TRUE
NC_016855.1	22571	GGCCAGCAGGTGCGGACGGAAAAGCGGCGTCATAACCAGGC	0	0	0	0	0	0	0	0	gene5007	STM14_RS00150	STM14_5555	NA	0	Genic	WP_000545754.1	EAL domain-containing protein	FALSE	FALSE	FALSE	FALSE	FALSE	FALSE	TRUE
NC_016855.1	22572	GGGCCAGCAGGTGCGGACGGAAAAGCGGCGTCATAACCAGG	0	0	0	0	0	0	0	0	gene5007	STM14_RS00150	STM14_5555	NA	0	Genic	WP_000545754.1	EAL domain-containing protein	FALSE	FALSE	FALSE	FALSE	FALSE	FALSE	TRUE
NC_016855.1	22719	GACCGGTGCCGAAGTCGTCCACGGCGAACCGCAGCCCCCCG	0	0	0	0	0	0	0	0	gene5007	STM14_RS00150	STM14_5555	NA	0	Genic	WP_000545754.1	EAL domain-containing protein	FALSE	FALSE	FALSE	FALSE	FALSE	FALSE	TRUE
NC_016855.1	22722	GGGGCTGCGGTTCGCCGTGGACGACTTCGGCACCGGTCATG	0	0	0	0	0	1	0	0	gene5007	STM14_RS00150	STM14_5555	NA	0	Genic	WP_000545754.1	EAL domain-containing protein	FALSE	FALSE	FALSE	FALSE	FALSE	FALSE	TRUE
NC_016855.1	22765	GTGCGCGCAATCATCCGATCAGCCACCGTGCTGGCGGGACC	1	1	1	1	NA	1	NA	NA	gene5007	STM14_RS00150	STM14_5555	NA	0	Genic	WP_000545754.1	EAL domain-containing protein	FALSE	FALSE	FALSE	FALSE	FALSE	TRUE	FALSE
NC_016855.1	22767	TCCCGCCAGCACGGTGGCTGATCGGATGATTGCGCGCACCG	1	1	1	1	0	0	0	0	gene5007	STM14_RS00150	STM14_5555	NA	0	Genic	WP_000545754.1	EAL domain-containing protein	FALSE	FALSE	FALSE	FALSE	TRUE	FALSE	FALSE
NC_016855.1	22768	ACGGTGCGCGCAATCATCCGATCAGCCACCGTGCTGGCGGG	1	1	1	1	0	0	0	0	gene5007	STM14_RS00150	STM14_5555	NA	0	Genic	WP_000545754.1	EAL domain-containing protein	FALSE	FALSE	FALSE	FALSE	TRUE	FALSE	FALSE
NC_016855.1	22776	CCAGACTGACGGTGCGCGCAATCATCCGATCAGCCACCGTG	0	0	0	0	0	0	0	0	gene5007	STM14_RS00150	STM14_5555	NA	0	Genic	WP_000545754.1	EAL domain-containing protein	FALSE	FALSE	FALSE	FALSE	FALSE	FALSE	TRUE
NC_016855.1	22784	CTGATCGGATGATTGCGCGCACCGTCAGTCTGGCCCGGTGC	0	0	0	0	0	0	0	0	gene5007	STM14_RS00150	STM14_5555	NA	0	Genic	WP_000545754.1	EAL domain-containing protein	FALSE	FALSE	FALSE	FALSE	FALSE	FALSE	TRUE
NC_016855.1	22896	CGATTACCTGCAGGGCTGGCACTGCGGCGCCCCGATGCCCT	0	0	0	0	0	0	0	0	gene5008	STM14_RS25795	#N/A	#N/A	0	Genic	WP_077679773.1	diguanylate phosphodiesterase	FALSE	FALSE	FALSE	FALSE	FALSE	FALSE	TRUE
NC_016855.1	23036	GGACCGTTGCCGGCAGGCAGAGCAACCATGAAGGGTTTTAC	1	1	1	1	1	1	1	NA	gene5009	STM14_RS00155	NA	NA	0	Genic	WP_001541544.1	CaiF/GrlA family transcriptional regulator	FALSE	TRUE	FALSE	FALSE	FALSE	FALSE	FALSE
NC_016855.1	23138	GCTGACGTCATCGCGGGTAAACTCCCGGCCCAGAAACAGCC	0	0	0	0	0	0	0	0	gene5009	STM14_RS00155	NA	NA	0	Genic	WP_001541544.1	CaiF/GrlA family transcriptional regulator	FALSE	FALSE	FALSE	FALSE	FALSE	FALSE	TRUE
NC_016855.1	23681	CAGGACATCACTGTCCCTGAAACTGGCGCTGCTGGGCTCAG	0	0	0	0	0	0	0	0	gene5010	STM14_RS00160	STM14_5556	NA	0	Genic	WP_000905606.1	membrane protein	FALSE	FALSE	FALSE	FALSE	FALSE	FALSE	TRUE
NC_016855.1	23706	GCGCTGCTGGGCTCAGGAGGACAGGCTGTCTTCCTGAACAC	0	0	0	0	0	0	0	0	gene5010	STM14_RS00160	STM14_5556	NA	0	Genic	WP_000905606.1	membrane protein	FALSE	FALSE	FALSE	FALSE	FALSE	FALSE	TRUE
NC_016855.1	23714	GACCGAGGGTGTTCAGGAAGACAGCCTGTCCTCCTGAGCCC	0	0	0	0	NA	0	0	0	gene5010	STM14_RS00160	STM14_5556	NA	0	Genic	WP_000905606.1	membrane protein	FALSE	FALSE	FALSE	FALSE	FALSE	FALSE	TRUE
NC_016855.1	23723	AGGACAGGCTGTCTTCCTGAACACCCTCGGTCTCAGGCCGG	0	0	0	0	0	0	0	0	gene5010	STM14_RS00160	STM14_5556	NA	0	Genic	WP_000905606.1	membrane protein	FALSE	FALSE	FALSE	FALSE	FALSE	FALSE	TRUE
NC_016855.1	23761	CGGACTGCCTGCTGCCGCGCACCGCCTCCGCGACTCAGCTG	0	0	0	0	0	0	0	0	gene5010	STM14_RS00160	STM14_5556	NA	0	Genic	WP_000905606.1	membrane protein	FALSE	FALSE	FALSE	FALSE	FALSE	FALSE	TRUE
NC_016855.1	23767	GGCCTTCAGCTGAGTCGCGGAGGCGGTGCGCGGCAGCAGGC	0	0	0	0	0	1	0	0	gene5010	STM14_RS00160	STM14_5556	NA	0	Genic	WP_000905606.1	membrane protein	FALSE	FALSE	FALSE	FALSE	FALSE	FALSE	TRUE
NC_016855.1	23783	CGCCTCCGCGACTCAGCTGAAGGCCGCGGTCAGCAGCTGGC	0	0	0	0	0	0	0	0	gene5010	STM14_RS00160	STM14_5556	NA	0	Genic	WP_000905606.1	membrane protein	FALSE	FALSE	FALSE	FALSE	FALSE	FALSE	TRUE
NC_016855.1	23804	GCCAGCCCCGCGCACGGCGCAGCCAGCTGCTGACCGCGGCC	0	0	0	0	0	0	0	0	gene5010	STM14_RS00160	STM14_5556	NA	0	Genic	WP_000905606.1	membrane protein	FALSE	FALSE	FALSE	FALSE	FALSE	FALSE	TRUE
NC_016855.1	23811	GCCTGCCGCCAGCCCCGCGCACGGCGCAGCCAGCTGCTGAC	0	0	0	0	0	0	0	0	gene5010	STM14_RS00160	STM14_5556	NA	0	Genic	WP_000905606.1	membrane protein	FALSE	FALSE	FALSE	FALSE	FALSE	FALSE	TRUE
NC_016855.1	23893	GCCGGGCGCCGTGCGCGCGGAGAGGCCGGCGAGCGTGGCAC	0	0	0	0	0	0	0	0	gene5010	STM14_RS00160	STM14_5556	NA	0	Genic	WP_000905606.1	membrane protein	FALSE	FALSE	FALSE	FALSE	FALSE	FALSE	TRUE
NC_016855.1	23922	ACGGCGCCCGGCTCGGCATCAGCCCCAAAACCTTTTACGGC	0	0	0	0	0	1	0	0	gene5010	STM14_RS00160	STM14_5556	NA	0	Genic	WP_000905606.1	membrane protein	FALSE	FALSE	FALSE	FALSE	FALSE	FALSE	TRUE
NC_016855.1	23929	CCGGCTCGGCATCAGCCCCAAAACCTTTTACGGCCATCGCC	0	0	0	0	0	0	0	0	gene5010	STM14_RS00160	STM14_5556	NA	0	Genic	WP_000905606.1	membrane protein	FALSE	FALSE	FALSE	FALSE	FALSE	FALSE	TRUE
NC_016855.1	23930	CGGCTCGGCATCAGCCCCAAAACCTTTTACGGCCATCGCCG	0	0	0	0	0	0	0	0	gene5010	STM14_RS00160	STM14_5556	NA	0	Genic	WP_000905606.1	membrane protein	FALSE	FALSE	FALSE	FALSE	FALSE	FALSE	TRUE
NC_016855.1	23991	AGCTGCTGGCCAATCCGGTGATCGGCCTGCCTGACCCTGCG	1	1	1	1	0	0	0	0	gene5010	STM14_RS00160	STM14_5556	NA	30	Downstream	WP_000905606.1	membrane protein	FALSE	FALSE	FALSE	FALSE	TRUE	FALSE	FALSE
NC_016855.1	23992	CCGCAGGGTCAGGCAGGCCGATCACCGGATTGGCCAGCAGC	1	1	1	1	0	0	0	0	gene5010	STM14_RS00160	STM14_5556	NA	31	Downstream	WP_000905606.1	membrane protein	FALSE	FALSE	FALSE	FALSE	TRUE	FALSE	FALSE
NC_016855.1	24286	GGGCGGACATCGCGTCCCGGATCGGGCAGAGCCCGTTCTCT	1	1	1	1	0	0	0	0	gene5010	STM14_RS00160	STM14_5556	NA	325	Downstream	WP_000905606.1	membrane protein	FALSE	FALSE	FALSE	FALSE	TRUE	FALSE	FALSE
NC_016855.1	24287	CAGAGAACGGGCTCTGCCCGATCCGGGACGCGATGTCCGCC	1	1	1	1	0	0	0	0	gene5010	STM14_RS00160	STM14_5556	NA	326	Downstream	WP_000905606.1	membrane protein	FALSE	FALSE	FALSE	FALSE	TRUE	FALSE	FALSE
NC_016855.1	24295	TCGCGTCCCGGATCGGGCAGAGCCCGTTCTCTGCCGACCGG	1	1	1	1	NA	1	1	NA	gene5010	STM14_RS00160	STM14_5556	NA	334	Downstream	WP_000905606.1	membrane protein	FALSE	TRUE	FALSE	FALSE	FALSE	FALSE	FALSE
NC_016855.1	24304	GGCGGCATCCCGGTCGGCAGAGAACGGGCTCTGCCCGATCC	1	1	1	1	NA	1	NA	NA	gene5010	STM14_RS00160	STM14_5556	NA	343	Downstream	WP_000905606.1	membrane protein	FALSE	TRUE	FALSE	FALSE	FALSE	FALSE	FALSE
NC_016855.1	24334	GGGATGCCGCCCTCGCCGGGATCCGGACCGTGCCTTATACC	1	1	1	1	0	0	0	0	gene5011	STM14_RS00170	NA	NA	347	Upstream	WP_000900095.1	inverse autotransporter beta-barrel domain-containing protein	FALSE	FALSE	FALSE	FALSE	TRUE	FALSE	FALSE
NC_016855.1	24335	GGGTATAAGGCACGGTCCGGATCCCGGCGAGGGCGGCATCC	1	1	1	1	0	0	0	0	gene5011	STM14_RS00170	NA	NA	346	Upstream	WP_000900095.1	inverse autotransporter beta-barrel domain-containing protein	FALSE	FALSE	FALSE	FALSE	TRUE	FALSE	FALSE
NC_016855.1	24446	CGCCGGCCTGCAGGTGGTCAAAGCCGCGGGCGAAAGTGCGG	0	0	0	1	0	0	0	NA	gene5011	STM14_RS00170	NA	NA	235	Upstream	WP_000900095.1	inverse autotransporter beta-barrel domain-containing protein	FALSE	FALSE	FALSE	FALSE	FALSE	FALSE	TRUE
NC_016855.1	24537	TCCCGGTCAGCAGCAAACGGACCGCGGGCGTCATGGCGGTT	0	0	0	0	0	1	0	0	gene5011	STM14_RS00170	NA	NA	144	Upstream	WP_000900095.1	inverse autotransporter beta-barrel domain-containing protein	FALSE	FALSE	FALSE	FALSE	FALSE	FALSE	TRUE
NC_016855.1	24613	GTCCGGATGGCTGGCGAGGAAGCTGCCGGCCTGTGAGGCCA	0	0	1	0	0	0	0	NA	gene5011	STM14_RS00170	NA	NA	68	Upstream	WP_000900095.1	inverse autotransporter beta-barrel domain-containing protein	FALSE	FALSE	FALSE	FALSE	FALSE	FALSE	TRUE
NC_016855.1	24627	GCGGCGGCCTGACCGTCCGGATGGCTGGCGAGGAAGCTGCC	0	0	0	0	0	0	0	NA	gene5011	STM14_RS00170	NA	NA	54	Upstream	WP_000900095.1	inverse autotransporter beta-barrel domain-containing protein	FALSE	FALSE	FALSE	FALSE	FALSE	FALSE	TRUE
NC_016855.1	24667	CGAGCATGTCAGACGGCCGGAAGTGACGGTAACCATCCCGG	0	0	0	0	0	0	0	0	gene5011	STM14_RS00170	NA	NA	14	Upstream	WP_000900095.1	inverse autotransporter beta-barrel domain-containing protein	FALSE	FALSE	FALSE	FALSE	FALSE	FALSE	TRUE
NC_016855.1	24679	CCGTCACTTCCGGCCGTCTGACATGCTCGGGGCGAACATCT	0	0	0	0	0	0	0	0	gene5011	STM14_RS00170	NA	NA	2	Upstream	WP_000900095.1	inverse autotransporter beta-barrel domain-containing protein	FALSE	FALSE	FALSE	FALSE	FALSE	FALSE	TRUE
NC_016855.1	24892	TGAAGGCTACCTGCCGTCGTACCCGCAGCTCGGGGCGAAGA	1	NA	1	1	1	1	1	1	gene5011	STM14_RS00170	NA	NA	0	Genic	WP_000900095.1	inverse autotransporter beta-barrel domain-containing protein	FALSE	FALSE	TRUE	FALSE	FALSE	FALSE	FALSE
NC_016855.1	24901	CATACACCATCTTCGCCCCGAGCTGCGGGTACGACGGCAGG	1	1	1	1	1	1	1	NA	gene5011	STM14_RS00170	NA	NA	0	Genic	WP_000900095.1	inverse autotransporter beta-barrel domain-containing protein	FALSE	FALSE	FALSE	TRUE	FALSE	FALSE	FALSE
NC_016855.1	25129	CAGCCTGCGCAGCCAGCTGGATCCGGATGCCGTGGGCGCCC	1	NA	1	1	0	0	0	0	gene5011	STM14_RS00170	NA	NA	0	Genic	WP_000900095.1	inverse autotransporter beta-barrel domain-containing protein	FALSE	FALSE	FALSE	FALSE	TRUE	FALSE	FALSE
NC_016855.1	25130	AGGGCGCCCACGGCATCCGGATCCAGCTGGCTGCGCAGGCT	1	1	1	1	0	0	0	0	gene5011	STM14_RS00170	NA	NA	0	Genic	WP_000900095.1	inverse autotransporter beta-barrel domain-containing protein	FALSE	FALSE	FALSE	FALSE	TRUE	FALSE	FALSE
NC_016855.1	25402	AAAAGGCAACATCGAGATTGATCACCGCCTGTTGCAACGCA	1	NA	1	1	0	0	0	0	gene5012	STM14_RS00175	STM14_5558	NA	0	Genic	WP_001541541.1	transposase	FALSE	FALSE	FALSE	FALSE	TRUE	FALSE	FALSE
NC_016855.1	25403	TTGCGTTGCAACAGGCGGTGATCAATCTCGATGTTGCCTTT	1	1	1	1	0	0	0	0	gene5012	STM14_RS00175	STM14_5558	NA	0	Genic	WP_001541541.1	transposase	FALSE	FALSE	FALSE	FALSE	TRUE	FALSE	FALSE
NC_016855.1	25560	GCGTGTTTCTTGATATGCAGAGATTTGCTGTACACAAAACG	1	NA	1	1	1	NA	1	1	gene5012	STM14_RS00175	STM14_5558	NA	0	Genic	WP_001541541.1	transposase	FALSE	TRUE	FALSE	FALSE	FALSE	FALSE	FALSE
NC_016855.1	25634	TAAGAGCCACGAAAGTATGCATATATCCGACACCGGAACAG	1	NA	1	1	0	NA	1	NA	gene5012	STM14_RS00175	STM14_5558	NA	0	Genic	WP_001541541.1	transposase	TRUE	FALSE	FALSE	FALSE	FALSE	FALSE	FALSE
NC_016855.1	25637	TTCCGGTGTCGGATATATGCATACTTTCGTGGCTCTTAACA	1	NA	1	1	0	NA	1	1	gene5012	STM14_RS00175	STM14_5558	NA	0	Genic	WP_001541541.1	transposase	TRUE	FALSE	FALSE	FALSE	FALSE	FALSE	FALSE
NC_016855.1	25659	ACTTTCGTGGCTCTTAACATATTCAGCGCTCATTAATATAT	1	NA	1	1	1	NA	1	1	gene5012	STM14_RS00175	STM14_5558	NA	1	Upstream	WP_001541541.1	transposase	FALSE	FALSE	TRUE	FALSE	FALSE	FALSE	FALSE
NC_016855.1	25668	ATAAATACAATATATTAATGAGCGCTGAATATGTTAAGAGC	1	NA	1	1	1	NA	1	1	gene5012	STM14_RS00175	STM14_5558	NA	10	Upstream	WP_001541541.1	transposase	FALSE	FALSE	FALSE	TRUE	FALSE	FALSE	FALSE
NC_016855.1	25913	CGAGATGGATGGTGAACAAGATCACGTCCATCTGCTGATAG	1	NA	1	1	0	0	0	0	gene5013	STM14_RS24290	NA	tnpA	0	Genic			FALSE	FALSE	FALSE	FALSE	TRUE	FALSE	FALSE
NC_016855.1	25914	GCTATCAGCAGATGGACGTGATCTTGTTCACCATCCATCTC	1	NA	1	1	0	0	0	0	gene5013	STM14_RS24290	NA	tnpA	0	Genic			FALSE	FALSE	FALSE	FALSE	TRUE	FALSE	FALSE
NC_016855.1	26032	ATACCCACTTGCGGATGCAGAGCAAAACCGGGCTGCTGTGG	1	NA	1	1	1	NA	NA	NA	gene5013	STM14_RS24290	NA	tnpA	0	Genic			FALSE	TRUE	FALSE	FALSE	FALSE	FALSE	FALSE
NC_016855.1	26208	TGGGCGAGGGTTTACAGCGGATCTTGCTAAGGCTCTCTATT	1	NA	1	1	0	0	0	0	gene5014	STM14_RS00185	STM14_5560	spvD	58	Downstream	WP_001575489.1	SPI-2 type III secretion system effector cysteine hydrolase SpvD	FALSE	FALSE	FALSE	FALSE	TRUE	FALSE	FALSE
NC_016855.1	26209	TAATAGAGAGCCTTAGCAAGATCCGCTGTAAACCCTCGCCC	1	NA	1	1	0	0	0	0	gene5014	STM14_RS00185	STM14_5560	spvD	57	Downstream	WP_001575489.1	SPI-2 type III secretion system effector cysteine hydrolase SpvD	FALSE	FALSE	FALSE	FALSE	TRUE	FALSE	FALSE
NC_016855.1	26468	TTCTTTTATCATTAGCGCAGAGAACTACATAGCTCCAATAA	1	NA	1	1	1	NA	1	NA	gene5014	STM14_RS00185	STM14_5560	spvD	0	Genic	WP_001575489.1	SPI-2 type III secretion system effector cysteine hydrolase SpvD	FALSE	TRUE	FALSE	FALSE	FALSE	FALSE	FALSE
NC_016855.1	26709	TAATAAAACGCAGTTCCCAGAGTAATGGACGTATGTATTAT	1	NA	1	1	1	NA	1	1	gene5014	STM14_RS00185	STM14_5560	spvD	0	Genic	WP_001575489.1	SPI-2 type III secretion system effector cysteine hydrolase SpvD	FALSE	TRUE	FALSE	FALSE	FALSE	FALSE	FALSE
NC_016855.1	26792	GCTTTGTATTGAATCAAAAGAGAGAATTTTGTATCCACAAA	0	0	0	0	0	NA	0	NA	gene5014	STM14_RS00185	STM14_5560	spvD	0	Genic	WP_001575489.1	SPI-2 type III secretion system effector cysteine hydrolase SpvD	FALSE	FALSE	FALSE	FALSE	FALSE	FALSE	TRUE
NC_016855.1	27026	TAAAGGAATAACGCTCATGCATATTGATATGTCCGCACTGT	1	NA	1	1	1	0	1	NA	gene5014	STM14_RS00185	STM14_5560	spvD	110	Upstream	WP_001575489.1	SPI-2 type III secretion system effector cysteine hydrolase SpvD	TRUE	FALSE	FALSE	FALSE	FALSE	FALSE	FALSE
NC_016855.1	27029	GTGCGGACATATCAATATGCATGAGCGTTATTCCTTTACGG	1	NA	1	1	0	NA	1	1	gene5014	STM14_RS00185	STM14_5560	spvD	113	Upstream	WP_001575489.1	SPI-2 type III secretion system effector cysteine hydrolase SpvD	TRUE	FALSE	FALSE	FALSE	FALSE	FALSE	FALSE
NC_016855.1	27115	AATTTATTGATTAATAAATTAATGAGCATTTAAAATAGCTG	0	0	0	0	0	0	0	0	gene5015	STM14_RS00190	STM14_5561	spvC	62	Downstream	WP_001122242.1	type III secretion system effector phosphothreonine lyase SpvC	FALSE	FALSE	FALSE	FALSE	FALSE	FALSE	TRUE
NC_016855.1	27181	GTTTTATCGTTTGATGACAGAGTAAGTATGGGTTTGGGGAG	1	NA	1	1	1	NA	1	NA	gene5015	STM14_RS00190	STM14_5561	spvC	0	Genic	WP_001122242.1	type III secretion system effector phosphothreonine lyase SpvC	FALSE	TRUE	FALSE	FALSE	FALSE	FALSE	FALSE
NC_016855.1	27224	GTGATGGTGGCGAAATGCAGAGACAGGCTTTACGTGAGGAA	1	NA	1	1	1	NA	1	NA	gene5015	STM14_RS00190	STM14_5561	spvC	0	Genic	WP_001122242.1	type III secretion system effector phosphothreonine lyase SpvC	FALSE	TRUE	FALSE	FALSE	FALSE	FALSE	FALSE
NC_016855.1	27520	GTCCGGATTGCTGTTTTCAGAGGACAGTCCGGTAGATAAGT	1	1	1	1	1	NA	1	NA	gene5015	STM14_RS00190	STM14_5561	spvC	0	Genic	WP_001122242.1	type III secretion system effector phosphothreonine lyase SpvC	FALSE	TRUE	FALSE	FALSE	FALSE	FALSE	FALSE
NC_016855.1	27704	ACTATTCAGGGATGCGCCAGAGTGGTTTCTTTGCTATGAGC	1	1	1	1	1	NA	1	NA	gene5015	STM14_RS00190	STM14_5561	spvC	0	Genic	WP_001122242.1	type III secretion system effector phosphothreonine lyase SpvC	FALSE	TRUE	FALSE	FALSE	FALSE	FALSE	FALSE
NC_016855.1	27996	TTTTCGCCTGATAAAAAATGAGGTTTTCTGGATAACTAATC	0	0	0	0	0	NA	0	0	gene5015	STM14_RS00190	STM14_5561	spvC	94	Upstream	WP_001122242.1	type III secretion system effector phosphothreonine lyase SpvC	FALSE	FALSE	FALSE	FALSE	FALSE	FALSE	TRUE
NC_016855.1	28290	CTGGCTTGCAAAGTCTTGGGATCCACAATTTACAATGCTTT	1	1	1	1	0	0	0	0	gene5016	STM14_RS00195	STM14_5562	spvB	0	Genic	WP_001676648.1	SPI-2 type III secretion system effector NAD(+)--protein-arginine ADP-ribosyltransferase SpvB	FALSE	FALSE	FALSE	FALSE	TRUE	FALSE	FALSE
NC_016855.1	28291	GAAAGCATTGTAAATTGTGGATCCCAAGACTTTGCAAGCCA	1	1	1	1	0	0	0	0	gene5016	STM14_RS00195	STM14_5562	spvB	0	Genic	WP_001676648.1	SPI-2 type III secretion system effector NAD(+)--protein-arginine ADP-ribosyltransferase SpvB	FALSE	FALSE	FALSE	FALSE	TRUE	FALSE	FALSE
NC_016855.1	28346	ACATTTTAAGGGAGAGGCAGAGATGCTTTTCCCTCCAAATA	1	1	1	1	1	NA	1	NA	gene5016	STM14_RS00195	STM14_5562	spvB	0	Genic	WP_001676648.1	SPI-2 type III secretion system effector NAD(+)--protein-arginine ADP-ribosyltransferase SpvB	FALSE	TRUE	FALSE	FALSE	FALSE	FALSE	FALSE
NC_016855.1	28558	CTTCCCGAAACAGATCACAGAGTCGTATACCGGGGCCTGAA	1	1	1	1	1	NA	1	NA	gene5016	STM14_RS00195	STM14_5562	spvB	0	Genic	WP_001676648.1	SPI-2 type III secretion system effector NAD(+)--protein-arginine ADP-ribosyltransferase SpvB	FALSE	TRUE	FALSE	FALSE	FALSE	FALSE	FALSE
NC_016855.1	28564	CCCCGGTATACGACTCTGTGATCTGTTTCGGGAAGTGAACT	1	1	1	1	0	0	0	0	gene5016	STM14_RS00195	STM14_5562	spvB	0	Genic	WP_001676648.1	SPI-2 type III secretion system effector NAD(+)--protein-arginine ADP-ribosyltransferase SpvB	FALSE	FALSE	FALSE	FALSE	TRUE	FALSE	FALSE
NC_016855.1	28565	AAGTTCACTTCCCGAAACAGATCACAGAGTCGTATACCGGG	1	1	1	1	0	0	0	0	gene5016	STM14_RS00195	STM14_5562	spvB	0	Genic	WP_001676648.1	SPI-2 type III secretion system effector NAD(+)--protein-arginine ADP-ribosyltransferase SpvB	FALSE	FALSE	FALSE	FALSE	TRUE	FALSE	FALSE
NC_016855.1	28669	AAAGAAACTCTGCTCTCCAGAGACTATCTTTCCACAAATGA	1	1	1	1	1	NA	1	NA	gene5016	STM14_RS00195	STM14_5562	spvB	0	Genic	WP_001676648.1	SPI-2 type III secretion system effector NAD(+)--protein-arginine ADP-ribosyltransferase SpvB	FALSE	TRUE	FALSE	FALSE	FALSE	FALSE	FALSE
NC_016855.1	28681	AGATAGTCTCTGGAGAGCAGAGTTTCTTTTGCCTGTGTTTC	1	1	1	1	1	NA	1	1	gene5016	STM14_RS00195	STM14_5562	spvB	0	Genic	WP_001676648.1	SPI-2 type III secretion system effector NAD(+)--protein-arginine ADP-ribosyltransferase SpvB	FALSE	TRUE	FALSE	FALSE	FALSE	FALSE	FALSE
NC_016855.1	28768	TGAGCTGAATAGTACCTCAGAGCTTGAATCTGCTTTGATTC	1	1	1	1	1	NA	1	1	gene5016	STM14_RS00195	STM14_5562	spvB	0	Genic	WP_001676648.1	SPI-2 type III secretion system effector NAD(+)--protein-arginine ADP-ribosyltransferase SpvB	FALSE	TRUE	FALSE	FALSE	FALSE	FALSE	FALSE
NC_016855.1	29027	GAAAGTGGTGGAACATCAGGACTTGGCGGCACAGGCGATGG	0	1	0	0	0	0	0	0	gene5016	STM14_RS00195	STM14_5562	spvB	0	Genic	WP_001676648.1	SPI-2 type III secretion system effector NAD(+)--protein-arginine ADP-ribosyltransferase SpvB	FALSE	FALSE	FALSE	FALSE	FALSE	FALSE	TRUE
NC_016855.1	29054	GGCACAGGCGATGGAGGCGGATCTCAAAGCCGTAGTTATAC	1	1	1	1	0	0	0	0	gene5016	STM14_RS00195	STM14_5562	spvB	0	Genic	WP_001676648.1	SPI-2 type III secretion system effector NAD(+)--protein-arginine ADP-ribosyltransferase SpvB	FALSE	FALSE	FALSE	FALSE	TRUE	FALSE	FALSE
NC_016855.1	29055	TGTATAACTACGGCTTTGAGATCCGCCTCCATCGCCTGTGC	1	1	1	1	0	0	0	0	gene5016	STM14_RS00195	STM14_5562	spvB	0	Genic	WP_001676648.1	SPI-2 type III secretion system effector NAD(+)--protein-arginine ADP-ribosyltransferase SpvB	FALSE	FALSE	FALSE	FALSE	TRUE	FALSE	FALSE
NC_016855.1	29086	TAGTTATACAGGGAGAAGGGATCCTGGCGGGCGAGCCAGCT	1	1	1	1	0	0	0	0	gene5016	STM14_RS00195	STM14_5562	spvB	0	Genic	WP_001676648.1	SPI-2 type III secretion system effector NAD(+)--protein-arginine ADP-ribosyltransferase SpvB	FALSE	FALSE	FALSE	FALSE	TRUE	FALSE	FALSE
NC_016855.1	29087	CAGCTGGCTCGCCCGCCAGGATCCCTTCTCCCTGTATAACT	1	1	1	1	0	0	0	0	gene5016	STM14_RS00195	STM14_5562	spvB	0	Genic	WP_001676648.1	SPI-2 type III secretion system effector NAD(+)--protein-arginine ADP-ribosyltransferase SpvB	FALSE	FALSE	FALSE	FALSE	TRUE	FALSE	FALSE
NC_016855.1	29140	AATGCAGGCGGTACCTGTGGATCTACACCACGTTCGCCGTA	1	1	1	1	0	0	0	0	gene5016	STM14_RS00195	STM14_5562	spvB	0	Genic	WP_001676648.1	SPI-2 type III secretion system effector NAD(+)--protein-arginine ADP-ribosyltransferase SpvB	FALSE	FALSE	FALSE	FALSE	TRUE	FALSE	FALSE
NC_016855.1	29141	CTACGGCGAACGTGGTGTAGATCCACAGGTACCGCCTGCAT	1	1	1	1	0	0	0	0	gene5016	STM14_RS00195	STM14_5562	spvB	0	Genic	WP_001676648.1	SPI-2 type III secretion system effector NAD(+)--protein-arginine ADP-ribosyltransferase SpvB	FALSE	FALSE	FALSE	FALSE	TRUE	FALSE	FALSE
NC_016855.1	29213	CGGGTGTGGCGCTAGTCCAGAGGTACAGATCGGCGGCGGGG	1	1	1	1	1	NA	1	NA	gene5016	STM14_RS00195	STM14_5562	spvB	0	Genic	WP_001676648.1	SPI-2 type III secretion system effector NAD(+)--protein-arginine ADP-ribosyltransferase SpvB	FALSE	TRUE	FALSE	FALSE	FALSE	FALSE	FALSE
NC_016855.1	29221	GCGCTAGTCCAGAGGTACAGATCGGCGGCGGGGGTCGCGTT	1	1	1	1	0	0	0	0	gene5016	STM14_RS00195	STM14_5562	spvB	0	Genic	WP_001676648.1	SPI-2 type III secretion system effector NAD(+)--protein-arginine ADP-ribosyltransferase SpvB	FALSE	FALSE	FALSE	FALSE	TRUE	FALSE	FALSE
NC_016855.1	29222	CAACGCGACCCCCGCCGCCGATCTGTACCTCTGGACTAGCG	1	1	1	1	0	0	0	0	gene5016	STM14_RS00195	STM14_5562	spvB	0	Genic	WP_001676648.1	SPI-2 type III secretion system effector NAD(+)--protein-arginine ADP-ribosyltransferase SpvB	FALSE	FALSE	FALSE	FALSE	TRUE	FALSE	FALSE
NC_016855.1	29281	AGATAGCGCATGGCGCTGCGATCGCGTCCGGCCTCGTTCCC	1	1	1	1	0	0	0	0	gene5016	STM14_RS00195	STM14_5562	spvB	0	Genic	WP_001676648.1	SPI-2 type III secretion system effector NAD(+)--protein-arginine ADP-ribosyltransferase SpvB	FALSE	FALSE	FALSE	FALSE	TRUE	FALSE	FALSE
NC_016855.1	29282	TGGGAACGAGGCCGGACGCGATCGCAGCGCCATGCGCTATC	1	1	1	1	0	0	0	0	gene5016	STM14_RS00195	STM14_5562	spvB	0	Genic	WP_001676648.1	SPI-2 type III secretion system effector NAD(+)--protein-arginine ADP-ribosyltransferase SpvB	FALSE	FALSE	FALSE	FALSE	TRUE	FALSE	FALSE
NC_016855.1	29294	TGTGGACCTCAATGGGAACGAGGCCGGACGCGATCGCAGCG	0	0	0	0	0	NA	0	0	gene5016	STM14_RS00195	STM14_5562	spvB	0	Genic	WP_001676648.1	SPI-2 type III secretion system effector NAD(+)--protein-arginine ADP-ribosyltransferase SpvB	FALSE	FALSE	FALSE	FALSE	FALSE	FALSE	TRUE
NC_016855.1	29340	ACCGTTCTCCGCCAAGTAGGAGTAATAGATATGCTCGCCGG	1	1	1	1	1	NA	1	NA	gene5016	STM14_RS00195	STM14_5562	spvB	0	Genic	WP_001676648.1	SPI-2 type III secretion system effector NAD(+)--protein-arginine ADP-ribosyltransferase SpvB	FALSE	FALSE	FALSE	TRUE	FALSE	FALSE	FALSE
NC_016855.1	29349	TGACCCCTGCCGGCGAGCATATCTATTACTCCTACTTGGCG	1	1	1	1	1	NA	1	NA	gene5016	STM14_RS00195	STM14_5562	spvB	0	Genic	WP_001676648.1	SPI-2 type III secretion system effector NAD(+)--protein-arginine ADP-ribosyltransferase SpvB	FALSE	FALSE	TRUE	FALSE	FALSE	FALSE	FALSE
NC_016855.1	29416	GTATGAGAGGCGGCCTGCGGATCGCTGAGGCGTGCTGCGGC	1	1	1	1	0	0	0	0	gene5016	STM14_RS00195	STM14_5562	spvB	0	Genic	WP_001676648.1	SPI-2 type III secretion system effector NAD(+)--protein-arginine ADP-ribosyltransferase SpvB	FALSE	FALSE	FALSE	FALSE	TRUE	FALSE	FALSE
NC_016855.1	29417	CGCCGCAGCACGCCTCAGCGATCCGCAGGCCGCCTCTCATA	1	1	1	1	0	0	0	0	gene5016	STM14_RS00195	STM14_5562	spvB	0	Genic	WP_001676648.1	SPI-2 type III secretion system effector NAD(+)--protein-arginine ADP-ribosyltransferase SpvB	FALSE	FALSE	FALSE	FALSE	TRUE	FALSE	FALSE
NC_016855.1	29459	TTTTCCCCAGCAGGTGCAGGATGCCGTTACTGTCATGCAGT	0	0	0	0	0	0	0	NA	gene5016	STM14_RS00195	STM14_5562	spvB	0	Genic	WP_001676648.1	SPI-2 type III secretion system effector NAD(+)--protein-arginine ADP-ribosyltransferase SpvB	FALSE	FALSE	FALSE	FALSE	FALSE	FALSE	TRUE
NC_016855.1	29644	GACGGAGAAGTGCTGGTTCAAACGCTCAGCACCGGTGATGC	0	0	0	0	0	0	0	0	gene5016	STM14_RS00195	STM14_5562	spvB	0	Genic	WP_001676648.1	SPI-2 type III secretion system effector NAD(+)--protein-arginine ADP-ribosyltransferase SpvB	FALSE	FALSE	FALSE	FALSE	FALSE	FALSE	TRUE
NC_016855.1	29656	TTTCTGGGGCCGGACGGAGAAGTGCTGGTTCAAACGCTCAG	0	0	1	0	0	0	0	0	gene5016	STM14_RS00195	STM14_5562	spvB	0	Genic	WP_001676648.1	SPI-2 type III secretion system effector NAD(+)--protein-arginine ADP-ribosyltransferase SpvB	FALSE	FALSE	FALSE	FALSE	FALSE	FALSE	TRUE
NC_016855.1	29659	GAGTTTCTGGGGCCGGACGGAGAAGTGCTGGTTCAAACGCT	0	0	1	0	0	0	0	0	gene5016	STM14_RS00195	STM14_5562	spvB	0	Genic	WP_001676648.1	SPI-2 type III secretion system effector NAD(+)--protein-arginine ADP-ribosyltransferase SpvB	FALSE	FALSE	FALSE	FALSE	FALSE	FALSE	TRUE
NC_016855.1	29836	CGTTCGGCGCTGATGGGCAGAGGCAGCGTTATACTGGCTAG	1	1	1	1	NA	NA	1	NA	gene5016	STM14_RS00195	STM14_5562	spvB	0	Genic	WP_001676648.1	SPI-2 type III secretion system effector NAD(+)--protein-arginine ADP-ribosyltransferase SpvB	FALSE	TRUE	FALSE	FALSE	FALSE	FALSE	FALSE
NC_016855.1	29871	GGCTAGGCCGTCAGGGCCTGACTGACTCAGCGCCTTGCCCC	0	0	0	1	0	NA	0	0	gene5016	STM14_RS00195	STM14_5562	spvB	0	Genic	WP_001676648.1	SPI-2 type III secretion system effector NAD(+)--protein-arginine ADP-ribosyltransferase SpvB	FALSE	FALSE	FALSE	FALSE	FALSE	FALSE	TRUE
NC_016855.1	29904	CTTGCCCCCTTTTGGCAGGAAAGGGGGAGTGATCAGCGCTA	0	0	0	0	0	0	0	NA	gene5016	STM14_RS00195	STM14_5562	spvB	0	Genic	WP_001676648.1	SPI-2 type III secretion system effector NAD(+)--protein-arginine ADP-ribosyltransferase SpvB	FALSE	FALSE	FALSE	FALSE	FALSE	FALSE	TRUE
NC_016855.1	29915	TTGGCAGGAAAGGGGGAGTGATCAGCGCTAAAGTGGCAGAT	1	1	1	1	0	0	0	0	gene5016	STM14_RS00195	STM14_5562	spvB	0	Genic	WP_001676648.1	SPI-2 type III secretion system effector NAD(+)--protein-arginine ADP-ribosyltransferase SpvB	FALSE	FALSE	FALSE	FALSE	TRUE	FALSE	FALSE
NC_016855.1	29916	CATCTGCCACTTTAGCGCTGATCACTCCCCCTTTCCTGCCA	1	1	1	1	0	0	0	0	gene5016	STM14_RS00195	STM14_5562	spvB	0	Genic	WP_001676648.1	SPI-2 type III secretion system effector NAD(+)--protein-arginine ADP-ribosyltransferase SpvB	FALSE	FALSE	FALSE	FALSE	TRUE	FALSE	FALSE
NC_016855.1	29918	GCAGGAAAGGGGGAGTGATCAGCGCTAAAGTGGCAGATGAA	1	1	1	1	NA	NA	1	NA	gene5016	STM14_RS00195	STM14_5562	spvB	0	Genic	WP_001676648.1	SPI-2 type III secretion system effector NAD(+)--protein-arginine ADP-ribosyltransferase SpvB	FALSE	FALSE	FALSE	FALSE	FALSE	TRUE	FALSE
NC_016855.1	30123	TTAGCTTCCCGCGCTACCAGAGTAGTGAGCAGCAGACCATT	1	1	1	1	NA	NA	1	NA	gene5017	STM14_RS00200	STM14_5563	spvA	17	Downstream	WP_001526990.1	outer membrane protein	FALSE	TRUE	FALSE	FALSE	FALSE	FALSE	FALSE
NC_016855.1	30163	AACTGCCGGCTGGCACGCAGAGTACCCGCAATCAACTGTTC	1	1	1	1	NA	NA	1	NA	gene5017	STM14_RS00200	STM14_5563	spvA	0	Genic	WP_001526990.1	outer membrane protein	FALSE	TRUE	FALSE	FALSE	FALSE	FALSE	FALSE
NC_016855.1	30339	CGCCAGCCGGCTGTCACCAGAGCAGCAGACACTGCCGACCG	1	1	1	1	NA	NA	1	NA	gene5017	STM14_RS00200	STM14_5563	spvA	0	Genic	WP_001526990.1	outer membrane protein	FALSE	TRUE	FALSE	FALSE	FALSE	FALSE	FALSE
NC_016855.1	30473	GACACATCGGTATTCAGCAGAGATAACTCCACCTGGTCGTG	1	1	1	1	NA	NA	1	NA	gene5017	STM14_RS00200	STM14_5563	spvA	0	Genic	WP_001526990.1	outer membrane protein	FALSE	TRUE	FALSE	FALSE	FALSE	FALSE	FALSE
NC_016855.1	30567	ACAGGCAGAGCGTCGGCCGGACCTGGCCACCCTGATGGTGG	1	0	0	0	NA	NA	0	0	gene5017	STM14_RS00200	STM14_5563	spvA	0	Genic	WP_001526990.1	outer membrane protein	FALSE	FALSE	FALSE	FALSE	FALSE	FALSE	TRUE
NC_016855.1	30579	CGGTATTCAGGGACAGGCAGAGCGTCGGCCGGACCTGGCCA	1	1	1	1	NA	NA	1	NA	gene5017	STM14_RS00200	STM14_5563	spvA	0	Genic	WP_001526990.1	outer membrane protein	FALSE	TRUE	FALSE	FALSE	FALSE	FALSE	FALSE
NC_016855.1	30662	GAAAATCAATTGACCCGCAGAGTTCGGGGGACCTTGCAGCA	1	1	1	1	NA	NA	1	NA	gene5017	STM14_RS00200	STM14_5563	spvA	0	Genic	WP_001526990.1	outer membrane protein	FALSE	TRUE	FALSE	FALSE	FALSE	FALSE	FALSE
NC_016855.1	30718	GTAAAACCTGGGACCTGGCGATGGGCCAGGCGCAGTATATC	0	0	0	0	0	NA	0	0	gene5017	STM14_RS00200	STM14_5563	spvA	0	Genic	WP_001526990.1	outer membrane protein	FALSE	FALSE	FALSE	FALSE	FALSE	FALSE	TRUE
NC_016855.1	30726	CCGCGGAGGTAAAACCTGGGACCTGGCGATGGGCCAGGCGC	0	0	0	1	0	NA	0	0	gene5017	STM14_RS00200	STM14_5563	spvA	0	Genic	WP_001526990.1	outer membrane protein	FALSE	FALSE	FALSE	FALSE	FALSE	FALSE	TRUE
NC_016855.1	30997	TTTTGTATTGCCAGAAAATGAGTGGCTTATATTGAGTTTAT	0	0	0	0	0	0	0	0	gene5018	STM14_RS00205	NA	NA	84	Downstream	WP_001576629.1	lysozyme	FALSE	FALSE	FALSE	FALSE	FALSE	FALSE	TRUE
NC_016855.1	31265	TGTTTTAGGTAATCCACCAGAGCATCAAACTGATTCTGTGT	1	1	1	1	NA	NA	1	NA	gene5018	STM14_RS00205	NA	NA	20	Upstream	WP_001576629.1	lysozyme	FALSE	TRUE	FALSE	FALSE	FALSE	FALSE	FALSE
NC_016855.1	31519	GGTAATACAAGGAGGTACAGAGCGCTACGCCTTTGATGTGC	1	1	1	1	NA	NA	1	NA	gene5019	STM14_RS00210	STM14_5564	spvR	0	Genic	WP_000346691.1	virulence genes transcriptional activator SpvR	FALSE	TRUE	FALSE	FALSE	FALSE	FALSE	FALSE
NC_016855.1	31548	CCTTTGATGTGCAGTGCGTGATCTGTTGATAATCCCAGAGC	1	1	1	1	0	0	0	0	gene5019	STM14_RS00210	STM14_5564	spvR	0	Genic	WP_000346691.1	virulence genes transcriptional activator SpvR	FALSE	FALSE	FALSE	FALSE	TRUE	FALSE	FALSE
NC_016855.1	31549	GGCTCTGGGATTATCAACAGATCACGCACTGCACATCAAAG	1	1	1	1	0	0	0	0	gene5019	STM14_RS00210	STM14_5564	spvR	0	Genic	WP_000346691.1	virulence genes transcriptional activator SpvR	FALSE	FALSE	FALSE	FALSE	TRUE	FALSE	FALSE
NC_016855.1	31566	TGATCTGTTGATAATCCCAGAGCCCGACAGACTCTGACGGG	1	1	1	1	NA	NA	1	NA	gene5019	STM14_RS00210	STM14_5564	spvR	0	Genic	WP_000346691.1	virulence genes transcriptional activator SpvR	FALSE	TRUE	FALSE	FALSE	FALSE	FALSE	FALSE
NC_016855.1	31578	ATGTTACTCATCCCCGTCAGAGTCTGTCGGGCTCTGGGATT	1	1	1	1	NA	NA	1	NA	gene5019	STM14_RS00210	STM14_5564	spvR	0	Genic	WP_000346691.1	virulence genes transcriptional activator SpvR	FALSE	TRUE	FALSE	FALSE	FALSE	FALSE	FALSE
NC_016855.1	31786	TGATATCAGGTTTGCCGCAGAGAAAGAATTTTTTAGGAATA	1	1	1	1	NA	NA	1	NA	gene5019	STM14_RS00210	STM14_5564	spvR	0	Genic	WP_000346691.1	virulence genes transcriptional activator SpvR	FALSE	TRUE	FALSE	FALSE	FALSE	FALSE	FALSE
NC_016855.1	31984	AAATGGTCAGTGCTGAAATGATCAGATTTTTTAAACTTCCC	1	1	1	1	0	0	0	0	gene5019	STM14_RS00210	STM14_5564	spvR	0	Genic	WP_000346691.1	virulence genes transcriptional activator SpvR	FALSE	FALSE	FALSE	FALSE	TRUE	FALSE	FALSE
NC_016855.1	31985	CGGGAAGTTTAAAAAATCTGATCATTTCAGCACTGACCATT	1	1	1	1	0	0	0	0	gene5019	STM14_RS00210	STM14_5564	spvR	0	Genic	WP_000346691.1	virulence genes transcriptional activator SpvR	FALSE	FALSE	FALSE	FALSE	TRUE	FALSE	FALSE
NC_016855.1	31987	TGGTCAGTGCTGAAATGATCAGATTTTTTAAACTTCCCGGA	1	1	1	1	NA	NA	1	NA	gene5019	STM14_RS00210	STM14_5564	spvR	0	Genic	WP_000346691.1	virulence genes transcriptional activator SpvR	FALSE	FALSE	FALSE	FALSE	FALSE	TRUE	FALSE
NC_016855.1	32055	GCACTGGAGCAGGAAATCGGACCTACGGGTAAAACGAAACA	0	0	0	0	0	NA	0	0	gene5019	STM14_RS00210	STM14_5564	spvR	0	Genic	WP_000346691.1	virulence genes transcriptional activator SpvR	FALSE	FALSE	FALSE	FALSE	FALSE	FALSE	TRUE
NC_016855.1	32191	GCTGAGCAGGGTTATTTCAGACCTGGAAAGAGAGCTGAAAC	0	0	0	0	0	0	0	0	gene5019	STM14_RS00210	STM14_5564	spvR	0	Genic	WP_000346691.1	virulence genes transcriptional activator SpvR	FALSE	FALSE	FALSE	FALSE	FALSE	FALSE	TRUE
NC_016855.1	32538	AACAACGATGTATACCCATGATCAATGAAGATGCTTGGTTT	1	1	1	1	0	0	0	0	gene5019	STM14_RS00210	STM14_5564	spvR	226	Upstream	WP_000346691.1	virulence genes transcriptional activator SpvR	FALSE	FALSE	FALSE	FALSE	TRUE	FALSE	FALSE
NC_016855.1	32539	GAAACCAAGCATCTTCATTGATCATGGGTATACATCGTTGT	1	1	1	1	0	0	0	0	gene5019	STM14_RS00210	STM14_5564	spvR	227	Upstream	WP_000346691.1	virulence genes transcriptional activator SpvR	FALSE	FALSE	FALSE	FALSE	TRUE	FALSE	FALSE
NC_016855.1	32573	TGGTTTCAAAAATAATCAGGATCATGCTGATGGCTATGAAT	1	1	1	1	0	0	0	0	gene5019	STM14_RS00210	STM14_5564	spvR	261	Upstream	WP_000346691.1	virulence genes transcriptional activator SpvR	FALSE	FALSE	FALSE	FALSE	TRUE	FALSE	FALSE
NC_016855.1	32574	CATTCATAGCCATCAGCATGATCCTGATTATTTTTGAAACC	1	1	1	1	0	0	0	0	gene5019	STM14_RS00210	STM14_5564	spvR	262	Upstream	WP_000346691.1	virulence genes transcriptional activator SpvR	FALSE	FALSE	FALSE	FALSE	TRUE	FALSE	FALSE
NC_016855.1	32652	ATTACAACGAAAAAGTCGCGATCCCATAAATGAACAGAACC	1	1	1	1	0	0	0	0	gene5020	STM14_RS00215	STM14_5565	NA	269	Upstream	WP_001121399.1	IS630 family transposase	FALSE	FALSE	FALSE	FALSE	TRUE	FALSE	FALSE
NC_016855.1	32653	CGGTTCTGTTCATTTATGGGATCGCGACTTTTTCGTTGTAA	1	1	1	1	0	0	0	0	gene5020	STM14_RS00215	STM14_5565	NA	268	Upstream	WP_001121399.1	IS630 family transposase	FALSE	FALSE	FALSE	FALSE	TRUE	FALSE	FALSE
NC_016855.1	32742	CACTACAGGACAGAATGCAGAGCCTTTTTATAGGTTCAGTC	1	1	1	1	NA	NA	1	NA	gene5020	STM14_RS00215	STM14_5565	NA	179	Upstream	WP_001121399.1	IS630 family transposase	FALSE	TRUE	FALSE	FALSE	FALSE	FALSE	FALSE
NC_016855.1	32842	ATAGCTTCGCAAAATAGTAGATCACTGAAAGGGAACTCAGC	1	1	1	1	0	0	0	0	gene5020	STM14_RS00215	STM14_5565	NA	79	Upstream	WP_001121399.1	IS630 family transposase	FALSE	FALSE	FALSE	FALSE	TRUE	FALSE	FALSE
NC_016855.1	32843	GGCTGAGTTCCCTTTCAGTGATCTACTATTTTGCGAAGCTA	1	1	1	1	0	0	0	0	gene5020	STM14_RS00215	STM14_5565	NA	78	Upstream	WP_001121399.1	IS630 family transposase	FALSE	FALSE	FALSE	FALSE	TRUE	FALSE	FALSE
NC_016855.1	32875	AACTCAGCCCGGATTGTGCGATCTGATCAATCGCCAAACAT	1	1	1	1	0	0	0	0	gene5020	STM14_RS00215	STM14_5565	NA	46	Upstream	WP_001121399.1	IS630 family transposase	FALSE	FALSE	FALSE	FALSE	TRUE	FALSE	FALSE
NC_016855.1	32876	GATGTTTGGCGATTGATCAGATCGCACAATCCGGGCTGAGT	1	1	1	1	0	0	0	0	gene5020	STM14_RS00215	STM14_5565	NA	45	Upstream	WP_001121399.1	IS630 family transposase	FALSE	FALSE	FALSE	FALSE	TRUE	FALSE	FALSE
NC_016855.1	32878	GTGATGTTTGGCGATTGATCAGATCGCACAATCCGGGCTGA	1	1	1	1	1	NA	1	NA	gene5020	STM14_RS00215	STM14_5565	NA	43	Upstream	WP_001121399.1	IS630 family transposase	FALSE	FALSE	FALSE	FALSE	FALSE	TRUE	FALSE
NC_016855.1	32880	AGCCCGGATTGTGCGATCTGATCAATCGCCAAACATCACAA	1	1	1	1	0	0	0	0	gene5020	STM14_RS00215	STM14_5565	NA	41	Upstream	WP_001121399.1	IS630 family transposase	FALSE	FALSE	FALSE	FALSE	TRUE	FALSE	FALSE
NC_016855.1	32881	TTTGTGATGTTTGGCGATTGATCAGATCGCACAATCCGGGC	1	1	1	1	0	0	0	0	gene5020	STM14_RS00215	STM14_5565	NA	40	Upstream	WP_001121399.1	IS630 family transposase	FALSE	FALSE	FALSE	FALSE	TRUE	FALSE	FALSE
NC_016855.1	32927	AACCGGACTGAGCGATGCCGATCATAGCAGCAATTCCTGAT	1	1	1	1	0	0	0	0	gene5020	STM14_RS00215	STM14_5565	NA	0	Genic	WP_001121399.1	IS630 family transposase	FALSE	FALSE	FALSE	FALSE	TRUE	FALSE	FALSE
NC_016855.1	32928	CATCAGGAATTGCTGCTATGATCGGCATCGCTCAGTCCGGT	1	1	1	1	0	0	0	0	gene5020	STM14_RS00215	STM14_5565	NA	0	Genic	WP_001121399.1	IS630 family transposase	FALSE	FALSE	FALSE	FALSE	TRUE	FALSE	FALSE
NC_016855.1	33069	CGGATGAACGGGCGGCACAGAGTAATCTGGCAACGTCAGTG	1	1	1	1	NA	NA	1	NA	gene5020	STM14_RS00215	STM14_5565	NA	0	Genic	WP_001121399.1	IS630 family transposase	FALSE	TRUE	FALSE	FALSE	FALSE	FALSE	FALSE
NC_016855.1	33381	GCCAACGCTGAAAATCAAAGATCCGCACTATGAAGAAAAAC	1	1	1	1	0	0	0	0	gene5020	STM14_RS00215	STM14_5565	NA	0	Genic	WP_001121399.1	IS630 family transposase	FALSE	FALSE	FALSE	FALSE	TRUE	FALSE	FALSE
NC_016855.1	33382	CGTTTTTCTTCATAGTGCGGATCTTTGATTTTCAGCGTTGG	1	1	1	1	0	0	0	0	gene5020	STM14_RS00215	STM14_5565	NA	0	Genic	WP_001121399.1	IS630 family transposase	FALSE	FALSE	FALSE	FALSE	TRUE	FALSE	FALSE
NC_016855.1	33414	AGAAAAACGGCTTGTCATTGATCAGGCGCTGGCTCAGGAGC	1	1	1	1	0	0	0	0	gene5020	STM14_RS00215	STM14_5565	NA	0	Genic	WP_001121399.1	IS630 family transposase	FALSE	FALSE	FALSE	FALSE	TRUE	FALSE	FALSE
NC_016855.1	33415	TGCTCCTGAGCCAGCGCCTGATCAATGACAAGCCGTTTTTC	1	1	1	1	0	0	0	0	gene5020	STM14_RS00215	STM14_5565	NA	0	Genic	WP_001121399.1	IS630 family transposase	FALSE	FALSE	FALSE	FALSE	TRUE	FALSE	FALSE
NC_016855.1	33417	AAAACGGCTTGTCATTGATCAGGCGCTGGCTCAGGAGCAGA	1	1	1	1	NA	NA	1	NA	gene5020	STM14_RS00215	STM14_5565	NA	0	Genic	WP_001121399.1	IS630 family transposase	FALSE	FALSE	FALSE	FALSE	FALSE	TRUE	FALSE
NC_016855.1	34345	GACAGCACGGATTCAACCAGAGTGGCAGTAATCGGTTTTTC	1	1	1	1	NA	NA	NA	1	gene5021	STM14_RS00220	STM14_5566	NA	0	Genic	WP_001576625.1	ATPase AAA	FALSE	TRUE	FALSE	FALSE	FALSE	FALSE	FALSE
NC_016855.1	34541	ATTCACGCTGACTGCCGGTGATCCCGTCCAGTGTAAAAATA	1	1	1	1	0	0	0	0	gene5021	STM14_RS00220	STM14_5566	NA	0	Genic	WP_001576625.1	ATPase AAA	FALSE	FALSE	FALSE	FALSE	TRUE	FALSE	FALSE
NC_016855.1	34542	ATATTTTTACACTGGACGGGATCACCGGCAGTCAGCGTGAA	1	1	1	1	0	0	0	0	gene5021	STM14_RS00220	STM14_5566	NA	0	Genic	WP_001576625.1	ATPase AAA	FALSE	FALSE	FALSE	FALSE	TRUE	FALSE	FALSE
NC_016855.1	34805	GGCGTTCACCTTGTTTGTGGATCTGCACCTGTTTATCCTGT	1	1	1	1	0	0	0	0	gene5021	STM14_RS00220	STM14_5566	NA	0	Genic	WP_001576625.1	ATPase AAA	FALSE	FALSE	FALSE	FALSE	TRUE	FALSE	FALSE
NC_016855.1	34806	CACAGGATAAACAGGTGCAGATCCACAAACAAGGTGAACGC	1	1	1	1	0	0	0	0	gene5021	STM14_RS00220	STM14_5566	NA	0	Genic	WP_001576625.1	ATPase AAA	FALSE	FALSE	FALSE	FALSE	TRUE	FALSE	FALSE
NC_016855.1	34832	GATTAATGCCCTGTTTTATGACCTGGCACAGGATAAACAGG	1	1	0	1	0	NA	0	1	gene5021	STM14_RS00220	STM14_5566	NA	0	Genic	WP_001576625.1	ATPase AAA	FALSE	FALSE	FALSE	FALSE	FALSE	FALSE	TRUE
NC_016855.1	34872	CCCTGTCGGTGGACAAACAGAGTGTCCGGCTCGCCACGCTG	1	1	1	1	NA	NA	1	1	gene5021	STM14_RS00220	STM14_5566	NA	0	Genic	WP_001576625.1	ATPase AAA	FALSE	TRUE	FALSE	FALSE	FALSE	FALSE	FALSE
NC_016855.1	34948	TGCTGCTGCAGGCGTCGCAGAGTGACGGTTTTACCGCTTCC	1	1	1	1	NA	NA	NA	1	gene5021	STM14_RS00220	STM14_5566	NA	0	Genic	WP_001576625.1	ATPase AAA	FALSE	TRUE	FALSE	FALSE	FALSE	FALSE	FALSE
NC_016855.1	34966	GCGGTCTGTGGCGTGGTGGGAAGCGGTAAAACCGTCACTCT	0	0	0	0	0	0	0	0	gene5021	STM14_RS00220	STM14_5566	NA	0	Genic	WP_001576625.1	ATPase AAA	FALSE	FALSE	FALSE	FALSE	FALSE	FALSE	TRUE
NC_016855.1	35150	GAAGTACTCGCCCGCATCAGAGACTATTTTCGTAGCAGACA	1	1	1	1	NA	NA	NA	1	gene5021	STM14_RS00220	STM14_5566	NA	0	Genic	WP_001576625.1	ATPase AAA	FALSE	TRUE	FALSE	FALSE	FALSE	FALSE	FALSE
NC_016855.1	35252	CTGGCCAGCGGTATGGCCAGATCGTCGGCAATTGCCAGTTT	1	1	1	1	0	0	0	0	gene5022	STM14_RS00225	STM14_5567	NA	0	Genic	WP_000098783.1	IS481 family transposase	FALSE	FALSE	FALSE	FALSE	TRUE	FALSE	FALSE
NC_016855.1	35253	AAAACTGGCAATTGCCGACGATCTGGCCATACCGCTGGCCA	1	1	1	1	0	0	0	0	gene5022	STM14_RS00225	STM14_5567	NA	0	Genic	WP_000098783.1	IS481 family transposase	FALSE	FALSE	FALSE	FALSE	TRUE	FALSE	FALSE
NC_016855.1	35378	TCATCACTGACCACGCGGAGATCGCTGCCGGACAATGCGCT	1	1	1	1	0	0	0	0	gene5022	STM14_RS00225	STM14_5567	NA	0	Genic	WP_000098783.1	IS481 family transposase	FALSE	FALSE	FALSE	FALSE	TRUE	FALSE	FALSE
NC_016855.1	35379	CAGCGCATTGTCCGGCAGCGATCTCCGCGTGGTCAGTGATG	1	1	1	1	0	0	0	0	gene5022	STM14_RS00225	STM14_5567	NA	0	Genic	WP_000098783.1	IS481 family transposase	FALSE	FALSE	FALSE	FALSE	TRUE	FALSE	FALSE
NC_016855.1	35426	ATGTTCAGCTGCCTGGCCAGAGCATGGATACGATCGGCCCG	1	1	1	1	NA	NA	NA	1	gene5022	STM14_RS00225	STM14_5567	NA	0	Genic	WP_000098783.1	IS481 family transposase	FALSE	TRUE	FALSE	FALSE	FALSE	FALSE	FALSE
NC_016855.1	35438	CTGGCCAGAGCATGGATACGATCGGCCCGTTCAGCCGCTTT	1	1	1	1	0	0	0	0	gene5022	STM14_RS00225	STM14_5567	NA	0	Genic	WP_000098783.1	IS481 family transposase	FALSE	FALSE	FALSE	FALSE	TRUE	FALSE	FALSE
NC_016855.1	35439	TAAAGCGGCTGAACGGGCCGATCGTATCCATGCTCTGGCCA	1	1	1	1	0	0	0	0	gene5022	STM14_RS00225	STM14_5567	NA	0	Genic	WP_000098783.1	IS481 family transposase	FALSE	FALSE	FALSE	FALSE	TRUE	FALSE	FALSE
NC_016855.1	35516	GGCCCCGACACCGGATAATAAGGCCCCCATGTTTCACCGGT	0	0	0	0	NA	0	0	0	gene5022	STM14_RS00225	STM14_5567	NA	0	Genic	WP_000098783.1	IS481 family transposase	FALSE	FALSE	FALSE	FALSE	FALSE	FALSE	TRUE
NC_016855.1	35814	AACGGCTCAGATAGTTCCAGAGCCATTCGTTGGCCTGCAGC	1	1	1	1	NA	NA	NA	1	gene5022	STM14_RS00225	STM14_5567	NA	0	Genic	WP_000098783.1	IS481 family transposase	FALSE	TRUE	FALSE	FALSE	FALSE	FALSE	FALSE
NC_016855.1	35864	GGTTTATGGAAATGGTACAGAGTTTCATGTGCCTCCTTGAC	1	1	1	1	NA	NA	NA	1	gene5022	STM14_RS00225	STM14_5567	NA	0	Genic	WP_000098783.1	IS481 family transposase	FALSE	TRUE	FALSE	FALSE	FALSE	FALSE	FALSE
NC_016855.1	36221	GTGGGTTCGCCCCGGGCAGGATCTACCCAGTCAGGCCGCTC	1	1	1	1	0	0	0	0	gene5022	STM14_RS00225	STM14_5567	NA	0	Genic	WP_000098783.1	IS481 family transposase	FALSE	FALSE	FALSE	FALSE	TRUE	FALSE	FALSE
NC_016855.1	36222	TGAGCGGCCTGACTGGGTAGATCCTGCCCGGGGCGAACCCA	1	1	1	1	0	0	0	0	gene5022	STM14_RS00225	STM14_5567	NA	0	Genic	WP_000098783.1	IS481 family transposase	FALSE	FALSE	FALSE	FALSE	TRUE	FALSE	FALSE
NC_016855.1	36254	GGCCGCTCAATATGTTTGAGATCGGATGGCGACATATCAAA	1	1	1	1	0	0	0	0	gene5022	STM14_RS00225	STM14_5567	NA	0	Genic	WP_000098783.1	IS481 family transposase	FALSE	FALSE	FALSE	FALSE	TRUE	FALSE	FALSE
NC_016855.1	36255	GTTTGATATGTCGCCATCCGATCTCAAACATATTGAGCGGC	1	1	1	1	0	0	0	0	gene5022	STM14_RS00225	STM14_5567	NA	0	Genic	WP_000098783.1	IS481 family transposase	FALSE	FALSE	FALSE	FALSE	TRUE	FALSE	FALSE
NC_016855.1	36575	AGTATCCGGGGTTGACCATGATCACTGCGGTGGGCCGTTCG	1	1	1	1	0	0	0	0	gene5022	STM14_RS00225	STM14_5567	NA	0	Genic	WP_000098783.1	IS481 family transposase	FALSE	FALSE	FALSE	FALSE	TRUE	FALSE	FALSE
NC_016855.1	36576	GCGAACGGCCCACCGCAGTGATCATGGTCAACCCCGGATAC	1	1	1	1	0	0	0	0	gene5022	STM14_RS00225	STM14_5567	NA	0	Genic	WP_000098783.1	IS481 family transposase	FALSE	FALSE	FALSE	FALSE	TRUE	FALSE	FALSE
NC_016855.1	36707	GGGCTTTTTGGCGGCAGGCGATCGAGCCGTTGCCGTAGTTG	1	1	1	1	0	0	0	0	gene5022	STM14_RS00225	STM14_5567	NA	0	Genic	WP_000098783.1	IS481 family transposase	FALSE	FALSE	FALSE	FALSE	TRUE	FALSE	FALSE
NC_016855.1	36708	GCAACTACGGCAACGGCTCGATCGCCTGCCGCCAAAAAGCC	1	1	1	1	0	0	0	0	gene5022	STM14_RS00225	STM14_5567	NA	0	Genic	WP_000098783.1	IS481 family transposase	FALSE	FALSE	FALSE	FALSE	TRUE	FALSE	FALSE
NC_016855.1	36876	AGACGATATACCACAGCAGGATCTATGGACGGTTTCCTTCC	1	1	1	1	0	0	0	0	gene5023	STM14_RS00230	STM14_5568	NA	0	Genic	WP_001240331.1	recombinase family protein	FALSE	FALSE	FALSE	FALSE	TRUE	FALSE	FALSE
NC_016855.1	36877	GGGAAGGAAACCGTCCATAGATCCTGCTGTGGTATATCGTC	1	1	1	1	0	0	0	0	gene5023	STM14_RS00230	STM14_5568	NA	0	Genic	WP_001240331.1	recombinase family protein	FALSE	FALSE	FALSE	FALSE	TRUE	FALSE	FALSE
NC_016855.1	37029	CTCAGGGCAACAGAACAGCCAGTGGACACGCGTTCAGCTGC	0	0	0	0	0	0	0	0	gene5023	STM14_RS00230	STM14_5568	NA	0	Genic	WP_001240331.1	recombinase family protein	FALSE	FALSE	FALSE	FALSE	FALSE	FALSE	TRUE
NC_016855.1	37116	TTAATGCTGCGGGCCAGGCGATCCACGCGTGTCACCATCAA	1	1	1	1	0	0	0	0	gene5023	STM14_RS00230	STM14_5568	NA	0	Genic	WP_001240331.1	recombinase family protein	FALSE	FALSE	FALSE	FALSE	TRUE	FALSE	FALSE
NC_016855.1	37117	GTTGATGGTGACACGCGTGGATCGCCTGGCCCGCAGCATTA	1	1	1	1	0	0	0	0	gene5023	STM14_RS00230	STM14_5568	NA	0	Genic	WP_001240331.1	recombinase family protein	FALSE	FALSE	FALSE	FALSE	TRUE	FALSE	FALSE
NC_016855.1	37263	CGGAGAATTTGTGTCTGCAGAGTAAGATCCTGATCGCTGGT	1	1	1	1	NA	NA	NA	1	gene5023	STM14_RS00230	STM14_5568	NA	0	Genic	WP_001240331.1	recombinase family protein	FALSE	TRUE	FALSE	FALSE	FALSE	FALSE	FALSE
NC_016855.1	37269	ATTTGTGTCTGCAGAGTAAGATCCTGATCGCTGGTTGAAAC	1	1	1	1	0	0	0	0	gene5023	STM14_RS00230	STM14_5568	NA	0	Genic	WP_001240331.1	recombinase family protein	FALSE	FALSE	FALSE	FALSE	TRUE	FALSE	FALSE
NC_016855.1	37270	CGTTTCAACCAGCGATCAGGATCTTACTCTGCAGACACAAA	1	1	1	1	0	0	0	0	gene5023	STM14_RS00230	STM14_5568	NA	0	Genic	WP_001240331.1	recombinase family protein	FALSE	FALSE	FALSE	FALSE	TRUE	FALSE	FALSE
NC_016855.1	37273	CCGCGTTTCAACCAGCGATCAGGATCTTACTCTGCAGACAC	1	1	1	1	NA	NA	NA	1	gene5023	STM14_RS00230	STM14_5568	NA	0	Genic	WP_001240331.1	recombinase family protein	FALSE	FALSE	FALSE	FALSE	FALSE	TRUE	FALSE
NC_016855.1	37275	GTCTGCAGAGTAAGATCCTGATCGCTGGTTGAAACGCGGGC	1	1	1	1	0	0	0	0	gene5023	STM14_RS00230	STM14_5568	NA	0	Genic	WP_001240331.1	recombinase family protein	FALSE	FALSE	FALSE	FALSE	TRUE	FALSE	FALSE
NC_016855.1	37276	TGCCCGCGTTTCAACCAGCGATCAGGATCTTACTCTGCAGA	1	1	1	1	0	0	0	0	gene5023	STM14_RS00230	STM14_5568	NA	0	Genic	WP_001240331.1	recombinase family protein	FALSE	FALSE	FALSE	FALSE	TRUE	FALSE	FALSE
NC_016855.1	37456	AAAATACATTTTCATTCCAGAGAAAATTTAATGAGCTCTTA	1	1	1	1	1	NA	NA	1	gene5024	STM14_RS00235	STM14_5569	NA	64	Downstream	WP_001541566.1	carbonic anhydrase	FALSE	TRUE	FALSE	FALSE	FALSE	FALSE	FALSE
NC_016855.1	37510	CTGACTGTATTCGGACTCGGACTGCTTCAGTTATACTTCGA	1	1	1	1	0	NA	0	0	gene5024	STM14_RS00235	STM14_5569	NA	10	Downstream	WP_001541566.1	carbonic anhydrase	FALSE	FALSE	FALSE	FALSE	FALSE	FALSE	TRUE
NC_016855.1	37926	GGGAATTAAACGTCTCACCGATCCCCGCATCCAGCACAATT	1	1	1	1	0	0	0	0	gene5024	STM14_RS00235	STM14_5569	NA	0	Genic	WP_001541566.1	carbonic anhydrase	FALSE	FALSE	FALSE	FALSE	TRUE	FALSE	FALSE
NC_016855.1	37927	AAATTGTGCTGGATGCGGGGATCGGTGAGACGTTTAATTCC	1	1	1	1	0	0	0	0	gene5024	STM14_RS00235	STM14_5569	NA	0	Genic	WP_001541566.1	carbonic anhydrase	FALSE	FALSE	FALSE	FALSE	TRUE	FALSE	FALSE
NC_016855.1	37980	GTGAGTCAATGCAGCTAAGGATCACCGCAGCAGGATACTGA	1	1	1	1	0	0	0	0	gene5024	STM14_RS00235	STM14_5569	NA	0	Genic	WP_001541566.1	carbonic anhydrase	FALSE	FALSE	FALSE	FALSE	TRUE	FALSE	FALSE
NC_016855.1	37981	GTCAGTATCCTGCTGCGGTGATCCTTAGCTGCATTGACTCA	1	1	1	1	0	0	0	0	gene5024	STM14_RS00235	STM14_5569	NA	0	Genic	WP_001541566.1	carbonic anhydrase	FALSE	FALSE	FALSE	FALSE	TRUE	FALSE	FALSE
NC_016855.1	38028	TACTGTTGCGCTTCTGTGCCAGGTAATCATGTTTAGCCGGG	0	0	0	0	0	NA	0	0	gene5024	STM14_RS00235	STM14_5569	NA	0	Genic	WP_001541566.1	carbonic anhydrase	FALSE	FALSE	FALSE	FALSE	FALSE	FALSE	TRUE
NC_016855.1	38031	TCGCCCGGCTAAACATGATTACCTGGCACAGAAGCGCAACA	1	0	1	1	0	0	NA	0	gene5024	STM14_RS00235	STM14_5569	NA	0	Genic	WP_001541566.1	carbonic anhydrase	FALSE	FALSE	FALSE	FALSE	FALSE	FALSE	TRUE
NC_016855.1	38600	ATGAAGTTCGGAACACACAGAGTTCCTAGTTGTAGCGGCTC	1	1	1	1	NA	NA	NA	1	gene5025	STM14_RS00240	STM14_5570	NA	315	Downstream	WP_001135407.1	hypothetical protein	FALSE	TRUE	FALSE	FALSE	FALSE	FALSE	FALSE
NC_016855.1	38748	CTTGAACGTGGCCATCCCAGAGCCAGTGCTGTTGCTGATGT	1	1	1	1	NA	NA	NA	1	gene5025	STM14_RS00240	STM14_5570	NA	167	Downstream	WP_001135407.1	hypothetical protein	FALSE	TRUE	FALSE	FALSE	FALSE	FALSE	FALSE
NC_016855.1	38800	CAGGCTTTCCTGATTTCGGGAAGTAGCTCCAGCAACTGGCC	0	0	0	0	0	0	NA	0	gene5025	STM14_RS00240	STM14_5570	NA	115	Downstream	WP_001135407.1	hypothetical protein	FALSE	FALSE	FALSE	FALSE	FALSE	FALSE	TRUE
NC_016855.1	38861	AATAAGCCTGATTTATTTTCACTGACTTATGTGATTAATGC	0	0	0	1	NA	NA	0	0	gene5025	STM14_RS00240	STM14_5570	NA	54	Downstream	WP_001135407.1	hypothetical protein	FALSE	FALSE	FALSE	FALSE	FALSE	FALSE	TRUE
NC_016855.1	38910	AGGCGCAGGGGATTAAATGCATGATTAATGCTAATGTATGC	0	NA	1	1	0	0	0	1	gene5025	STM14_RS00240	STM14_5570	NA	5	Downstream	WP_001135407.1	hypothetical protein	TRUE	FALSE	FALSE	FALSE	FALSE	FALSE	FALSE
NC_016855.1	38913	TACATTAGCATTAATCATGCATTTAATCCCCTGCGCCTTTC	1	1	1	1	0	NA	NA	1	gene5025	STM14_RS00240	STM14_5570	NA	2	Downstream	WP_001135407.1	hypothetical protein	TRUE	FALSE	FALSE	FALSE	FALSE	FALSE	FALSE
NC_016855.1	39006	ACGCTACCGGCAGCAGGCAGAGGACCACTGGCAGACAGTTC	1	NA	1	1	NA	NA	NA	1	gene5025	STM14_RS00240	STM14_5570	NA	0	Genic	WP_001135407.1	hypothetical protein	FALSE	TRUE	FALSE	FALSE	FALSE	FALSE	FALSE
NC_016855.1	39053	ACGGCAGCAATAATGTCAGGATCACTGTCATGGCTGCGGTG	1	1	1	1	0	0	0	0	gene5025	STM14_RS00240	STM14_5570	NA	0	Genic	WP_001135407.1	hypothetical protein	FALSE	FALSE	FALSE	FALSE	TRUE	FALSE	FALSE
NC_016855.1	39054	GCACCGCAGCCATGACAGTGATCCTGACATTATTGCTGCCG	1	1	1	1	0	0	0	0	gene5025	STM14_RS00240	STM14_5570	NA	0	Genic	WP_001135407.1	hypothetical protein	FALSE	FALSE	FALSE	FALSE	TRUE	FALSE	FALSE
NC_016855.1	39195	CCAGCCCGGCCTCATCAGCGATCTGGAAGAAGAAGTACAGC	1	1	1	1	0	0	0	0	gene5025	STM14_RS00240	STM14_5570	NA	0	Genic	WP_001135407.1	hypothetical protein	FALSE	FALSE	FALSE	FALSE	TRUE	FALSE	FALSE
NC_016855.1	39196	TGCTGTACTTCTTCTTCCAGATCGCTGATGAGGCCGGGCTG	1	1	1	1	0	0	0	0	gene5025	STM14_RS00240	STM14_5570	NA	0	Genic	WP_001135407.1	hypothetical protein	FALSE	FALSE	FALSE	FALSE	TRUE	FALSE	FALSE
NC_016855.1	39336	CCGCCACCACCGGTATACAGAGGAAGACCTGGAATCCGACT	1	1	1	1	NA	NA	NA	1	gene5025	STM14_RS00240	STM14_5570	NA	0	Genic	WP_001135407.1	hypothetical protein	FALSE	TRUE	FALSE	FALSE	FALSE	FALSE	FALSE
NC_016855.1	39411	CATACGTTAGCATTAACCAGAGACAGACATGCCGCAGGATG	1	1	1	1	NA	NA	NA	1	gene5025	STM14_RS00240	STM14_5570	NA	8	Upstream	WP_001135407.1	hypothetical protein	FALSE	TRUE	FALSE	FALSE	FALSE	FALSE	FALSE
NC_016855.1	39455	ACATTAGCATTAACACCAGTACCTGGCAAGGAGAGTGGCGT	1	1	1	1	NA	NA	NA	1	gene5025	STM14_RS00240	STM14_5570	NA	52	Upstream	WP_001135407.1	hypothetical protein	FALSE	FALSE	FALSE	FALSE	FALSE	FALSE	TRUE
NC_016855.1	39821	ACGAATACCAGGCTTCACAGAGCACGGTCGTCACTGAACCC	1	1	1	1	NA	1	NA	1	gene5026	STM14_RS00245	STM14_5571	NA	0	Genic	WP_001247118.1	hypothetical protein	FALSE	TRUE	FALSE	FALSE	FALSE	FALSE	FALSE
NC_016855.1	40011	TGAACAGACCGCACAGGCAGAGCGGGAGCTGGCCGACGCCG	1	1	1	1	1	NA	NA	1	gene5026	STM14_RS00245	STM14_5571	NA	0	Genic	WP_001247118.1	hypothetical protein	FALSE	TRUE	FALSE	FALSE	FALSE	FALSE	FALSE
NC_016855.1	40047	CGCCGCGCAGACAGTCGACGACCTGGAAGAAAAACTGGATG	1	0	1	1	1	NA	NA	NA	gene5026	STM14_RS00245	STM14_5571	NA	0	Genic	WP_001247118.1	hypothetical protein	FALSE	FALSE	FALSE	FALSE	FALSE	FALSE	TRUE
NC_016855.1	40516	ATTGCACTTGAACGTGACAGAGTCAGCAGCCTCACCGCAAG	1	1	1	1	NA	NA	NA	1	gene5026	STM14_RS00245	STM14_5571	NA	0	Genic	WP_001247118.1	hypothetical protein	FALSE	TRUE	FALSE	FALSE	FALSE	FALSE	FALSE
NC_016855.1	40608	TGAAATAGCCAGTCTGACAGAGCGTTGCACACAGCTGGAAA	1	1	1	1	NA	NA	NA	1	gene5026	STM14_RS00245	STM14_5571	NA	0	Genic	WP_001247118.1	hypothetical protein	FALSE	TRUE	FALSE	FALSE	FALSE	FALSE	FALSE
NC_016855.1	41070	GAAGACGGGGCCCAGTGCTAACCAGGTATGTGCCAGCATGG	0	0	0	0	0	NA	0	1	gene5027	STM14_RS00250	STM14_5572	NA	0	Genic	WP_001541564.1	hypothetical protein	FALSE	FALSE	FALSE	FALSE	FALSE	FALSE	TRUE
NC_016855.1	41188	GATATTTGAGACCCGCCTGAAACCCACAGTCGGCATCGATC	0	0	0	0	NA	0	0	0	gene5027	STM14_RS00250	STM14_5572	NA	0	Genic	WP_001541564.1	hypothetical protein	FALSE	FALSE	FALSE	FALSE	FALSE	FALSE	TRUE
NC_016855.1	41206	GAAACCCACAGTCGGCATCGATCCGGCAGCAGCTGCAGTAC	1	1	1	1	0	0	0	0	gene5027	STM14_RS00250	STM14_5572	NA	0	Genic	WP_001541564.1	hypothetical protein	FALSE	FALSE	FALSE	FALSE	TRUE	FALSE	FALSE
NC_016855.1	41207	TGTACTGCAGCTGCTGCCGGATCGATGCCGACTGTGGGTTT	1	1	1	1	0	0	0	0	gene5027	STM14_RS00250	STM14_5572	NA	0	Genic	WP_001541564.1	hypothetical protein	FALSE	FALSE	FALSE	FALSE	TRUE	FALSE	FALSE
NC_016855.1	41285	GTCAGGCTGGCCTGAGCTGGATCGGGGTGGCTCATTCCGCC	1	1	1	1	0	0	0	0	gene5027	STM14_RS00250	STM14_5572	NA	6	Downstream	WP_001541564.1	hypothetical protein	FALSE	FALSE	FALSE	FALSE	TRUE	FALSE	FALSE
NC_016855.1	41286	CGGCGGAATGAGCCACCCCGATCCAGCTCAGGCCAGCCTGA	1	1	1	1	0	0	0	0	gene5027	STM14_RS00250	STM14_5572	NA	7	Downstream	WP_001541564.1	hypothetical protein	FALSE	FALSE	FALSE	FALSE	TRUE	FALSE	FALSE
NC_016855.1	41419	GCAACTGTCTGACCAGCCAGAGAGCAGCGTTATGCTGGCTC	1	1	1	1	NA	NA	NA	1	gene5028	STM14_RS00255	NA	NA	44	Upstream	WP_001527010.1	hypothetical protein	FALSE	TRUE	FALSE	FALSE	FALSE	FALSE	FALSE
NC_016855.1	41517	TCCCCGTTCGAACAGTGGTGATCGAACAGTCTCTGGATATG	1	1	1	1	0	0	0	0	gene5028	STM14_RS00255	NA	NA	0	Genic	WP_001527010.1	hypothetical protein	FALSE	FALSE	FALSE	FALSE	TRUE	FALSE	FALSE
NC_016855.1	41518	ACATATCCAGAGACTGTTCGATCACCACTGTTCGAACGGGG	1	1	1	1	0	0	0	0	gene5028	STM14_RS00255	NA	NA	0	Genic	WP_001527010.1	hypothetical protein	FALSE	FALSE	FALSE	FALSE	TRUE	FALSE	FALSE
NC_016855.1	41528	TTGACACCAAACATATCCAGAGACTGTTCGATCACCACTGT	1	1	1	1	NA	NA	NA	1	gene5028	STM14_RS00255	NA	NA	0	Genic	WP_001527010.1	hypothetical protein	FALSE	TRUE	FALSE	FALSE	FALSE	FALSE	FALSE
NC_016855.1	42096	CACCGGTGCATGAACGCCAGAGGTAATTCAGCTTGCTGGCC	1	1	1	1	1	NA	NA	1	gene5029	STM14_RS00260	NA	NA	0	Genic			FALSE	TRUE	FALSE	FALSE	FALSE	FALSE	FALSE
NC_016855.1	42157	ATATCTTTCGCTGTTTCCAGAGCATACGTCAGCCGGAACAG	1	1	1	1	1	NA	NA	1	gene5029	STM14_RS00260	NA	NA	0	Genic			FALSE	TRUE	FALSE	FALSE	FALSE	FALSE	FALSE
NC_016855.1	42204	GAACTACCGTCTGCTGAGCGATCGGGAATGGTCCGGCCGGA	1	1	1	1	0	0	0	0	gene5029	STM14_RS00260	NA	NA	0	Genic			FALSE	FALSE	FALSE	FALSE	TRUE	FALSE	FALSE
NC_016855.1	42205	TTCCGGCCGGACCATTCCCGATCGCTCAGCAGACGGTAGTT	1	1	1	1	0	0	0	0	gene5029	STM14_RS00260	NA	NA	0	Genic			FALSE	FALSE	FALSE	FALSE	TRUE	FALSE	FALSE
NC_016855.1	42369	GGGGGTAATGAAGCTGTTTGATCGCTGTGGCTGGCAGAGCC	1	1	1	1	0	0	0	0	gene5029	STM14_RS00260	NA	NA	0	Genic			FALSE	FALSE	FALSE	FALSE	TRUE	FALSE	FALSE
NC_016855.1	42370	AGGCTCTGCCAGCCACAGCGATCAAACAGCTTCATTACCCC	1	1	1	1	0	0	0	0	gene5029	STM14_RS00260	NA	NA	0	Genic			FALSE	FALSE	FALSE	FALSE	TRUE	FALSE	FALSE
NC_016855.1	42386	TTGATCGCTGTGGCTGGCAGAGCCTGATGCCTCCCTGCCCC	1	1	1	1	1	1	NA	1	gene5029	STM14_RS00260	NA	NA	0	Genic			FALSE	TRUE	FALSE	FALSE	FALSE	FALSE	FALSE
NC_016855.1	42397	CGAATACTGGTGGGGCAGGGAGGCATCAGGCTCTGCCAGCC	1	0	0	0	0	0	NA	0	gene5029	STM14_RS00260	NA	NA	0	Genic			FALSE	FALSE	FALSE	FALSE	FALSE	FALSE	TRUE
NC_016855.1	42463	AAAAGGGGGATTAGTGGCGGATCTGCGCTAGGTCGTCTTCA	1	1	1	1	0	0	0	0	gene5030	STM14_RS00265	STM14_5574	NA	0	Genic	WP_000728917.1	hypothetical protein	FALSE	FALSE	FALSE	FALSE	TRUE	FALSE	FALSE
NC_016855.1	42464	CTGAAGACGACCTAGCGCAGATCCGCCACTAATCCCCCTTT	1	1	1	1	0	0	0	0	gene5030	STM14_RS00265	STM14_5574	NA	0	Genic	WP_000728917.1	hypothetical protein	FALSE	FALSE	FALSE	FALSE	TRUE	FALSE	FALSE
NC_016855.1	42555	ATGGTACGGGCTATTTTCAGAGTCGCTTCGCGCTCCCCTTC	1	1	1	1	1	1	1	1	gene5030	STM14_RS00265	STM14_5574	NA	0	Genic	WP_000728917.1	hypothetical protein	FALSE	TRUE	FALSE	FALSE	FALSE	FALSE	FALSE
NC_016855.1	42832	GAAACATATTCATCAGCGGGACCTGGCAGAATTGGTTGACC	1	1	1	1	1	1	NA	1	gene5030	STM14_RS00265	STM14_5574	NA	0	Genic	WP_000728917.1	hypothetical protein	FALSE	FALSE	FALSE	FALSE	FALSE	FALSE	TRUE
NC_016855.1	42960	CTGTAGAGTTTGTCTGCCAGAGCCGTATCGTCAAATTCGTC	1	1	1	1	1	1	NA	1	gene5030	STM14_RS00265	STM14_5574	NA	0	Genic	WP_000728917.1	hypothetical protein	FALSE	TRUE	FALSE	FALSE	FALSE	FALSE	FALSE
NC_016855.1	43224	TCGCTGAAATACTGGCGGAGATCATCCTCAACAAACGAGCC	1	1	1	1	0	0	0	0	gene5030	STM14_RS00265	STM14_5574	NA	0	Genic	WP_000728917.1	hypothetical protein	FALSE	FALSE	FALSE	FALSE	TRUE	FALSE	FALSE
NC_016855.1	43225	CGGCTCGTTTGTTGAGGATGATCTCCGCCAGTATTTCAGCG	1	1	1	1	0	0	0	0	gene5030	STM14_RS00265	STM14_5574	NA	0	Genic	WP_000728917.1	hypothetical protein	FALSE	FALSE	FALSE	FALSE	TRUE	FALSE	FALSE
NC_016855.1	43269	TCCAGTTTCAGTGTACTGAGATCGCAGATGGCACGCAGCTC	1	1	1	1	0	0	0	0	gene5030	STM14_RS00265	STM14_5574	NA	0	Genic	WP_000728917.1	hypothetical protein	FALSE	FALSE	FALSE	FALSE	TRUE	FALSE	FALSE
NC_016855.1	43270	AGAGCTGCGTGCCATCTGCGATCTCAGTACACTGAAACTGG	1	1	1	1	0	0	0	0	gene5030	STM14_RS00265	STM14_5574	NA	0	Genic	WP_000728917.1	hypothetical protein	FALSE	FALSE	FALSE	FALSE	TRUE	FALSE	FALSE
NC_016855.1	43288	GGAGCTGCATCTGCCGGCAGAGCTGCGTGCCATCTGCGATC	1	1	1	1	1	1	NA	1	gene5030	STM14_RS00265	STM14_5574	NA	0	Genic	WP_000728917.1	hypothetical protein	FALSE	TRUE	FALSE	FALSE	FALSE	FALSE	FALSE
NC_016855.1	43405	ATGACCGGGTCATTTTTCAGAGCATGGACTGATGAAAAAGA	1	1	1	1	1	1	NA	1	gene5030	STM14_RS00265	STM14_5574	NA	11	Upstream	WP_000728917.1	hypothetical protein	FALSE	TRUE	FALSE	FALSE	FALSE	FALSE	FALSE
NC_016855.1	43634	CAAACCGTGAGTCTGTTCAGAGCTTGCATCTGAGCAGGCGA	1	1	1	1	1	1	NA	1	gene5031	STM14_RS00270	STM14_5575	NA	175	Upstream	WP_000427676.1	ParA family protein	FALSE	TRUE	FALSE	FALSE	FALSE	FALSE	FALSE
NC_016855.1	43974	TGCCTAAGCTCAGCAAAGGGAGTGTTGAGTATGCTGTGGCC	1	1	1	1	1	1	NA	1	gene5031	STM14_RS00270	STM14_5575	NA	0	Genic	WP_000427676.1	ParA family protein	FALSE	FALSE	FALSE	TRUE	FALSE	FALSE	FALSE
NC_016855.1	43983	TTCCATTTCGGCCACAGCATACTCAACACTCCCTTTGCTGA	1	1	1	1	1	1	NA	1	gene5031	STM14_RS00270	STM14_5575	NA	0	Genic	WP_000427676.1	ParA family protein	FALSE	FALSE	TRUE	FALSE	FALSE	FALSE	FALSE
NC_016855.1	44080	GACGATTCAGAACGTTATCGATCTGTATTTCCATCGTAAAG	1	1	1	1	0	0	0	0	gene5031	STM14_RS00270	STM14_5575	NA	0	Genic	WP_000427676.1	ParA family protein	FALSE	FALSE	FALSE	FALSE	TRUE	FALSE	FALSE
NC_016855.1	44081	ACTTTACGATGGAAATACAGATCGATAACGTTCTGAATCGT	1	1	1	1	0	0	0	0	gene5031	STM14_RS00270	STM14_5575	NA	0	Genic	WP_000427676.1	ParA family protein	FALSE	FALSE	FALSE	FALSE	TRUE	FALSE	FALSE
NC_016855.1	44114	CGTAAAGTGCCCAAGTACAGAGATCGCTTCGATAAAGCTTT	1	1	1	1	1	1	NA	1	gene5031	STM14_RS00270	STM14_5575	NA	0	Genic	WP_000427676.1	ParA family protein	FALSE	TRUE	FALSE	FALSE	FALSE	FALSE	FALSE
NC_016855.1	44116	TAAAGTGCCCAAGTACAGAGATCGCTTCGATAAAGCTTTCA	1	1	1	1	0	0	0	0	gene5031	STM14_RS00270	STM14_5575	NA	0	Genic	WP_000427676.1	ParA family protein	FALSE	FALSE	FALSE	FALSE	TRUE	FALSE	FALSE
NC_016855.1	44117	GTGAAAGCTTTATCGAAGCGATCTCTGTACTTGGGCACTTT	1	1	1	1	0	0	0	0	gene5031	STM14_RS00270	STM14_5575	NA	0	Genic	WP_000427676.1	ParA family protein	FALSE	FALSE	FALSE	FALSE	TRUE	FALSE	FALSE
NC_016855.1	44201	TGAGGATGAGCCCGAAATGCATGGGATAATGAAGCGGTAGA	0	0	0	1	0	0	0	0	gene5031	STM14_RS00270	STM14_5575	NA	0	Genic	WP_000427676.1	ParA family protein	TRUE	FALSE	FALSE	FALSE	FALSE	FALSE	FALSE
NC_016855.1	44204	ACCGCTTCATTATCCCATGCATTTCGGGCTCATCCTCAGCT	0	0	0	1	0	0	0	0	gene5031	STM14_RS00270	STM14_5575	NA	0	Genic	WP_000427676.1	ParA family protein	TRUE	FALSE	FALSE	FALSE	FALSE	FALSE	FALSE
NC_016855.1	44263	TATCCTGGCCATCGATTTCGATCCGCAGGCATCTCTGACAA	1	NA	1	1	0	0	0	0	gene5031	STM14_RS00270	STM14_5575	NA	0	Genic	WP_000427676.1	ParA family protein	FALSE	FALSE	FALSE	FALSE	TRUE	FALSE	FALSE
NC_016855.1	44264	ATTGTCAGAGATGCCTGCGGATCGAAATCGATGGCCAGGAT	1	1	1	1	0	0	0	0	gene5031	STM14_RS00270	STM14_5575	NA	0	Genic	WP_000427676.1	ParA family protein	FALSE	FALSE	FALSE	FALSE	TRUE	FALSE	FALSE
NC_016855.1	44276	TGGCTCAGGAACATTGTCAGAGATGCCTGCGGATCGAAATC	1	1	1	1	1	1	NA	1	gene5031	STM14_RS00270	STM14_5575	NA	0	Genic	WP_000427676.1	ParA family protein	FALSE	TRUE	FALSE	FALSE	FALSE	FALSE	FALSE
NC_016855.1	44700	TTCCTGCGCTTATTGATTCGATCGAACAGGATGGACACACC	1	NA	1	1	0	0	0	0	gene5031	STM14_RS00270	STM14_5575	NA	0	Genic	WP_000427676.1	ParA family protein	FALSE	FALSE	FALSE	FALSE	TRUE	FALSE	FALSE
NC_016855.1	44701	AGGTGTGTCCATCCTGTTCGATCGAATCAATAAGCGCAGGA	1	NA	1	1	0	0	0	0	gene5031	STM14_RS00270	STM14_5575	NA	0	Genic	WP_000427676.1	ParA family protein	FALSE	FALSE	FALSE	FALSE	TRUE	FALSE	FALSE
NC_016855.1	44771	CTATGGCAAATTTTGTGATCAGACTTGTTCAGGATTTTGGA	1	NA	1	1	1	1	NA	1	gene5031	STM14_RS00270	STM14_5575	NA	0	Genic	WP_000427676.1	ParA family protein	FALSE	FALSE	FALSE	FALSE	FALSE	TRUE	FALSE
NC_016855.1	44773	CAAAATCCTGAACAAGTCTGATCACAAAATTTGCCATAGTC	1	NA	1	1	0	0	0	0	gene5031	STM14_RS00270	STM14_5575	NA	0	Genic	WP_000427676.1	ParA family protein	FALSE	FALSE	FALSE	FALSE	TRUE	FALSE	FALSE
NC_016855.1	44774	TGACTATGGCAAATTTTGTGATCAGACTTGTTCAGGATTTT	1	NA	1	1	0	0	0	0	gene5031	STM14_RS00270	STM14_5575	NA	0	Genic	WP_000427676.1	ParA family protein	FALSE	FALSE	FALSE	FALSE	TRUE	FALSE	FALSE
NC_016855.1	44977	CTTTGCGAAGGCCGTATTTGATCGCATTGAGTTCATTCGTA	1	NA	1	1	0	0	0	0	gene5031	STM14_RS00270	STM14_5575	NA	0	Genic	WP_000427676.1	ParA family protein	FALSE	FALSE	FALSE	FALSE	TRUE	FALSE	FALSE
NC_016855.1	44978	GTACGAATGAACTCAATGCGATCAAATACGGCCTTCGCAAA	1	NA	1	1	0	0	0	0	gene5031	STM14_RS00270	STM14_5575	NA	0	Genic	WP_000427676.1	ParA family protein	FALSE	FALSE	FALSE	FALSE	TRUE	FALSE	FALSE
NC_016855.1	45020	AATGGAGGTATGTGATGTCGAATGAGAGAAGAAAAACTATT	0	NA	0	0	0	0	0	0	gene5032	STM14_RS00275	STM14_5576	NA	0	Genic	WP_001541561.1	chromosome partitioning protein ParB	FALSE	FALSE	FALSE	FALSE	FALSE	FALSE	TRUE
NC_016855.1	45207	CCAGGAAACCAACGGAAGAGATCAACTTGCTCTGACCAGGG	1	NA	1	1	0	0	0	0	gene5032	STM14_RS00275	STM14_5576	NA	0	Genic	WP_001541561.1	chromosome partitioning protein ParB	FALSE	FALSE	FALSE	FALSE	TRUE	FALSE	FALSE
NC_016855.1	45208	TCCCTGGTCAGAGCAAGTTGATCTCTTCCGTTGGTTTCCTG	1	NA	1	1	0	0	0	0	gene5032	STM14_RS00275	STM14_5576	NA	0	Genic	WP_001541561.1	chromosome partitioning protein ParB	FALSE	FALSE	FALSE	FALSE	TRUE	FALSE	FALSE
NC_016855.1	45217	TTCAGGGACTCCCTGGTCAGAGCAAGTTGATCTCTTCCGTT	1	NA	1	1	1	1	NA	1	gene5032	STM14_RS00275	STM14_5576	NA	0	Genic	WP_001541561.1	chromosome partitioning protein ParB	FALSE	TRUE	FALSE	FALSE	FALSE	FALSE	FALSE
NC_016855.1	45458	AAGAGCATAACCTTCGGGAGATCGGCTTAAGATTGATGGCT	1	NA	1	1	0	0	0	0	gene5032	STM14_RS00275	STM14_5576	NA	0	Genic	WP_001541561.1	chromosome partitioning protein ParB	FALSE	FALSE	FALSE	FALSE	TRUE	FALSE	FALSE
NC_016855.1	45459	GAGCCATCAATCTTAAGCCGATCTCCCGAAGGTTATGCTCT	1	NA	1	1	0	0	0	0	gene5032	STM14_RS00275	STM14_5576	NA	0	Genic	WP_001541561.1	chromosome partitioning protein ParB	FALSE	FALSE	FALSE	FALSE	TRUE	FALSE	FALSE
NC_016855.1	45478	TTGAATCCAGACTCTTTCAGAGCCATCAATCTTAAGCCGAT	1	NA	1	1	1	1	NA	1	gene5032	STM14_RS00275	STM14_5576	NA	0	Genic	WP_001541561.1	chromosome partitioning protein ParB	FALSE	TRUE	FALSE	FALSE	FALSE	FALSE	FALSE
NC_016855.1	45589	TCAGACTGAACCGGGAACAGAGAAATCAATTCTTGCGGTAC	1	NA	1	1	1	1	NA	1	gene5032	STM14_RS00275	STM14_5576	NA	0	Genic	WP_001541561.1	chromosome partitioning protein ParB	FALSE	TRUE	FALSE	FALSE	FALSE	FALSE	FALSE
NC_016855.1	45705	GCTCATTCAGTCTGTCTCAGATCAGCATGATGCAATTTTGA	1	NA	1	1	0	0	0	0	gene5032	STM14_RS00275	STM14_5576	NA	0	Genic	WP_001541561.1	chromosome partitioning protein ParB	FALSE	FALSE	FALSE	FALSE	TRUE	FALSE	FALSE
NC_016855.1	45706	CTCAAAATTGCATCATGCTGATCTGAGACAGACTGAATGAG	1	NA	1	1	0	0	0	0	gene5032	STM14_RS00275	STM14_5576	NA	0	Genic	WP_001541561.1	chromosome partitioning protein ParB	FALSE	FALSE	FALSE	FALSE	TRUE	FALSE	FALSE
NC_016855.1	45708	CATTCAGTCTGTCTCAGATCAGCATGATGCAATTTTGAGTG	1	NA	1	1	1	1	NA	1	gene5032	STM14_RS00275	STM14_5576	NA	0	Genic	WP_001541561.1	chromosome partitioning protein ParB	FALSE	FALSE	FALSE	FALSE	FALSE	TRUE	FALSE
NC_016855.1	45725	ATCAGCATGATGCAATTTTGAGTGACTACGAGCGACCAGAC	0	0	0	0	0	0	0	0	gene5032	STM14_RS00275	STM14_5576	NA	0	Genic	WP_001541561.1	chromosome partitioning protein ParB	FALSE	FALSE	FALSE	FALSE	FALSE	FALSE	TRUE
NC_016855.1	45735	TGCAATTTTGAGTGACTACGAGCGACCAGACGACGAACAGA	0	0	0	0	0	0	0	0	gene5032	STM14_RS00275	STM14_5576	NA	0	Genic	WP_001541561.1	chromosome partitioning protein ParB	FALSE	FALSE	FALSE	FALSE	FALSE	FALSE	TRUE
NC_016855.1	45840	CCTTTTCTTCAAAGGTCCAGAGTGCGGAAATTACTGACTTT	1	1	1	1	1	NA	NA	1	gene5032	STM14_RS00275	STM14_5576	NA	0	Genic	WP_001541561.1	chromosome partitioning protein ParB	FALSE	TRUE	FALSE	FALSE	FALSE	FALSE	FALSE
NC_016855.1	46344	AACGGTGACCATCCACCCAGATCCTGTCCAGAGCTCTGACG	1	NA	1	1	0	0	0	0	gene5033	STM14_RS00280	STM14_5577	NA	0	Genic	WP_000457541.1	DNA polymerase V subunit UmuC	FALSE	FALSE	FALSE	FALSE	TRUE	FALSE	FALSE
NC_016855.1	46345	CCGTCAGAGCTCTGGACAGGATCTGGGTGGATGGTCACCGT	1	NA	1	1	0	0	0	0	gene5033	STM14_RS00280	STM14_5577	NA	0	Genic	WP_000457541.1	DNA polymerase V subunit UmuC	FALSE	FALSE	FALSE	FALSE	TRUE	FALSE	FALSE
NC_016855.1	46355	TCCACCCAGATCCTGTCCAGAGCTCTGACGGCAGCGGCAAT	1	NA	1	1	1	NA	NA	1	gene5033	STM14_RS00280	STM14_5577	NA	0	Genic	WP_000457541.1	DNA polymerase V subunit UmuC	FALSE	TRUE	FALSE	FALSE	FALSE	FALSE	FALSE
NC_016855.1	46358	ATCATTGCCGCTGCCGTCAGAGCTCTGGACAGGATCTGGGT	1	NA	1	1	1	NA	NA	1	gene5033	STM14_RS00280	STM14_5577	NA	0	Genic	WP_000457541.1	DNA polymerase V subunit UmuC	FALSE	TRUE	FALSE	FALSE	FALSE	FALSE	FALSE
NC_016855.1	46387	TGCTCATCCCCACGCAGGATACACGGGACATCATTGCCGCT	0	0	0	0	0	0	0	1	gene5033	STM14_RS00280	STM14_5577	NA	0	Genic	WP_000457541.1	DNA polymerase V subunit UmuC	FALSE	FALSE	FALSE	FALSE	FALSE	FALSE	TRUE
NC_016855.1	46743	CCAGCTGCAGTGCTGTGGTGATCCCCATTGTGTTCAGCTTC	1	NA	1	1	0	0	0	0	gene5033	STM14_RS00280	STM14_5577	NA	0	Genic	WP_000457541.1	DNA polymerase V subunit UmuC	FALSE	FALSE	FALSE	FALSE	TRUE	FALSE	FALSE
NC_016855.1	46744	AGAAGCTGAACACAATGGGGATCACCACAGCACTGCAGCTG	1	NA	1	1	0	0	0	0	gene5033	STM14_RS00280	STM14_5577	NA	0	Genic	WP_000457541.1	DNA polymerase V subunit UmuC	FALSE	FALSE	FALSE	FALSE	TRUE	FALSE	FALSE
NC_016855.1	46770	TTGTGTTCAGCTTCTTTGAGATCCTGCGGCCCACACCCCAG	1	NA	1	1	0	0	0	0	gene5033	STM14_RS00280	STM14_5577	NA	0	Genic	WP_000457541.1	DNA polymerase V subunit UmuC	FALSE	FALSE	FALSE	FALSE	TRUE	FALSE	FALSE
NC_016855.1	46771	TCTGGGGTGTGGGCCGCAGGATCTCAAAGAAGCTGAACACA	1	NA	1	1	0	0	0	0	gene5033	STM14_RS00280	STM14_5577	NA	0	Genic	WP_000457541.1	DNA polymerase V subunit UmuC	FALSE	FALSE	FALSE	FALSE	TRUE	FALSE	FALSE
NC_016855.1	47647	CGTATACAGTAGGCATTCAGATCCAGTTCCTCCTCTGTGTA	1	NA	1	1	0	0	0	0	gene5034	STM14_RS00285	STM14_5578	umuD	0	Genic	WP_000925627.1	protein SamA	FALSE	FALSE	FALSE	FALSE	TRUE	FALSE	FALSE
NC_016855.1	47648	TTACACAGAGGAGGAACTGGATCTGAATGCCTACTGTATAC	1	NA	1	1	0	0	0	0	gene5034	STM14_RS00285	STM14_5578	umuD	0	Genic	WP_000925627.1	protein SamA	FALSE	FALSE	FALSE	FALSE	TRUE	FALSE	FALSE
NC_016855.1	47660	GCCGGCCGCCGATTACACAGAGGAGGAACTGGATCTGAATG	1	NA	1	1	1	NA	NA	1	gene5034	STM14_RS00285	STM14_5578	umuD	0	Genic	WP_000925627.1	protein SamA	FALSE	TRUE	FALSE	FALSE	FALSE	FALSE	FALSE
NC_016855.1	47959	GAGCTGAAGGGAAACACCAGAGGAGGACAGATGACATACCA	1	NA	1	1	1	NA	NA	1	gene5034	STM14_RS00285	STM14_5578	umuD	193	Upstream	WP_000925627.1	protein SamA	FALSE	TRUE	FALSE	FALSE	FALSE	FALSE	FALSE
NC_016855.1	48285	GAGGAAAATCTTATGTTCAGAGTGACCTGTATCGACCTGGA	1	NA	1	1	1	NA	NA	1	gene5035	STM14_RS25800	STM14_5579	NA	0	Genic	WP_000490265.1	hypothetical protein	FALSE	TRUE	FALSE	FALSE	FALSE	FALSE	FALSE
NC_016855.1	48377	CGGCAGCGGCGAGAAGCTGTACCTGGGGGATATTCTGGAAC	0	0	0	0	0	0	0	0	gene5035	STM14_RS25800	STM14_5579	NA	0	Genic	WP_000490265.1	hypothetical protein	FALSE	FALSE	FALSE	FALSE	FALSE	FALSE	TRUE
NC_016855.1	48437	TGTGACCACGGAAACCGTGGAGCGACCAGTACCAGACAGTG	0	0	0	0	0	NA	0	0	gene5035	STM14_RS25800	STM14_5579	NA	0	Genic	WP_000490265.1	hypothetical protein	FALSE	FALSE	FALSE	FALSE	FALSE	FALSE	TRUE
NC_016855.1	49214	CAACGCTGCCTGTGGTCAGTATCCCGCGTCCGGCCGGGCAC	1	0	0	1	0	0	0	0	gene5037	STM14_RS24295	#N/A	#N/A	0	Genic			FALSE	FALSE	FALSE	FALSE	FALSE	FALSE	TRUE
NC_016855.1	49222	CCCGTCCCGTGCCCGGCCGGACGCGGGATACTGACCACAGG	0	0	0	0	0	0	0	0	gene5037	STM14_RS24295	#N/A	#N/A	0	Genic			FALSE	FALSE	FALSE	FALSE	FALSE	FALSE	TRUE
NC_016855.1	49455	AGATTCCTCGCGGTTACAGGAGGCACCGGGAGGGCGTCCCT	0	0	0	0	0	0	0	0	gene5038	STM14_RS00305	STM14_5581	NA	23	Upstream	WP_000088645.1	DNA methylase	FALSE	FALSE	FALSE	FALSE	FALSE	FALSE	TRUE
NC_016855.1	50157	CTTTTATCCGGAGGCCGCGTAATGAACTATTCCGGACACGA	0	0	0	0	0	0	0	NA	gene5038	STM14_RS00305	STM14_5581	NA	0	Genic	WP_000088645.1	DNA methylase	FALSE	FALSE	FALSE	FALSE	FALSE	FALSE	TRUE
NC_016855.1	50302	CTGAACGACTGGCCGGGCAGAGTCTGCGGCGTATCAACACC	1	NA	1	1	1	NA	1	NA	gene5039	STM14_RS00310	STM14_5582	NA	0	Genic	WP_001109588.1	hypothetical protein	FALSE	TRUE	FALSE	FALSE	FALSE	FALSE	FALSE
NC_016855.1	50511	CGTCCTGCTTCGTCCAGATCAGCAGGGCAAAACGCTCGTCG	1	NA	1	1	1	NA	1	1	gene5040	STM14_RS00315	NA	NA	0	Genic	WP_000990114.1	DUF1380 domain-containing protein	FALSE	FALSE	FALSE	FALSE	FALSE	TRUE	FALSE
NC_016855.1	50513	ACGAGCGTTTTGCCCTGCTGATCTGGACGAAGCAGGACGTT	1	NA	1	1	0	0	0	0	gene5040	STM14_RS00315	NA	NA	0	Genic	WP_000990114.1	DUF1380 domain-containing protein	FALSE	FALSE	FALSE	FALSE	TRUE	FALSE	FALSE
NC_016855.1	50514	TAACGTCCTGCTTCGTCCAGATCAGCAGGGCAAAACGCTCG	1	NA	1	1	0	0	0	0	gene5040	STM14_RS00315	NA	NA	0	Genic	WP_000990114.1	DUF1380 domain-containing protein	FALSE	FALSE	FALSE	FALSE	TRUE	FALSE	FALSE
NC_016855.1	50700	GACCGTCAGTGTTCCCGCCGACCTGCTGGCAAGGGTGACGA	0	NA	0	0	0	0	0	0	gene5040	STM14_RS00315	NA	NA	0	Genic	WP_000990114.1	DUF1380 domain-containing protein	FALSE	FALSE	FALSE	FALSE	FALSE	FALSE	TRUE
NC_016855.1	50769	CGGGGTACTCCTGACATACAAGAGGCCAGGCCTGAGCGTCC	0	0	1	0	0	0	0	0	gene5040	STM14_RS00315	NA	NA	0	Genic	WP_000990114.1	DUF1380 domain-containing protein	FALSE	FALSE	FALSE	FALSE	FALSE	FALSE	TRUE
NC_016855.1	50968	GGGCCAGCCGGACCGGCGTAACAGATTATCTCCGTGGCGCA	0	0	0	0	0	0	0	0	gene5041	STM14_RS00320	STM14_5583	NA	0	Genic	WP_001246548.1	membrane protein	FALSE	FALSE	FALSE	FALSE	FALSE	FALSE	TRUE
NC_016855.1	51104	GTTGCGCCCGTCCATAATTAAGGGGCTGACAAAGATGCGTC	0	0	1	0	0	0	0	0	gene5041	STM14_RS00320	STM14_5583	NA	0	Genic	WP_001246548.1	membrane protein	FALSE	FALSE	FALSE	FALSE	FALSE	FALSE	TRUE
NC_016855.1	51136	GGGCGCAACTGCTGACGGCCAGTGCGCAGCGGCTGGCGGGG	0	NA	0	1	0	0	0	0	gene5041	STM14_RS00320	STM14_5583	NA	0	Genic	WP_001246548.1	membrane protein	FALSE	FALSE	FALSE	FALSE	FALSE	FALSE	TRUE
NC_016855.1	51281	ACGCTTTCAGGAACGCCAGCAGGTCGGCATATTCGTCCGTG	0	0	0	0	0	0	0	0	gene5041	STM14_RS00320	STM14_5583	NA	0	Genic	WP_001246548.1	membrane protein	FALSE	FALSE	FALSE	FALSE	FALSE	FALSE	TRUE
NC_016855.1	51296	CGACCTGCTGGCGTTCCTGAAAGCGTCCGCTGACCGGGTAT	0	0	1	0	0	0	0	0	gene5041	STM14_RS00320	STM14_5583	NA	0	Genic	WP_001246548.1	membrane protein	FALSE	FALSE	FALSE	FALSE	FALSE	FALSE	TRUE
NC_016855.1	51308	GTTCCTGAAAGCGTCCGCTGACCGGGTATGTGAAATTGTCC	0	0	0	0	0	0	0	0	gene5041	STM14_RS00320	STM14_5583	NA	0	Genic	WP_001246548.1	membrane protein	FALSE	FALSE	FALSE	FALSE	FALSE	FALSE	TRUE
NC_016855.1	51890	ACACGACACAGGACTGTCAGAGTGGAAAACCACAAGGCGAC	1	NA	1	1	1	NA	1	1	gene5042	STM14_RS24300	NA	NA	0	Genic			FALSE	TRUE	FALSE	FALSE	FALSE	FALSE	FALSE
NC_016855.1	51986	GCGGCTGACGTGAAGGAAGGACCGGGTGACCGCCGCGTGCA	0	NA	0	0	0	0	0	0	gene5042	STM14_RS24300	NA	NA	0	Genic			FALSE	FALSE	FALSE	FALSE	FALSE	FALSE	TRUE
NC_016855.1	52008	CTTCCTTCACGTCAGCCGCGATCTTCCGGTCGTTCGACCGT	1	NA	1	1	0	0	0	0	gene5042	STM14_RS24300	NA	NA	0	Genic			FALSE	FALSE	FALSE	FALSE	TRUE	FALSE	FALSE
NC_016855.1	52009	AACGGTCGAACGACCGGAAGATCGCGGCTGACGTGAAGGAA	1	NA	1	1	0	0	0	0	gene5042	STM14_RS24300	NA	NA	0	Genic			FALSE	FALSE	FALSE	FALSE	TRUE	FALSE	FALSE
NC_016855.1	52114	CGCCCTTGCATCCACGATTGATCGCCCGACTGGTATGGATG	1	NA	1	1	0	0	0	0	gene5042	STM14_RS24300	NA	NA	0	Genic			FALSE	FALSE	FALSE	FALSE	TRUE	FALSE	FALSE
NC_016855.1	52115	GCATCCATACCAGTCGGGCGATCAATCGTGGATGCAAGGGC	1	NA	1	1	0	0	0	0	gene5042	STM14_RS24300	NA	NA	0	Genic			FALSE	FALSE	FALSE	FALSE	TRUE	FALSE	FALSE
NC_016855.1	52391	ATACATGATGCCCGACTGCGATCGGGTACACATGATCAACG	1	NA	1	1	0	0	0	0	gene5043	STM14_RS00325	STM14_5584	NA	0	Genic	WP_001200150.1	antirestriction protein	FALSE	FALSE	FALSE	FALSE	TRUE	FALSE	FALSE
NC_016855.1	52392	CCGTTGATCATGTGTACCCGATCGCAGTCGGGCATCATGTA	1	NA	1	1	0	0	0	0	gene5043	STM14_RS00325	STM14_5584	NA	0	Genic	WP_001200150.1	antirestriction protein	FALSE	FALSE	FALSE	FALSE	TRUE	FALSE	FALSE
NC_016855.1	52405	ACTGCGATCGGGTACACATGATCAACGGTGAAAACTGGTTT	1	NA	1	1	0	0	0	0	gene5043	STM14_RS00325	STM14_5584	NA	0	Genic	WP_001200150.1	antirestriction protein	FALSE	FALSE	FALSE	FALSE	TRUE	FALSE	FALSE
NC_016855.1	52406	CAAACCAGTTTTCACCGTTGATCATGTGTACCCGATCGCAG	1	NA	1	1	0	0	0	0	gene5043	STM14_RS00325	STM14_5584	NA	0	Genic	WP_001200150.1	antirestriction protein	FALSE	FALSE	FALSE	FALSE	TRUE	FALSE	FALSE
NC_016855.1	52427	CAACGGTGAAAACTGGTTTGATCGTACCGTCAGCGCCGACG	1	NA	1	1	0	0	0	0	gene5043	STM14_RS00325	STM14_5584	NA	0	Genic	WP_001200150.1	antirestriction protein	FALSE	FALSE	FALSE	FALSE	TRUE	FALSE	FALSE
NC_016855.1	52428	GCGTCGGCGCTGACGGTACGATCAAACCAGTTTTCACCGTT	1	NA	1	1	0	0	0	0	gene5043	STM14_RS00325	STM14_5584	NA	0	Genic	WP_001200150.1	antirestriction protein	FALSE	FALSE	FALSE	FALSE	TRUE	FALSE	FALSE
NC_016855.1	52556	GAAACGTAATGTGATTCCAGAGCTGGGTATCACGCAGCATA	1	NA	1	1	1	NA	1	1	gene5043	STM14_RS00325	STM14_5584	NA	0	Genic	WP_001200150.1	antirestriction protein	FALSE	TRUE	FALSE	FALSE	FALSE	FALSE	FALSE
NC_016855.1	52862	GGCCAATACCATCACGCCAGAGCGCATCACTGTCCGACTCG	1	NA	1	1	1	NA	1	1	gene5044	STM14_RS00330	NA	NA	0	Genic	WP_000274533.1	hypothetical protein	FALSE	TRUE	FALSE	FALSE	FALSE	FALSE	FALSE
NC_016855.1	53296	GTGTACGCCATCAGAGGCAGAGGGGGAAAAGGGCAGGGAGC	1	1	1	1	1	NA	1	1	gene5045	STM14_RS00335	STM14_5586	NA	55	Upstream	WP_000015983.1	hypothetical protein	FALSE	TRUE	FALSE	FALSE	FALSE	FALSE	FALSE
NC_016855.1	53302	CTGTAAGTGTACGCCATCAGAGGCAGAGGGGGAAAAGGGCA	1	1	1	1	1	NA	1	1	gene5045	STM14_RS00335	STM14_5586	NA	49	Upstream	WP_000015983.1	hypothetical protein	FALSE	TRUE	FALSE	FALSE	FALSE	FALSE	FALSE
NC_016855.1	53479	GTCGCTGAGCTTGTCGTCAGAGAACAGCCTGAGCATTTGAG	1	NA	1	1	NA	NA	NA	1	gene5045	STM14_RS00335	STM14_5586	NA	0	Genic	WP_000015983.1	hypothetical protein	FALSE	TRUE	FALSE	FALSE	FALSE	FALSE	FALSE
NC_016855.1	53605	GCCAGCGACAGGCAGAATGCATCAGGAATGGCGCTATTTTT	0	NA	0	1	0	0	0	0	gene5045	STM14_RS00335	STM14_5586	NA	0	Genic	WP_000015983.1	hypothetical protein	TRUE	FALSE	FALSE	FALSE	FALSE	FALSE	FALSE
NC_016855.1	53608	AATAGCGCCATTCCTGATGCATTCTGCCTGTCGCTGGCCGG	0	NA	1	1	0	0	0	1	gene5045	STM14_RS00335	STM14_5586	NA	0	Genic	WP_000015983.1	hypothetical protein	TRUE	FALSE	FALSE	FALSE	FALSE	FALSE	FALSE
NC_016855.1	53847	GCCCCGAAGGGGCCGGGCAGAGACAGCGCAGCTGGCTCGGT	1	NA	1	1	NA	NA	1	1	gene5046	STM14_RS00340	#N/A	#N/A	0	Genic	WP_000449983.1	hypothetical protein	FALSE	TRUE	FALSE	FALSE	FALSE	FALSE	FALSE
NC_016855.1	54189	ACGCACCTGTCCGGGGCAGAACGCAAAAGTTTTTGCCGGCC	0	0	0	0	0	0	0	0	gene5048	STM14_RS24310	#N/A	#N/A	27	Upstream	WP_015059457.1	hypothetical protein	FALSE	FALSE	FALSE	FALSE	FALSE	FALSE	TRUE
NC_016855.1	54271	ACGGGTGATGGCAGTACCAGAGGGAACAGAACAGCAGGTCC	1	NA	1	1	NA	0	NA	1	gene5048	STM14_RS24310	#N/A	#N/A	0	Genic	WP_015059457.1	hypothetical protein	FALSE	TRUE	FALSE	FALSE	FALSE	FALSE	FALSE
NC_016855.1	54296	ACAGAACAGCAGGTCCCCGCAAAACGTCAAAACCGCGGCTC	0	NA	0	0	NA	0	0	0	gene5048	STM14_RS24310	#N/A	#N/A	0	Genic	WP_015059457.1	hypothetical protein	FALSE	FALSE	FALSE	FALSE	FALSE	FALSE	TRUE
NC_016855.1	54299	GAACAGCAGGTCCCCGCAAAACGTCAAAACCGCGGCTCCCG	0	0	0	0	0	0	NA	0	gene5048	STM14_RS24310	#N/A	#N/A	0	Genic	WP_015059457.1	hypothetical protein	FALSE	FALSE	FALSE	FALSE	FALSE	FALSE	TRUE
NC_016855.1	54302	TTTCGGGAGCCGCGGTTTTGACGTTTTGCGGGGACCTGCTG	0	0	0	0	0	0	0	0	gene5048	STM14_RS24310	#N/A	#N/A	0	Genic	WP_015059457.1	hypothetical protein	FALSE	FALSE	FALSE	FALSE	FALSE	FALSE	TRUE
NC_016855.1	54646	ACGCACCCGCAAATGGACCGATCAGTCCGGTCAGGACAAAT	1	NA	1	1	0	0	0	0	gene5049	STM14_RS00345	STM14_5587	NA	0	Genic	WP_000741240.1	Single-stranded DNA-binding protein 2	FALSE	FALSE	FALSE	FALSE	TRUE	FALSE	FALSE
NC_016855.1	54647	TATTTGTCCTGACCGGACTGATCGGTCCATTTGCGGGTGCG	1	NA	1	1	0	0	0	0	gene5049	STM14_RS00345	STM14_5587	NA	0	Genic	WP_000741240.1	Single-stranded DNA-binding protein 2	FALSE	FALSE	FALSE	FALSE	TRUE	FALSE	FALSE
NC_016855.1	54649	CACCCGCAAATGGACCGATCAGTCCGGTCAGGACAAATACA	1	NA	1	1	1	NA	1	1	gene5049	STM14_RS00345	STM14_5587	NA	0	Genic	WP_000741240.1	Single-stranded DNA-binding protein 2	FALSE	FALSE	FALSE	FALSE	FALSE	TRUE	FALSE
NC_016855.1	54681	ACAAATACACCACCGAAGTGATCGTTAACGTGGGCGGCACC	1	NA	1	1	0	0	0	0	gene5049	STM14_RS00345	STM14_5587	NA	0	Genic	WP_000741240.1	Single-stranded DNA-binding protein 2	FALSE	FALSE	FALSE	FALSE	TRUE	FALSE	FALSE
NC_016855.1	54682	TGGTGCCGCCCACGTTAACGATCACTTCGGTGGTGTATTTG	1	NA	1	1	0	0	0	0	gene5049	STM14_RS00345	STM14_5587	NA	0	Genic	WP_000741240.1	Single-stranded DNA-binding protein 2	FALSE	FALSE	FALSE	FALSE	TRUE	FALSE	FALSE
NC_016855.1	54856	GCAGCCGCCAGCGCAACCCGATCCGGCGTATGACTTCGACG	1	NA	1	1	0	0	0	0	gene5049	STM14_RS00345	STM14_5587	NA	0	Genic	WP_000741240.1	Single-stranded DNA-binding protein 2	FALSE	FALSE	FALSE	FALSE	TRUE	FALSE	FALSE
NC_016855.1	54857	TCGTCGAAGTCATACGCCGGATCGGGTTGCGCTGGCGGCTG	1	1	1	1	0	0	0	0	gene5049	STM14_RS00345	STM14_5587	NA	0	Genic	WP_000741240.1	Single-stranded DNA-binding protein 2	FALSE	FALSE	FALSE	FALSE	TRUE	FALSE	FALSE
NC_016855.1	54895	GCATCAGTGAAAATTTACCGAGTCAAAAGGGAATATCATCG	0	0	0	0	0	NA	0	0	gene5049	STM14_RS00345	STM14_5587	NA	2	Downstream	WP_000741240.1	Single-stranded DNA-binding protein 2	FALSE	FALSE	FALSE	FALSE	FALSE	FALSE	TRUE
NC_016855.1	55057	GAATGTCGCCATTGAAGACGATCAGGGGACGCACCTTCGCT	1	NA	1	1	0	0	0	0	gene5050	STM14_RS00350	STM14_5588	NA	0	Genic	WP_000131520.1	DUF905 domain-containing protein	FALSE	FALSE	FALSE	FALSE	TRUE	FALSE	FALSE
NC_016855.1	55058	AAGCGAAGGTGCGTCCCCTGATCGTCTTCAATGGCGACATT	1	1	1	1	0	0	0	0	gene5050	STM14_RS00350	STM14_5588	NA	0	Genic	WP_000131520.1	DUF905 domain-containing protein	FALSE	FALSE	FALSE	FALSE	TRUE	FALSE	FALSE
NC_016855.1	55060	TGTCGCCATTGAAGACGATCAGGGGACGCACCTTCGCTTGG	1	NA	1	1	1	NA	1	1	gene5050	STM14_RS00350	STM14_5588	NA	0	Genic	WP_000131520.1	DUF905 domain-containing protein	FALSE	FALSE	FALSE	FALSE	FALSE	TRUE	FALSE
NC_016855.1	55440	TATCGTGCCGTATTCCACAGAGAGCGTCCGCGAACTGGCGG	1	NA	1	1	1	NA	1	1	gene5051	STM14_RS00355	STM14_5589	NA	0	Genic	WP_000117513.1	hypothetical protein	FALSE	TRUE	FALSE	FALSE	FALSE	FALSE	FALSE
NC_016855.1	55500	GGCCGTCAGGGAGGGCGTGAACAACCAGATTCTGGAGCAGT	0	0	0	0	0	0	0	0	gene5051	STM14_RS00355	STM14_5589	NA	0	Genic	WP_000117513.1	hypothetical protein	FALSE	FALSE	FALSE	FALSE	FALSE	FALSE	TRUE
NC_016855.1	55586	TGTTGGCCACTGAGAACACGATCCACCCGGACTGGCCTGTC	1	NA	1	1	0	0	0	0	gene5051	STM14_RS00355	STM14_5589	NA	0	Genic	WP_000117513.1	hypothetical protein	FALSE	FALSE	FALSE	FALSE	TRUE	FALSE	FALSE
NC_016855.1	55587	GGACAGGCCAGTCCGGGTGGATCGTGTTCTCAGTGGCCAAC	1	NA	1	1	0	0	0	0	gene5051	STM14_RS00355	STM14_5589	NA	0	Genic	WP_000117513.1	hypothetical protein	FALSE	FALSE	FALSE	FALSE	TRUE	FALSE	FALSE
NC_016855.1	55749	AACTCCTGCACAGACTGGCGATCTGCTGGGCTATTCGCCCC	1	NA	1	1	0	0	0	0	gene5051	STM14_RS00355	STM14_5589	NA	0	Genic	WP_000117513.1	hypothetical protein	FALSE	FALSE	FALSE	FALSE	TRUE	FALSE	FALSE
NC_016855.1	55750	CGGGGCGAATAGCCCAGCAGATCGCCAGTCTGTGCAGGAGT	1	NA	1	1	0	0	0	0	gene5051	STM14_RS00355	STM14_5589	NA	0	Genic	WP_000117513.1	hypothetical protein	FALSE	FALSE	FALSE	FALSE	TRUE	FALSE	FALSE
NC_016855.1	55921	GTGTACGAGGCGGCGTGTCGAGAGGGCTGGAACAATAAACC	0	0	0	0	0	0	0	0	gene5051	STM14_RS00355	STM14_5589	NA	0	Genic	WP_000117513.1	hypothetical protein	FALSE	FALSE	FALSE	FALSE	FALSE	FALSE	TRUE
NC_016855.1	55955	ATAAACCGGAAGTGCGCGTGATCCGTAATTTGATCACCGAC	1	NA	1	1	0	0	0	0	gene5051	STM14_RS00355	STM14_5589	NA	0	Genic	WP_000117513.1	hypothetical protein	FALSE	FALSE	FALSE	FALSE	TRUE	FALSE	FALSE
NC_016855.1	55956	TGTCGGTGATCAAATTACGGATCACGCGCACTTCCGGTTTA	1	NA	1	1	0	0	0	0	gene5051	STM14_RS00355	STM14_5589	NA	0	Genic	WP_000117513.1	hypothetical protein	FALSE	FALSE	FALSE	FALSE	TRUE	FALSE	FALSE
NC_016855.1	55967	TGCGCGTGATCCGTAATTTGATCACCGACAGTCAGGTTTCC	1	NA	1	1	0	0	0	0	gene5051	STM14_RS00355	STM14_5589	NA	0	Genic	WP_000117513.1	hypothetical protein	FALSE	FALSE	FALSE	FALSE	TRUE	FALSE	FALSE
NC_016855.1	55968	TGGAAACCTGACTGTCGGTGATCAAATTACGGATCACGCGC	1	NA	1	1	0	0	0	0	gene5051	STM14_RS00355	STM14_5589	NA	0	Genic	WP_000117513.1	hypothetical protein	FALSE	FALSE	FALSE	FALSE	TRUE	FALSE	FALSE
NC_016855.1	56346	AACCGACACGATGGAGTCAGAGATAGAGGCCATCGAATGCG	1	NA	1	1	1	NA	NA	1	gene5051	STM14_RS00355	STM14_5589	NA	0	Genic	WP_000117513.1	hypothetical protein	FALSE	TRUE	FALSE	FALSE	FALSE	FALSE	FALSE
NC_016855.1	56499	TGAAACGGAAGATGAACCCGATCAGGTTCCGGTATATGAGC	1	1	1	1	0	0	0	0	gene5051	STM14_RS00355	STM14_5589	NA	0	Genic	WP_000117513.1	hypothetical protein	FALSE	FALSE	FALSE	FALSE	TRUE	FALSE	FALSE
NC_016855.1	56500	CGCTCATATACCGGAACCTGATCGGGTTCATCTTCCGTTTC	1	NA	1	1	0	0	0	0	gene5051	STM14_RS00355	STM14_5589	NA	0	Genic	WP_000117513.1	hypothetical protein	FALSE	FALSE	FALSE	FALSE	TRUE	FALSE	FALSE
NC_016855.1	56502	AACGGAAGATGAACCCGATCAGGTTCCGGTATATGAGCGCC	1	1	1	1	1	NA	NA	1	gene5051	STM14_RS00355	STM14_5589	NA	0	Genic	WP_000117513.1	hypothetical protein	FALSE	FALSE	FALSE	FALSE	FALSE	TRUE	FALSE
NC_016855.1	56787	GACGCTGTCGCAGGAGGGAAAACGTCTTGAAACGTTGCTAC	0	0	0	0	0	0	0	0	gene5051	STM14_RS00355	STM14_5589	NA	0	Genic	WP_000117513.1	hypothetical protein	FALSE	FALSE	FALSE	FALSE	FALSE	FALSE	TRUE
NC_016855.1	56826	ACCGGAGGGCTGGACACAGGACTTCACCACCTTTTTCACCC	0	0	0	0	0	0	0	0	gene5051	STM14_RS00355	STM14_5589	NA	0	Genic	WP_000117513.1	hypothetical protein	FALSE	FALSE	FALSE	FALSE	FALSE	FALSE	TRUE
NC_016855.1	57126	TGATGCGGCTGAACTGGCAGAGGACAAAATGCGTGACAACC	1	NA	1	1	1	NA	NA	1	gene5051	STM14_RS00355	STM14_5589	NA	0	Genic	WP_000117513.1	hypothetical protein	FALSE	TRUE	FALSE	FALSE	FALSE	FALSE	FALSE
NC_016855.1	57338	CCGCTGTATTGAGTACAATGATCCCCCAGGAATTCGAAGAC	1	NA	1	1	0	0	0	0	gene5052	psiB	STM14_5590	psiB	0	Genic	WP_010999943.1	conjugation system SOS inhibitor PsiB	FALSE	FALSE	FALSE	FALSE	TRUE	FALSE	FALSE
NC_016855.1	57339	AGTCTTCGAATTCCTGGGGGATCATTGTACTCAATACAGCG	1	NA	1	1	0	0	0	0	gene5052	psiB	STM14_5590	psiB	0	Genic	WP_010999943.1	conjugation system SOS inhibitor PsiB	FALSE	FALSE	FALSE	FALSE	TRUE	FALSE	FALSE
NC_016855.1	57451	GGCTGGGACATGAACGGCGAATATCGCAGTGAGTTTGGTGG	0	0	0	1	0	NA	0	0	gene5052	psiB	STM14_5590	psiB	0	Genic	WP_010999943.1	conjugation system SOS inhibitor PsiB	FALSE	FALSE	FALSE	FALSE	FALSE	FALSE	TRUE
NC_016855.1	57488	GTGGTTTTTTCCCGGTGCAGATCCGTTTCACGCCATCCCGC	1	1	1	1	0	0	0	0	gene5052	psiB	STM14_5590	psiB	0	Genic	WP_010999943.1	conjugation system SOS inhibitor PsiB	FALSE	FALSE	FALSE	FALSE	TRUE	FALSE	FALSE
NC_016855.1	57489	CGCGGGATGGCGTGAAACGGATCTGCACCGGGAAAAAACCA	1	1	1	1	0	0	0	0	gene5052	psiB	STM14_5590	psiB	0	Genic	WP_010999943.1	conjugation system SOS inhibitor PsiB	FALSE	FALSE	FALSE	FALSE	TRUE	FALSE	FALSE
NC_016855.1	57596	TGGCAGCGTGCGGATAACAGAGAACGGGCGACCGCTGACCG	1	1	1	1	1	NA	1	1	gene5052	psiB	STM14_5590	psiB	0	Genic	WP_010999943.1	conjugation system SOS inhibitor PsiB	FALSE	TRUE	FALSE	FALSE	FALSE	FALSE	FALSE
NC_016855.1	57705	CTGCGCCCTCCATCGCCAGAACGCTGATGATGCTGGCCTGA	0	0	0	0	0	0	0	0	gene5052	psiB	STM14_5590	psiB	0	Genic	WP_010999943.1	conjugation system SOS inhibitor PsiB	FALSE	FALSE	FALSE	FALSE	FALSE	FALSE	TRUE
NC_016855.1	57730	GCGATGGAGGGCGCAGCATGATCCACTCTTCACACGCCCTG	1	1	1	1	0	0	0	0	gene5052	psiB	STM14_5590	psiB	0	Genic	WP_010999943.1	conjugation system SOS inhibitor PsiB	FALSE	FALSE	FALSE	FALSE	TRUE	FALSE	FALSE
NC_016855.1	57731	CCAGGGCGTGTGAAGAGTGGATCATGCTGCGCCCTCCATCG	1	1	1	1	0	0	0	0	gene5053	STM14_RS00365	STM14_5591	NA	0	Genic	WP_000581933.1	plasmid SOS inhibition protein A	FALSE	FALSE	FALSE	FALSE	TRUE	FALSE	FALSE
NC_016855.1	57977	ACAGGTGGAAGAGGCGCTGGATCGCCTCATCTCCAGTCACG	1	1	1	1	0	0	0	0	gene5053	STM14_RS00365	STM14_5591	NA	0	Genic	WP_000581933.1	plasmid SOS inhibition protein A	FALSE	FALSE	FALSE	FALSE	TRUE	FALSE	FALSE
NC_016855.1	57978	CCGTGACTGGAGATGAGGCGATCCAGCGCCTCTTCCACCTG	1	1	1	1	0	0	0	0	gene5053	STM14_RS00365	STM14_5591	NA	0	Genic	WP_000581933.1	plasmid SOS inhibition protein A	FALSE	FALSE	FALSE	FALSE	TRUE	FALSE	FALSE
NC_016855.1	57983	ACTCCCCGTGACTGGAGATGAGGCGATCCAGCGCCTCTTCC	0	0	0	1	0	0	0	0	gene5053	STM14_RS00365	STM14_5591	NA	0	Genic	WP_000581933.1	plasmid SOS inhibition protein A	FALSE	FALSE	FALSE	FALSE	FALSE	FALSE	TRUE
NC_016855.1	58073	GGTGATACACGCGCGCACAGATCGCCGGATGCAGCGTGAGA	1	1	1	1	0	0	0	0	gene5053	STM14_RS00365	STM14_5591	NA	0	Genic	WP_000581933.1	plasmid SOS inhibition protein A	FALSE	FALSE	FALSE	FALSE	TRUE	FALSE	FALSE
NC_016855.1	58074	TTCTCACGCTGCATCCGGCGATCTGTGCGCGCGTGTATCAC	1	1	1	1	0	0	0	0	gene5053	STM14_RS00365	STM14_5591	NA	0	Genic	WP_000581933.1	plasmid SOS inhibition protein A	FALSE	FALSE	FALSE	FALSE	TRUE	FALSE	FALSE
NC_016855.1	58154	GCCCCAGCAGGTTCTGGCGCAGCAGCCAGGCATGTTCCAGC	0	0	0	0	0	0	0	0	gene5053	STM14_RS00365	STM14_5591	NA	0	Genic	WP_000581933.1	plasmid SOS inhibition protein A	FALSE	FALSE	FALSE	FALSE	FALSE	FALSE	TRUE
NC_016855.1	58455	ACGAACCGGAGGCCCGGGCGACTTCCCTGATAAAGCCCGTC	0	1	0	0	1	NA	0	1	gene5053	STM14_RS00365	STM14_5591	NA	0	Genic	WP_000581933.1	plasmid SOS inhibition protein A	FALSE	FALSE	FALSE	FALSE	FALSE	FALSE	TRUE
NC_016855.1	58503	GCAGACCGCCCGGCTGATGGATCAGCTGGAGGTACAAATCC	1	1	1	1	0	0	0	0	gene5053	STM14_RS00365	STM14_5591	NA	39	Downstream	WP_000581933.1	plasmid SOS inhibition protein A	FALSE	FALSE	FALSE	FALSE	TRUE	FALSE	FALSE
NC_016855.1	58504	CGGATTTGTACCTCCAGCTGATCCATCAGCCGGGCGGTCTG	1	1	1	1	0	0	0	0	gene5053	STM14_RS00365	STM14_5591	NA	40	Downstream	WP_000581933.1	plasmid SOS inhibition protein A	FALSE	FALSE	FALSE	FALSE	TRUE	FALSE	FALSE
NC_016855.1	58506	GACCGCCCGGCTGATGGATCAGCTGGAGGTACAAATCCGGC	1	1	1	1	1	NA	1	1	gene5053	STM14_RS00365	STM14_5591	NA	42	Downstream	WP_000581933.1	plasmid SOS inhibition protein A	FALSE	FALSE	FALSE	FALSE	FALSE	TRUE	FALSE
NC_016855.1	58739	ACACTCATGGCCGCACGATCAGCAGCGGCTACCAGCTGGCT	1	1	1	1	1	NA	1	1	gene5054	STM14_RS00370	NA	NA	235	Upstream	WP_001677523.1	DUF932 domain-containing protein	FALSE	FALSE	FALSE	FALSE	FALSE	TRUE	FALSE
NC_016855.1	58741	CCAGCTGGTAGCCGCTGCTGATCGTGCGGCCATGAGTGTCG	1	1	1	1	0	0	0	0	gene5054	STM14_RS00370	NA	NA	233	Upstream	WP_001677523.1	DUF932 domain-containing protein	FALSE	FALSE	FALSE	FALSE	TRUE	FALSE	FALSE
NC_016855.1	58742	GCGACACTCATGGCCGCACGATCAGCAGCGGCTACCAGCTG	1	1	1	1	0	0	0	0	gene5054	STM14_RS00370	NA	NA	232	Upstream	WP_001677523.1	DUF932 domain-containing protein	FALSE	FALSE	FALSE	FALSE	TRUE	FALSE	FALSE
NC_016855.1	58755	CTGCTGATCGTGCGGCCATGAGTGTCGCGTATGGTCAGGAA	1	1	1	1	1	NA	1	1	gene5054	STM14_RS00370	NA	NA	219	Upstream	WP_001677523.1	DUF932 domain-containing protein	FALSE	FALSE	FALSE	TRUE	FALSE	FALSE	FALSE
NC_016855.1	58764	ATCTGCGGCTTCCTGACCATACGCGACACTCATGGCCGCAC	1	1	1	1	1	NA	1	1	gene5054	STM14_RS00370	NA	NA	210	Upstream	WP_001677523.1	DUF932 domain-containing protein	FALSE	FALSE	TRUE	FALSE	FALSE	FALSE	FALSE
NC_016855.1	58783	GTATGGTCAGGAAGCCGCAGATCATTACGGTATTCAGTATG	1	1	1	1	0	0	0	0	gene5054	STM14_RS00370	NA	NA	191	Upstream	WP_001677523.1	DUF932 domain-containing protein	FALSE	FALSE	FALSE	FALSE	TRUE	FALSE	FALSE
NC_016855.1	58784	CCATACTGAATACCGTAATGATCTGCGGCTTCCTGACCATA	1	1	1	1	0	0	0	0	gene5054	STM14_RS00370	NA	NA	190	Upstream	WP_001677523.1	DUF932 domain-containing protein	FALSE	FALSE	FALSE	FALSE	TRUE	FALSE	FALSE
NC_016855.1	58830	TCCGGTCTGTACGTGACTGGATCACCGGCTTCACCGAGGGG	1	1	1	1	0	0	0	0	gene5054	STM14_RS00370	NA	NA	144	Upstream	WP_001677523.1	DUF932 domain-containing protein	FALSE	FALSE	FALSE	FALSE	TRUE	FALSE	FALSE
NC_016855.1	58831	TCCCCTCGGTGAAGCCGGTGATCCAGTCACGTACAGACCGG	1	1	1	1	0	0	0	0	gene5054	STM14_RS00370	NA	NA	143	Upstream	WP_001677523.1	DUF932 domain-containing protein	FALSE	FALSE	FALSE	FALSE	TRUE	FALSE	FALSE
NC_016855.1	59178	AGTCGTTCTTTGCCTGCCAGAGTCGTGTACGTGATTTAAGT	1	1	1	1	1	NA	1	1	gene5054	STM14_RS00370	NA	NA	0	Genic	WP_001677523.1	DUF932 domain-containing protein	FALSE	TRUE	FALSE	FALSE	FALSE	FALSE	FALSE
NC_016855.1	59363	ACAAATGGACTGGTATGCGGATCATTTTGGTGAAATACGTG	1	1	1	1	0	0	0	0	gene5055	STM14_RS25805	#N/A	#N/A	0	Genic	WP_077679772.1	DUF932 domain-containing protein	FALSE	FALSE	FALSE	FALSE	TRUE	FALSE	FALSE
NC_016855.1	59364	ACACGTATTTCACCAAAATGATCCGCATACCAGTCCATTTG	1	1	1	1	0	0	0	0	gene5055	STM14_RS25805	#N/A	#N/A	0	Genic	WP_077679772.1	DUF932 domain-containing protein	FALSE	FALSE	FALSE	FALSE	TRUE	FALSE	FALSE
NC_016855.1	59443	GGGATTATGAGGTTATGGGGATCTTCGATAAAGCCACCGAA	1	1	1	1	0	0	0	0	gene5056	STM14_RS00375	#N/A	#N/A	0	Genic	WP_001677522.1	DUF932 domain-containing protein	FALSE	FALSE	FALSE	FALSE	TRUE	FALSE	FALSE
NC_016855.1	59444	TTTCGGTGGCTTTATCGAAGATCCCCATAACCTCATAATCC	1	1	1	1	0	0	0	0	gene5056	STM14_RS00375	#N/A	#N/A	0	Genic	WP_001677522.1	DUF932 domain-containing protein	FALSE	FALSE	FALSE	FALSE	TRUE	FALSE	FALSE
NC_016855.1	59680	AGAGTGGGTTACCCGGCAGGAATGCCCCGGAAAAAACACCC	0	0	0	0	0	0	0	0	gene5056	STM14_RS00375	#N/A	#N/A	100	Downstream	WP_001677522.1	DUF932 domain-containing protein	FALSE	FALSE	FALSE	FALSE	FALSE	FALSE	TRUE
NC_016855.1	59703	GCCCCGGAAAAAACACCCGGATCAGGGCAGTTACCGGTATT	1	1	1	1	0	0	0	0	gene5056	STM14_RS00375	#N/A	#N/A	123	Downstream	WP_001677522.1	DUF932 domain-containing protein	FALSE	FALSE	FALSE	FALSE	TRUE	FALSE	FALSE
NC_016855.1	59704	TAATACCGGTAACTGCCCTGATCCGGGTGTTTTTTCCGGGG	1	1	1	1	0	0	0	0	gene5056	STM14_RS00375	#N/A	#N/A	124	Downstream	WP_001677522.1	DUF932 domain-containing protein	FALSE	FALSE	FALSE	FALSE	TRUE	FALSE	FALSE
NC_016855.1	59706	CCGGAAAAAACACCCGGATCAGGGCAGTTACCGGTATTAAT	1	1	1	1	1	NA	1	1	gene5056	STM14_RS00375	#N/A	#N/A	126	Downstream	WP_001677522.1	DUF932 domain-containing protein	FALSE	FALSE	FALSE	FALSE	FALSE	TRUE	FALSE
NC_016855.1	59787	GCTTTACTTATGTTATTATGACTTACATTCACGAAACTGTT	0	0	0	0	0	0	0	0	gene5056	STM14_RS00375	#N/A	#N/A	207	Downstream	WP_001677522.1	DUF932 domain-containing protein	FALSE	FALSE	FALSE	FALSE	FALSE	FALSE	TRUE
NC_016855.1	59934	TGTGCCAGCGATAAAAACGGATCTGACAGGGTGGAAGAAGA	1	NA	1	1	0	0	0	0	gene5057	STM14_RS00380	STM14_5592	NA	169	Downstream	WP_001526856.1	lytic transglycosylase	FALSE	FALSE	FALSE	FALSE	TRUE	FALSE	FALSE
NC_016855.1	59935	ATCTTCTTCCACCCTGTCAGATCCGTTTTTATCGCTGGCAC	1	1	1	1	0	0	0	0	gene5057	STM14_RS00380	STM14_5592	NA	168	Downstream	WP_001526856.1	lytic transglycosylase	FALSE	FALSE	FALSE	FALSE	TRUE	FALSE	FALSE
NC_016855.1	60102	TTGCCGGATACAAAAAGGGGATCATCGGGCGGGAGTCTGCC	1	NA	1	1	0	0	0	0	gene5057	STM14_RS00380	STM14_5592	NA	1	Downstream	WP_001526856.1	lytic transglycosylase	FALSE	FALSE	FALSE	FALSE	TRUE	FALSE	FALSE
NC_016855.1	60103	AGGCAGACTCCCGCCCGATGATCCCCTTTTTGTATCCGGCA	1	1	1	1	0	0	0	0	gene5057	STM14_RS00380	STM14_5592	NA	0	Genic	WP_001526856.1	lytic transglycosylase	FALSE	FALSE	FALSE	FALSE	TRUE	FALSE	FALSE
NC_016855.1	60146	TTTTACTTTGTTTTATCGCGATCCAGATTCGGTGTACATCA	1	NA	1	1	0	0	0	0	gene5057	STM14_RS00380	STM14_5592	NA	0	Genic	WP_001526856.1	lytic transglycosylase	FALSE	FALSE	FALSE	FALSE	TRUE	FALSE	FALSE
NC_016855.1	60147	CTGATGTACACCGAATCTGGATCGCGATAAAACAAAGTAAA	1	1	1	1	0	0	0	0	gene5057	STM14_RS00380	STM14_5592	NA	0	Genic	WP_001526856.1	lytic transglycosylase	FALSE	FALSE	FALSE	FALSE	TRUE	FALSE	FALSE
NC_016855.1	60310	GTGTAAATATTCAGGCAGGGATCGGAGACAAGTTGTTCCGG	1	1	1	1	0	0	0	0	gene5057	STM14_RS00380	STM14_5592	NA	0	Genic	WP_001526856.1	lytic transglycosylase	FALSE	FALSE	FALSE	FALSE	TRUE	FALSE	FALSE
NC_016855.1	60311	ACCGGAACAACTTGTCTCCGATCCCTGCCTGAATATTTACA	1	1	1	1	0	0	0	0	gene5057	STM14_RS00380	STM14_5592	NA	0	Genic	WP_001526856.1	lytic transglycosylase	FALSE	FALSE	FALSE	FALSE	TRUE	FALSE	FALSE
NC_016855.1	60475	ATCGCCCGCAGTAAATCCGGATCTATTTTATAGTCTCTCCC	1	NA	1	1	0	0	0	0	gene5057	STM14_RS00380	STM14_5592	NA	0	Genic	WP_001526856.1	lytic transglycosylase	FALSE	FALSE	FALSE	FALSE	TRUE	FALSE	FALSE
NC_016855.1	60476	CGGGAGAGACTATAAAATAGATCCGGATTTACTGCGGGCGA	1	1	1	1	0	0	0	0	gene5057	STM14_RS00380	STM14_5592	NA	0	Genic	WP_001526856.1	lytic transglycosylase	FALSE	FALSE	FALSE	FALSE	TRUE	FALSE	FALSE
NC_016855.1	60502	TTATAGTCTCTCCCGGCCAGATCAAAACAGTCAGCGGCATG	1	1	1	1	0	0	0	0	gene5057	STM14_RS00380	STM14_5592	NA	0	Genic	WP_001526856.1	lytic transglycosylase	FALSE	FALSE	FALSE	FALSE	TRUE	FALSE	FALSE
NC_016855.1	60503	CCATGCCGCTGACTGTTTTGATCTGGCCGGGAGAGACTATA	1	1	1	1	0	0	0	0	gene5057	STM14_RS00380	STM14_5592	NA	0	Genic	WP_001526856.1	lytic transglycosylase	FALSE	FALSE	FALSE	FALSE	TRUE	FALSE	FALSE
NC_016855.1	60801	GGCACCGCTATGACGACGCTATACAGGGGTAGTACTGACTA	0	0	0	0	0	0	0	0	gene5058	STM14_RS24320	#N/A	#N/A	0	Genic			FALSE	FALSE	FALSE	FALSE	FALSE	FALSE	TRUE
NC_016855.1	60927	AGGGGTGTTACCCCTTACAGAGTGCTCCTGAATCCGGAGTT	1	1	1	1	1	NA	NA	1	gene5058	STM14_RS24320	#N/A	#N/A	0	Genic			FALSE	TRUE	FALSE	FALSE	FALSE	FALSE	FALSE
NC_016855.1	61251	GCCAAAATTTTAGGTATAGGATCTCTCAGCCCTCATGTCGC	1	1	1	1	0	0	0	0	gene5059	STM14_RS00385	STM14_5593	traM	0	Genic	WP_001151546.1	conjugal transfer protein TraM	FALSE	FALSE	FALSE	FALSE	TRUE	FALSE	FALSE
NC_016855.1	61252	GGCGACATGAGGGCTGAGAGATCCTATACCTAAAATTTTGG	1	1	1	1	0	0	0	0	gene5059	STM14_RS00385	STM14_5593	traM	0	Genic	WP_001151546.1	conjugal transfer protein TraM	FALSE	FALSE	FALSE	FALSE	TRUE	FALSE	FALSE
NC_016855.1	61334	CAAAGAAAAAGTATCTTCAGAGATGGAAAGATTTTTCCATG	1	1	1	1	1	NA	NA	1	gene5059	STM14_RS00385	STM14_5593	traM	0	Genic	WP_001151546.1	conjugal transfer protein TraM	FALSE	TRUE	FALSE	FALSE	FALSE	FALSE	FALSE
NC_016855.1	61412	GTTTAAATAAAAGTATGTTGATCTATAAAAATATAGTGACA	1	1	1	1	0	0	0	0	gene5059	STM14_RS00385	STM14_5593	traM	44	Downstream	WP_001151546.1	conjugal transfer protein TraM	FALSE	FALSE	FALSE	FALSE	TRUE	FALSE	FALSE
NC_016855.1	61413	TTGTCACTATATTTTTATAGATCAACATACTTTTATTTAAA	1	1	1	1	0	0	0	0	gene5059	STM14_RS00385	STM14_5593	traM	45	Downstream	WP_001151546.1	conjugal transfer protein TraM	FALSE	FALSE	FALSE	FALSE	TRUE	FALSE	FALSE
NC_016855.1	61574	GGTTCCTATGTGTCCGACGGATCGTAGAGAAAGAACACTCG	1	1	1	1	0	0	0	0	gene5060	STM14_RS00390	STM14_5595	NA	0	Genic	WP_000336297.1	hypothetical protein	FALSE	FALSE	FALSE	FALSE	TRUE	FALSE	FALSE
NC_016855.1	61575	GCGAGTGTTCTTTCTCTACGATCCGTCGGACACATAGGAAC	1	1	1	1	0	0	0	0	gene5060	STM14_RS00390	STM14_5595	NA	0	Genic	WP_000336297.1	hypothetical protein	FALSE	FALSE	FALSE	FALSE	TRUE	FALSE	FALSE
NC_016855.1	61733	TGAACTCTTCTCTAAAGAGGATCAGCCTCTTTCGGGAGATA	1	1	1	1	0	0	0	0	gene5060	STM14_RS00390	STM14_5595	NA	0	Genic	WP_000336297.1	hypothetical protein	FALSE	FALSE	FALSE	FALSE	TRUE	FALSE	FALSE
NC_016855.1	61734	CTATCTCCCGAAAGAGGCTGATCCTCTTTAGAGAAGAGTTC	1	1	1	1	0	0	0	0	gene5060	STM14_RS00390	STM14_5595	NA	0	Genic	WP_000336297.1	hypothetical protein	FALSE	FALSE	FALSE	FALSE	TRUE	FALSE	FALSE
NC_016855.1	61736	ACTCTTCTCTAAAGAGGATCAGCCTCTTTCGGGAGATAGTT	1	1	1	1	NA	NA	NA	1	gene5060	STM14_RS00390	STM14_5595	NA	0	Genic	WP_000336297.1	hypothetical protein	FALSE	FALSE	FALSE	FALSE	FALSE	TRUE	FALSE
NC_016855.1	61940	GCAGATAAATTTATTTCCAGATCATCCATTTTTTTCTCCTG	1	1	1	1	0	0	0	0	gene5060	STM14_RS00390	STM14_5595	NA	0	Genic	WP_000336297.1	hypothetical protein	FALSE	FALSE	FALSE	FALSE	TRUE	FALSE	FALSE
NC_016855.1	61941	TCAGGAGAAAAAAATGGATGATCTGGAAATAAATTTATCTG	1	1	1	1	0	0	0	0	gene5060	STM14_RS00390	STM14_5595	NA	0	Genic	WP_000336297.1	hypothetical protein	FALSE	FALSE	FALSE	FALSE	TRUE	FALSE	FALSE
NC_016855.1	62103	GAATTAGGTATTACTATCAGAGCATCAGAAGACAGAATCAA	1	NA	1	1	1	NA	NA	1	gene5060	STM14_RS00390	STM14_5595	NA	0	Genic	WP_000336297.1	hypothetical protein	FALSE	TRUE	FALSE	FALSE	FALSE	FALSE	FALSE
NC_016855.1	62331	TTTATTAGTCGTGTAAGCAGAGGTGAATTTGTGAGGAGGAG	1	NA	1	1	1	NA	NA	1	gene5061	STM14_RS24325	STM14_5596	traY	0	Genic	WP_001697172.1	conjugal transfer protein TraY	FALSE	TRUE	FALSE	FALSE	FALSE	FALSE	FALSE
NC_016855.1	62432	CCGTCTTATCAGGGCTAAAGATCGGAGTGGAAGAAGTAAAA	1	NA	1	1	0	0	0	0	gene5061	STM14_RS24325	STM14_5596	traY	0	Genic	WP_001697172.1	conjugal transfer protein TraY	FALSE	FALSE	FALSE	FALSE	TRUE	FALSE	FALSE
NC_016855.1	62433	GTTTTACTTCTTCCACTCCGATCTTTAGCCCTGATAAGACG	1	NA	1	1	0	0	0	0	gene5061	STM14_RS24325	STM14_5596	traY	0	Genic	WP_001697172.1	conjugal transfer protein TraY	FALSE	FALSE	FALSE	FALSE	TRUE	FALSE	FALSE
NC_016855.1	62480	AGTTCAGATTCGTCTGAGGGATCATCTGAAACGATATCCGG	1	NA	1	1	0	0	0	0	gene5061	STM14_RS24325	STM14_5596	traY	0	Genic	WP_001697172.1	conjugal transfer protein TraY	FALSE	FALSE	FALSE	FALSE	TRUE	FALSE	FALSE
NC_016855.1	62481	TCCGGATATCGTTTCAGATGATCCCTCAGACGAATCTGAAC	1	NA	1	1	0	0	0	0	gene5061	STM14_RS24325	STM14_5596	traY	0	Genic	WP_001697172.1	conjugal transfer protein TraY	FALSE	FALSE	FALSE	FALSE	TRUE	FALSE	FALSE
NC_016855.1	62546	GGAGGTAATTGAAGAAACAGAGTCCACATTTAAAGAGATTT	1	NA	1	1	1	NA	NA	1	gene5061	STM14_RS24325	STM14_5596	traY	0	Genic	WP_001697172.1	conjugal transfer protein TraY	FALSE	TRUE	FALSE	FALSE	FALSE	FALSE	FALSE
NC_016855.1	62715	TGAAACTTGCCCGCGCAGTGATCCCGGCGGCAGTACTGATA	1	1	1	1	0	0	0	0	gene5062	STM14_RS00395	STM14_5597	traA	0	Genic	WP_001274201.1	type IV conjugative transfer system pilin TraA	FALSE	FALSE	FALSE	FALSE	TRUE	FALSE	FALSE
NC_016855.1	62716	ATATCAGTACTGCCGCCGGGATCACTGCGCGGGCAAGTTTC	1	1	1	1	0	0	0	0	gene5062	STM14_RS00395	STM14_5597	traA	0	Genic	WP_001274201.1	type IV conjugative transfer system pilin TraA	FALSE	FALSE	FALSE	FALSE	TRUE	FALSE	FALSE
NC_016855.1	62968	ATGGTCTTATTTCCTGTCAGAGGCCGACGACAGCCATACCA	1	1	1	1	1	NA	NA	1	gene5062	STM14_RS00395	STM14_5597	traA	0	Genic	WP_001274201.1	type IV conjugative transfer system pilin TraA	FALSE	TRUE	FALSE	FALSE	FALSE	FALSE	FALSE
NC_016855.1	63047	CGGAAACACTGACCAACCAGAGCCGCTGGTTTGGCCTGCCG	1	1	1	1	1	NA	NA	1	gene5063	STM14_RS00400	STM14_5598	traL	0	Genic	WP_000012129.1	type IV conjugative transfer system protein TraL	FALSE	TRUE	FALSE	FALSE	FALSE	FALSE	FALSE
NC_016855.1	64010	TTCGGGTCGGTGTTGCTGACAGCAATGTTCGCCTGACCGCC	0	0	0	0	0	0	0	0	gene5065	STM14_RS00410	STM14_5600	traK	0	Genic	WP_001230719.1	type-F conjugative transfer system secretin TraK	FALSE	FALSE	FALSE	FALSE	FALSE	FALSE	TRUE
NC_016855.1	64155	GCGCTCCGTCTCCAGAATGAAGGTGAACGGCTTTTTACTGA	0	0	0	0	0	0	0	0	gene5065	STM14_RS00410	STM14_5600	traK	0	Genic	WP_001230719.1	type-F conjugative transfer system secretin TraK	FALSE	FALSE	FALSE	FALSE	FALSE	FALSE	TRUE
NC_016855.1	64158	GTAAAAAGCCGTTCACCTTCATTCTGGAGACGGAGCGCGGG	0	0	0	0	0	0	0	0	gene5065	STM14_RS00410	STM14_5600	traK	0	Genic	WP_001230719.1	type-F conjugative transfer system secretin TraK	FALSE	FALSE	FALSE	FALSE	FALSE	FALSE	TRUE
NC_016855.1	64362	TGCCTGCCGGCTGGTATCAGATCCCCGTCACGAAAGAAGCG	1	NA	1	1	0	0	0	0	gene5065	STM14_RS00410	STM14_5600	traK	0	Genic	WP_001230719.1	type-F conjugative transfer system secretin TraK	FALSE	FALSE	FALSE	FALSE	TRUE	FALSE	FALSE
NC_016855.1	64363	GCGCTTCTTTCGTGACGGGGATCTGATACCAGCCGGCAGGC	1	NA	1	1	0	0	0	0	gene5065	STM14_RS00410	STM14_5600	traK	0	Genic	WP_001230719.1	type-F conjugative transfer system secretin TraK	FALSE	FALSE	FALSE	FALSE	TRUE	FALSE	FALSE
NC_016855.1	64444	GTGGACCGGCAATCACCTGAAACTGGTACGGTTTGCTGTGG	0	0	0	0	0	0	0	0	gene5065	STM14_RS00410	STM14_5600	traK	0	Genic	WP_001230719.1	type-F conjugative transfer system secretin TraK	FALSE	FALSE	FALSE	FALSE	FALSE	FALSE	TRUE
NC_016855.1	64466	CTGGTACGGTTTGCTGTGGAAAATAAAATGCCGTCAGCCCT	0	0	0	0	0	0	0	0	gene5065	STM14_RS00410	STM14_5600	traK	0	Genic	WP_001230719.1	type-F conjugative transfer system secretin TraK	FALSE	FALSE	FALSE	FALSE	FALSE	FALSE	TRUE
NC_016855.1	64531	TGACGGGCTGGCTGAACATCACGGCGCGGGTTCCGGGCTGC	0	0	0	0	0	0	0	0	gene5065	STM14_RS00410	STM14_5600	traK	0	Genic	WP_001230719.1	type-F conjugative transfer system secretin TraK	FALSE	FALSE	FALSE	FALSE	FALSE	FALSE	TRUE
NC_016855.1	64749	TGGCAACGGGACGGCCGCAGAGCAGGAGCCGGTACCGGATA	1	NA	1	1	1	NA	NA	1	gene5066	STM14_RS00415	STM14_5601	NA	0	Genic	WP_000146700.1	conjugal transfer pilus assembly protein TraB	FALSE	TRUE	FALSE	FALSE	FALSE	FALSE	FALSE
NC_016855.1	64971	CGCCCTGGCCGAACAGGTGAAGGCCCTGGGAGCGAACCCGG	0	0	0	0	0	0	0	0	gene5066	STM14_RS00415	STM14_5601	NA	0	Genic	WP_000146700.1	conjugal transfer pilus assembly protein TraB	FALSE	FALSE	FALSE	FALSE	FALSE	FALSE	TRUE
NC_016855.1	64981	GAACAGGTGAAGGCCCTGGGAGCGAACCCGGTGACGACCAC	0	0	0	0	0	0	0	0	gene5066	STM14_RS00415	STM14_5601	NA	0	Genic	WP_000146700.1	conjugal transfer pilus assembly protein TraB	FALSE	FALSE	FALSE	FALSE	FALSE	FALSE	TRUE
NC_016855.1	65021	CAGGAGAGCCCGTGCCGCATACACCTGTCTCACCGCCCGGT	1	NA	1	1	1	1	NA	1	gene5066	STM14_RS00415	STM14_5601	NA	0	Genic	WP_000146700.1	conjugal transfer pilus assembly protein TraB	FALSE	FALSE	TRUE	FALSE	FALSE	FALSE	FALSE
NC_016855.1	65030	TCCTTCCGGACCGGGCGGTGAGACAGGTGTATGCGGCACGG	1	1	1	1	1	NA	NA	1	gene5066	STM14_RS00415	STM14_5601	NA	0	Genic	WP_000146700.1	conjugal transfer pilus assembly protein TraB	FALSE	FALSE	FALSE	TRUE	FALSE	FALSE	FALSE
NC_016855.1	65277	TGGCATCCGCTCCTTCGATCAGCATGGTTTTTGCAAAACTC	1	1	1	1	1	NA	NA	1	gene5066	STM14_RS00415	STM14_5601	NA	0	Genic	WP_000146700.1	conjugal transfer pilus assembly protein TraB	FALSE	FALSE	FALSE	FALSE	FALSE	TRUE	FALSE
NC_016855.1	65279	GTTTTGCAAAAACCATGCTGATCGAAGGAGCGGATGCCAAT	1	NA	1	1	0	0	0	0	gene5066	STM14_RS00415	STM14_5601	NA	0	Genic	WP_000146700.1	conjugal transfer pilus assembly protein TraB	FALSE	FALSE	FALSE	FALSE	TRUE	FALSE	FALSE
NC_016855.1	65280	CATTGGCATCCGCTCCTTCGATCAGCATGGTTTTTGCAAAA	1	1	1	1	0	0	0	0	gene5066	STM14_RS00415	STM14_5601	NA	0	Genic	WP_000146700.1	conjugal transfer pilus assembly protein TraB	FALSE	FALSE	FALSE	FALSE	TRUE	FALSE	FALSE
NC_016855.1	65616	TTTTGTGGACGGTATCGGCCAGGGGATGGAGCGGGCATCCC	0	0	0	0	0	0	0	1	gene5066	STM14_RS00415	STM14_5601	NA	0	Genic	WP_000146700.1	conjugal transfer pilus assembly protein TraB	FALSE	FALSE	FALSE	FALSE	FALSE	FALSE	TRUE
NC_016855.1	65777	CCGAGCAGTATCACCCGGTGATCCCGATTGGTGCCGGTAAT	1	1	1	1	0	0	0	0	gene5066	STM14_RS00415	STM14_5601	NA	0	Genic	WP_000146700.1	conjugal transfer pilus assembly protein TraB	FALSE	FALSE	FALSE	FALSE	TRUE	FALSE	FALSE
NC_016855.1	65778	CATTACCGGCACCAATCGGGATCACCGGGTGATACTGCTCG	1	1	1	1	0	0	0	0	gene5066	STM14_RS00415	STM14_5601	NA	0	Genic	WP_000146700.1	conjugal transfer pilus assembly protein TraB	FALSE	FALSE	FALSE	FALSE	TRUE	FALSE	FALSE
NC_016855.1	65887	CGTCACCGGAAGGAGGATGAAAATGCGGAAAGCCCGGTGCC	0	0	0	0	0	0	0	0	gene5066	STM14_RS00415	STM14_5601	NA	0	Genic	WP_000146700.1	conjugal transfer pilus assembly protein TraB	FALSE	FALSE	FALSE	FALSE	FALSE	FALSE	TRUE
NC_016855.1	65922	AGCCGTTCATATGGCTGTCGACTGACGGAGGTATAGGCACC	0	0	0	0	0	0	0	0	gene5066	STM14_RS00415	STM14_5601	NA	0	Genic	WP_000146700.1	conjugal transfer pilus assembly protein TraB	FALSE	FALSE	FALSE	FALSE	FALSE	FALSE	TRUE
NC_016855.1	66438	ATACCGCGGTGGCAGTAATGATCGGAGACCGGCCGTACCGT	1	1	1	1	0	0	0	0	gene5067	STM14_RS00420	STM14_5602	traP	0	Genic	WP_000527896.1	conjugal transfer protein TraP	FALSE	FALSE	FALSE	FALSE	TRUE	FALSE	FALSE
NC_016855.1	66439	GACGGTACGGCCGGTCTCCGATCATTACTGCCACCGCGGTA	1	1	1	1	0	0	0	0	gene5067	STM14_RS00420	STM14_5602	traP	0	Genic	WP_000527896.1	conjugal transfer protein TraP	FALSE	FALSE	FALSE	FALSE	TRUE	FALSE	FALSE
NC_016855.1	66859	GCGCGCCACAGAAAGGGATCAGGCATGAAATCCGGTTCATG	1	1	1	1	1	NA	NA	1	gene5069	STM14_RS00430	STM14_5604	traV	0	Genic	WP_001079995.1	type IV conjugative transfer system protein TraV	FALSE	FALSE	FALSE	FALSE	FALSE	TRUE	FALSE
NC_016855.1	66861	TGAACCGGATTTCATGCCTGATCCCTTTCTGTGGCGCGCTT	1	1	1	1	0	0	0	0	gene5069	STM14_RS00430	STM14_5604	traV	0	Genic	WP_001079995.1	type IV conjugative transfer system protein TraV	FALSE	FALSE	FALSE	FALSE	TRUE	FALSE	FALSE
NC_016855.1	66862	GAAGCGCGCCACAGAAAGGGATCAGGCATGAAATCCGGTTC	1	1	1	1	0	0	0	0	gene5069	STM14_RS00430	STM14_5604	traV	0	Genic	WP_001079995.1	type IV conjugative transfer system protein TraV	FALSE	FALSE	FALSE	FALSE	TRUE	FALSE	FALSE
NC_016855.1	67097	ACCGTCACTCTACCCGTCGCAAAGACCGTGGCCGCCCCGCG	0	0	0	0	0	0	0	0	gene5069	STM14_RS00430	STM14_5604	traV	0	Genic	WP_001079995.1	type IV conjugative transfer system protein TraV	FALSE	FALSE	FALSE	FALSE	FALSE	FALSE	TRUE
NC_016855.1	67130	GCCCCGCGTTCCGGGCAGAAACCGCCGGCACCACACCCGCT	0	NA	0	0	0	0	0	0	gene5069	STM14_RS00430	STM14_5604	traV	0	Genic	WP_001079995.1	type IV conjugative transfer system protein TraV	FALSE	FALSE	FALSE	FALSE	FALSE	FALSE	TRUE
NC_016855.1	67230	TGCCGCCCCGTCCACTGAGAACCAGGGAGCAGACGGCGGCG	0	0	0	0	0	0	0	0	gene5069	STM14_RS00430	STM14_5604	traV	0	Genic	WP_001079995.1	type IV conjugative transfer system protein TraV	FALSE	FALSE	FALSE	FALSE	FALSE	FALSE	TRUE
NC_016855.1	67705	TTTCAGCGTCTGATTTATGCATAATGCCTGCCCTGTTTTTC	0	0	0	1	0	NA	0	1	gene5070	STM14_RS00435	STM14_5605	traR	0	Genic	WP_001278699.1	conjugal transfer protein TraR	TRUE	FALSE	FALSE	FALSE	FALSE	FALSE	FALSE
NC_016855.1	67708	AAACAGGGCAGGCATTATGCATAAATCAGACGCTGAAAAAA	0	0	0	1	0	0	0	1	gene5071	STM14_RS00440	STM14_5606	NA	0	Genic	WP_000549562.1	hypothetical protein	TRUE	FALSE	FALSE	FALSE	FALSE	FALSE	FALSE
NC_016855.1	68074	CATTACTGCTCTCCCACCAGAGACGCAGGATGTCGTCTTCA	1	NA	1	1	1	NA	NA	1	gene5071	STM14_RS00440	STM14_5606	NA	0	Genic	WP_000549562.1	hypothetical protein	FALSE	TRUE	FALSE	FALSE	FALSE	FALSE	FALSE
NC_016855.1	68422	CAGACGGAAGGAGCCAGCAGAGCAAAAACATGAAGACCTGC	1	NA	1	1	1	NA	1	1	gene5072	STM14_RS00445	NA	NA	0	Genic	WP_001239255.1	hypothetical protein	FALSE	TRUE	FALSE	FALSE	FALSE	FALSE	FALSE
NC_016855.1	68657	AATCGGCACAGGCCAATCAGATCCTCGGCGAGATGAGCTTC	1	NA	1	1	0	0	0	0	gene5073	STM14_RS00450	STM14_5607	traC	0	Genic	WP_000793310.1	type IV secretion system protein TraC	FALSE	FALSE	FALSE	FALSE	TRUE	FALSE	FALSE
NC_016855.1	68658	GGAAGCTCATCTCGCCGAGGATCTGATTGGCCTGTGCCGAT	1	NA	1	1	0	0	0	0	gene5073	STM14_RS00450	STM14_5607	traC	0	Genic	WP_000793310.1	type IV secretion system protein TraC	FALSE	FALSE	FALSE	FALSE	TRUE	FALSE	FALSE
NC_016855.1	68985	CTACTACATGAAAGCCGCAGAGACTCACTTTCCGTTACCGG	1	NA	1	1	1	1	NA	1	gene5073	STM14_RS00450	STM14_5607	traC	0	Genic	WP_000793310.1	type IV secretion system protein TraC	FALSE	TRUE	FALSE	FALSE	FALSE	FALSE	FALSE
NC_016855.1	69540	AGCGAACCTGAAGTACATGGATCTGGAGAAGAAGTCGAAGA	1	NA	1	1	0	0	0	0	gene5073	STM14_RS00450	STM14_5607	traC	0	Genic	WP_000793310.1	type IV secretion system protein TraC	FALSE	FALSE	FALSE	FALSE	TRUE	FALSE	FALSE
NC_016855.1	69541	GTCTTCGACTTCTTCTCCAGATCCATGTACTTCAGGTTCGC	1	NA	1	1	0	0	0	0	gene5073	STM14_RS00450	STM14_5607	traC	0	Genic	WP_000793310.1	type IV secretion system protein TraC	FALSE	FALSE	FALSE	FALSE	TRUE	FALSE	FALSE
NC_016855.1	70382	TTCTGGAAAACGCCCGCACGAGCGAACAGTATGCGGAGTCA	0	NA	0	1	1	0	NA	0	gene5073	STM14_RS00450	STM14_5607	traC	0	Genic	WP_000793310.1	type IV secretion system protein TraC	FALSE	FALSE	FALSE	TRUE	FALSE	FALSE	FALSE
NC_016855.1	70391	GATACCGGGTGACTCCGCATACTGTTCGCTCGTGCGGGCGT	1	NA	1	1	1	NA	1	1	gene5073	STM14_RS00450	STM14_5607	traC	0	Genic	WP_000793310.1	type IV secretion system protein TraC	FALSE	FALSE	TRUE	FALSE	FALSE	FALSE	FALSE
NC_016855.1	70649	ACCTCAAAAAGCTGAACGTGATCGACGAAGGCTGGCGTCTG	1	NA	1	1	0	0	0	0	gene5073	STM14_RS00450	STM14_5607	traC	0	Genic	WP_000793310.1	type IV secretion system protein TraC	FALSE	FALSE	FALSE	FALSE	TRUE	FALSE	FALSE
NC_016855.1	70650	GCAGACGCCAGCCTTCGTCGATCACGTTCAGCTTTTTGAGG	1	NA	1	1	0	0	0	0	gene5073	STM14_RS00450	STM14_5607	traC	0	Genic	WP_000793310.1	type IV secretion system protein TraC	FALSE	FALSE	FALSE	FALSE	TRUE	FALSE	FALSE
NC_016855.1	70850	ACAAAATTATCCTCAAACAGAGCGCCAAAGAATTCGCGAAA	1	NA	1	1	1	NA	NA	1	gene5073	STM14_RS00450	STM14_5607	traC	0	Genic	WP_000793310.1	type IV secretion system protein TraC	FALSE	TRUE	FALSE	FALSE	FALSE	FALSE	FALSE
NC_016855.1	70890	ATACAACCAGCTGTATCCGGATCAGTTCCCGCAGCTACACC	1	NA	1	1	0	0	0	0	gene5073	STM14_RS00450	STM14_5607	traC	0	Genic	WP_000793310.1	type IV secretion system protein TraC	FALSE	FALSE	FALSE	FALSE	TRUE	FALSE	FALSE
NC_016855.1	70891	CGGTGTAGCTGCGGGAACTGATCCGGATACAGCTGGTTGTA	1	NA	1	1	0	0	0	0	gene5073	STM14_RS00450	STM14_5607	traC	0	Genic	WP_000793310.1	type IV secretion system protein TraC	FALSE	FALSE	FALSE	FALSE	TRUE	FALSE	FALSE
NC_016855.1	70893	CAACCAGCTGTATCCGGATCAGTTCCCGCAGCTACACCGGG	1	NA	1	1	1	NA	NA	1	gene5073	STM14_RS00450	STM14_5607	traC	0	Genic	WP_000793310.1	type IV secretion system protein TraC	FALSE	FALSE	FALSE	FALSE	FALSE	TRUE	FALSE
NC_016855.1	71535	CGCCGGATATCACCCGGGAGATCCAGCAGGATATTGCCCGG	1	NA	1	1	0	0	0	0	gene5074	STM14_RS00455	STM14_5608	trbI	0	Genic	WP_000105164.1	type-F conjugative transfer system protein TrbI	FALSE	FALSE	FALSE	FALSE	TRUE	FALSE	FALSE
NC_016855.1	71536	GCCGGGCAATATCCTGCTGGATCTCCCGGGTGATATCCGGC	1	NA	1	1	0	0	0	0	gene5074	STM14_RS00455	STM14_5608	trbI	0	Genic	WP_000105164.1	type-F conjugative transfer system protein TrbI	FALSE	FALSE	FALSE	FALSE	TRUE	FALSE	FALSE
NC_016855.1	71569	TGCCCGGCGTATGAGGGCAGAGCCGTGAAATGGCGGGGGCT	1	NA	1	1	1	NA	NA	NA	gene5074	STM14_RS00455	STM14_5608	trbI	0	Genic	WP_000105164.1	type-F conjugative transfer system protein TrbI	FALSE	TRUE	FALSE	FALSE	FALSE	FALSE	FALSE
NC_016855.1	71589	CCCATATCAGCAGGGCTGTCAGCCCCCGCCATTTCACGGCT	0	0	0	1	0	0	0	0	gene5075	STM14_RS00460	STM14_5609	traW	0	Genic	WP_000871995.1	type-F conjugative transfer system protein TraW	FALSE	FALSE	FALSE	FALSE	FALSE	FALSE	TRUE
NC_016855.1	71593	GTGAAATGGCGGGGGCTGACAGCCCTGCTGATATGGGGGCA	1	0	0	0	0	0	0	0	gene5075	STM14_RS00460	STM14_5609	traW	0	Genic	WP_000871995.1	type-F conjugative transfer system protein TraW	FALSE	FALSE	FALSE	FALSE	FALSE	FALSE	TRUE
NC_016855.1	71615	CCCTGCTGATATGGGGGCAGAGCGTGGCGGCCGCAGACCTG	1	NA	1	1	1	NA	NA	NA	gene5075	STM14_RS00460	STM14_5609	traW	0	Genic	WP_000871995.1	type-F conjugative transfer system protein TraW	FALSE	TRUE	FALSE	FALSE	FALSE	FALSE	FALSE
NC_016855.1	71629	GGGCAGAGCGTGGCGGCCGCAGACCTGGGCACCTGGGGCGA	1	0	0	0	0	0	0	0	gene5075	STM14_RS00460	STM14_5609	traW	0	Genic	WP_000871995.1	type-F conjugative transfer system protein TraW	FALSE	FALSE	FALSE	FALSE	FALSE	FALSE	TRUE
NC_016855.1	71649	AGACCTGGGCACCTGGGGCGATCTGTGGCCGGTGCAGGAGC	1	NA	1	1	0	0	0	0	gene5075	STM14_RS00460	STM14_5609	traW	0	Genic	WP_000871995.1	type-F conjugative transfer system protein TraW	FALSE	FALSE	FALSE	FALSE	TRUE	FALSE	FALSE
NC_016855.1	71650	GGCTCCTGCACCGGCCACAGATCGCCCCAGGTGCCCAGGTC	1	NA	1	1	0	0	0	0	gene5075	STM14_RS00460	STM14_5609	traW	0	Genic	WP_000871995.1	type-F conjugative transfer system protein TraW	FALSE	FALSE	FALSE	FALSE	TRUE	FALSE	FALSE
NC_016855.1	71652	CCGGCTCCTGCACCGGCCACAGATCGCCCCAGGTGCCCAGG	0	0	0	0	0	0	0	0	gene5075	STM14_RS00460	STM14_5609	traW	0	Genic	WP_000871995.1	type-F conjugative transfer system protein TraW	FALSE	FALSE	FALSE	FALSE	FALSE	FALSE	TRUE
NC_016855.1	71664	GGGCGATCTGTGGCCGGTGCAGGAGCCGGACATGCTGGCGG	0	0	0	1	0	NA	0	0	gene5075	STM14_RS00460	STM14_5609	traW	0	Genic	WP_000871995.1	type-F conjugative transfer system protein TraW	FALSE	FALSE	FALSE	FALSE	FALSE	FALSE	TRUE
NC_016855.1	71673	GTGGCCGGTGCAGGAGCCGGACATGCTGGCGGTGATTATGC	0	0	0	0	0	NA	NA	0	gene5075	STM14_RS00460	STM14_5609	traW	0	Genic	WP_000871995.1	type-F conjugative transfer system protein TraW	FALSE	FALSE	FALSE	FALSE	FALSE	FALSE	TRUE
NC_016855.1	71688	GGGCTTCCAGCCGGTGCATAATCACCGCCAGCATGTCCGGC	0	0	0	0	0	0	0	0	gene5075	STM14_RS00460	STM14_5609	traW	0	Genic	WP_000871995.1	type-F conjugative transfer system protein TraW	FALSE	FALSE	FALSE	FALSE	FALSE	FALSE	TRUE
NC_016855.1	71727	AGGCCTCCATCCGGCGGCCCATCTCACCGGACTGCTGCAGG	1	0	0	1	0	0	0	0	gene5075	STM14_RS00460	STM14_5609	traW	0	Genic	WP_000871995.1	type-F conjugative transfer system protein TraW	FALSE	FALSE	FALSE	FALSE	FALSE	FALSE	TRUE
NC_016855.1	71748	TGTGGATCACCCGCTCCTTAAAGGCCTCCATCCGGCGGCCC	0	0	0	0	0	0	0	0	gene5075	STM14_RS00460	STM14_5609	traW	0	Genic	WP_000871995.1	type-F conjugative transfer system protein TraW	FALSE	FALSE	FALSE	FALSE	FALSE	FALSE	TRUE
NC_016855.1	71762	AGGCCTTTAAGGAGCGGGTGATCCACAACAGCCTGCGACCG	1	NA	1	1	0	0	0	0	gene5075	STM14_RS00460	STM14_5609	traW	0	Genic	WP_000871995.1	type-F conjugative transfer system protein TraW	FALSE	FALSE	FALSE	FALSE	TRUE	FALSE	FALSE
NC_016855.1	71763	GCGGTCGCAGGCTGTTGTGGATCACCCGCTCCTTAAAGGCC	1	NA	1	1	0	0	0	0	gene5075	STM14_RS00460	STM14_5609	traW	0	Genic	WP_000871995.1	type-F conjugative transfer system protein TraW	FALSE	FALSE	FALSE	FALSE	TRUE	FALSE	FALSE
NC_016855.1	71833	GCCAGTCTGACCGACGGATCAAACAGCCGGCTGCGGTATTT	0	0	0	0	0	0	0	0	gene5075	STM14_RS00460	STM14_5609	traW	0	Genic	WP_000871995.1	type-F conjugative transfer system protein TraW	FALSE	FALSE	FALSE	FALSE	FALSE	FALSE	TRUE
NC_016855.1	71835	ATACCGCAGCCGGCTGTTTGATCCGTCGGTCAGACTGGCGG	1	NA	1	1	0	0	0	0	gene5075	STM14_RS00460	STM14_5609	traW	0	Genic	WP_000871995.1	type-F conjugative transfer system protein TraW	FALSE	FALSE	FALSE	FALSE	TRUE	FALSE	FALSE
NC_016855.1	71836	GCCGCCAGTCTGACCGACGGATCAAACAGCCGGCTGCGGTA	1	1	1	1	0	0	0	0	gene5075	STM14_RS00460	STM14_5609	traW	0	Genic	WP_000871995.1	type-F conjugative transfer system protein TraW	FALSE	FALSE	FALSE	FALSE	TRUE	FALSE	FALSE
NC_016855.1	71964	GTATTTCATTAACGGCGATGATCCGGAACAGGTGTCGTGGA	1	NA	1	1	0	0	0	0	gene5075	STM14_RS00460	STM14_5609	traW	0	Genic	WP_000871995.1	type-F conjugative transfer system protein TraW	FALSE	FALSE	FALSE	FALSE	TRUE	FALSE	FALSE
NC_016855.1	71965	ATCCACGACACCTGTTCCGGATCATCGCCGTTAATGAAATA	1	1	1	1	0	0	0	0	gene5075	STM14_RS00460	STM14_5609	traW	0	Genic	WP_000871995.1	type-F conjugative transfer system protein TraW	FALSE	FALSE	FALSE	FALSE	TRUE	FALSE	FALSE
NC_016855.1	72116	TGCTGTGTCAGCGCCTCGGGATCGACCAGGTGCCGGCCAGG	1	NA	1	1	0	0	0	0	gene5075	STM14_RS00460	STM14_5609	traW	0	Genic	WP_000871995.1	type-F conjugative transfer system protein TraW	FALSE	FALSE	FALSE	FALSE	TRUE	FALSE	FALSE
NC_016855.1	72117	CCCTGGCCGGCACCTGGTCGATCCCGAGGCGCTGACACAGC	1	1	1	1	0	0	0	0	gene5075	STM14_RS00460	STM14_5609	traW	0	Genic	WP_000871995.1	type-F conjugative transfer system protein TraW	FALSE	FALSE	FALSE	FALSE	TRUE	FALSE	FALSE
NC_016855.1	72301	AAAGTCGTTTTGTAAACCCGATCACGGATATCTGCTGGAGC	1	NA	1	1	0	0	0	0	gene5076	STM14_RS00465	STM14_5610	traU	0	Genic	WP_000833320.1	conjugal transfer pilus assembly protein TraU	FALSE	FALSE	FALSE	FALSE	TRUE	FALSE	FALSE
NC_016855.1	72302	AGCTCCAGCAGATATCCGTGATCGGGTTTACAAAACGACTT	1	1	1	1	0	0	0	0	gene5076	STM14_RS00465	STM14_5610	traU	0	Genic	WP_000833320.1	conjugal transfer pilus assembly protein TraU	FALSE	FALSE	FALSE	FALSE	TRUE	FALSE	FALSE
NC_016855.1	73375	CCACGAATTAACAACATCAGAGATGATGCGTTCCGGAAGAA	1	1	1	1	1	NA	1	1	gene5077	STM14_RS00470	STM14_5611	NA	0	Genic	WP_010999945.1	hypothetical protein	FALSE	TRUE	FALSE	FALSE	FALSE	FALSE	FALSE
NC_016855.1	74000	TGTCGGCAGTACACCACCAGAGTCGGTACGCTGCGGATGTC	1	1	1	1	1	NA	1	1	gene5078	STM14_RS00475	STM14_5612	trbC	0	Genic	WP_000554823.1	type-F conjugative transfer system pilin assembly protein TrbC	FALSE	TRUE	FALSE	FALSE	FALSE	FALSE	FALSE
NC_016855.1	74311	GGCAGTGCTCCGCAAATCAGAGCGGTGCATGAAGGCGGCAG	1	1	1	1	1	NA	1	1	gene5079	STM14_RS00480	NA	NA	0	Genic	WP_001229397.1	HNH endonuclease	FALSE	TRUE	FALSE	FALSE	FALSE	FALSE	FALSE
NC_016855.1	74332	GCGGTGCATGAAGGCGGCAGAGAAAGGCATTTTCAGACTGA	1	1	1	1	1	NA	1	1	gene5079	STM14_RS00480	NA	NA	0	Genic	WP_001229397.1	HNH endonuclease	FALSE	TRUE	FALSE	FALSE	FALSE	FALSE	FALSE
NC_016855.1	74340	TGAAGGCGGCAGAGAAAGGCATTTTCAGACTGAAATCCACC	0	0	0	0	0	0	0	0	gene5079	STM14_RS00480	NA	NA	0	Genic	WP_001229397.1	HNH endonuclease	FALSE	FALSE	FALSE	FALSE	FALSE	FALSE	TRUE
NC_016855.1	74343	ACCGGTGGATTTCAGTCTGAAAATGCCTTTCTCTGCCGCCT	0	0	0	0	0	0	0	0	gene5079	STM14_RS00480	NA	NA	0	Genic	WP_001229397.1	HNH endonuclease	FALSE	FALSE	FALSE	FALSE	FALSE	FALSE	TRUE
NC_016855.1	74348	GCAGAGAAAGGCATTTTCAGACTGAAATCCACCGGTGACGT	0	0	0	0	0	0	0	0	gene5079	STM14_RS00480	NA	NA	0	Genic	WP_001229397.1	HNH endonuclease	FALSE	FALSE	FALSE	FALSE	FALSE	FALSE	TRUE
NC_016855.1	74400	AGGCCGACTGTCCGGAAAACATCTTCCCGTCCTGTGCGCCG	0	0	0	0	0	0	0	0	gene5079	STM14_RS00480	NA	NA	0	Genic	WP_001229397.1	HNH endonuclease	FALSE	FALSE	FALSE	FALSE	FALSE	FALSE	TRUE
NC_016855.1	74524	CGTTAACTTCCGGACAGCAGAGCGTTTTGGGCTGATTAGTG	1	1	1	1	1	NA	1	1	gene5079	STM14_RS00480	NA	NA	0	Genic	WP_001229397.1	HNH endonuclease	FALSE	TRUE	FALSE	FALSE	FALSE	FALSE	FALSE
NC_016855.1	74614	GCTGCCAGAAGCAGAAACAGAGGTAACATACGTTTCATTTA	1	0	1	1	1	NA	1	0	gene5080	STM14_RS00485	STM14_5613	traN	0	Genic	WP_000827528.1	type-F conjugative transfer system mating-pair stabilization protein TraN	FALSE	TRUE	FALSE	FALSE	FALSE	FALSE	FALSE
NC_016855.1	74696	GTTCAGATTTTGCCCATCAGATCAAAGGCCAGGGCACCGGC	1	1	1	1	0	0	0	0	gene5080	STM14_RS00485	STM14_5613	traN	0	Genic	WP_000827528.1	type-F conjugative transfer system mating-pair stabilization protein TraN	FALSE	FALSE	FALSE	FALSE	TRUE	FALSE	FALSE
NC_016855.1	74697	TGCCGGTGCCCTGGCCTTTGATCTGATGGGCAAAATCTGAA	1	1	1	1	0	0	0	0	gene5080	STM14_RS00485	STM14_5613	traN	0	Genic	WP_000827528.1	type-F conjugative transfer system mating-pair stabilization protein TraN	FALSE	FALSE	FALSE	FALSE	TRUE	FALSE	FALSE
NC_016855.1	75111	CGACTGGAGAGAGACAACAGAGGTCAGAACCTACACCCTCA	1	1	1	1	NA	NA	1	1	gene5080	STM14_RS00485	STM14_5613	traN	0	Genic	WP_000827528.1	type-F conjugative transfer system mating-pair stabilization protein TraN	FALSE	TRUE	FALSE	FALSE	FALSE	FALSE	FALSE
NC_016855.1	75164	TCAGCCGTTCCGGTAAGCAGATCGTTTTCAGCGTAACCGTG	1	1	1	1	0	0	0	0	gene5080	STM14_RS00485	STM14_5613	traN	0	Genic	WP_000827528.1	type-F conjugative transfer system mating-pair stabilization protein TraN	FALSE	FALSE	FALSE	FALSE	TRUE	FALSE	FALSE
NC_016855.1	75165	GCACGGTTACGCTGAAAACGATCTGCTTACCGGAACGGCTG	1	1	1	1	0	0	0	0	gene5080	STM14_RS00485	STM14_5613	traN	0	Genic	WP_000827528.1	type-F conjugative transfer system mating-pair stabilization protein TraN	FALSE	FALSE	FALSE	FALSE	TRUE	FALSE	FALSE
NC_016855.1	75224	GCAGCGCCAGCCTGAATGTGATCACACAGAATTATCTGTGG	1	1	1	1	0	0	0	0	gene5080	STM14_RS00485	STM14_5613	traN	0	Genic	WP_000827528.1	type-F conjugative transfer system mating-pair stabilization protein TraN	FALSE	FALSE	FALSE	FALSE	TRUE	FALSE	FALSE
NC_016855.1	75225	TCCACAGATAATTCTGTGTGATCACATTCAGGCTGGCGCTG	1	1	1	1	0	0	0	0	gene5080	STM14_RS00485	STM14_5613	traN	0	Genic	WP_000827528.1	type-F conjugative transfer system mating-pair stabilization protein TraN	FALSE	FALSE	FALSE	FALSE	TRUE	FALSE	FALSE
NC_016855.1	75555	GAAAGGCACAGAATGCTCAGAGCCAGGTGGTACGAAAACCG	1	1	1	1	NA	NA	1	1	gene5080	STM14_RS00485	STM14_5613	traN	0	Genic	WP_000827528.1	type-F conjugative transfer system mating-pair stabilization protein TraN	FALSE	TRUE	FALSE	FALSE	FALSE	FALSE	FALSE
NC_016855.1	75662	CCCAGTCTGCGGACAATGGCACCTGCCAGGCGTATGTGGAC	0	0	0	0	0	0	1	0	gene5080	STM14_RS00485	STM14_5613	traN	0	Genic	WP_000827528.1	type-F conjugative transfer system mating-pair stabilization protein TraN	FALSE	FALSE	FALSE	FALSE	FALSE	FALSE	TRUE
NC_016855.1	75848	GGGAATGCGATAAGGCGCAGAGCGGAAAGAGCAATGATTTT	1	1	1	1	NA	NA	1	1	gene5080	STM14_RS00485	STM14_5613	traN	0	Genic	WP_000827528.1	type-F conjugative transfer system mating-pair stabilization protein TraN	FALSE	TRUE	FALSE	FALSE	FALSE	FALSE	FALSE
NC_016855.1	76066	TTCGTTTTTGCTTTGGCCAGAGCTTTTTCGTCACTACTGCA	1	1	1	1	NA	NA	1	1	gene5080	STM14_RS00485	STM14_5613	traN	0	Genic	WP_000827528.1	type-F conjugative transfer system mating-pair stabilization protein TraN	FALSE	TRUE	FALSE	FALSE	FALSE	FALSE	FALSE
NC_016855.1	76698	ATGCCGTCAGGGAGCCACAGAGTAACGCTGCCACCCATACG	1	1	1	1	NA	NA	1	1	gene5082	STM14_RS00495	STM14_5615	traF	0	Genic	WP_001226854.1	type-F conjugative transfer system pilin assembly protein TraF	FALSE	TRUE	FALSE	FALSE	FALSE	FALSE	FALSE
NC_016855.1	77358	CGGGTTTATTACGCAGGACGACCTGGCAAAACAGTTCCTGA	0	1	1	0	0	1	1	0	gene5082	STM14_RS00495	STM14_5615	traF	0	Genic	WP_001226854.1	type-F conjugative transfer system pilin assembly protein TraF	FALSE	FALSE	FALSE	FALSE	FALSE	FALSE	TRUE
NC_016855.1	77570	GATACCTGATTTATTATCAGAGAACAGAATATTCATCAGCT	1	1	1	1	1	NA	1	1	gene5083	STM14_RS00500	STM14_5616	traQ	54	Upstream	WP_001233881.1	type-F conjugative transfer system pilin chaperone TraQ	FALSE	TRUE	FALSE	FALSE	FALSE	FALSE	FALSE
NC_016855.1	78514	GTCGCTGTTCACATCGGCAGAGACGGCGGGTGCGACGGTCA	1	1	1	1	1	NA	1	1	gene5085	STM14_RS00510	STM14_5618	NA	0	Genic	WP_001161719.1	conjugal transfer pilus assembly protein TraH	FALSE	TRUE	FALSE	FALSE	FALSE	FALSE	FALSE
NC_016855.1	79203	ACCGGTTCACTGGTTTTTGGACCCAACGGCGAAATCATGCC	0	0	0	0	0	0	0	0	gene5085	STM14_RS00510	STM14_5618	NA	0	Genic	WP_001161719.1	conjugal transfer pilus assembly protein TraH	FALSE	FALSE	FALSE	FALSE	FALSE	FALSE	TRUE
NC_016855.1	79487	CGAGCATCTGCGGGTCAACCAGGTATTTGAAAACCGGGATG	1	1	1	0	1	0	0	1	gene5085	STM14_RS00510	STM14_5618	NA	0	Genic	WP_001161719.1	conjugal transfer pilus assembly protein TraH	FALSE	FALSE	FALSE	FALSE	FALSE	FALSE	TRUE
NC_016855.1	79490	CGCCGAGCATCTGCGGGTCAACCAGGTATTTGAAAACCGGG	0	0	1	0	0	0	0	0	gene5085	STM14_RS00510	STM14_5618	NA	0	Genic	WP_001161719.1	conjugal transfer pilus assembly protein TraH	FALSE	FALSE	FALSE	FALSE	FALSE	FALSE	TRUE
NC_016855.1	79583	TCGCCCGGGCCTGCTGGATCAGCTCCTGGATATACTGCAGC	1	1	1	1	1	NA	1	1	gene5085	STM14_RS00510	STM14_5618	NA	0	Genic	WP_001161719.1	conjugal transfer pilus assembly protein TraH	FALSE	FALSE	FALSE	FALSE	FALSE	TRUE	FALSE
NC_016855.1	79585	TGCAGTATATCCAGGAGCTGATCCAGCAGGCCCGGGCGATG	1	1	1	1	0	0	0	0	gene5085	STM14_RS00510	STM14_5618	NA	0	Genic	WP_001161719.1	conjugal transfer pilus assembly protein TraH	FALSE	FALSE	FALSE	FALSE	TRUE	FALSE	FALSE
NC_016855.1	79586	CCATCGCCCGGGCCTGCTGGATCAGCTCCTGGATATACTGC	1	1	1	1	0	0	0	0	gene5085	STM14_RS00510	STM14_5618	NA	0	Genic	WP_001161719.1	conjugal transfer pilus assembly protein TraH	FALSE	FALSE	FALSE	FALSE	TRUE	FALSE	FALSE
NC_016855.1	79987	ACAGCGACATAACGTGATGGATCTGCTGGGCTGGGTGGCGG	1	1	1	1	0	0	0	0	gene5086	STM14_RS00515	STM14_5619	traG	0	Genic	WP_001007086.1	conjugal transfer protein TraG	FALSE	FALSE	FALSE	FALSE	TRUE	FALSE	FALSE
NC_016855.1	79988	ACCGCCACCCAGCCCAGCAGATCCATCACGTTATGTCGCTG	1	1	1	1	0	0	0	0	gene5086	STM14_RS00515	STM14_5619	traG	0	Genic	WP_001007086.1	conjugal transfer protein TraG	FALSE	FALSE	FALSE	FALSE	TRUE	FALSE	FALSE
NC_016855.1	80142	CCCTTTCGCTGACGACCCGGATCGGGCATGCGATGGTGGCC	1	1	1	1	0	0	0	0	gene5086	STM14_RS00515	STM14_5619	traG	0	Genic	WP_001007086.1	conjugal transfer protein TraG	FALSE	FALSE	FALSE	FALSE	TRUE	FALSE	FALSE
NC_016855.1	80143	TGGCCACCATCGCATGCCCGATCCGGGTCGTCAGCGAAAGG	1	1	1	1	0	0	0	0	gene5086	STM14_RS00515	STM14_5619	traG	0	Genic	WP_001007086.1	conjugal transfer protein TraG	FALSE	FALSE	FALSE	FALSE	TRUE	FALSE	FALSE
NC_016855.1	80511	ATACAAAGACAGGAGGCAAGACCTGGCATTATTATGTGCAG	0	1	0	1	0	0	1	1	gene5086	STM14_RS00515	STM14_5619	traG	0	Genic	WP_001007086.1	conjugal transfer protein TraG	FALSE	FALSE	FALSE	FALSE	FALSE	FALSE	TRUE
NC_016855.1	80631	CCAGCCAGTCAGCCAGCCAGATCATGCGTAAGAATGTAACA	1	1	1	1	0	0	0	0	gene5086	STM14_RS00515	STM14_5619	traG	0	Genic	WP_001007086.1	conjugal transfer protein TraG	FALSE	FALSE	FALSE	FALSE	TRUE	FALSE	FALSE
NC_016855.1	80632	TTGTTACATTCTTACGCATGATCTGGCTGGCTGACTGGCTG	1	1	1	1	0	0	0	0	gene5086	STM14_RS00515	STM14_5619	traG	0	Genic	WP_001007086.1	conjugal transfer protein TraG	FALSE	FALSE	FALSE	FALSE	TRUE	FALSE	FALSE
NC_016855.1	80660	CTGGTGATCCCTTCTTTCAGAGCGTTCATTGTTACATTCTT	1	1	1	1	1	NA	1	NA	gene5086	STM14_RS00515	STM14_5619	traG	0	Genic	WP_001007086.1	conjugal transfer protein TraG	FALSE	TRUE	FALSE	FALSE	FALSE	FALSE	FALSE
NC_016855.1	80673	TGAACGCTCTGAAAGAAGGGATCACCAGTAATGCAGCCCGT	1	1	1	1	0	0	0	0	gene5086	STM14_RS00515	STM14_5619	traG	0	Genic	WP_001007086.1	conjugal transfer protein TraG	FALSE	FALSE	FALSE	FALSE	TRUE	FALSE	FALSE
NC_016855.1	80674	TACGGGCTGCATTACTGGTGATCCCTTCTTTCAGAGCGTTC	1	1	1	1	0	0	0	0	gene5086	STM14_RS00515	STM14_5619	traG	0	Genic	WP_001007086.1	conjugal transfer protein TraG	FALSE	FALSE	FALSE	FALSE	TRUE	FALSE	FALSE
NC_016855.1	81037	GATACAGCTGAAATATTCCGATCTGGCATCAACCGCAGGTT	1	1	1	1	0	0	0	0	gene5086	STM14_RS00515	STM14_5619	traG	0	Genic	WP_001007086.1	conjugal transfer protein TraG	FALSE	FALSE	FALSE	FALSE	TRUE	FALSE	FALSE
NC_016855.1	81038	TAACCTGCGGTTGATGCCAGATCGGAATATTTCAGCTGTAT	1	1	1	1	0	0	0	0	gene5086	STM14_RS00515	STM14_5619	traG	0	Genic	WP_001007086.1	conjugal transfer protein TraG	FALSE	FALSE	FALSE	FALSE	TRUE	FALSE	FALSE
NC_016855.1	81063	CAGCGGGGGAATCATGGCAGAGAGATAACCTGCGGTTGATG	1	1	1	1	1	NA	1	NA	gene5086	STM14_RS00515	STM14_5619	traG	0	Genic	WP_001007086.1	conjugal transfer protein TraG	FALSE	TRUE	FALSE	FALSE	FALSE	FALSE	FALSE
NC_016855.1	81283	GTCATTTGGCCAGATGACTTACCAGACCGGTAGTGGGGCGA	0	0	0	0	0	0	0	0	gene5086	STM14_RS00515	STM14_5619	traG	0	Genic	WP_001007086.1	conjugal transfer protein TraG	FALSE	FALSE	FALSE	FALSE	FALSE	FALSE	TRUE
NC_016855.1	81487	CAGTATCGCCAGCGCCTGGAATACGCTCAGCCAGTTCGGGA	0	0	0	0	0	0	0	0	gene5086	STM14_RS00515	STM14_5619	traG	0	Genic	WP_001007086.1	conjugal transfer protein TraG	FALSE	FALSE	FALSE	FALSE	FALSE	FALSE	TRUE
NC_016855.1	81605	CGGATGCGCAGCGCAGTGGAAAGCTATGCGAAGGCACATAA	0	0	0	0	0	0	0	0	gene5086	STM14_RS00515	STM14_5619	traG	0	Genic	WP_001007086.1	conjugal transfer protein TraG	FALSE	FALSE	FALSE	FALSE	FALSE	FALSE	TRUE
NC_016855.1	81625	AAGCTATGCGAAGGCACATAATATCAGTAATGAGCAGGCCA	0	0	0	0	0	0	0	0	gene5086	STM14_RS00515	STM14_5619	traG	0	Genic	WP_001007086.1	conjugal transfer protein TraG	FALSE	FALSE	FALSE	FALSE	FALSE	FALSE	TRUE
NC_016855.1	81709	TTATGGTGATGCAAGTGCAGAGTGGGGCATAAGGCCCAAGA	1	1	1	1	1	NA	1	NA	gene5086	STM14_RS00515	STM14_5619	traG	0	Genic	WP_001007086.1	conjugal transfer protein TraG	FALSE	TRUE	FALSE	FALSE	FALSE	FALSE	FALSE
NC_016855.1	81827	CAGGCCAGCAGTAGTTCACGATCCAGCCAGGATGTTCGTCA	1	1	1	1	0	0	0	0	gene5086	STM14_RS00515	STM14_5619	traG	0	Genic	WP_001007086.1	conjugal transfer protein TraG	FALSE	FALSE	FALSE	FALSE	TRUE	FALSE	FALSE
NC_016855.1	81828	ATGACGAACATCCTGGCTGGATCGTGAACTACTGCTGGCCT	1	1	1	1	0	0	0	0	gene5086	STM14_RS00515	STM14_5619	traG	0	Genic	WP_001007086.1	conjugal transfer protein TraG	FALSE	FALSE	FALSE	FALSE	TRUE	FALSE	FALSE
NC_016855.1	81921	ATTGTCCGTATGGCTTCCGGACTCACTGACCTTACGGCTCG	0	0	0	0	0	0	0	0	gene5086	STM14_RS00515	STM14_5619	traG	0	Genic	WP_001007086.1	conjugal transfer protein TraG	FALSE	FALSE	FALSE	FALSE	FALSE	FALSE	TRUE
NC_016855.1	81961	TAATGCTGATTCTCGTGTGGATCATTTGTCTGCCGCCCTGA	1	1	1	1	0	0	0	0	gene5086	STM14_RS00515	STM14_5619	traG	0	Genic	WP_001007086.1	conjugal transfer protein TraG	FALSE	FALSE	FALSE	FALSE	TRUE	FALSE	FALSE
NC_016855.1	81962	TTCAGGGCGGCAGACAAATGATCCACACGAGAATCAGCATT	1	1	1	1	0	0	0	0	gene5086	STM14_RS00515	STM14_5619	traG	0	Genic	WP_001007086.1	conjugal transfer protein TraG	FALSE	FALSE	FALSE	FALSE	TRUE	FALSE	FALSE
NC_016855.1	81996	CCCTGAACTCAGCGAAACAGAGTTATGACCAGTACACCACG	1	1	1	1	1	NA	1	NA	gene5086	STM14_RS00515	STM14_5619	traG	0	Genic	WP_001007086.1	conjugal transfer protein TraG	FALSE	TRUE	FALSE	FALSE	FALSE	FALSE	FALSE
NC_016855.1	82327	TAAACAGGATGTGGTAGCCGATCATCAGGCCCATCAGGCAA	1	1	1	1	0	0	0	0	gene5086	STM14_RS00515	STM14_5619	traG	0	Genic	WP_001007086.1	conjugal transfer protein TraG	FALSE	FALSE	FALSE	FALSE	TRUE	FALSE	FALSE
NC_016855.1	82328	GTTGCCTGATGGGCCTGATGATCGGCTACCACATCCTGTTT	1	1	1	1	0	0	0	0	gene5086	STM14_RS00515	STM14_5619	traG	0	Genic	WP_001007086.1	conjugal transfer protein TraG	FALSE	FALSE	FALSE	FALSE	TRUE	FALSE	FALSE
NC_016855.1	83070	ATGCATAGGATATCCAGTTGAGGGGTTGTAGTAAGTCGTTT	0	0	0	0	0	0	0	0	gene5087	STM14_RS00520	STM14_5620	NA	0	Genic	WP_010999946.1	entry exclusion protein	FALSE	FALSE	FALSE	FALSE	FALSE	FALSE	TRUE
NC_016855.1	83086	CCGAATCAACTCCTCCATGCATAGGATATCCAGTTGAGGGG	0	0	0	1	0	0	0	0	gene5087	STM14_RS00520	STM14_5620	NA	0	Genic	WP_010999946.1	entry exclusion protein	TRUE	FALSE	FALSE	FALSE	FALSE	FALSE	FALSE
NC_016855.1	83089	CTCAACTGGATATCCTATGCATGGAGGAGTTGATTCGGCTG	0	0	0	1	0	0	0	0	gene5087	STM14_RS00520	STM14_5620	NA	0	Genic	WP_010999946.1	entry exclusion protein	TRUE	FALSE	FALSE	FALSE	FALSE	FALSE	FALSE
NC_016855.1	83233	CCACACCCTGACAGGGCCAGAGTGGAACTGACCAGTGTAAC	1	1	1	1	1	NA	1	1	gene5088	STM14_RS00525	STM14_5621	traT	0	Genic	WP_000782438.1	complement resistance protein TraT	FALSE	TRUE	FALSE	FALSE	FALSE	FALSE	FALSE
NC_016855.1	83396	AGGATATGAGTGACCTTCAGAGCCTGATTGCAAAAGATATT	1	1	1	1	1	NA	1	1	gene5088	STM14_RS00525	STM14_5621	traT	0	Genic	WP_000782438.1	complement resistance protein TraT	FALSE	TRUE	FALSE	FALSE	FALSE	FALSE	FALSE
NC_016855.1	83687	AAGATATTAACTACACCATGATCACCGACGTACAGATCTCA	1	1	1	1	0	0	0	0	gene5088	STM14_RS00525	STM14_5621	traT	0	Genic	WP_000782438.1	complement resistance protein TraT	FALSE	FALSE	FALSE	FALSE	TRUE	FALSE	FALSE
NC_016855.1	83688	CTGAGATCTGTACGTCGGTGATCATGGTGTAGTTAATATCT	1	1	1	1	0	0	0	0	gene5088	STM14_RS00525	STM14_5621	traT	0	Genic	WP_000782438.1	complement resistance protein TraT	FALSE	FALSE	FALSE	FALSE	TRUE	FALSE	FALSE
NC_016855.1	83702	CCATGATCACCGACGTACAGATCTCAGAACGGACAAAAGCG	1	1	1	1	0	0	0	0	gene5088	STM14_RS00525	STM14_5621	traT	0	Genic	WP_000782438.1	complement resistance protein TraT	FALSE	FALSE	FALSE	FALSE	TRUE	FALSE	FALSE
NC_016855.1	83703	TCGCTTTTGTCCGTTCTGAGATCTGTACGTCGGTGATCATG	1	1	1	1	0	0	0	0	gene5088	STM14_RS00525	STM14_5621	traT	0	Genic	WP_000782438.1	complement resistance protein TraT	FALSE	FALSE	FALSE	FALSE	TRUE	FALSE	FALSE
NC_016855.1	84369	GTATTCGCATGTTCAGTCAGATCGCCAACATTATATTTTAC	1	1	1	1	0	0	0	0	gene5089	STM14_RS00530	STM14_5622	traD	0	Genic	WP_000009318.1	type IV conjugative transfer system coupling protein TraD	FALSE	FALSE	FALSE	FALSE	TRUE	FALSE	FALSE
NC_016855.1	84370	AGTAAAATATAATGTTGGCGATCTGACTGAACATGCGAATA	1	1	1	1	0	0	0	0	gene5089	STM14_RS00530	STM14_5622	traD	0	Genic	WP_000009318.1	type IV conjugative transfer system coupling protein TraD	FALSE	FALSE	FALSE	FALSE	TRUE	FALSE	FALSE
NC_016855.1	84537	AATCCCAGCCTGTCTATGAGATCCGGTATTACGGCCAGACG	1	1	1	1	0	0	0	0	gene5089	STM14_RS00530	STM14_5622	traD	0	Genic	WP_000009318.1	type IV conjugative transfer system coupling protein TraD	FALSE	FALSE	FALSE	FALSE	TRUE	FALSE	FALSE
NC_016855.1	84538	ACGTCTGGCCGTAATACCGGATCTCATAGACAGGCTGGGAT	1	1	1	1	0	0	0	0	gene5089	STM14_RS00530	STM14_5622	traD	0	Genic	WP_000009318.1	type IV conjugative transfer system coupling protein TraD	FALSE	FALSE	FALSE	FALSE	TRUE	FALSE	FALSE
NC_016855.1	84720	GACGTCAGGGAAAACAGCAGAGTGAGGATGATGTTACCGGA	1	1	1	1	1	NA	1	1	gene5089	STM14_RS00530	STM14_5622	traD	0	Genic	WP_000009318.1	type IV conjugative transfer system coupling protein TraD	FALSE	TRUE	FALSE	FALSE	FALSE	FALSE	FALSE
NC_016855.1	84847	GCCAATCATTAAGGATTCAGAGATTCAGAACTTTTTGCTCC	1	1	1	1	1	NA	1	1	gene5089	STM14_RS00530	STM14_5622	traD	0	Genic	WP_000009318.1	type IV conjugative transfer system coupling protein TraD	FALSE	TRUE	FALSE	FALSE	FALSE	FALSE	FALSE
NC_016855.1	84902	GCATAGTTAGCCAGCCGGCGAATGATTTCAGACTTACCGGT	0	0	0	1	1	0	0	0	gene5089	STM14_RS00530	STM14_5622	traD	0	Genic	WP_000009318.1	type IV conjugative transfer system coupling protein TraD	FALSE	FALSE	FALSE	FALSE	FALSE	FALSE	TRUE
NC_016855.1	84955	CGACATGGTGGTGATGTACGATCGTTCCTGTGAGTTTGTCA	1	1	1	1	0	0	0	0	gene5089	STM14_RS00530	STM14_5622	traD	0	Genic	WP_000009318.1	type IV conjugative transfer system coupling protein TraD	FALSE	FALSE	FALSE	FALSE	TRUE	FALSE	FALSE
NC_016855.1	84956	TTGACAAACTCACAGGAACGATCGTACATCACCACCATGTC	1	1	1	1	0	0	0	0	gene5089	STM14_RS00530	STM14_5622	traD	0	Genic	WP_000009318.1	type IV conjugative transfer system coupling protein TraD	FALSE	FALSE	FALSE	FALSE	TRUE	FALSE	FALSE
NC_016855.1	85096	CCTTCGTGCCCATCGGGATCAGGGTATTCGCCGCATTATCA	1	1	1	1	1	NA	1	1	gene5089	STM14_RS00530	STM14_5622	traD	0	Genic	WP_000009318.1	type IV conjugative transfer system coupling protein TraD	FALSE	FALSE	FALSE	FALSE	FALSE	TRUE	FALSE
NC_016855.1	85098	ATAATGCGGCGAATACCCTGATCCCGATGGGCACGAAGGAA	1	1	1	1	0	0	0	0	gene5089	STM14_RS00530	STM14_5622	traD	0	Genic	WP_000009318.1	type IV conjugative transfer system coupling protein TraD	FALSE	FALSE	FALSE	FALSE	TRUE	FALSE	FALSE
NC_016855.1	85099	CTTCCTTCGTGCCCATCGGGATCAGGGTATTCGCCGCATTA	1	1	1	1	0	0	0	0	gene5089	STM14_RS00530	STM14_5622	traD	0	Genic	WP_000009318.1	type IV conjugative transfer system coupling protein TraD	FALSE	FALSE	FALSE	FALSE	TRUE	FALSE	FALSE
NC_016855.1	85120	CCCGATGGGCACGAAGGAAGATCCGTTCTGGCAGGGTTCCG	1	1	1	1	0	0	0	0	gene5089	STM14_RS00530	STM14_5622	traD	0	Genic	WP_000009318.1	type IV conjugative transfer system coupling protein TraD	FALSE	FALSE	FALSE	FALSE	TRUE	FALSE	FALSE
NC_016855.1	85121	CCGGAACCCTGCCAGAACGGATCTTCCTTCGTGCCCATCGG	1	1	1	1	0	0	0	0	gene5089	STM14_RS00530	STM14_5622	traD	0	Genic	WP_000009318.1	type IV conjugative transfer system coupling protein TraD	FALSE	FALSE	FALSE	FALSE	TRUE	FALSE	FALSE
NC_016855.1	85276	GCGTGATTCCCCGGCGGCCAACCTGGTGGAAGAAAAAATCG	0	0	0	0	0	NA	0	0	gene5089	STM14_RS00530	STM14_5622	traD	0	Genic	WP_000009318.1	type IV conjugative transfer system coupling protein TraD	FALSE	FALSE	FALSE	FALSE	FALSE	FALSE	TRUE
NC_016855.1	85365	CCGTCCGCTATCTTCAGGGGATCGAGCGTAACGGTGAACCG	1	1	1	1	0	0	0	0	gene5089	STM14_RS00530	STM14_5622	traD	0	Genic	WP_000009318.1	type IV conjugative transfer system coupling protein TraD	FALSE	FALSE	FALSE	FALSE	TRUE	FALSE	FALSE
NC_016855.1	85366	ACGGTTCACCGTTACGCTCGATCCCCTGAAGATAGCGGACG	1	1	1	1	0	0	0	0	gene5089	STM14_RS00530	STM14_5622	traD	0	Genic	WP_000009318.1	type IV conjugative transfer system coupling protein TraD	FALSE	FALSE	FALSE	FALSE	TRUE	FALSE	FALSE
NC_016855.1	85423	GATGCGTGGTGTACGTGAAGATCAGAAGAATGGCTGGCTGT	1	1	1	1	0	0	0	0	gene5089	STM14_RS00530	STM14_5622	traD	0	Genic	WP_000009318.1	type IV conjugative transfer system coupling protein TraD	FALSE	FALSE	FALSE	FALSE	TRUE	FALSE	FALSE
NC_016855.1	85424	AACAGCCAGCCATTCTTCTGATCTTCACGTACACCACGCAT	1	1	1	1	0	0	0	0	gene5089	STM14_RS00530	STM14_5622	traD	0	Genic	WP_000009318.1	type IV conjugative transfer system coupling protein TraD	FALSE	FALSE	FALSE	FALSE	TRUE	FALSE	FALSE
NC_016855.1	85426	GCGTGGTGTACGTGAAGATCAGAAGAATGGCTGGCTGTTTA	1	1	1	1	1	NA	1	1	gene5089	STM14_RS00530	STM14_5622	traD	0	Genic	WP_000009318.1	type IV conjugative transfer system coupling protein TraD	FALSE	FALSE	FALSE	FALSE	FALSE	TRUE	FALSE
NC_016855.1	85535	CGGGGCCTGCTGGCGATGGGAGAGAACCGTAACCGTCGGGT	1	0	1	0	0	0	0	0	gene5089	STM14_RS00530	STM14_5622	traD	0	Genic	WP_000009318.1	type IV conjugative transfer system coupling protein TraD	FALSE	FALSE	FALSE	FALSE	FALSE	FALSE	TRUE
NC_016855.1	85631	ATTGTCCCGGAAGCCCGTAAATTCGGGGGCTGCTATGTCTT	0	0	0	0	0	0	0	0	gene5089	STM14_RS00530	STM14_5622	traD	0	Genic	WP_000009318.1	type IV conjugative transfer system coupling protein TraD	FALSE	FALSE	FALSE	FALSE	FALSE	FALSE	TRUE
NC_016855.1	85641	CTGAATACCAAAGACATAGCAGCCCCCGAATTTACGGGCTT	0	0	0	0	0	0	0	0	gene5089	STM14_RS00530	STM14_5622	traD	0	Genic	WP_000009318.1	type IV conjugative transfer system coupling protein TraD	FALSE	FALSE	FALSE	FALSE	FALSE	FALSE	TRUE
NC_016855.1	85800	ATGAGATTGGTGAAAAAGAGATCCTGAAAGCCAGTGAGCAG	1	1	1	1	0	0	0	0	gene5089	STM14_RS00530	STM14_5622	traD	0	Genic	WP_000009318.1	type IV conjugative transfer system coupling protein TraD	FALSE	FALSE	FALSE	FALSE	TRUE	FALSE	FALSE
NC_016855.1	85801	ACTGCTCACTGGCTTTCAGGATCTCTTTTTCACCAATCTCA	1	1	1	1	0	0	0	0	gene5089	STM14_RS00530	STM14_5622	traD	0	Genic	WP_000009318.1	type IV conjugative transfer system coupling protein TraD	FALSE	FALSE	FALSE	FALSE	TRUE	FALSE	FALSE
NC_016855.1	85837	GCAGTATTCCTATGGTGCCGATCCCGTTCGTGACGGGGTGT	1	1	1	1	0	0	0	0	gene5089	STM14_RS00530	STM14_5622	traD	0	Genic	WP_000009318.1	type IV conjugative transfer system coupling protein TraD	FALSE	FALSE	FALSE	FALSE	TRUE	FALSE	FALSE
NC_016855.1	85838	GACACCCCGTCACGAACGGGATCGGCACCATAGGAATACTG	1	1	1	1	0	0	0	0	gene5089	STM14_RS00530	STM14_5622	traD	0	Genic	WP_000009318.1	type IV conjugative transfer system coupling protein TraD	FALSE	FALSE	FALSE	FALSE	TRUE	FALSE	FALSE
NC_016855.1	86571	CCCTGTCGGGCCATTCGATCAGATGATTGCCGGTCACGCAC	1	1	1	1	NA	NA	NA	1	gene5090	STM14_RS00535	STM14_5624	vapC	0	Genic	WP_000911322.1	PIN domain-containing protein	FALSE	FALSE	FALSE	FALSE	FALSE	TRUE	FALSE
NC_016855.1	86573	GCGTGACCGGCAATCATCTGATCGAATGGCCCGACAGGGCG	1	1	1	1	0	0	0	0	gene5090	STM14_RS00535	STM14_5624	vapC	0	Genic	WP_000911322.1	PIN domain-containing protein	FALSE	FALSE	FALSE	FALSE	TRUE	FALSE	FALSE
NC_016855.1	86574	ACGCCCTGTCGGGCCATTCGATCAGATGATTGCCGGTCACG	1	1	1	1	0	0	0	0	gene5090	STM14_RS00535	STM14_5624	vapC	0	Genic	WP_000911322.1	PIN domain-containing protein	FALSE	FALSE	FALSE	FALSE	TRUE	FALSE	FALSE
NC_016855.1	86610	TACGGGGCAGATCAGGGCAGAGCTTGCCCGTCAGGGACGCC	1	1	1	1	NA	NA	NA	1	gene5090	STM14_RS00535	STM14_5624	vapC	0	Genic	WP_000911322.1	PIN domain-containing protein	FALSE	TRUE	FALSE	FALSE	FALSE	FALSE	FALSE
NC_016855.1	86617	CCACCCATACGGGGCAGATCAGGGCAGAGCTTGCCCGTCAG	1	1	1	1	NA	NA	NA	1	gene5090	STM14_RS00535	STM14_5624	vapC	0	Genic	WP_000911322.1	PIN domain-containing protein	FALSE	FALSE	FALSE	FALSE	FALSE	TRUE	FALSE
NC_016855.1	86619	GACGGGCAAGCTCTGCCCTGATCTGCCCCGTATGGGTGGCG	1	1	1	1	0	0	0	0	gene5090	STM14_RS00535	STM14_5624	vapC	0	Genic	WP_000911322.1	PIN domain-containing protein	FALSE	FALSE	FALSE	FALSE	TRUE	FALSE	FALSE
NC_016855.1	86620	CCGCCACCCATACGGGGCAGATCAGGGCAGAGCTTGCCCGT	1	1	1	1	0	0	0	0	gene5090	STM14_RS00535	STM14_5624	vapC	0	Genic	WP_000911322.1	PIN domain-containing protein	FALSE	FALSE	FALSE	FALSE	TRUE	FALSE	FALSE
NC_016855.1	86685	AAGAAATCTCGCTGTGATAGAGGGGTTTGTTTCCCGACTTG	0	0	0	0	0	0	NA	0	gene5090	STM14_RS00535	STM14_5624	vapC	0	Genic	WP_000911322.1	PIN domain-containing protein	FALSE	FALSE	FALSE	FALSE	FALSE	FALSE	TRUE
NC_016855.1	86892	TGATTCCCGTTCCTGCACAGAGGGTTGTTCCCGGTTATCCA	1	1	1	1	NA	NA	1	1	gene5091	STM14_RS00540	STM14_5625	vapB	0	Genic	WP_001526804.1	antitoxin	FALSE	TRUE	FALSE	FALSE	FALSE	FALSE	FALSE
NC_016855.1	87366	TCCTGCTGCCGGCTCAGATCAGCCCCGTCGGGCAGTCTGCC	1	1	1	1	NA	NA	1	1	gene5092	STM14_RS00545	STM14_5626	traI	0	Genic	WP_000986921.1	conjugative transfer relaxase/helicase TraI	FALSE	FALSE	FALSE	FALSE	FALSE	TRUE	FALSE
NC_016855.1	87368	CAGACTGCCCGACGGGGCTGATCTGAGCCGGCAGCAGGATG	1	1	1	1	0	0	0	0	gene5092	STM14_RS00545	STM14_5626	traI	0	Genic	WP_000986921.1	conjugative transfer relaxase/helicase TraI	FALSE	FALSE	FALSE	FALSE	TRUE	FALSE	FALSE
NC_016855.1	87369	CCATCCTGCTGCCGGCTCAGATCAGCCCCGTCGGGCAGTCT	1	1	1	1	0	0	0	0	gene5092	STM14_RS00545	STM14_5626	traI	0	Genic	WP_000986921.1	conjugative transfer relaxase/helicase TraI	FALSE	FALSE	FALSE	FALSE	TRUE	FALSE	FALSE
NC_016855.1	87416	CAAACACCGCCCCGGCTATGATCTGACCTTCTCTGCCCCCA	1	1	1	1	0	0	0	0	gene5092	STM14_RS00545	STM14_5626	traI	0	Genic	WP_000986921.1	conjugative transfer relaxase/helicase TraI	FALSE	FALSE	FALSE	FALSE	TRUE	FALSE	FALSE
NC_016855.1	87417	TTGGGGGCAGAGAAGGTCAGATCATAGCCGGGGCGGTGTTT	1	1	1	1	0	0	0	0	gene5092	STM14_RS00545	STM14_5626	traI	0	Genic	WP_000986921.1	conjugative transfer relaxase/helicase TraI	FALSE	FALSE	FALSE	FALSE	TRUE	FALSE	FALSE
NC_016855.1	87427	GGAAACACTTTTGGGGGCAGAGAAGGTCAGATCATAGCCGG	1	1	1	1	NA	NA	1	1	gene5092	STM14_RS00545	STM14_5626	traI	0	Genic	WP_000986921.1	conjugative transfer relaxase/helicase TraI	FALSE	TRUE	FALSE	FALSE	FALSE	FALSE	FALSE
NC_016855.1	87494	ACGCCTGACTGAGGCACACAACCAGGCGGTGGATATCGCTG	0	0	0	0	0	0	0	0	gene5092	STM14_RS00545	STM14_5626	traI	0	Genic	WP_000986921.1	conjugative transfer relaxase/helicase TraI	FALSE	FALSE	FALSE	FALSE	FALSE	FALSE	TRUE
NC_016855.1	87698	TGCCCACCTTATCGCTGCTCAGGGTCTTCCATTCCCCGTCA	0	0	0	0	0	NA	0	1	gene5092	STM14_RS00545	STM14_5626	traI	0	Genic	WP_000986921.1	conjugative transfer relaxase/helicase TraI	FALSE	FALSE	FALSE	FALSE	FALSE	FALSE	TRUE
NC_016855.1	87980	TAAATCCAAACAGCATGTCGATCCGGAAGTGAAAATGGCTG	1	1	1	1	0	0	0	0	gene5092	STM14_RS00545	STM14_5626	traI	0	Genic	WP_000986921.1	conjugative transfer relaxase/helicase TraI	FALSE	FALSE	FALSE	FALSE	TRUE	FALSE	FALSE
NC_016855.1	87981	TCAGCCATTTTCACTTCCGGATCGACATGCTGTTTGGATTT	1	1	1	1	0	0	0	0	gene5092	STM14_RS00545	STM14_5626	traI	0	Genic	WP_000986921.1	conjugative transfer relaxase/helicase TraI	FALSE	FALSE	FALSE	FALSE	TRUE	FALSE	FALSE
NC_016855.1	88052	TGATATCAGCGCATACCGTGAGTCTGCGGACAGGCGGGCGG	0	0	1	0	0	0	0	0	gene5092	STM14_RS00545	STM14_5626	traI	0	Genic	WP_000986921.1	conjugative transfer relaxase/helicase TraI	FALSE	FALSE	FALSE	FALSE	FALSE	FALSE	TRUE
NC_016855.1	88259	AGCCCGGGCCGGGATTGATGAGGCCATCAGCCGCGAGCAGC	0	0	0	0	0	NA	0	1	gene5092	STM14_RS00545	STM14_5626	traI	0	Genic	WP_000986921.1	conjugative transfer relaxase/helicase TraI	FALSE	FALSE	FALSE	FALSE	FALSE	FALSE	TRUE
NC_016855.1	88694	GGGCAGTACCGTTATTGTCGACCAGGGGGAAAAGCTGTCCC	0	0	0	0	0	NA	0	0	gene5092	STM14_RS00545	STM14_5626	traI	0	Genic	WP_000986921.1	conjugative transfer relaxase/helicase TraI	FALSE	FALSE	FALSE	FALSE	FALSE	FALSE	TRUE
NC_016855.1	88725	GCGCCATCCAGCAGGGTCAGAGTCTCCTTCAGGGACAGCTT	1	1	1	1	NA	NA	NA	1	gene5092	STM14_RS00545	STM14_5626	traI	0	Genic	WP_000986921.1	conjugative transfer relaxase/helicase TraI	FALSE	TRUE	FALSE	FALSE	FALSE	FALSE	FALSE
NC_016855.1	89274	TCCGGTCGGAAGAGTGACCAACTGCTGTCCAGGGCTGAAAT	0	0	0	0	0	0	0	0	gene5092	STM14_RS00545	STM14_5626	traI	0	Genic	WP_000986921.1	conjugative transfer relaxase/helicase TraI	FALSE	FALSE	FALSE	FALSE	FALSE	FALSE	TRUE
NC_016855.1	89486	CACGGCGCTGAAGCTGGAAAACGGCTGGGTGGAAACACCCG	0	0	0	0	0	0	NA	0	gene5092	STM14_RS00545	STM14_5626	traI	0	Genic	WP_000986921.1	conjugative transfer relaxase/helicase TraI	FALSE	FALSE	FALSE	FALSE	FALSE	FALSE	TRUE
NC_016855.1	89498	GCTGGAAAACGGCTGGGTGGAAACACCCGGGCATTCCGTCA	0	0	0	0	0	0	0	0	gene5092	STM14_RS00545	STM14_5626	traI	0	Genic	WP_000986921.1	conjugative transfer relaxase/helicase TraI	FALSE	FALSE	FALSE	FALSE	FALSE	FALSE	TRUE
NC_016855.1	89499	CTGGAAAACGGCTGGGTGGAAACACCCGGGCATTCCGTCAG	0	0	0	0	0	0	0	0	gene5092	STM14_RS00545	STM14_5626	traI	0	Genic	WP_000986921.1	conjugative transfer relaxase/helicase TraI	FALSE	FALSE	FALSE	FALSE	FALSE	FALSE	TRUE
NC_016855.1	89516	AAACTTTCGCACTGTCACTGACGGAATGCCCGGGTGTTTCC	0	0	0	0	0	0	0	0	gene5092	STM14_RS00545	STM14_5626	traI	0	Genic	WP_000986921.1	conjugative transfer relaxase/helicase TraI	FALSE	FALSE	FALSE	FALSE	FALSE	FALSE	TRUE
NC_016855.1	89531	TTCCGTCAGTGACAGTGCGAAAGTTTTTGCTTCCGTCACAC	0	0	0	0	0	0	0	0	gene5092	STM14_RS00545	STM14_5626	traI	0	Genic	WP_000986921.1	conjugative transfer relaxase/helicase TraI	FALSE	FALSE	FALSE	FALSE	FALSE	FALSE	TRUE
NC_016855.1	89647	ATGAGACCCGCACTGCTGAAAAACTCTCCCGTCACCCGTCT	0	0	0	0	0	0	0	0	gene5092	STM14_RS00545	STM14_5626	traI	0	Genic	WP_000986921.1	conjugative transfer relaxase/helicase TraI	FALSE	FALSE	FALSE	FALSE	FALSE	FALSE	TRUE
NC_016855.1	89775	ACCACCGGAAGGGCAAGGTGAATGGCCTGCTGTGCCGGCGT	1	0	0	0	0	0	NA	0	gene5092	STM14_RS00545	STM14_5626	traI	0	Genic	WP_000986921.1	conjugative transfer relaxase/helicase TraI	FALSE	FALSE	FALSE	FALSE	FALSE	FALSE	TRUE
NC_016855.1	89861	GGCGAAGTCGTTTGCTGCAGAGGGAACCGGTTTTGCTGACC	1	NA	1	1	1	NA	NA	1	gene5092	STM14_RS00545	STM14_5626	traI	0	Genic	WP_000986921.1	conjugative transfer relaxase/helicase TraI	FALSE	TRUE	FALSE	FALSE	FALSE	FALSE	FALSE
NC_016855.1	90075	GCACGCTGTCCGGATGTCAGAGTCTCCATGAGTTCGCCGGG	1	NA	1	1	1	1	NA	1	gene5092	STM14_RS00545	STM14_5626	traI	0	Genic	WP_000986921.1	conjugative transfer relaxase/helicase TraI	FALSE	TRUE	FALSE	FALSE	FALSE	FALSE	FALSE
NC_016855.1	90166	GTTATGCCGGGGTGGGCAAGACCACCCAGTTCCGGGCGGTG	0	0	0	0	0	0	0	0	gene5092	STM14_RS00545	STM14_5626	traI	0	Genic	WP_000986921.1	conjugative transfer relaxase/helicase TraI	FALSE	FALSE	FALSE	FALSE	FALSE	FALSE	TRUE
NC_016855.1	91142	CCCCCGGGAAGCAGCGGCAGAGGGCGTCACACTATACAATC	1	NA	1	1	1	NA	NA	1	gene5092	STM14_RS00545	STM14_5626	traI	0	Genic	WP_000986921.1	conjugative transfer relaxase/helicase TraI	FALSE	TRUE	FALSE	FALSE	FALSE	FALSE	FALSE
NC_016855.1	91334	TCCCGGGCAGGACAGGGCAGAGCAACATATTGACCTGGCGT	1	NA	1	1	1	NA	NA	1	gene5092	STM14_RS00545	STM14_5626	traI	0	Genic	WP_000986921.1	conjugative transfer relaxase/helicase TraI	FALSE	TRUE	FALSE	FALSE	FALSE	FALSE	FALSE
NC_016855.1	91346	CAGGGCAGAGCAACATATTGACCTGGCGTATGCCATCACCG	0	0	0	0	0	0	0	1	gene5092	STM14_RS00545	STM14_5626	traI	0	Genic	WP_000986921.1	conjugative transfer relaxase/helicase TraI	FALSE	FALSE	FALSE	FALSE	FALSE	FALSE	TRUE
NC_016855.1	91586	CGTGCTGGAGCCTAAATCAGAGCGTGAGATGATGAACGCAG	1	NA	1	1	1	NA	NA	1	gene5092	STM14_RS00545	STM14_5626	traI	0	Genic	WP_000986921.1	conjugative transfer relaxase/helicase TraI	FALSE	TRUE	FALSE	FALSE	FALSE	FALSE	FALSE
NC_016855.1	91605	GAGCGTGAGATGATGAACGCAGAGCGCCTGTTCAGCACCGC	0	0	0	0	0	NA	0	0	gene5092	STM14_RS00545	STM14_5626	traI	0	Genic	WP_000986921.1	conjugative transfer relaxase/helicase TraI	FALSE	FALSE	FALSE	FALSE	FALSE	FALSE	TRUE
NC_016855.1	91607	GCGTGAGATGATGAACGCAGAGCGCCTGTTCAGCACCGCCC	1	NA	1	1	1	NA	NA	1	gene5092	STM14_RS00545	STM14_5626	traI	0	Genic	WP_000986921.1	conjugative transfer relaxase/helicase TraI	FALSE	TRUE	FALSE	FALSE	FALSE	FALSE	FALSE
NC_016855.1	92099	CGGGGAGCCGGTCACGGCAGAGATTCTGGCACAGCGGCAGG	1	NA	1	1	NA	NA	NA	1	gene5092	STM14_RS00545	STM14_5626	traI	0	Genic	WP_000986921.1	conjugative transfer relaxase/helicase TraI	FALSE	TRUE	FALSE	FALSE	FALSE	FALSE	FALSE
NC_016855.1	92543	TGGCCTGGTCGCCGGGACAGAGAGATCTCATCAAAACCGTG	1	NA	1	1	NA	NA	NA	1	gene5093	STM14_RS00550	STM14_5627	traX	0	Genic	WP_000177629.1	conjugal transfer pilus acetylase TraX	FALSE	TRUE	FALSE	FALSE	FALSE	FALSE	FALSE
NC_016855.1	92547	CTGGTCGCCGGGACAGAGAGATCTCATCAAAACCGTGGCGC	1	NA	1	1	0	0	0	0	gene5093	STM14_RS00550	STM14_5627	traX	0	Genic	WP_000177629.1	conjugal transfer pilus acetylase TraX	FALSE	FALSE	FALSE	FALSE	TRUE	FALSE	FALSE
NC_016855.1	92548	AGCGCCACGGTTTTGATGAGATCTCTCTGTCCCGGCGACCA	1	NA	1	1	0	0	0	0	gene5093	STM14_RS00550	STM14_5627	traX	0	Genic	WP_000177629.1	conjugal transfer pilus acetylase TraX	FALSE	FALSE	FALSE	FALSE	TRUE	FALSE	FALSE
NC_016855.1	92858	CAGTAACAGCGCGGCCGCAGAGTGAAACAGGCAGCGCTGCT	1	NA	1	1	NA	NA	NA	NA	gene5093	STM14_RS00550	STM14_5627	traX	0	Genic	WP_000177629.1	conjugal transfer pilus acetylase TraX	FALSE	TRUE	FALSE	FALSE	FALSE	FALSE	FALSE
NC_016855.1	93216	GGTGTGGTATCTTTGGCGGTATGAGCAGGATTTGGCAGGGG	0	0	0	0	NA	0	0	0	gene5093	STM14_RS00550	STM14_5627	traX	23	Downstream	WP_000177629.1	conjugal transfer pilus acetylase TraX	FALSE	FALSE	FALSE	FALSE	FALSE	FALSE	TRUE
NC_016855.1	93253	AGTACCGGTCGTTTCTGCTCAGTCATGCTGTATGCTGCCCC	0	0	0	0	0	NA	0	0	gene5094	STM14_RS00555	STM14_5628	NA	0	Genic	WP_000139307.1	conjugal transfer protein	FALSE	FALSE	FALSE	FALSE	FALSE	FALSE	TRUE
NC_016855.1	93435	AAAAGCCCGGGCAAGAAAAGATCTGTCCATCTACCTGCGAT	1	NA	NA	1	0	0	0	0	gene5094	STM14_RS00555	STM14_5628	NA	0	Genic	WP_000139307.1	conjugal transfer protein	FALSE	FALSE	FALSE	FALSE	TRUE	FALSE	FALSE
NC_016855.1	93436	AATCGCAGGTAGATGGACAGATCTTTTCTTGCCCGGGCTTT	1	NA	1	1	0	0	0	0	gene5094	STM14_RS00555	STM14_5628	NA	0	Genic	WP_000139307.1	conjugal transfer protein	FALSE	FALSE	FALSE	FALSE	TRUE	FALSE	FALSE
NC_016856.1	25	ATTACGTCTGGTTGCAAGAGATCATGACAGGGGGAATTGGT	1	NA	1	1	0	0	0	0	gene0	STM14_RS00570	STM14_0001	thrL	165	Upstream	WP_001575544.1	thr operon leader peptide	FALSE	FALSE	FALSE	FALSE	TRUE	FALSE	FALSE
NC_016856.1	26	AACCAATTCCCCCTGTCATGATCTCTTGCAACCAGACGTAA	1	NA	1	1	0	0	0	0	gene0	STM14_RS00570	STM14_0001	thrL	164	Upstream	WP_001575544.1	thr operon leader peptide	FALSE	FALSE	FALSE	FALSE	TRUE	FALSE	FALSE
NC_016856.1	94	TGAACAAGTTTCGGAATGTGATCAATTTAAAAATTTATTGA	1	NA	1	1	0	0	0	0	gene0	STM14_RS00570	STM14_0001	thrL	96	Upstream	WP_001575544.1	thr operon leader peptide	FALSE	FALSE	FALSE	FALSE	TRUE	FALSE	FALSE
NC_016856.1	95	GTCAATAAATTTTTAAATTGATCACATTCCGAAACTTGTTC	1	NA	1	1	0	0	0	0	gene0	STM14_RS00570	STM14_0001	thrL	95	Upstream	WP_001575544.1	thr operon leader peptide	FALSE	FALSE	FALSE	FALSE	TRUE	FALSE	FALSE
NC_016856.1	176	CAGACAAATAAAAATGACAGAGTACACAACATCCATGAACC	1	NA	1	1	1	1	1	1	gene0	STM14_RS00570	STM14_0001	thrL	14	Upstream	WP_001575544.1	thr operon leader peptide	FALSE	TRUE	FALSE	FALSE	FALSE	FALSE	FALSE
NC_016856.1	318	CGGGCTTTTTTTTCGACCAGAGATCACGAGGTAACAACCAT	1	NA	1	1	1	1	1	1	gene1	STM14_RS00575	STM14_0002	thrA	19	Upstream	WP_001264681.1	bifunctional aspartate kinase/homoserine dehydrogenase I	FALSE	TRUE	FALSE	FALSE	FALSE	FALSE	FALSE
NC_016856.1	320	GGCTTTTTTTTCGACCAGAGATCACGAGGTAACAACCATGC	1	NA	1	1	0	0	0	0	gene1	STM14_RS00575	STM14_0002	thrA	17	Upstream	WP_001264681.1	bifunctional aspartate kinase/homoserine dehydrogenase I	FALSE	FALSE	FALSE	FALSE	TRUE	FALSE	FALSE
NC_016856.1	321	CGCATGGTTGTTACCTCGTGATCTCTGGTCGAAAAAAAAGC	1	NA	1	1	0	0	0	0	gene1	STM14_RS00575	STM14_0002	thrA	16	Upstream	WP_001264681.1	bifunctional aspartate kinase/homoserine dehydrogenase I	FALSE	FALSE	FALSE	FALSE	TRUE	FALSE	FALSE
NC_016856.1	637	TCGAACAAGAATTCGCTCAGATCAAACATGTTCTGCATGGT	1	NA	1	1	0	0	0	0	gene1	STM14_RS00575	STM14_0002	thrA	0	Genic	WP_001264681.1	bifunctional aspartate kinase/homoserine dehydrogenase I	FALSE	FALSE	FALSE	FALSE	TRUE	FALSE	FALSE
NC_016856.1	638	TACCATGCAGAACATGTTTGATCTGAGCGAATTCTTGTTCG	1	NA	1	1	0	0	0	0	gene1	STM14_RS00575	STM14_0002	thrA	0	Genic	WP_001264681.1	bifunctional aspartate kinase/homoserine dehydrogenase I	FALSE	FALSE	FALSE	FALSE	TRUE	FALSE	FALSE
NC_016856.1	727	GCCGTGGCGAAAAAATGTCGATCGCGATTATGGCGGGACTT	1	NA	1	1	0	0	0	0	gene1	STM14_RS00575	STM14_0002	thrA	0	Genic	WP_001264681.1	bifunctional aspartate kinase/homoserine dehydrogenase I	FALSE	FALSE	FALSE	FALSE	TRUE	FALSE	FALSE
NC_016856.1	728	GAAGTCCCGCCATAATCGCGATCGACATTTTTTCGCCACGG	1	NA	1	1	0	0	0	0	gene1	STM14_RS00575	STM14_0002	thrA	0	Genic	WP_001264681.1	bifunctional aspartate kinase/homoserine dehydrogenase I	FALSE	FALSE	FALSE	FALSE	TRUE	FALSE	FALSE
NC_016856.1	778	GTGGGCATCGCGTCACGGTGATCGATCCGGTAGAAAAATTG	1	NA	1	1	0	0	0	0	gene1	STM14_RS00575	STM14_0002	thrA	0	Genic	WP_001264681.1	bifunctional aspartate kinase/homoserine dehydrogenase I	FALSE	FALSE	FALSE	FALSE	TRUE	FALSE	FALSE
NC_016856.1	779	GCAATTTTTCTACCGGATCGATCACCGTGACGCGATGCCCA	1	NA	1	1	0	0	0	0	gene1	STM14_RS00575	STM14_0002	thrA	0	Genic	WP_001264681.1	bifunctional aspartate kinase/homoserine dehydrogenase I	FALSE	FALSE	FALSE	FALSE	TRUE	FALSE	FALSE
NC_016856.1	782	GCATCGCGTCACGGTGATCGATCCGGTAGAAAAATTGCTGG	1	NA	1	1	0	0	0	0	gene1	STM14_RS00575	STM14_0002	thrA	0	Genic	WP_001264681.1	bifunctional aspartate kinase/homoserine dehydrogenase I	FALSE	FALSE	FALSE	FALSE	TRUE	FALSE	FALSE
NC_016856.1	783	GCCAGCAATTTTTCTACCGGATCGATCACCGTGACGCGATG	1	NA	1	1	0	0	0	0	gene1	STM14_RS00575	STM14_0002	thrA	0	Genic	WP_001264681.1	bifunctional aspartate kinase/homoserine dehydrogenase I	FALSE	FALSE	FALSE	FALSE	TRUE	FALSE	FALSE
NC_016856.1	792	ACGGTGATCGATCCGGTAGAAAAATTGCTGGCGGTGGGCCA	0	0	0	0	0	0	0	0	gene1	STM14_RS00575	STM14_0002	thrA	0	Genic	WP_001264681.1	bifunctional aspartate kinase/homoserine dehydrogenase I	FALSE	FALSE	FALSE	FALSE	FALSE	FALSE	TRUE
NC_016856.1	871	GCCGTATCGCCGCCAGCCAGATCCCGGCCGATCACATGATC	1	NA	1	1	0	0	0	0	gene1	STM14_RS00575	STM14_0002	thrA	0	Genic	WP_001264681.1	bifunctional aspartate kinase/homoserine dehydrogenase I	FALSE	FALSE	FALSE	FALSE	TRUE	FALSE	FALSE
NC_016856.1	872	GGATCATGTGATCGGCCGGGATCTGGCTGGCGGCGATACGG	1	NA	1	1	0	0	0	0	gene1	STM14_RS00575	STM14_0002	thrA	0	Genic	WP_001264681.1	bifunctional aspartate kinase/homoserine dehydrogenase I	FALSE	FALSE	FALSE	FALSE	TRUE	FALSE	FALSE
NC_016856.1	881	CGCCAGCCAGATCCCGGCCGATCACATGATCCTGATGGCGG	1	NA	1	1	0	0	0	0	gene1	STM14_RS00575	STM14_0002	thrA	0	Genic	WP_001264681.1	bifunctional aspartate kinase/homoserine dehydrogenase I	FALSE	FALSE	FALSE	FALSE	TRUE	FALSE	FALSE
NC_016856.1	882	CCCGCCATCAGGATCATGTGATCGGCCGGGATCTGGCTGGC	1	NA	1	1	0	0	0	0	gene1	STM14_RS00575	STM14_0002	thrA	0	Genic	WP_001264681.1	bifunctional aspartate kinase/homoserine dehydrogenase I	FALSE	FALSE	FALSE	FALSE	TRUE	FALSE	FALSE
NC_016856.1	889	AGATCCCGGCCGATCACATGATCCTGATGGCGGGCTTTACC	1	NA	1	1	0	0	0	0	gene1	STM14_RS00575	STM14_0002	thrA	0	Genic	WP_001264681.1	bifunctional aspartate kinase/homoserine dehydrogenase I	FALSE	FALSE	FALSE	FALSE	TRUE	FALSE	FALSE
NC_016856.1	890	CGGTAAAGCCCGCCATCAGGATCATGTGATCGGCCGGGATC	1	NA	1	1	0	0	0	0	gene1	STM14_RS00575	STM14_0002	thrA	0	Genic	WP_001264681.1	bifunctional aspartate kinase/homoserine dehydrogenase I	FALSE	FALSE	FALSE	FALSE	TRUE	FALSE	FALSE
NC_016856.1	1168	CGCCCATCGCCCAGTTCCAGATCCCCTGTCTGATTAAAAAT	1	NA	1	1	0	0	0	0	gene1	STM14_RS00575	STM14_0002	thrA	0	Genic	WP_001264681.1	bifunctional aspartate kinase/homoserine dehydrogenase I	FALSE	FALSE	FALSE	FALSE	TRUE	FALSE	FALSE
NC_016856.1	1169	TATTTTTAATCAGACAGGGGATCTGGAACTGGGCGATGGGC	1	NA	1	1	0	0	0	0	gene1	STM14_RS00575	STM14_0002	thrA	0	Genic	WP_001264681.1	bifunctional aspartate kinase/homoserine dehydrogenase I	FALSE	FALSE	FALSE	FALSE	TRUE	FALSE	FALSE
NC_016856.1	1217	CGTCGCTGGACGCGCCGATCAGCGTTCCTGGCGCCTGCGGA	1	NA	1	1	1	1	1	1	gene1	STM14_RS00575	STM14_0002	thrA	0	Genic	WP_001264681.1	bifunctional aspartate kinase/homoserine dehydrogenase I	FALSE	FALSE	FALSE	FALSE	FALSE	TRUE	FALSE
NC_016856.1	1219	CGCAGGCGCCAGGAACGCTGATCGGCGCGTCCAGCGACGAT	1	NA	1	1	0	0	0	0	gene1	STM14_RS00575	STM14_0002	thrA	0	Genic	WP_001264681.1	bifunctional aspartate kinase/homoserine dehydrogenase I	FALSE	FALSE	FALSE	FALSE	TRUE	FALSE	FALSE
NC_016856.1	1220	CATCGTCGCTGGACGCGCCGATCAGCGTTCCTGGCGCCTGC	1	NA	1	1	0	0	0	0	gene1	STM14_RS00575	STM14_0002	thrA	0	Genic	WP_001264681.1	bifunctional aspartate kinase/homoserine dehydrogenase I	FALSE	FALSE	FALSE	FALSE	TRUE	FALSE	FALSE
NC_016856.1	1261	ATAACCTGCCGGTTAAAGGGATCTCTAACCTTAACAACATG	1	NA	1	1	0	0	0	0	gene1	STM14_RS00575	STM14_0002	thrA	0	Genic	WP_001264681.1	bifunctional aspartate kinase/homoserine dehydrogenase I	FALSE	FALSE	FALSE	FALSE	TRUE	FALSE	FALSE
NC_016856.1	1262	CCATGTTGTTAAGGTTAGAGATCCCTTTAACCGGCAGGTTA	1	NA	1	1	0	0	0	0	gene1	STM14_RS00575	STM14_0002	thrA	0	Genic	WP_001264681.1	bifunctional aspartate kinase/homoserine dehydrogenase I	FALSE	FALSE	FALSE	FALSE	TRUE	FALSE	FALSE
NC_016856.1	1366	CCGCCATGTCTCGCGCCGGGATCTCGGTGGTGCTCATTACC	1	NA	1	1	0	0	0	0	gene1	STM14_RS00575	STM14_0002	thrA	0	Genic	WP_001264681.1	bifunctional aspartate kinase/homoserine dehydrogenase I	FALSE	FALSE	FALSE	FALSE	TRUE	FALSE	FALSE
NC_016856.1	1367	GGGTAATGAGCACCACCGAGATCCCGGCGCGAGACATGGCG	1	NA	1	1	0	0	0	0	gene1	STM14_RS00575	STM14_0002	thrA	0	Genic	WP_001264681.1	bifunctional aspartate kinase/homoserine dehydrogenase I	FALSE	FALSE	FALSE	FALSE	TRUE	FALSE	FALSE
NC_016856.1	1396	GAAACTGATGCTGTACTCAGAGGAGGACTGGGTAATGAGCA	1	NA	1	1	1	1	1	1	gene1	STM14_RS00575	STM14_0002	thrA	0	Genic	WP_001264681.1	bifunctional aspartate kinase/homoserine dehydrogenase I	FALSE	TRUE	FALSE	FALSE	FALSE	FALSE	FALSE
NC_016856.1	1429	TCAGTTTCTGTGTGCCGCAGAGTGACTGCGCGCGTGCCCGC	1	NA	1	1	1	1	1	1	gene1	STM14_RS00575	STM14_0002	thrA	0	Genic	WP_001264681.1	bifunctional aspartate kinase/homoserine dehydrogenase I	FALSE	TRUE	FALSE	FALSE	FALSE	FALSE	FALSE
NC_016856.1	1534	CATACCGTCGCCGACAACAGAGATAATCGCCAACCGCTCCG	1	NA	1	1	1	1	1	1	gene1	STM14_RS00575	STM14_0002	thrA	0	Genic	WP_001264681.1	bifunctional aspartate kinase/homoserine dehydrogenase I	FALSE	TRUE	FALSE	FALSE	FALSE	FALSE	FALSE
NC_016856.1	1624	CTAATATCAATATCGTGGCGATCGCTCAGGGATCTTCTGAG	1	NA	1	1	0	0	0	0	gene1	STM14_RS00575	STM14_0002	thrA	0	Genic	WP_001264681.1	bifunctional aspartate kinase/homoserine dehydrogenase I	FALSE	FALSE	FALSE	FALSE	TRUE	FALSE	FALSE
NC_016856.1	1625	GCTCAGAAGATCCCTGAGCGATCGCCACGATATTGATATTA	1	NA	1	1	0	0	0	0	gene1	STM14_RS00575	STM14_0002	thrA	0	Genic	WP_001264681.1	bifunctional aspartate kinase/homoserine dehydrogenase I	FALSE	FALSE	FALSE	FALSE	TRUE	FALSE	FALSE
NC_016856.1	1635	ATCGTGGCGATCGCTCAGGGATCTTCTGAGCGTTCTATTTC	1	NA	1	1	0	0	0	0	gene1	STM14_RS00575	STM14_0002	thrA	0	Genic	WP_001264681.1	bifunctional aspartate kinase/homoserine dehydrogenase I	FALSE	FALSE	FALSE	FALSE	TRUE	FALSE	FALSE
NC_016856.1	1636	AGAAATAGAACGCTCAGAAGATCCCTGAGCGATCGCCACGA	1	NA	1	1	0	0	0	0	gene1	STM14_RS00575	STM14_0002	thrA	0	Genic	WP_001264681.1	bifunctional aspartate kinase/homoserine dehydrogenase I	FALSE	FALSE	FALSE	FALSE	TRUE	FALSE	FALSE
NC_016856.1	1724	CCAGATGCTGTTCAATACCGATCAGGTGATTGAAGTGTTTG	1	NA	1	1	0	0	0	0	gene1	STM14_RS00575	STM14_0002	thrA	0	Genic	WP_001264681.1	bifunctional aspartate kinase/homoserine dehydrogenase I	FALSE	FALSE	FALSE	FALSE	TRUE	FALSE	FALSE
NC_016856.1	1725	ACAAACACTTCAATCACCTGATCGGTATTGAACAGCATCTG	1	NA	1	1	0	0	0	0	gene1	STM14_RS00575	STM14_0002	thrA	0	Genic	WP_001264681.1	bifunctional aspartate kinase/homoserine dehydrogenase I	FALSE	FALSE	FALSE	FALSE	TRUE	FALSE	FALSE
NC_016856.1	1727	GATGCTGTTCAATACCGATCAGGTGATTGAAGTGTTTGTCA	1	NA	1	1	1	1	1	1	gene1	STM14_RS00575	STM14_0002	thrA	0	Genic	WP_001264681.1	bifunctional aspartate kinase/homoserine dehydrogenase I	FALSE	FALSE	FALSE	FALSE	FALSE	TRUE	FALSE
NC_016856.1	1826	GCTGAAGAACAAGCACATCGATCTACGCGTGTGCGGCGTGG	1	NA	1	1	0	0	0	0	gene1	STM14_RS00575	STM14_0002	thrA	0	Genic	WP_001264681.1	bifunctional aspartate kinase/homoserine dehydrogenase I	FALSE	FALSE	FALSE	FALSE	TRUE	FALSE	FALSE
NC_016856.1	1827	GCCACGCCGCACACGCGTAGATCGATGTGCTTGTTCTTCAG	1	NA	1	1	0	0	0	0	gene1	STM14_RS00575	STM14_0002	thrA	0	Genic	WP_001264681.1	bifunctional aspartate kinase/homoserine dehydrogenase I	FALSE	FALSE	FALSE	FALSE	TRUE	FALSE	FALSE
NC_016856.1	2342	GATGGGCTATACCGAACCCGATCCGCGCGACGATCTTTCCG	1	NA	1	1	0	0	0	0	gene1	STM14_RS00575	STM14_0002	thrA	0	Genic	WP_001264681.1	bifunctional aspartate kinase/homoserine dehydrogenase I	FALSE	FALSE	FALSE	FALSE	TRUE	FALSE	FALSE
NC_016856.1	2343	CCGGAAAGATCGTCGCGCGGATCGGGTTCGGTATAGCCCAT	1	NA	1	1	0	0	0	0	gene1	STM14_RS00575	STM14_0002	thrA	0	Genic	WP_001264681.1	bifunctional aspartate kinase/homoserine dehydrogenase I	FALSE	FALSE	FALSE	FALSE	TRUE	FALSE	FALSE
NC_016856.1	2354	CGAACCCGATCCGCGCGACGATCTTTCCGGTATGGATGTGG	1	NA	1	1	0	0	0	0	gene1	STM14_RS00575	STM14_0002	thrA	0	Genic	WP_001264681.1	bifunctional aspartate kinase/homoserine dehydrogenase I	FALSE	FALSE	FALSE	FALSE	TRUE	FALSE	FALSE
NC_016856.1	2355	GCCACATCCATACCGGAAAGATCGTCGCGCGGATCGGGTTC	1	NA	1	1	0	0	0	0	gene1	STM14_RS00575	STM14_0002	thrA	0	Genic	WP_001264681.1	bifunctional aspartate kinase/homoserine dehydrogenase I	FALSE	FALSE	FALSE	FALSE	TRUE	FALSE	FALSE
NC_016856.1	2389	ATGTGGCGCGTAAACTGTTGATCCTCGCCCGCGAGACGGGC	1	NA	1	1	0	0	0	0	gene1	STM14_RS00575	STM14_0002	thrA	0	Genic	WP_001264681.1	bifunctional aspartate kinase/homoserine dehydrogenase I	FALSE	FALSE	FALSE	FALSE	TRUE	FALSE	FALSE
NC_016856.1	2390	GGCCCGTCTCGCGGGCGAGGATCAACAGTTTACGCGCCACA	1	NA	1	1	0	0	0	0	gene1	STM14_RS00575	STM14_0002	thrA	0	Genic	WP_001264681.1	bifunctional aspartate kinase/homoserine dehydrogenase I	FALSE	FALSE	FALSE	FALSE	TRUE	FALSE	FALSE
NC_016856.1	2633	TGCCGAAGTTGATGGTAACGATCCGCTCTTCAAAGTGAAAA	1	NA	1	1	0	0	0	0	gene1	STM14_RS00575	STM14_0002	thrA	0	Genic	WP_001264681.1	bifunctional aspartate kinase/homoserine dehydrogenase I	FALSE	FALSE	FALSE	FALSE	TRUE	FALSE	FALSE
NC_016856.1	2634	TTTTTCACTTTGAAGAGCGGATCGTTACCATCAACTTCGGC	1	NA	1	1	0	0	0	0	gene1	STM14_RS00575	STM14_0002	thrA	0	Genic	WP_001264681.1	bifunctional aspartate kinase/homoserine dehydrogenase I	FALSE	FALSE	FALSE	FALSE	TRUE	FALSE	FALSE
NC_016856.1	2762	GGCGGCGGGCGTGTTTGCCGATCTGTTACGGACCCTCTCAT	1	NA	1	1	0	0	0	0	gene1	STM14_RS00575	STM14_0002	thrA	0	Genic	WP_001264681.1	bifunctional aspartate kinase/homoserine dehydrogenase I	FALSE	FALSE	FALSE	FALSE	TRUE	FALSE	FALSE
NC_016856.1	2763	CATGAGAGGGTCCGTAACAGATCGGCAAACACGCCCGCCGC	1	NA	1	1	0	0	0	0	gene1	STM14_RS00575	STM14_0002	thrA	0	Genic	WP_001264681.1	bifunctional aspartate kinase/homoserine dehydrogenase I	FALSE	FALSE	FALSE	FALSE	TRUE	FALSE	FALSE
NC_016856.1	3554	CGCGGCAGGCGGTGTCGGAGATCGGCGCGCTGGCGAGCGGG	1	1	1	1	0	0	0	0	gene2	STM14_RS00580	STM14_0003	thrB	0	Genic	WP_000241685.1	homoserine kinase	FALSE	FALSE	FALSE	FALSE	TRUE	FALSE	FALSE
NC_016856.1	3555	TCCCGCTCGCCAGCGCGCCGATCTCCGACACCGCCTGCCGC	1	1	1	1	0	0	0	0	gene2	STM14_RS00580	STM14_0003	thrB	0	Genic	WP_000241685.1	homoserine kinase	FALSE	FALSE	FALSE	FALSE	TRUE	FALSE	FALSE
NC_016856.1	3616	CTGTTTGCGCTATGCGATAAACCGGAGACGGCGCAGCGCGT	0	0	0	0	0	0	0	0	gene2	STM14_RS00580	STM14_0003	thrB	0	Genic	WP_000241685.1	homoserine kinase	FALSE	FALSE	FALSE	FALSE	FALSE	FALSE	TRUE
NC_016856.1	3834	GGGACTTTTTTTTCCGCACGATCTGCCGGAGTTTAGCCTGA	1	1	1	1	0	0	0	0	gene3	STM14_RS00585	STM14_0004	thrC	0	Genic	WP_000781105.1	threonine synthase	FALSE	FALSE	FALSE	FALSE	TRUE	FALSE	FALSE
NC_016856.1	3835	GTCAGGCTAAACTCCGGCAGATCGTGCGGAAAAAAAAGTCC	1	1	1	1	0	0	0	0	gene3	STM14_RS00585	STM14_0004	thrC	0	Genic	WP_000781105.1	threonine synthase	FALSE	FALSE	FALSE	FALSE	TRUE	FALSE	FALSE
NC_016856.1	3905	TTGTCAGCCGTAGCGCAAAGATCCTCTCGGCATTTATTGGC	1	1	1	1	0	0	0	0	gene3	STM14_RS00585	STM14_0004	thrC	0	Genic	WP_000781105.1	threonine synthase	FALSE	FALSE	FALSE	FALSE	TRUE	FALSE	FALSE
NC_016856.1	3906	CGCCAATAAATGCCGAGAGGATCTTTGCGCTACGGCTGACA	1	1	1	1	0	0	0	0	gene3	STM14_RS00585	STM14_0004	thrC	0	Genic	WP_000781105.1	threonine synthase	FALSE	FALSE	FALSE	FALSE	TRUE	FALSE	FALSE
NC_016856.1	4180	CACGCGTTCTATGGCCTGGAAAATGTGCGGGTCGTCATTCT	0	0	0	0	0	0	0	0	gene3	STM14_RS00585	STM14_0004	thrC	0	Genic	WP_000781105.1	threonine synthase	FALSE	FALSE	FALSE	FALSE	FALSE	FALSE	TRUE
NC_016856.1	4182	CGCGTTCTATGGCCTGGAAAATGTGCGGGTCGTCATTCTCT	0	0	0	0	0	0	0	0	gene3	STM14_RS00585	STM14_0004	thrC	0	Genic	WP_000781105.1	threonine synthase	FALSE	FALSE	FALSE	FALSE	FALSE	FALSE	TRUE
NC_016856.1	4217	TTCTCTACCCGCGCGGTAAGATCAGTCCGTTGCAGGAAAAA	1	1	1	1	0	0	0	0	gene3	STM14_RS00585	STM14_0004	thrC	0	Genic	WP_000781105.1	threonine synthase	FALSE	FALSE	FALSE	FALSE	TRUE	FALSE	FALSE
NC_016856.1	4218	GTTTTTCCTGCAACGGACTGATCTTACCGCGCGGGTAGAGA	1	NA	1	1	0	0	0	0	gene3	STM14_RS00585	STM14_0004	thrC	0	Genic	WP_000781105.1	threonine synthase	FALSE	FALSE	FALSE	FALSE	TRUE	FALSE	FALSE
NC_016856.1	4220	TCTACCCGCGCGGTAAGATCAGTCCGTTGCAGGAAAAACTG	1	NA	1	1	1	1	1	1	gene3	STM14_RS00585	STM14_0004	thrC	0	Genic	WP_000781105.1	threonine synthase	FALSE	FALSE	FALSE	FALSE	FALSE	TRUE	FALSE
NC_016856.1	4277	GCAACATTGAAACCGTGGCGATCGACGGCGATTTCGACGCG	1	1	1	1	0	0	0	0	gene3	STM14_RS00585	STM14_0004	thrC	0	Genic	WP_000781105.1	threonine synthase	FALSE	FALSE	FALSE	FALSE	TRUE	FALSE	FALSE
NC_016856.1	4278	ACGCGTCGAAATCGCCGTCGATCGCCACGGTTTCAATGTTG	1	NA	1	1	0	0	0	0	gene3	STM14_RS00585	STM14_0004	thrC	0	Genic	WP_000781105.1	threonine synthase	FALSE	FALSE	FALSE	FALSE	TRUE	FALSE	FALSE
NC_016856.1	4460	GGGCGCGTAACCAACTGGTGATCTCCGTCCCCAGCGGCAAC	1	NA	1	1	0	0	0	0	gene3	STM14_RS00585	STM14_0004	thrC	0	Genic	WP_000781105.1	threonine synthase	FALSE	FALSE	FALSE	FALSE	TRUE	FALSE	FALSE
NC_016856.1	4461	AGTTGCCGCTGGGGACGGAGATCACCAGTTGGTTACGCGCC	1	NA	1	1	0	0	0	0	gene3	STM14_RS00585	STM14_0004	thrC	0	Genic	WP_000781105.1	threonine synthase	FALSE	FALSE	FALSE	FALSE	TRUE	FALSE	FALSE
NC_016856.1	4851	CCGGATGCGCCGTTCCGAGAAACAAGCCATACTCGCCAGGG	0	0	0	0	0	0	0	0	gene3	STM14_RS00585	STM14_0004	thrC	0	Genic	WP_000781105.1	threonine synthase	FALSE	FALSE	FALSE	FALSE	FALSE	FALSE	TRUE
NC_016856.1	4909	GTGGAGTCCATTCTGGGAGAAACGCTGGCCTTGCCTGAAGC	0	0	0	0	0	0	0	0	gene3	STM14_RS00585	STM14_0004	thrC	0	Genic	WP_000781105.1	threonine synthase	FALSE	FALSE	FALSE	FALSE	FALSE	FALSE	TRUE
NC_016856.1	4947	AGCGCTCGCCGAACGCGCCGACCTGCCGCTGCTTTCACATC	0	0	0	0	0	0	0	0	gene3	STM14_RS00585	STM14_0004	thrC	0	Genic	WP_000781105.1	threonine synthase	FALSE	FALSE	FALSE	FALSE	FALSE	FALSE	TRUE
NC_016856.1	5108	GGCGTAACCGCCATCCGGCGATGCCGTTACTGCTCGTAGCG	0	0	1	1	1	0	0	0	gene4	STM14_RS00590	STM14_0005	yaaA	6	Downstream	WP_000906175.1	peroxide stress protein YaaA	FALSE	FALSE	FALSE	FALSE	FALSE	FALSE	TRUE
NC_016856.1	5258	GTAAGCTTCTACGCCAAAAAAGCGCGCGGACTGATGAGCCG	0	0	0	0	0	0	0	0	gene4	STM14_RS00590	STM14_0005	yaaA	0	Genic	WP_000906175.1	peroxide stress protein YaaA	FALSE	FALSE	FALSE	FALSE	FALSE	FALSE	TRUE
NC_016856.1	5396	GCCAGATTCACCACCACCCGATCGCCCTGCGCCTCAAGCGC	1	1	1	1	0	0	0	0	gene4	STM14_RS00590	STM14_0005	yaaA	0	Genic	WP_000906175.1	peroxide stress protein YaaA	FALSE	FALSE	FALSE	FALSE	TRUE	FALSE	FALSE
NC_016856.1	5397	AGCGCTTGAGGCGCAGGGCGATCGGGTGGTGGTGAATCTGG	1	1	1	1	0	0	0	0	gene4	STM14_RS00590	STM14_0005	yaaA	0	Genic	WP_000906175.1	peroxide stress protein YaaA	FALSE	FALSE	FALSE	FALSE	TRUE	FALSE	FALSE
NC_016856.1	5462	TCGCCCCAGAATTGATAAAGATCTTTGCCGCGCGGATTCTC	1	1	1	1	0	0	0	0	gene4	STM14_RS00590	STM14_0005	yaaA	0	Genic	WP_000906175.1	peroxide stress protein YaaA	FALSE	FALSE	FALSE	FALSE	TRUE	FALSE	FALSE
NC_016856.1	5463	GGAGAATCCGCGCGGCAAAGATCTTTATCAATTCTGGGGCG	1	1	1	1	0	0	0	0	gene4	STM14_RS00590	STM14_0005	yaaA	0	Genic	WP_000906175.1	peroxide stress protein YaaA	FALSE	FALSE	FALSE	FALSE	TRUE	FALSE	FALSE
NC_016856.1	5554	CAATACGCCATACAAGCCAGAGAGCATACGCAGATGTTGTT	1	1	1	1	1	1	1	1	gene4	STM14_RS00590	STM14_0005	yaaA	0	Genic	WP_000906175.1	peroxide stress protein YaaA	FALSE	TRUE	FALSE	FALSE	FALSE	FALSE	FALSE
NC_016856.1	5714	TGAAAACGCGTGGCGTTGAGATCCGCCAGTTTGTCGCTAAT	1	1	1	1	0	0	0	0	gene4	STM14_RS00590	STM14_0005	yaaA	0	Genic	WP_000906175.1	peroxide stress protein YaaA	FALSE	FALSE	FALSE	FALSE	TRUE	FALSE	FALSE
NC_016856.1	5715	AATTAGCGACAAACTGGCGGATCTCAACGCCACGCGTTTTC	1	1	1	1	0	0	0	0	gene4	STM14_RS00590	STM14_0005	yaaA	0	Genic	WP_000906175.1	peroxide stress protein YaaA	FALSE	FALSE	FALSE	FALSE	TRUE	FALSE	FALSE
NC_016856.1	5801	TGAATAAGCTGCTGGCTGTGATCCAACAGCTCCGGCTGGGT	1	1	1	1	0	0	0	0	gene4	STM14_RS00590	STM14_0005	yaaA	0	Genic	WP_000906175.1	peroxide stress protein YaaA	FALSE	FALSE	FALSE	FALSE	TRUE	FALSE	FALSE
NC_016856.1	5802	TACCCAGCCGGAGCTGTTGGATCACAGCCAGCAGCTTATTC	1	1	1	1	0	0	0	0	gene4	STM14_RS00590	STM14_0005	yaaA	0	Genic	WP_000906175.1	peroxide stress protein YaaA	FALSE	FALSE	FALSE	FALSE	TRUE	FALSE	FALSE
NC_016856.1	5852	GTGGCCAGCGGGCTTTGATAATCAAGCGTTTTTGCAGGTGA	0	0	0	0	0	0	0	0	gene4	STM14_RS00590	STM14_0005	yaaA	0	Genic	WP_000906175.1	peroxide stress protein YaaA	FALSE	FALSE	FALSE	FALSE	FALSE	FALSE	TRUE
NC_016856.1	5867	TGATAATCAAGCGTTTTTGCAGGTGAAATCAGAATCAGCAT	0	0	0	0	0	0	0	0	gene4	STM14_RS00590	STM14_0005	yaaA	0	Genic	WP_000906175.1	peroxide stress protein YaaA	FALSE	FALSE	FALSE	FALSE	FALSE	FALSE	TRUE
NC_016856.1	5874	CAAGCGTTTTTGCAGGTGAAATCAGAATCAGCATATTCAGT	1	0	0	0	0	1	0	1	gene4	STM14_RS00590	STM14_0005	yaaA	0	Genic	WP_000906175.1	peroxide stress protein YaaA	FALSE	FALSE	FALSE	FALSE	FALSE	FALSE	TRUE
NC_016856.1	5939	TTAGCAAAAAAACGCCGCAGAGTTGACCGATGGTTGCGATT	1	1	1	1	1	1	1	1	gene5	STM14_RS00595	STM14_0006	NA	27	Downstream	WP_001113820.1	sodium:alanine symporter family protein	FALSE	TRUE	FALSE	FALSE	FALSE	FALSE	FALSE
NC_016856.1	5941	ACAATCGCAACCATCGGTCAACTCTGCGGCGTTTTTTTGCT	0	0	0	0	0	0	0	0	gene5	STM14_RS00595	STM14_0006	NA	25	Downstream	WP_001113820.1	sodium:alanine symporter family protein	FALSE	FALSE	FALSE	FALSE	FALSE	FALSE	TRUE
NC_016856.1	6035	ATATCCGGGAAGCGCCGCGGATCGAACTGCGGTCTTACGCC	1	1	1	1	0	0	0	0	gene5	STM14_RS00595	STM14_0006	NA	0	Genic	WP_001113820.1	sodium:alanine symporter family protein	FALSE	FALSE	FALSE	FALSE	TRUE	FALSE	FALSE
NC_016856.1	6036	GGGCGTAAGACCGCAGTTCGATCCGCGGCGCTTCCCGGATA	1	1	1	1	0	0	0	0	gene5	STM14_RS00595	STM14_0006	NA	0	Genic	WP_001113820.1	sodium:alanine symporter family protein	FALSE	FALSE	FALSE	FALSE	TRUE	FALSE	FALSE
NC_016856.1	6153	TAATGGCCATACAGGCCATGATCATGTCAGCGAGCTGCCAT	1	1	1	1	0	0	0	0	gene5	STM14_RS00595	STM14_0006	NA	0	Genic	WP_001113820.1	sodium:alanine symporter family protein	FALSE	FALSE	FALSE	FALSE	TRUE	FALSE	FALSE
NC_016856.1	6154	TATGGCAGCTCGCTGACATGATCATGGCCTGTATGGCCATT	1	1	1	1	0	0	0	0	gene5	STM14_RS00595	STM14_0006	NA	0	Genic	WP_001113820.1	sodium:alanine symporter family protein	FALSE	FALSE	FALSE	FALSE	TRUE	FALSE	FALSE
NC_016856.1	6269	GCGTTATGTAACCGCAGAAAAAACAGATTGTTTTCGGCGTA	0	0	0	0	0	0	0	1	gene5	STM14_RS00595	STM14_0006	NA	0	Genic	WP_001113820.1	sodium:alanine symporter family protein	FALSE	FALSE	FALSE	FALSE	FALSE	FALSE	TRUE
NC_016856.1	6270	CGTTATGTAACCGCAGAAAAAACAGATTGTTTTCGGCGTAA	0	0	0	0	0	0	0	0	gene5	STM14_RS00595	STM14_0006	NA	0	Genic	WP_001113820.1	sodium:alanine symporter family protein	FALSE	FALSE	FALSE	FALSE	FALSE	FALSE	TRUE
NC_016856.1	6726	GCATTTGCTCAATATGCCAGAGGCAAATGAATACGCTGCCG	1	1	1	1	1	1	1	1	gene5	STM14_RS00595	STM14_0006	NA	0	Genic	WP_001113820.1	sodium:alanine symporter family protein	FALSE	TRUE	FALSE	FALSE	FALSE	FALSE	FALSE
NC_016856.1	6845	AACAGGGCACAGAACGCCAGAGCAATGCCGGAGATAAGCGG	1	1	1	1	1	1	1	1	gene5	STM14_RS00595	STM14_0006	NA	0	Genic	WP_001113820.1	sodium:alanine symporter family protein	FALSE	TRUE	FALSE	FALSE	FALSE	FALSE	FALSE
NC_016856.1	7208	GCCGCGAGGCTGGTACACAGAGCCTGAAATGACGTCAGGCC	1	1	1	1	1	1	1	1	gene5	STM14_RS00595	STM14_0006	NA	0	Genic	WP_001113820.1	sodium:alanine symporter family protein	FALSE	TRUE	FALSE	FALSE	FALSE	FALSE	FALSE
NC_016856.1	7245	GGCCGCCTGGCTGCGGGCTAAGGCTGCCTTTCAGACTGCGG	0	0	0	0	0	0	0	0	gene5	STM14_RS00595	STM14_0006	NA	0	Genic	WP_001113820.1	sodium:alanine symporter family protein	FALSE	FALSE	FALSE	FALSE	FALSE	FALSE	TRUE
NC_016856.1	7362	AAATCATTACCGAGCCCCAGAGTATTTCGTTAATAAAACTG	1	1	1	1	1	1	1	1	gene5	STM14_RS00595	STM14_0006	NA	0	Genic	WP_001113820.1	sodium:alanine symporter family protein	FALSE	TRUE	FALSE	FALSE	FALSE	FALSE	FALSE
NC_016856.1	7851	TCGCCTGGGCGAAACAGCAGAGCAGCGACCGCGCGCAGCAG	1	1	1	1	1	1	1	1	gene6	STM14_RS00600	STM14_0007	tal	0	Genic	WP_000130175.1	transaldolase	FALSE	TRUE	FALSE	FALSE	FALSE	FALSE	FALSE
NC_016856.1	7917	CGGTGAATATTGGCCTGGAGATCCTGAAGCTGGTGCCGGGG	1	1	1	1	0	0	0	0	gene6	STM14_RS00600	STM14_0007	tal	0	Genic	WP_000130175.1	transaldolase	FALSE	FALSE	FALSE	FALSE	TRUE	FALSE	FALSE
NC_016856.1	7918	GCCCCGGCACCAGCTTCAGGATCTCCAGGCCAATATTCACC	1	1	1	1	0	0	0	0	gene6	STM14_RS00600	STM14_0007	tal	0	Genic	WP_000130175.1	transaldolase	FALSE	FALSE	FALSE	FALSE	TRUE	FALSE	FALSE
NC_016856.1	8044	TGATGCGGGTATCAGCAACGATCGTATCCTGATCAAGCTGG	1	1	1	1	0	0	0	0	gene6	STM14_RS00600	STM14_0007	tal	0	Genic	WP_000130175.1	transaldolase	FALSE	FALSE	FALSE	FALSE	TRUE	FALSE	FALSE
NC_016856.1	8045	GCCAGCTTGATCAGGATACGATCGTTGCTGATACCCGCATC	1	1	1	1	0	0	0	0	gene6	STM14_RS00600	STM14_0007	tal	0	Genic	WP_000130175.1	transaldolase	FALSE	FALSE	FALSE	FALSE	TRUE	FALSE	FALSE
NC_016856.1	8053	AGGTGGACGCCAGCTTGATCAGGATACGATCGTTGCTGATA	1	1	1	1	1	1	1	1	gene6	STM14_RS00600	STM14_0007	tal	0	Genic	WP_000130175.1	transaldolase	FALSE	FALSE	FALSE	FALSE	FALSE	TRUE	FALSE
NC_016856.1	8055	TCAGCAACGATCGTATCCTGATCAAGCTGGCGTCCACCTGG	1	1	1	1	0	0	0	0	gene6	STM14_RS00600	STM14_0007	tal	0	Genic	WP_000130175.1	transaldolase	FALSE	FALSE	FALSE	FALSE	TRUE	FALSE	FALSE
NC_016856.1	8056	GCCAGGTGGACGCCAGCTTGATCAGGATACGATCGTTGCTG	1	1	1	1	0	0	0	0	gene6	STM14_RS00600	STM14_0007	tal	0	Genic	WP_000130175.1	transaldolase	FALSE	FALSE	FALSE	FALSE	TRUE	FALSE	FALSE
NC_016856.1	8185	GACCTACGAACGGCGAGATCAGGTAGACGCCCGCTTCGGCG	1	1	1	1	1	1	1	1	gene6	STM14_RS00600	STM14_0007	tal	0	Genic	WP_000130175.1	transaldolase	FALSE	FALSE	FALSE	FALSE	FALSE	TRUE	FALSE
NC_016856.1	8187	CCGAAGCGGGCGTCTACCTGATCTCGCCGTTCGTAGGTCGT	1	1	1	1	0	0	0	0	gene6	STM14_RS00600	STM14_0007	tal	0	Genic	WP_000130175.1	transaldolase	FALSE	FALSE	FALSE	FALSE	TRUE	FALSE	FALSE
NC_016856.1	8188	TACGACCTACGAACGGCGAGATCAGGTAGACGCCCGCTTCG	1	1	1	1	0	0	0	0	gene6	STM14_RS00600	STM14_0007	tal	0	Genic	WP_000130175.1	transaldolase	FALSE	FALSE	FALSE	FALSE	TRUE	FALSE	FALSE
NC_016856.1	8263	AGACTATGCGCCAGCTGAAGATCCGGGCGTGGTTTCCGTAA	1	NA	1	1	0	0	0	0	gene6	STM14_RS00600	STM14_0007	tal	0	Genic	WP_000130175.1	transaldolase	FALSE	FALSE	FALSE	FALSE	TRUE	FALSE	FALSE
NC_016856.1	8264	GTTACGGAAACCACGCCCGGATCTTCAGCTGGCGCATAGTC	1	1	1	1	0	0	0	0	gene6	STM14_RS00600	STM14_0007	tal	0	Genic	WP_000130175.1	transaldolase	FALSE	FALSE	FALSE	FALSE	TRUE	FALSE	FALSE
NC_016856.1	8576	GGTATCCGTAAGTTTGCGGTAGACCAGGAAAAACTGGAAAA	0	0	1	0	0	0	1	1	gene6	STM14_RS00600	STM14_0007	tal	0	Genic	WP_000130175.1	transaldolase	FALSE	FALSE	FALSE	FALSE	FALSE	FALSE	TRUE
NC_016856.1	8585	AAGTTTGCGGTAGACCAGGAAAAACTGGAAAAAATGATCGG	0	0	0	0	0	0	0	0	gene6	STM14_RS00600	STM14_0007	tal	0	Genic	WP_000130175.1	transaldolase	FALSE	FALSE	FALSE	FALSE	FALSE	FALSE	TRUE
NC_016856.1	8588	TTTGCGGTAGACCAGGAAAAACTGGAAAAAATGATCGGCGA	0	0	0	0	0	0	0	0	gene6	STM14_RS00600	STM14_0007	tal	0	Genic	WP_000130175.1	transaldolase	FALSE	FALSE	FALSE	FALSE	FALSE	FALSE	TRUE
NC_016856.1	8593	GGTAGACCAGGAAAAACTGGAAAAAATGATCGGCGATCTGC	0	0	0	0	0	0	0	0	gene6	STM14_RS00600	STM14_0007	tal	0	Genic	WP_000130175.1	transaldolase	FALSE	FALSE	FALSE	FALSE	FALSE	FALSE	TRUE
NC_016856.1	8601	AGGAAAAACTGGAAAAAATGATCGGCGATCTGCTGTAATCA	1	NA	1	1	0	0	0	0	gene6	STM14_RS00600	STM14_0007	tal	0	Genic	WP_000130175.1	transaldolase	FALSE	FALSE	FALSE	FALSE	TRUE	FALSE	FALSE
NC_016856.1	8602	ATGATTACAGCAGATCGCCGATCATTTTTTCCAGTTTTTCC	1	1	1	1	0	0	0	0	gene6	STM14_RS00600	STM14_0007	tal	0	Genic	WP_000130175.1	transaldolase	FALSE	FALSE	FALSE	FALSE	TRUE	FALSE	FALSE
NC_016856.1	8608	ACTGGAAAAAATGATCGGCGATCTGCTGTAATCATTAACGC	1	NA	1	1	0	0	0	0	gene6	STM14_RS00600	STM14_0007	tal	0	Genic	WP_000130175.1	transaldolase	FALSE	FALSE	FALSE	FALSE	TRUE	FALSE	FALSE
NC_016856.1	8609	CGCGTTAATGATTACAGCAGATCGCCGATCATTTTTTCCAG	1	1	1	1	0	0	0	0	gene6	STM14_RS00600	STM14_0007	tal	0	Genic	WP_000130175.1	transaldolase	FALSE	FALSE	FALSE	FALSE	TRUE	FALSE	FALSE
NC_016856.1	8819	GGTCAGCGCAGAAGCGAGCCACTCCTCAAGCGCAGGAATGC	0	0	0	1	1	0	0	0	gene7	STM14_RS00605	STM14_0008	mog	0	Genic	WP_000380372.1	molybdopterin adenylyltransferase	FALSE	FALSE	FALSE	FALSE	FALSE	FALSE	TRUE
NC_016856.1	8929	CCAGTGGTCAGCACCAGATGACAGCTCATCTCATCGACCAG	0	0	0	0	0	0	0	0	gene7	STM14_RS00605	STM14_0008	mog	0	Genic	WP_000380372.1	molybdopterin adenylyltransferase	FALSE	FALSE	FALSE	FALSE	FALSE	FALSE	TRUE
NC_016856.1	9022	TGGCGCATCTGCTCGCCAAAACCTGGCATTTCACGGTCGGC	0	0	0	0	0	0	0	0	gene7	STM14_RS00605	STM14_0008	mog	0	Genic	WP_000380372.1	molybdopterin adenylyltransferase	FALSE	FALSE	FALSE	FALSE	FALSE	FALSE	TRUE
NC_016856.1	9044	TTGGCGAGCAGATGCGCCAGATCAGCCTGCGCTTTGTGCCG	1	NA	1	1	0	0	0	0	gene7	STM14_RS00605	STM14_0008	mog	0	Genic	WP_000380372.1	molybdopterin adenylyltransferase	FALSE	FALSE	FALSE	FALSE	TRUE	FALSE	FALSE
NC_016856.1	9045	TCGGCACAAAGCGCAGGCTGATCTGGCGCATCTGCTCGCCA	1	NA	1	1	0	0	0	0	gene7	STM14_RS00605	STM14_0008	mog	0	Genic	WP_000380372.1	molybdopterin adenylyltransferase	FALSE	FALSE	FALSE	FALSE	TRUE	FALSE	FALSE
NC_016856.1	9047	GCGAGCAGATGCGCCAGATCAGCCTGCGCTTTGTGCCGACC	1	NA	1	1	1	1	1	1	gene7	STM14_RS00605	STM14_0008	mog	0	Genic	WP_000380372.1	molybdopterin adenylyltransferase	FALSE	FALSE	FALSE	FALSE	FALSE	TRUE	FALSE
NC_016856.1	9087	CCTGTTTACGGATAACGCCCACCTGGCGGGAAAGAATGGCG	1	0	0	1	0	1	0	1	gene7	STM14_RS00605	STM14_0008	mog	0	Genic	WP_000380372.1	molybdopterin adenylyltransferase	FALSE	FALSE	FALSE	FALSE	FALSE	FALSE	TRUE
NC_016856.1	9143	TGCCTGGACAGCCAAAATCGATCAAAGAAACGCTGGAAGGC	1	NA	1	1	0	0	0	0	gene7	STM14_RS00605	STM14_0008	mog	0	Genic	WP_000380372.1	molybdopterin adenylyltransferase	FALSE	FALSE	FALSE	FALSE	TRUE	FALSE	FALSE
NC_016856.1	9144	CGCCTTCCAGCGTTTCTTTGATCGATTTTGGCTGTCCAGGC	1	NA	1	1	0	0	0	0	gene7	STM14_RS00605	STM14_0008	mog	0	Genic	WP_000380372.1	molybdopterin adenylyltransferase	FALSE	FALSE	FALSE	FALSE	TRUE	FALSE	FALSE
NC_016856.1	9535	ATATTGCCGACCGCCAGCAGAGCGAACAGTACGGTCAGGCT	1	NA	1	1	1	1	1	1	gene8	STM14_RS00610	STM14_0009	satP	0	Genic	WP_000528527.1	hypothetical protein	FALSE	TRUE	FALSE	TRUE	FALSE	FALSE	FALSE
NC_016856.1	9544	GTTTTCCTGAGCCTGACCGTACTGTTCGCTCTGCTGGCGGT	1	NA	1	1	1	1	1	1	gene8	STM14_RS00610	STM14_0009	satP	0	Genic	WP_000528527.1	hypothetical protein	FALSE	FALSE	TRUE	FALSE	FALSE	FALSE	FALSE
NC_016856.1	9595	GCGCGGGCGGCTTTCAGCGTACCGAAGAACATAAACAGCGT	0	0	0	0	0	0	0	0	gene8	STM14_RS00610	STM14_0009	satP	0	Genic	WP_000528527.1	hypothetical protein	FALSE	FALSE	FALSE	FALSE	FALSE	FALSE	TRUE
NC_016856.1	9877	GCATTGTGCAGGTTAAGCAGAATGGTGGTCATGCCGAAGCC	0	0	0	0	0	0	0	0	gene8	STM14_RS00610	STM14_0009	satP	0	Genic	WP_000528527.1	hypothetical protein	FALSE	FALSE	FALSE	FALSE	FALSE	FALSE	TRUE
NC_016856.1	10048	GGGGAAGAGGACTGTCTATGATCTAATAAGGGGGAAAAGAA	1	NA	1	1	0	0	0	0	gene9	STM14_RS00615	STM14_0010	msyB	44	Downstream	WP_001103477.1	hypothetical protein	FALSE	FALSE	FALSE	FALSE	TRUE	FALSE	FALSE
NC_016856.1	10049	TTTCTTTTCCCCCTTATTAGATCATAGACAGTCCTCTTCCC	1	1	1	1	0	0	0	0	gene9	STM14_RS00615	STM14_0010	msyB	43	Downstream	WP_001103477.1	hypothetical protein	FALSE	FALSE	FALSE	FALSE	TRUE	FALSE	FALSE
NC_016856.1	10332	ACCCCTTTTGCCAGACTGCGATCTTTCATGAGCAGCGGCAG	1	NA	1	1	0	0	0	0	gene9	STM14_RS00615	STM14_0010	msyB	0	Genic	WP_001103477.1	hypothetical protein	FALSE	FALSE	FALSE	FALSE	TRUE	FALSE	FALSE
NC_016856.1	10333	GCTGCCGCTGCTCATGAAAGATCGCAGTCTGGCAAAAGGGG	1	1	1	1	0	0	0	0	gene9	STM14_RS00615	STM14_0010	msyB	0	Genic	WP_001103477.1	hypothetical protein	FALSE	FALSE	FALSE	FALSE	TRUE	FALSE	FALSE
NC_016856.1	10393	CTTTGGCGTCTACGGCTTGCAGAAATTCCTGCTTATGCGCC	0	0	0	1	0	1	0	0	gene9	STM14_RS00615	STM14_0010	msyB	0	Genic	WP_001103477.1	hypothetical protein	FALSE	FALSE	FALSE	FALSE	FALSE	FALSE	TRUE
NC_016856.1	10396	TGGCGTCTACGGCTTGCAGAAATTCCTGCTTATGCGCCGCG	0	0	0	0	0	0	0	0	gene9	STM14_RS00615	STM14_0010	msyB	0	Genic	WP_001103477.1	hypothetical protein	FALSE	FALSE	FALSE	FALSE	FALSE	FALSE	TRUE
NC_016856.1	10397	GGCGTCTACGGCTTGCAGAAATTCCTGCTTATGCGCCGCGT	0	0	0	1	0	0	0	0	gene9	STM14_RS00615	STM14_0010	msyB	0	Genic	WP_001103477.1	hypothetical protein	FALSE	FALSE	FALSE	FALSE	FALSE	FALSE	TRUE
NC_016856.1	10433	TGGAGCATTTTTTACGTCATACCTGGCAGAAGATGGACGCG	0	0	0	0	0	0	0	0	gene9	STM14_RS00615	STM14_0010	msyB	0	Genic	WP_001103477.1	hypothetical protein	FALSE	FALSE	FALSE	FALSE	FALSE	FALSE	TRUE
NC_016856.1	10505	TGGATGTCGCAAAACGGCTAAAACTCAAAGCAGATAAAAGC	0	0	0	0	0	0	0	0	gene9	STM14_RS00615	STM14_0010	msyB	0	Genic	WP_001103477.1	hypothetical protein	FALSE	FALSE	FALSE	FALSE	FALSE	FALSE	TRUE
NC_016856.1	10953	CGTTATCGCTATTAATATTGATCCAGCCTGTTGTCTGGCCC	1	1	1	1	0	0	0	0	gene10	STM14_RS00620	STM14_0011	NA	0	Genic	WP_001258094.1	hypothetical protein	FALSE	FALSE	FALSE	FALSE	TRUE	FALSE	FALSE
NC_016856.1	10954	AGGGCCAGACAACAGGCTGGATCAATATTAATAGCGATAAC	1	1	1	1	0	0	0	0	gene10	STM14_RS00620	STM14_0011	NA	0	Genic	WP_001258094.1	hypothetical protein	FALSE	FALSE	FALSE	FALSE	TRUE	FALSE	FALSE
NC_016856.1	11066	CTAAGTTCGATGTCGCCGTGATCCGCCGTGAGTTGAATGCG	1	1	1	1	0	0	0	0	gene10	STM14_RS00620	STM14_0011	NA	0	Genic	WP_001258094.1	hypothetical protein	FALSE	FALSE	FALSE	FALSE	TRUE	FALSE	FALSE
NC_016856.1	11067	GCGCATTCAACTCACGGCGGATCACGGCGACATCGAACTTA	1	1	1	1	0	0	0	0	gene10	STM14_RS00620	STM14_0011	NA	0	Genic	WP_001258094.1	hypothetical protein	FALSE	FALSE	FALSE	FALSE	TRUE	FALSE	FALSE
NC_016856.1	11123	ACGGGAATTTTCAGCGTGAGATCGTTCGTTTCATTTCTGGG	1	1	1	1	0	0	0	0	gene10	STM14_RS00620	STM14_0011	NA	0	Genic	WP_001258094.1	hypothetical protein	FALSE	FALSE	FALSE	FALSE	TRUE	FALSE	FALSE
NC_016856.1	11124	GCCCAGAAATGAAACGAACGATCTCACGCTGAAAATTCCCG	1	1	1	1	0	0	0	0	gene10	STM14_RS00620	STM14_0011	NA	0	Genic	WP_001258094.1	hypothetical protein	FALSE	FALSE	FALSE	FALSE	TRUE	FALSE	FALSE
NC_016856.1	11176	TAAGTAGCGTCGCGCACGCGAACGACCATAAAATACTGGGT	0	0	0	0	0	0	0	0	gene10	STM14_RS00620	STM14_0011	NA	0	Genic	WP_001258094.1	hypothetical protein	FALSE	FALSE	FALSE	FALSE	FALSE	FALSE	TRUE
NC_016856.1	11239	GACGGAAATCGTTAACACAGATCGCATGGAATTTCTCTTTG	1	1	1	1	0	0	0	0	gene10	STM14_RS00620	STM14_0011	NA	0	Genic	WP_001258094.1	hypothetical protein	FALSE	FALSE	FALSE	FALSE	TRUE	FALSE	FALSE
NC_016856.1	11240	TCAAAGAGAAATTCCATGCGATCTGTGTTAACGATTTCCGT	1	1	1	1	0	0	0	0	gene10	STM14_RS00620	STM14_0011	NA	0	Genic	WP_001258094.1	hypothetical protein	FALSE	FALSE	FALSE	FALSE	TRUE	FALSE	FALSE
NC_016856.1	11292	TGAATCGTTGCCATGAGCAGAGTATGATAGACGGTATTGCT	1	1	1	1	1	1	1	1	gene10	STM14_RS00620	STM14_0011	NA	47	Upstream	WP_001258094.1	hypothetical protein	FALSE	TRUE	FALSE	FALSE	FALSE	FALSE	FALSE
NC_016856.1	11690	GCTGGAGAACGCCGAGGGCGATCGCACTACGCCTTCTATCA	1	1	1	1	0	0	0	0	gene11	STM14_RS00625	STM14_0013	dnaK	0	Genic	WP_000516125.1	molecular chaperone DnaK	FALSE	FALSE	FALSE	FALSE	TRUE	FALSE	FALSE
NC_016856.1	11691	ATGATAGAAGGCGTAGTGCGATCGCCCTCGGCGTTCTCCAG	1	1	1	1	0	0	0	0	gene11	STM14_RS00625	STM14_0013	dnaK	0	Genic	WP_000516125.1	molecular chaperone DnaK	FALSE	FALSE	FALSE	FALSE	TRUE	FALSE	FALSE
NC_016856.1	11736	TTAGCCGGCTGACCAACCAGAGTTTCACCATCCTGGGTATA	1	1	1	1	1	1	1	1	gene11	STM14_RS00625	STM14_0013	dnaK	0	Genic	WP_000516125.1	molecular chaperone DnaK	FALSE	TRUE	FALSE	FALSE	FALSE	FALSE	FALSE
NC_016856.1	11945	GCCGCCGCAGATTTCTGCCGAAGTGCTGAAGAAAATGAAGA	0	0	0	0	0	0	0	0	gene11	STM14_RS00625	STM14_0013	dnaK	0	Genic	WP_000516125.1	molecular chaperone DnaK	FALSE	FALSE	FALSE	FALSE	FALSE	FALSE	TRUE
NC_016856.1	12299	CGTCAACGAGGTAGTTGATCAGGCGGGTATCGAAGTCTTCA	1	1	1	1	1	1	1	1	gene11	STM14_RS00625	STM14_0013	dnaK	0	Genic	WP_000516125.1	molecular chaperone DnaK	FALSE	FALSE	FALSE	FALSE	FALSE	TRUE	FALSE
NC_016856.1	12301	AAGACTTCGATACCCGCCTGATCAACTACCTCGTTGACGAG	1	1	1	1	0	0	0	0	gene11	STM14_RS00625	STM14_0013	dnaK	0	Genic	WP_000516125.1	molecular chaperone DnaK	FALSE	FALSE	FALSE	FALSE	TRUE	FALSE	FALSE
NC_016856.1	12302	ACTCGTCAACGAGGTAGTTGATCAGGCGGGTATCGAAGTCT	1	1	1	1	0	0	0	0	gene11	STM14_RS00625	STM14_0013	dnaK	0	Genic	WP_000516125.1	molecular chaperone DnaK	FALSE	FALSE	FALSE	FALSE	TRUE	FALSE	FALSE
NC_016856.1	12332	CGTTGACGAGTTTAAGAAAGATCAGGGCATTGACCTGCGTA	1	1	1	1	0	0	0	0	gene11	STM14_RS00625	STM14_0013	dnaK	0	Genic	WP_000516125.1	molecular chaperone DnaK	FALSE	FALSE	FALSE	FALSE	TRUE	FALSE	FALSE
NC_016856.1	12333	TTACGCAGGTCAATGCCCTGATCTTTCTTAAACTCGTCAAC	1	1	1	1	0	0	0	0	gene11	STM14_RS00625	STM14_0013	dnaK	0	Genic	WP_000516125.1	molecular chaperone DnaK	FALSE	FALSE	FALSE	FALSE	TRUE	FALSE	FALSE
NC_016856.1	12335	TGACGAGTTTAAGAAAGATCAGGGCATTGACCTGCGTAACG	1	1	1	1	1	1	1	1	gene11	STM14_RS00625	STM14_0013	dnaK	0	Genic	WP_000516125.1	molecular chaperone DnaK	FALSE	FALSE	FALSE	FALSE	FALSE	TRUE	FALSE
NC_016856.1	12356	GGGCATTGACCTGCGTAACGATCCGCTGGCCATGCAGCGCC	1	1	1	1	0	0	0	0	gene11	STM14_RS00625	STM14_0013	dnaK	0	Genic	WP_000516125.1	molecular chaperone DnaK	FALSE	FALSE	FALSE	FALSE	TRUE	FALSE	FALSE
NC_016856.1	12357	AGGCGCTGCATGGCCAGCGGATCGTTACGCAGGTCAATGCC	1	1	1	1	0	0	0	0	gene11	STM14_RS00625	STM14_0013	dnaK	0	Genic	WP_000516125.1	molecular chaperone DnaK	FALSE	FALSE	FALSE	FALSE	TRUE	FALSE	FALSE
NC_016856.1	12468	TTGATGTTCATGTGTTTCGGACCGGTGGCATCTGCGGTAAT	0	0	0	0	0	0	0	0	gene11	STM14_RS00625	STM14_0013	dnaK	0	Genic	WP_000516125.1	molecular chaperone DnaK	FALSE	FALSE	FALSE	FALSE	FALSE	FALSE	TRUE
NC_016856.1	12524	ACTGGAAAGCCTGGTTGAAGATCTGGTGAACCGTTCTATCG	1	1	1	1	0	0	0	0	gene11	STM14_RS00625	STM14_0013	dnaK	0	Genic	WP_000516125.1	molecular chaperone DnaK	FALSE	FALSE	FALSE	FALSE	TRUE	FALSE	FALSE
NC_016856.1	12525	TCGATAGAACGGTTCACCAGATCTTCAACCAGGCTTTCCAG	1	1	1	1	0	0	0	0	gene11	STM14_RS00625	STM14_0013	dnaK	0	Genic	WP_000516125.1	molecular chaperone DnaK	FALSE	FALSE	FALSE	FALSE	TRUE	FALSE	FALSE
NC_016856.1	12604	TGTCTGATATCAACGACGTGATCCTCGTTGGCGGTCAGACC	1	1	1	1	0	0	0	0	gene11	STM14_RS00625	STM14_0013	dnaK	0	Genic	WP_000516125.1	molecular chaperone DnaK	FALSE	FALSE	FALSE	FALSE	TRUE	FALSE	FALSE
NC_016856.1	12605	GGGTCTGACCGCCAACGAGGATCACGTCGTTGATATCAGAC	1	1	1	1	0	0	0	0	gene11	STM14_RS00625	STM14_0013	dnaK	0	Genic	WP_000516125.1	molecular chaperone DnaK	FALSE	FALSE	FALSE	FALSE	TRUE	FALSE	FALSE
NC_016856.1	12786	CCCATCGTTTCGATACCCAGAGACAGCGGGGTAACGTCCAG	1	1	1	1	1	1	1	1	gene11	STM14_RS00625	STM14_0013	dnaK	0	Genic	WP_000516125.1	molecular chaperone DnaK	FALSE	TRUE	FALSE	FALSE	FALSE	FALSE	FALSE
NC_016856.1	12944	GCGTAAGCGTGCGTCTGATAACAAATCTCTGGGTCAGTTCA	0	0	0	0	0	0	0	0	gene11	STM14_RS00625	STM14_0013	dnaK	0	Genic	WP_000516125.1	molecular chaperone DnaK	FALSE	FALSE	FALSE	FALSE	FALSE	FALSE	TRUE
NC_016856.1	12946	GTAAGCGTGCGTCTGATAACAAATCTCTGGGTCAGTTCAAC	0	0	0	0	0	0	0	0	gene11	STM14_RS00625	STM14_0013	dnaK	0	Genic	WP_000516125.1	molecular chaperone DnaK	FALSE	FALSE	FALSE	FALSE	FALSE	FALSE	TRUE
NC_016856.1	12947	TAAGCGTGCGTCTGATAACAAATCTCTGGGTCAGTTCAACC	0	0	0	0	0	0	0	0	gene11	STM14_RS00625	STM14_0013	dnaK	0	Genic	WP_000516125.1	molecular chaperone DnaK	FALSE	FALSE	FALSE	FALSE	FALSE	FALSE	TRUE
NC_016856.1	12951	TCCAGGTTGAACTGACCCAGAGATTTGTTATCAGACGCACG	1	1	1	1	1	1	1	1	gene11	STM14_RS00625	STM14_0013	dnaK	0	Genic	WP_000516125.1	molecular chaperone DnaK	FALSE	TRUE	FALSE	FALSE	FALSE	FALSE	FALSE
NC_016856.1	13006	CGCCGCGCGGTATGCCGCAGATCGAAGTCACCTTCGATATC	1	1	1	1	0	0	0	0	gene11	STM14_RS00625	STM14_0013	dnaK	0	Genic	WP_000516125.1	molecular chaperone DnaK	FALSE	FALSE	FALSE	FALSE	TRUE	FALSE	FALSE
NC_016856.1	13007	CGATATCGAAGGTGACTTCGATCTGCGGCATACCGCGCGGC	1	1	1	1	0	0	0	0	gene11	STM14_RS00625	STM14_0013	dnaK	0	Genic	WP_000516125.1	molecular chaperone DnaK	FALSE	FALSE	FALSE	FALSE	TRUE	FALSE	FALSE
NC_016856.1	13087	ATAGCGGTAAAGAGCAGAAGATCACTATCAAGGCGTCTTCT	1	1	1	1	0	0	0	0	gene11	STM14_RS00625	STM14_0013	dnaK	0	Genic	WP_000516125.1	molecular chaperone DnaK	FALSE	FALSE	FALSE	FALSE	TRUE	FALSE	FALSE
NC_016856.1	13088	CAGAAGACGCCTTGATAGTGATCTTCTGCTCTTTACCGCTA	1	1	1	1	0	0	0	0	gene11	STM14_RS00625	STM14_0013	dnaK	0	Genic	WP_000516125.1	molecular chaperone DnaK	FALSE	FALSE	FALSE	FALSE	TRUE	FALSE	FALSE
NC_016856.1	13310	GTCTGCCCTGAACGCGCTGGAAACTGCCCTGAAAGGCGAAG	0	0	0	0	0	0	0	0	gene11	STM14_RS00625	STM14_0013	dnaK	0	Genic	WP_000516125.1	molecular chaperone DnaK	FALSE	FALSE	FALSE	FALSE	FALSE	FALSE	TRUE
NC_016856.1	13329	GAAACTGCCCTGAAAGGCGAAGATAAAGCCGCTATCGAAGC	0	0	0	0	0	0	0	0	gene11	STM14_RS00625	STM14_0013	dnaK	0	Genic	WP_000516125.1	molecular chaperone DnaK	FALSE	FALSE	FALSE	FALSE	FALSE	FALSE	TRUE
NC_016856.1	13362	ATCGAAGCGAAAATGCAGGAACTGGCGCAGGTTTCCCAGAA	0	0	0	0	0	0	0	0	gene11	STM14_RS00625	STM14_0013	dnaK	0	Genic	WP_000516125.1	molecular chaperone DnaK	FALSE	FALSE	FALSE	FALSE	FALSE	FALSE	TRUE
NC_016856.1	13379	GGAACTGGCGCAGGTTTCCCAGAAACTGATGGAAATCGCTC	0	0	0	0	1	0	0	0	gene11	STM14_RS00625	STM14_0013	dnaK	0	Genic	WP_000516125.1	molecular chaperone DnaK	FALSE	FALSE	FALSE	FALSE	FALSE	FALSE	TRUE
NC_016856.1	13382	ACTGGCGCAGGTTTCCCAGAAACTGATGGAAATCGCTCAGC	0	0	0	0	0	0	0	0	gene11	STM14_RS00625	STM14_0013	dnaK	0	Genic	WP_000516125.1	molecular chaperone DnaK	FALSE	FALSE	FALSE	FALSE	FALSE	FALSE	TRUE
NC_016856.1	13391	GGTTTCCCAGAAACTGATGGAAATCGCTCAGCAGCAACATG	0	0	0	0	0	0	0	0	gene11	STM14_RS00625	STM14_0013	dnaK	0	Genic	WP_000516125.1	molecular chaperone DnaK	FALSE	FALSE	FALSE	FALSE	FALSE	FALSE	TRUE
NC_016856.1	13494	GACGCTGAGTTTGAAGAAGTAAAAGATAAAAAATAATCGCC	0	0	0	0	0	0	0	0	gene11	STM14_RS00625	STM14_0013	dnaK	0	Genic	WP_000516125.1	molecular chaperone DnaK	FALSE	FALSE	FALSE	FALSE	FALSE	FALSE	TRUE
NC_016856.1	13505	TGAAGAAGTAAAAGATAAAAAATAATCGCCCTTTGAACGGG	0	0	0	0	0	0	0	0	gene11	STM14_RS00625	STM14_0013	dnaK	0	Genic	WP_000516125.1	molecular chaperone DnaK	FALSE	FALSE	FALSE	FALSE	FALSE	FALSE	TRUE
NC_016856.1	13569	TTTATCTGCCCTTAACATGCATACACGGGCGGAGAGGAAAC	1	1	1	1	1	1	1	1	gene12	STM14_RS00630	STM14_0014	dnaJ	26	Upstream	WP_001119009.1	molecular chaperone DnaJ	TRUE	FALSE	FALSE	FALSE	FALSE	FALSE	FALSE
NC_016856.1	13572	TCCTCTCCGCCCGTGTATGCATGTTAAGGGCAGATAAAAAG	1	1	1	1	1	1	1	1	gene12	STM14_RS00630	STM14_0014	dnaJ	23	Upstream	WP_001119009.1	molecular chaperone DnaJ	TRUE	FALSE	FALSE	FALSE	FALSE	FALSE	FALSE
NC_016856.1	13794	GCAAAAACGCGCAGCCTACGATCAGTATGGTCACGCCGCGT	1	1	1	1	0	0	0	0	gene12	STM14_RS00630	STM14_0014	dnaJ	0	Genic	WP_001119009.1	molecular chaperone DnaJ	FALSE	FALSE	FALSE	FALSE	TRUE	FALSE	FALSE
NC_016856.1	13795	AACGCGGCGTGACCATACTGATCGTAGGCTGCGCGTTTTTG	1	1	1	1	0	0	0	0	gene12	STM14_RS00630	STM14_0014	dnaJ	0	Genic	WP_001119009.1	molecular chaperone DnaJ	FALSE	FALSE	FALSE	FALSE	TRUE	FALSE	FALSE
NC_016856.1	13797	AAAACGCGCAGCCTACGATCAGTATGGTCACGCCGCGTTTG	1	1	1	1	1	1	1	1	gene12	STM14_RS00630	STM14_0014	dnaJ	0	Genic	WP_001119009.1	molecular chaperone DnaJ	FALSE	FALSE	FALSE	FALSE	FALSE	TRUE	FALSE
NC_016856.1	13799	TTCAAACGCGGCGTGACCATACTGATCGTAGGCTGCGCGTT	0	0	0	0	0	0	0	0	gene12	STM14_RS00630	STM14_0014	dnaJ	0	Genic	WP_001119009.1	molecular chaperone DnaJ	FALSE	FALSE	FALSE	FALSE	FALSE	FALSE	TRUE
NC_016856.1	13968	TGATTTGCGTTATAACATGGATCTCACCCTGGAAGAAGCGG	1	1	1	1	0	0	0	0	gene12	STM14_RS00630	STM14_0014	dnaJ	0	Genic	WP_001119009.1	molecular chaperone DnaJ	FALSE	FALSE	FALSE	FALSE	TRUE	FALSE	FALSE
NC_016856.1	13969	ACCGCTTCTTCCAGGGTGAGATCCATGTTATAACGCAAATC	1	1	1	1	0	0	0	0	gene12	STM14_RS00630	STM14_0014	dnaJ	0	Genic	WP_001119009.1	molecular chaperone DnaJ	FALSE	FALSE	FALSE	FALSE	TRUE	FALSE	FALSE
NC_016856.1	14009	TGCGTGGCGTGACCAAAGAGATCCGTATTCCGACGCTGGAG	1	1	1	1	0	0	0	0	gene12	STM14_RS00630	STM14_0014	dnaJ	0	Genic	WP_001119009.1	molecular chaperone DnaJ	FALSE	FALSE	FALSE	FALSE	TRUE	FALSE	FALSE
NC_016856.1	14010	CCTCCAGCGTCGGAATACGGATCTCTTTGGTCACGCCACGC	1	1	1	1	0	0	0	0	gene12	STM14_RS00630	STM14_0014	dnaJ	0	Genic	WP_001119009.1	molecular chaperone DnaJ	FALSE	FALSE	FALSE	FALSE	TRUE	FALSE	FALSE
NC_016856.1	14178	TATGGCACGGATCTTTGATCAGCGTACCGCGTCCCTGACAG	1	1	1	1	1	1	1	1	gene12	STM14_RS00630	STM14_0014	dnaJ	0	Genic	WP_001119009.1	molecular chaperone DnaJ	FALSE	FALSE	FALSE	FALSE	FALSE	TRUE	FALSE
NC_016856.1	14180	GTCAGGGACGCGGTACGCTGATCAAAGATCCGTGCCATAAA	1	1	1	1	0	0	0	0	gene12	STM14_RS00630	STM14_0014	dnaJ	0	Genic	WP_001119009.1	molecular chaperone DnaJ	FALSE	FALSE	FALSE	FALSE	TRUE	FALSE	FALSE
NC_016856.1	14181	ATTTATGGCACGGATCTTTGATCAGCGTACCGCGTCCCTGA	1	1	1	1	0	0	0	0	gene12	STM14_RS00630	STM14_0014	dnaJ	0	Genic	WP_001119009.1	molecular chaperone DnaJ	FALSE	FALSE	FALSE	FALSE	TRUE	FALSE	FALSE
NC_016856.1	14187	ACGCGGTACGCTGATCAAAGATCCGTGCCATAAATGTCACG	1	1	1	1	0	0	0	0	gene12	STM14_RS00630	STM14_0014	dnaJ	0	Genic	WP_001119009.1	molecular chaperone DnaJ	FALSE	FALSE	FALSE	FALSE	TRUE	FALSE	FALSE
NC_016856.1	14188	CCGTGACATTTATGGCACGGATCTTTGATCAGCGTACCGCG	1	1	1	1	0	0	0	0	gene12	STM14_RS00630	STM14_0014	dnaJ	0	Genic	WP_001119009.1	molecular chaperone DnaJ	FALSE	FALSE	FALSE	FALSE	TRUE	FALSE	FALSE
NC_016856.1	14236	GCCGGGATTTTAACGGACAGAGTTTTACTCTTTTCAACACG	1	1	1	1	1	1	1	1	gene12	STM14_RS00630	STM14_0014	dnaJ	0	Genic	WP_001119009.1	molecular chaperone DnaJ	FALSE	TRUE	FALSE	FALSE	FALSE	FALSE	FALSE
NC_016856.1	14274	GGCGGGCGTGGATACCGGCGATCGTATTCGTCTGGCAGGCG	1	1	1	1	0	0	0	0	gene12	STM14_RS00630	STM14_0014	dnaJ	0	Genic	WP_001119009.1	molecular chaperone DnaJ	FALSE	FALSE	FALSE	FALSE	TRUE	FALSE	FALSE
NC_016856.1	14275	TCGCCTGCCAGACGAATACGATCGCCGGTATCCACGCCCGC	1	1	1	1	0	0	0	0	gene12	STM14_RS00630	STM14_0014	dnaJ	0	Genic	WP_001119009.1	molecular chaperone DnaJ	FALSE	FALSE	FALSE	FALSE	TRUE	FALSE	FALSE
NC_016856.1	14408	ATCTTTATTGCGAAGTGCCGATCAACTTTGCGATGGCGGCG	1	1	1	1	0	0	0	0	gene12	STM14_RS00630	STM14_0014	dnaJ	0	Genic	WP_001119009.1	molecular chaperone DnaJ	FALSE	FALSE	FALSE	FALSE	TRUE	FALSE	FALSE
NC_016856.1	14409	GCGCCGCCATCGCAAAGTTGATCGGCACTTCGCAATAAAGA	1	1	1	1	0	0	0	0	gene12	STM14_RS00630	STM14_0014	dnaJ	0	Genic	WP_001119009.1	molecular chaperone DnaJ	FALSE	FALSE	FALSE	FALSE	TRUE	FALSE	FALSE
NC_016856.1	14603	TTGAAACGCCGGTCGGTCTGAGCGAAAAACAGAAGCAATTG	0	0	0	0	0	0	0	0	gene12	STM14_RS00630	STM14_0014	dnaJ	0	Genic	WP_001119009.1	molecular chaperone DnaJ	FALSE	FALSE	FALSE	FALSE	FALSE	FALSE	TRUE
NC_016856.1	14631	ACAGAAGCAATTGCTAAAAGATCTTCAGGAAAGTTTTGGCG	1	1	1	1	0	0	0	0	gene12	STM14_RS00630	STM14_0014	dnaJ	0	Genic	WP_001119009.1	molecular chaperone DnaJ	FALSE	FALSE	FALSE	FALSE	TRUE	FALSE	FALSE
NC_016856.1	14632	CCGCCAAAACTTTCCTGAAGATCTTTTAGCAATTGCTTCTG	1	1	1	1	0	0	0	0	gene12	STM14_RS00630	STM14_0014	dnaJ	0	Genic	WP_001119009.1	molecular chaperone DnaJ	FALSE	FALSE	FALSE	FALSE	TRUE	FALSE	FALSE
NC_016856.1	14853	TTTGTTGATATTTTGTTTTTACTGATAAACAAATTGATGTT	0	0	0	0	0	0	0	0	gene12	STM14_RS00630	STM14_0014	dnaJ	119	Downstream	WP_001119009.1	molecular chaperone DnaJ	FALSE	FALSE	FALSE	FALSE	FALSE	FALSE	TRUE
NC_016856.1	15019	GGAGGCAGACAGCGAATGGGATCGAAAGGTGCCAACAAGAG	1	1	1	1	0	0	0	0	gene13	STM14_RS00635	STM14_0016	NA	0	Genic	WP_000534902.1	LysR family transcriptional regulator	FALSE	FALSE	FALSE	FALSE	TRUE	FALSE	FALSE
NC_016856.1	15020	GCTCTTGTTGGCACCTTTCGATCCCATTCGCTGTCTGCCTC	1	1	1	1	0	0	0	0	gene13	STM14_RS00635	STM14_0016	NA	0	Genic	WP_000534902.1	LysR family transcriptional regulator	FALSE	FALSE	FALSE	FALSE	TRUE	FALSE	FALSE
NC_016856.1	15139	TGCAGGCGCTTTAACGCCAGAGAAACGGCAGCCGGTGTAAT	1	1	1	1	1	1	1	1	gene13	STM14_RS00635	STM14_0016	NA	0	Genic	WP_000534902.1	LysR family transcriptional regulator	FALSE	TRUE	FALSE	FALSE	FALSE	FALSE	FALSE
NC_016856.1	15161	TGGCGTTAAAGCGCCTGCAGAGTTATTACCCGGAGGAACTG	1	1	1	1	1	1	1	1	gene13	STM14_RS00635	STM14_0016	NA	0	Genic	WP_000534902.1	LysR family transcriptional regulator	FALSE	TRUE	FALSE	FALSE	FALSE	FALSE	FALSE
NC_016856.1	15190	CCGGAGGAACTGTTTAGCAGAGGGAAAGGCGGGCTCATCCC	1	1	1	1	1	1	1	1	gene13	STM14_RS00635	STM14_0016	NA	0	Genic	WP_000534902.1	LysR family transcriptional regulator	FALSE	TRUE	FALSE	FALSE	FALSE	FALSE	FALSE
NC_016856.1	15279	CATCTTTTTTGCTATTACAGAGAAATGTATCATCCACCAGT	1	1	1	1	1	1	1	1	gene13	STM14_RS00635	STM14_0016	NA	0	Genic	WP_000534902.1	LysR family transcriptional regulator	FALSE	TRUE	FALSE	FALSE	FALSE	FALSE	FALSE
NC_016856.1	15462	TCTGTTTACTGCGCAAGGCGATCTGTTGATTAGTGCCGAAC	1	1	1	1	0	0	0	0	gene13	STM14_RS00635	STM14_0016	NA	0	Genic	WP_000534902.1	LysR family transcriptional regulator	FALSE	FALSE	FALSE	FALSE	TRUE	FALSE	FALSE
NC_016856.1	15463	GGTTCGGCACTAATCAACAGATCGCCTTGCGCAGTAAACAG	1	1	1	1	0	0	0	0	gene13	STM14_RS00635	STM14_0016	NA	0	Genic	WP_000534902.1	LysR family transcriptional regulator	FALSE	FALSE	FALSE	FALSE	TRUE	FALSE	FALSE
NC_016856.1	15678	TAGCGAATTATTTAAGGATGATCTTTACTATACTGGCAGGC	1	1	1	1	0	0	0	0	gene13	STM14_RS00635	STM14_0016	NA	0	Genic	WP_000534902.1	LysR family transcriptional regulator	FALSE	FALSE	FALSE	FALSE	TRUE	FALSE	FALSE
NC_016856.1	15679	CGCCTGCCAGTATAGTAAAGATCATCCTTAAATAATTCGCT	1	1	1	1	0	0	0	0	gene13	STM14_RS00635	STM14_0016	NA	0	Genic	WP_000534902.1	LysR family transcriptional regulator	FALSE	FALSE	FALSE	FALSE	TRUE	FALSE	FALSE
NC_016856.1	15746	TTAACGGTTTGATGAGCATGATCGAACGAACCTCATTGATT	1	1	1	1	0	0	0	0	gene13	STM14_RS00635	STM14_0016	NA	0	Genic	WP_000534902.1	LysR family transcriptional regulator	FALSE	FALSE	FALSE	FALSE	TRUE	FALSE	FALSE
NC_016856.1	15747	CAATCAATGAGGTTCGTTCGATCATGCTCATCAAACCGTTA	1	1	1	1	0	0	0	0	gene13	STM14_RS00635	STM14_0016	NA	0	Genic	WP_000534902.1	LysR family transcriptional regulator	FALSE	FALSE	FALSE	FALSE	TRUE	FALSE	FALSE
NC_016856.1	15838	TTCAAAGCCAGTTCGGGCGGAGGCTGAATAAATTTAATGTC	1	0	0	0	0	0	0	0	gene13	STM14_RS00635	STM14_0016	NA	0	Genic	WP_000534902.1	LysR family transcriptional regulator	FALSE	FALSE	FALSE	FALSE	FALSE	FALSE	TRUE
NC_016856.1	15877	AAGTCAGTTCAGGTCTATGCATCCTGGAATAAAAATAGTAG	0	0	0	1	0	1	0	1	gene13	STM14_RS00635	STM14_0016	NA	0	Genic	WP_000534902.1	LysR family transcriptional regulator	TRUE	FALSE	FALSE	FALSE	FALSE	FALSE	FALSE
NC_016856.1	16142	TTGTGCTATTGGAGCTAGAGATCTTACTCACTATTATTTCG	1	1	1	1	0	0	0	0	gene14	STM14_RS00640	STM14_0017	NA	0	Genic	WP_000026889.1	hypothetical protein	FALSE	FALSE	FALSE	FALSE	TRUE	FALSE	FALSE
NC_016856.1	16143	TCGAAATAATAGTGAGTAAGATCTCTAGCTCCAATAGCACA	1	1	1	1	0	0	0	0	gene14	STM14_RS00640	STM14_0017	NA	0	Genic	WP_000026889.1	hypothetical protein	FALSE	FALSE	FALSE	FALSE	TRUE	FALSE	FALSE
NC_016856.1	16259	TTAAATATTGCTTAACGCAGATCGTGATTTCCTGCTTCACC	1	1	1	1	0	0	0	0	gene14	STM14_RS00640	STM14_0017	NA	0	Genic	WP_000026889.1	hypothetical protein	FALSE	FALSE	FALSE	FALSE	TRUE	FALSE	FALSE
NC_016856.1	16260	TGGTGAAGCAGGAAATCACGATCTGCGTTAAGCAATATTTA	1	1	1	1	0	0	0	0	gene14	STM14_RS00640	STM14_0017	NA	0	Genic	WP_000026889.1	hypothetical protein	FALSE	FALSE	FALSE	FALSE	TRUE	FALSE	FALSE
NC_016856.1	16304	TCTTGTTAAGCGCGATTGCGATCGAAAAAGAATGCAGTTTC	1	1	1	1	0	0	0	0	gene14	STM14_RS00640	STM14_0017	NA	0	Genic	WP_000026889.1	hypothetical protein	FALSE	FALSE	FALSE	FALSE	TRUE	FALSE	FALSE
NC_016856.1	16305	TGAAACTGCATTCTTTTTCGATCGCAATCGCGCTTAACAAG	1	1	1	1	0	0	0	0	gene14	STM14_RS00640	STM14_0017	NA	0	Genic	WP_000026889.1	hypothetical protein	FALSE	FALSE	FALSE	FALSE	TRUE	FALSE	FALSE
NC_016856.1	16373	GCGGTGTTTTCGCGAGTCCGATCTTAAAGATTCTTGGGCGG	1	1	1	1	0	0	0	0	gene14	STM14_RS00640	STM14_0017	NA	0	Genic	WP_000026889.1	hypothetical protein	FALSE	FALSE	FALSE	FALSE	TRUE	FALSE	FALSE
NC_016856.1	16374	GCCGCCCAAGAATCTTTAAGATCGGACTCGCGAAAACACCG	1	1	1	1	0	0	0	0	gene14	STM14_RS00640	STM14_0017	NA	0	Genic	WP_000026889.1	hypothetical protein	FALSE	FALSE	FALSE	FALSE	TRUE	FALSE	FALSE
NC_016856.1	16512	TCTAGGTCACTCTATTCTTGATCCAGCCATAAATAAATTGT	1	1	1	1	0	0	0	0	gene15	STM14_RS00645	STM14_0018	NA	0	Genic	WP_001068132.1	hypothetical protein	FALSE	FALSE	FALSE	FALSE	TRUE	FALSE	FALSE
NC_016856.1	16513	AACAATTTATTTATGGCTGGATCAAGAATAGAGTGACCTAG	1	1	1	1	0	0	0	0	gene15	STM14_RS00645	STM14_0018	NA	0	Genic	WP_001068132.1	hypothetical protein	FALSE	FALSE	FALSE	FALSE	TRUE	FALSE	FALSE
NC_016856.1	16889	TAGGCTTCAGCGTGGGTCAGATCCCGCATATCGCCAGCATA	1	1	1	1	0	0	0	0	gene15	STM14_RS00645	STM14_0018	NA	0	Genic	WP_001068132.1	hypothetical protein	FALSE	FALSE	FALSE	FALSE	TRUE	FALSE	FALSE
NC_016856.1	16890	CTATGCTGGCGATATGCGGGATCTGACCCACGCTGAAGCCT	1	1	1	1	0	0	0	0	gene15	STM14_RS00645	STM14_0018	NA	0	Genic	WP_001068132.1	hypothetical protein	FALSE	FALSE	FALSE	FALSE	TRUE	FALSE	FALSE
NC_016856.1	17217	CTTGGAATGGTAATAAAAAGATCGTTAATACCAAGCGCTTT	1	1	1	1	0	0	0	0	gene16	STM14_RS00650	STM14_0019	NA	0	Genic	WP_000860684.1	transcriptional regulator	FALSE	FALSE	FALSE	FALSE	TRUE	FALSE	FALSE
NC_016856.1	17218	TAAAGCGCTTGGTATTAACGATCTTTTTATTACCATTCCAA	1	1	1	1	0	0	0	0	gene16	STM14_RS00650	STM14_0019	NA	0	Genic	WP_000860684.1	transcriptional regulator	FALSE	FALSE	FALSE	FALSE	TRUE	FALSE	FALSE
NC_016856.1	17298	ACTGCGTTATGGGGAAGTCGAAGCCATTATGTTAATGATGC	0	0	0	0	0	0	0	0	gene16	STM14_RS00650	STM14_0019	NA	0	Genic	WP_000860684.1	transcriptional regulator	FALSE	FALSE	FALSE	FALSE	FALSE	FALSE	TRUE
NC_016856.1	17469	TTGTAAATGCAATTGCTATTAATGATATAAGTTTTCATAAC	0	0	0	0	0	0	0	0	gene16	STM14_RS00650	STM14_0019	NA	0	Genic	WP_000860684.1	transcriptional regulator	FALSE	FALSE	FALSE	FALSE	FALSE	FALSE	TRUE
NC_016856.1	17510	GTCTTCCTTTAGAAATGTACATCCTGGTTGTCTGTGGTGAC	0	0	0	0	0	0	0	0	gene16	STM14_RS00650	STM14_0019	NA	24	Upstream	WP_000860684.1	transcriptional regulator	FALSE	FALSE	FALSE	FALSE	FALSE	FALSE	TRUE
NC_016856.1	18244	GGGTCGAGGAAGGTCGGCTCATATTTCACTTTGCCGCACAG	0	0	0	0	0	0	0	0	gene17	STM14_RS00655	STM14_0022	NA	0	Genic	WP_000235798.1	chitinase	FALSE	FALSE	FALSE	FALSE	FALSE	FALSE	TRUE
NC_016856.1	18324	TGTCAGCGGCTGGGATGTGGATCCGAAGACTGTAACTCAGT	1	NA	1	1	0	0	0	0	gene17	STM14_RS00655	STM14_0022	NA	0	Genic	WP_000235798.1	chitinase	FALSE	FALSE	FALSE	FALSE	TRUE	FALSE	FALSE
NC_016856.1	18325	GACTGAGTTACAGTCTTCGGATCCACATCCCAGCCGCTGAC	1	NA	1	1	0	0	0	0	gene17	STM14_RS00655	STM14_0022	NA	0	Genic	WP_000235798.1	chitinase	FALSE	FALSE	FALSE	FALSE	TRUE	FALSE	FALSE
NC_016856.1	18480	CCACGAAACCGCCGCTTCTGACTCTTCTCGTAAAATCTTCG	0	0	0	0	0	0	0	0	gene17	STM14_RS00655	STM14_0022	NA	0	Genic	WP_000235798.1	chitinase	FALSE	FALSE	FALSE	FALSE	FALSE	FALSE	TRUE
NC_016856.1	18564	CGAAGTGGATATTGACTGGGAATACCCGAACAATGAAGGGG	0	0	0	0	0	0	0	0	gene17	STM14_RS00655	STM14_0022	NA	0	Genic	WP_000235798.1	chitinase	FALSE	FALSE	FALSE	FALSE	FALSE	FALSE	TRUE
NC_016856.1	18683	CGGGTCTGAGCAATGTGAAGATCTCTATTGCCGCTTCTGCT	1	NA	1	1	0	0	0	0	gene17	STM14_RS00655	STM14_0022	NA	0	Genic	WP_000235798.1	chitinase	FALSE	FALSE	FALSE	FALSE	TRUE	FALSE	FALSE
NC_016856.1	18684	CAGCAGAAGCGGCAATAGAGATCTTCACATTGCTCAGACCC	1	NA	1	1	0	0	0	0	gene17	STM14_RS00655	STM14_0022	NA	0	Genic	WP_000235798.1	chitinase	FALSE	FALSE	FALSE	FALSE	TRUE	FALSE	FALSE
NC_016856.1	18738	TGACTATGCGAAAGTAAAAGATCTGATGGCTGCCGGCCTGT	1	NA	1	1	0	0	0	0	gene17	STM14_RS00655	STM14_0022	NA	0	Genic	WP_000235798.1	chitinase	FALSE	FALSE	FALSE	FALSE	TRUE	FALSE	FALSE
NC_016856.1	18739	TACAGGCCGGCAGCCATCAGATCTTTTACTTTCGCATAGTC	1	NA	1	1	0	0	0	0	gene17	STM14_RS00655	STM14_0022	NA	0	Genic	WP_000235798.1	chitinase	FALSE	FALSE	FALSE	FALSE	TRUE	FALSE	FALSE
NC_016856.1	18876	GGCTGTCGAAACTATCGTTGATCACCTGCTGGCAGAAGGTT	1	NA	1	1	0	0	0	0	gene17	STM14_RS00655	STM14_0022	NA	0	Genic	WP_000235798.1	chitinase	FALSE	FALSE	FALSE	FALSE	TRUE	FALSE	FALSE
NC_016856.1	18877	AAACCTTCTGCCAGCAGGTGATCAACGATAGTTTCGACAGC	1	NA	1	1	0	0	0	0	gene17	STM14_RS00655	STM14_0022	NA	0	Genic	WP_000235798.1	chitinase	FALSE	FALSE	FALSE	FALSE	TRUE	FALSE	FALSE
NC_016856.1	19071	CGTCATTTATAGCTACCTGGATCTGGAAAACCAGAAAGGCC	1	NA	1	1	0	0	0	0	gene17	STM14_RS00655	STM14_0022	NA	0	Genic	WP_000235798.1	chitinase	FALSE	FALSE	FALSE	FALSE	TRUE	FALSE	FALSE
NC_016856.1	19072	CGGCCTTTCTGGTTTTCCAGATCCAGGTAGCTATAAATGAC	1	NA	1	1	0	0	0	0	gene17	STM14_RS00655	STM14_0022	NA	0	Genic	WP_000235798.1	chitinase	FALSE	FALSE	FALSE	FALSE	TRUE	FALSE	FALSE
NC_016856.1	19254	CGTGTTTACCTGGACTATCGATCAGGACAACGGCGTGCTGG	1	1	1	1	0	0	0	0	gene17	STM14_RS00655	STM14_0022	NA	0	Genic	WP_000235798.1	chitinase	FALSE	FALSE	FALSE	FALSE	TRUE	FALSE	FALSE
NC_016856.1	19255	ACCAGCACGCCGTTGTCCTGATCGATAGTCCAGGTAAACAC	1	NA	1	1	0	0	0	0	gene17	STM14_RS00655	STM14_0022	NA	0	Genic	WP_000235798.1	chitinase	FALSE	FALSE	FALSE	FALSE	TRUE	FALSE	FALSE
NC_016856.1	19257	GTTTACCTGGACTATCGATCAGGACAACGGCGTGCTGGTTA	1	1	1	1	1	1	1	1	gene17	STM14_RS00655	STM14_0022	NA	0	Genic	WP_000235798.1	chitinase	FALSE	FALSE	FALSE	FALSE	FALSE	TRUE	FALSE
NC_016856.1	19379	TAGAAAAAGATGAAGAGCAGAGCGACAGCGACGACGCGCAG	1	1	1	1	1	1	1	1	gene17	STM14_RS00655	STM14_0022	NA	0	Genic	WP_000235798.1	chitinase	FALSE	TRUE	FALSE	FALSE	FALSE	FALSE	FALSE
NC_016856.1	19450	GAACTGATGGTTGTAGGCGGATCTACGGTACAGCTGTCTGG	1	1	1	1	0	0	0	0	gene17	STM14_RS00655	STM14_0022	NA	0	Genic	WP_000235798.1	chitinase	FALSE	FALSE	FALSE	FALSE	TRUE	FALSE	FALSE
NC_016856.1	19451	GCCAGACAGCTGTACCGTAGATCCGCCTACAACCATCAGTT	1	NA	1	1	0	0	0	0	gene17	STM14_RS00655	STM14_0022	NA	0	Genic	WP_000235798.1	chitinase	FALSE	FALSE	FALSE	FALSE	TRUE	FALSE	FALSE
NC_016856.1	19950	TGTCGGCGGTGCATGGACCGATCTTGGCGCTTACTAATACA	1	1	1	1	0	0	0	0	gene17	STM14_RS00655	STM14_0022	NA	0	Genic	WP_000235798.1	chitinase	FALSE	FALSE	FALSE	FALSE	TRUE	FALSE	FALSE
NC_016856.1	19951	GTGTATTAGTAAGCGCCAAGATCGGTCCATGCACCGCCGAC	1	NA	1	1	0	0	0	0	gene17	STM14_RS00655	STM14_0022	NA	0	Genic	WP_000235798.1	chitinase	FALSE	FALSE	FALSE	FALSE	TRUE	FALSE	FALSE
NC_016856.1	20044	CTTTTCTCCACCAGGGACAGAGGAAGAGTAGACCATGACCA	1	1	1	1	1	1	1	1	gene18	STM14_RS00660	STM14_0023	NA	14	Upstream	WP_000155792.1	chitinase	FALSE	TRUE	FALSE	FALSE	FALSE	FALSE	FALSE
NC_016856.1	20118	GCTCTCATTGATGAAAGTTAAGGTAATTTTTTGATACCAGC	0	0	0	0	0	0	0	0	gene18	STM14_RS00660	STM14_0023	NA	0	Genic	WP_000155792.1	chitinase	FALSE	FALSE	FALSE	FALSE	FALSE	FALSE	TRUE
NC_016856.1	20197	CACGGCTTCCGGGCACATCGATCCATGGGGAAATAGCGGCG	1	1	1	1	0	0	0	0	gene18	STM14_RS00660	STM14_0023	NA	0	Genic	WP_000155792.1	chitinase	FALSE	FALSE	FALSE	FALSE	TRUE	FALSE	FALSE
NC_016856.1	20198	CCGCCGCTATTTCCCCATGGATCGATGTGCCCGGAAGCCGT	1	1	1	1	0	0	0	0	gene18	STM14_RS00660	STM14_0023	NA	0	Genic	WP_000155792.1	chitinase	FALSE	FALSE	FALSE	FALSE	TRUE	FALSE	FALSE
NC_016856.1	20306	CCCGGCTGAAGAAGTAATGCATCGCTGTTATTAATGATGAT	0	0	0	1	0	0	0	0	gene18	STM14_RS00660	STM14_0023	NA	0	Genic	WP_000155792.1	chitinase	TRUE	FALSE	FALSE	FALSE	FALSE	FALSE	FALSE
NC_016856.1	20309	ATCATTAATAACAGCGATGCATTACTTCTTCAGCCGGGCGA	0	0	0	1	0	0	0	0	gene18	STM14_RS00660	STM14_0023	NA	0	Genic	WP_000155792.1	chitinase	TRUE	FALSE	FALSE	FALSE	FALSE	FALSE	FALSE
NC_016856.1	20428	ATCGTCATCCGAAGACGCAGAGTCTGCAACCCCATCCGATC	1	1	1	1	1	1	1	1	gene18	STM14_RS00660	STM14_0023	NA	0	Genic	WP_000155792.1	chitinase	FALSE	TRUE	FALSE	FALSE	FALSE	FALSE	FALSE
NC_016856.1	20446	AGAGTCTGCAACCCCATCCGATCAGGAGACGCCAGCGATAC	1	1	1	1	0	0	0	0	gene18	STM14_RS00660	STM14_0023	NA	0	Genic	WP_000155792.1	chitinase	FALSE	FALSE	FALSE	FALSE	TRUE	FALSE	FALSE
NC_016856.1	20447	GGTATCGCTGGCGTCTCCTGATCGGATGGGGTTGCAGACTC	1	1	1	1	0	0	0	0	gene18	STM14_RS00660	STM14_0023	NA	0	Genic	WP_000155792.1	chitinase	FALSE	FALSE	FALSE	FALSE	TRUE	FALSE	FALSE
NC_016856.1	20449	GTCTGCAACCCCATCCGATCAGGAGACGCCAGCGATACCCG	1	1	1	1	1	1	1	1	gene18	STM14_RS00660	STM14_0023	NA	0	Genic	WP_000155792.1	chitinase	FALSE	FALSE	FALSE	FALSE	FALSE	TRUE	FALSE
NC_016856.1	20623	CCTCTACGCCCAGGCGGTAGATCTCAATCAGCTTCAACTGA	1	1	1	1	0	0	0	0	gene18	STM14_RS00660	STM14_0023	NA	0	Genic	WP_000155792.1	chitinase	FALSE	FALSE	FALSE	FALSE	TRUE	FALSE	FALSE
NC_016856.1	20624	TTCAGTTGAAGCTGATTGAGATCTACCGCCTGGGCGTAGAG	1	1	1	1	0	0	0	0	gene18	STM14_RS00660	STM14_0023	NA	0	Genic	WP_000155792.1	chitinase	FALSE	FALSE	FALSE	FALSE	TRUE	FALSE	FALSE
NC_016856.1	20668	TACGGCCAGCGCGCACCCCGATCCCTACAGTCCGTTTCAGG	1	1	1	1	0	0	0	0	gene18	STM14_RS00660	STM14_0023	NA	0	Genic	WP_000155792.1	chitinase	FALSE	FALSE	FALSE	FALSE	TRUE	FALSE	FALSE
NC_016856.1	20669	CCCTGAAACGGACTGTAGGGATCGGGGTGCGCGCTGGCCGT	1	NA	1	1	0	0	0	0	gene18	STM14_RS00660	STM14_0023	NA	0	Genic	WP_000155792.1	chitinase	FALSE	FALSE	FALSE	FALSE	TRUE	FALSE	FALSE
NC_016856.1	20767	GAAGAATACCATCACCATTAATCATGACGGCGCGCTGATAC	0	0	0	0	0	0	0	0	gene18	STM14_RS00660	STM14_0023	NA	0	Genic	WP_000155792.1	chitinase	FALSE	FALSE	FALSE	FALSE	FALSE	FALSE	TRUE
NC_016856.1	20881	GAACGCGACGTTGGCCCATGATCCTGCCCGTCAGGGAAAAG	1	1	1	1	0	0	0	0	gene18	STM14_RS00660	STM14_0023	NA	0	Genic	WP_000155792.1	chitinase	FALSE	FALSE	FALSE	FALSE	TRUE	FALSE	FALSE
NC_016856.1	20882	ACTTTTCCCTGACGGGCAGGATCATGGGCCAACGTCGCGTT	1	1	1	1	0	0	0	0	gene18	STM14_RS00660	STM14_0023	NA	0	Genic	WP_000155792.1	chitinase	FALSE	FALSE	FALSE	FALSE	TRUE	FALSE	FALSE
NC_016856.1	20914	CGGTCTGCGTCATGGCAGGAAAATGAACGCAAACTTTTCCC	0	0	0	0	0	0	0	0	gene18	STM14_RS00660	STM14_0023	NA	0	Genic	WP_000155792.1	chitinase	FALSE	FALSE	FALSE	FALSE	FALSE	FALSE	TRUE
NC_016856.1	21010	TAAGATCGCCTATTGTCAGAACCTCGCCCCACTCACCGACA	0	0	0	0	0	0	0	0	gene18	STM14_RS00660	STM14_0023	NA	0	Genic	WP_000155792.1	chitinase	FALSE	FALSE	FALSE	FALSE	FALSE	FALSE	TRUE
NC_016856.1	21015	GTGAGTGGGGCGAGGTTCTGACAATAGGCGATCTTAGCGCA	0	0	0	0	0	1	0	0	gene18	STM14_RS00660	STM14_0023	NA	0	Genic	WP_000155792.1	chitinase	FALSE	FALSE	FALSE	FALSE	FALSE	FALSE	TRUE
NC_016856.1	21018	AGTGGGGCGAGGTTCTGACAATAGGCGATCTTAGCGCAGGA	0	0	0	0	0	1	0	0	gene18	STM14_RS00660	STM14_0023	NA	0	Genic	WP_000155792.1	chitinase	FALSE	FALSE	FALSE	FALSE	FALSE	FALSE	TRUE
NC_016856.1	21025	CGAGGTTCTGACAATAGGCGATCTTAGCGCAGGAACGTATC	1	1	1	1	0	0	0	0	gene18	STM14_RS00660	STM14_0023	NA	0	Genic	WP_000155792.1	chitinase	FALSE	FALSE	FALSE	FALSE	TRUE	FALSE	FALSE
NC_016856.1	21026	CGATACGTTCCTGCGCTAAGATCGCCTATTGTCAGAACCTC	1	1	1	1	0	0	0	0	gene18	STM14_RS00660	STM14_0023	NA	0	Genic	WP_000155792.1	chitinase	FALSE	FALSE	FALSE	FALSE	TRUE	FALSE	FALSE
NC_016856.1	21039	TAGGCGATCTTAGCGCAGGAACGTATCGGCTTACCGTACCG	0	0	0	0	0	0	0	0	gene18	STM14_RS00660	STM14_0023	NA	0	Genic	WP_000155792.1	chitinase	FALSE	FALSE	FALSE	FALSE	FALSE	FALSE	TRUE
NC_016856.1	21102	TTGCAGCGTAACGGTAAAAGAGGACTCGACTGGCGCGATTT	0	0	0	0	0	1	0	0	gene18	STM14_RS00660	STM14_0023	NA	0	Genic	WP_000155792.1	chitinase	FALSE	FALSE	FALSE	FALSE	FALSE	FALSE	TRUE
NC_016856.1	21105	GGATTGCAGCGTAACGGTAAAAGAGGACTCGACTGGCGCGA	0	0	0	0	0	0	0	0	gene18	STM14_RS00660	STM14_0023	NA	0	Genic	WP_000155792.1	chitinase	FALSE	FALSE	FALSE	FALSE	FALSE	FALSE	TRUE
NC_016856.1	21237	ATGCGAAATTGACCGTTGAGATCGCCGATGCTACGCAAGCG	1	1	1	1	0	0	0	0	gene18	STM14_RS00660	STM14_0023	NA	0	Genic	WP_000155792.1	chitinase	FALSE	FALSE	FALSE	FALSE	TRUE	FALSE	FALSE
NC_016856.1	21238	CCGCTTGCGTAGCATCGGCGATCTCAACGGTCAATTTCGCA	1	1	1	1	0	0	0	0	gene18	STM14_RS00660	STM14_0023	NA	0	Genic	WP_000155792.1	chitinase	FALSE	FALSE	FALSE	FALSE	TRUE	FALSE	FALSE
NC_016856.1	21277	ACTGCGGTTGGTTGGCGATCAGCGTGACGGTACGCTCATCC	1	1	1	1	1	1	1	1	gene18	STM14_RS00660	STM14_0023	NA	0	Genic	WP_000155792.1	chitinase	FALSE	FALSE	FALSE	FALSE	FALSE	TRUE	FALSE
NC_016856.1	21279	ATGAGCGTACCGTCACGCTGATCGCCAACCAACCGCAGTTA	1	1	1	1	0	0	0	0	gene18	STM14_RS00660	STM14_0023	NA	0	Genic	WP_000155792.1	chitinase	FALSE	FALSE	FALSE	FALSE	TRUE	FALSE	FALSE
NC_016856.1	21280	TTAACTGCGGTTGGTTGGCGATCAGCGTGACGGTACGCTCA	1	1	1	1	0	0	0	0	gene18	STM14_RS00660	STM14_0023	NA	0	Genic	WP_000155792.1	chitinase	FALSE	FALSE	FALSE	FALSE	TRUE	FALSE	FALSE
NC_016856.1	21354	TCAATCTGCAGCCTGCGATGATTAATAACCGCTTTATATCG	0	0	0	0	0	1	0	0	gene18	STM14_RS00660	STM14_0023	NA	0	Genic	WP_000155792.1	chitinase	FALSE	FALSE	FALSE	FALSE	FALSE	FALSE	TRUE
NC_016856.1	21358	TCTGCAGCCTGCGATGATTAATAACCGCTTTATATCGGCAC	0	0	0	0	0	0	0	0	gene18	STM14_RS00660	STM14_0023	NA	0	Genic	WP_000155792.1	chitinase	FALSE	FALSE	FALSE	FALSE	FALSE	FALSE	TRUE
NC_016856.1	21361	GCAGCCTGCGATGATTAATAACCGCTTTATATCGGCACCCA	0	0	0	0	0	0	0	0	gene18	STM14_RS00660	STM14_0023	NA	0	Genic	WP_000155792.1	chitinase	FALSE	FALSE	FALSE	FALSE	FALSE	FALSE	TRUE
NC_016856.1	21580	AATGCTGGAGAGCGGCAGCGATCGGCAGACGTTGGCATTAC	1	1	1	1	0	0	0	0	gene18	STM14_RS00660	STM14_0023	NA	0	Genic	WP_000155792.1	chitinase	FALSE	FALSE	FALSE	FALSE	TRUE	FALSE	FALSE
NC_016856.1	21581	CGTAATGCCAACGTCTGCCGATCGCTGCCGCTCTCCAGCAT	1	1	1	1	0	0	0	0	gene18	STM14_RS00660	STM14_0023	NA	0	Genic	WP_000155792.1	chitinase	FALSE	FALSE	FALSE	FALSE	TRUE	FALSE	FALSE
NC_016856.1	21802	CGTGACGGTTAACGCGCCAGAGACGGTTTCTCTTTATCGCG	1	1	1	1	1	1	1	1	gene18	STM14_RS00660	STM14_0023	NA	0	Genic	WP_000155792.1	chitinase	FALSE	TRUE	FALSE	FALSE	FALSE	FALSE	FALSE
NC_016856.1	21874	TGGTTTTGACGGCGGCGGCGATCCGGTTCCGGCCGCGGAGG	1	1	1	1	0	0	0	0	gene18	STM14_RS00660	STM14_0023	NA	0	Genic	WP_000155792.1	chitinase	FALSE	FALSE	FALSE	FALSE	TRUE	FALSE	FALSE
NC_016856.1	21875	ACCTCCGCGGCCGGAACCGGATCGCCGCCGCCGTCAAAACC	1	1	1	1	0	0	0	0	gene18	STM14_RS00660	STM14_0023	NA	0	Genic	WP_000155792.1	chitinase	FALSE	FALSE	FALSE	FALSE	TRUE	FALSE	FALSE
NC_016856.1	21939	TGGATTACGCGACGTTACCGATCCATAAAACCGTTGCGCTG	1	1	1	1	0	0	0	0	gene18	STM14_RS00660	STM14_0023	NA	0	Genic	WP_000155792.1	chitinase	FALSE	FALSE	FALSE	FALSE	TRUE	FALSE	FALSE
NC_016856.1	21940	CCAGCGCAACGGTTTTATGGATCGGTAACGTCGCGTAATCC	1	1	1	1	0	0	0	0	gene18	STM14_RS00660	STM14_0023	NA	0	Genic	WP_000155792.1	chitinase	FALSE	FALSE	FALSE	FALSE	TRUE	FALSE	FALSE
NC_016856.1	22324	GTTGCCGACGTTTAGCGACGATCTCTACGGCTATATTCAGG	1	1	1	1	0	0	0	0	gene18	STM14_RS00660	STM14_0023	NA	0	Genic	WP_000155792.1	chitinase	FALSE	FALSE	FALSE	FALSE	TRUE	FALSE	FALSE
NC_016856.1	22325	GCCTGAATATAGCCGTAGAGATCGTCGCTAAACGTCGGCAA	1	1	1	1	0	0	0	0	gene18	STM14_RS00660	STM14_0023	NA	0	Genic	WP_000155792.1	chitinase	FALSE	FALSE	FALSE	FALSE	TRUE	FALSE	FALSE
NC_016856.1	22448	TGCCCTTCAGCTACCGGATCAGCGGTATCGCGCAGCACCCA	1	1	1	1	1	1	1	1	gene18	STM14_RS00660	STM14_0023	NA	0	Genic	WP_000155792.1	chitinase	FALSE	FALSE	FALSE	FALSE	FALSE	TRUE	FALSE
NC_016856.1	22450	GGTGCTGCGCGATACCGCTGATCCGGTAGCTGAAGGGCAGG	1	1	1	1	0	0	0	0	gene18	STM14_RS00660	STM14_0023	NA	0	Genic	WP_000155792.1	chitinase	FALSE	FALSE	FALSE	FALSE	TRUE	FALSE	FALSE
NC_016856.1	22451	GCCTGCCCTTCAGCTACCGGATCAGCGGTATCGCGCAGCAC	1	1	1	1	0	0	0	0	gene18	STM14_RS00660	STM14_0023	NA	0	Genic	WP_000155792.1	chitinase	FALSE	FALSE	FALSE	FALSE	TRUE	FALSE	FALSE
NC_016856.1	22473	CGGTAGCTGAAGGGCAGGCGATCGCCGGATTTATTCATGAA	1	1	1	1	0	0	0	0	gene18	STM14_RS00660	STM14_0023	NA	0	Genic	WP_000155792.1	chitinase	FALSE	FALSE	FALSE	FALSE	TRUE	FALSE	FALSE
NC_016856.1	22474	GTTCATGAATAAATCCGGCGATCGCCTGCCCTTCAGCTACC	1	1	1	1	0	0	0	0	gene18	STM14_RS00660	STM14_0023	NA	0	Genic	WP_000155792.1	chitinase	FALSE	FALSE	FALSE	FALSE	TRUE	FALSE	FALSE
NC_016856.1	22783	TGACGCCCGCATTGGCAGCGATCCTGACACGCTCTCTTTGC	1	1	1	1	0	0	0	0	gene18	STM14_RS00660	STM14_0023	NA	0	Genic	WP_000155792.1	chitinase	FALSE	FALSE	FALSE	FALSE	TRUE	FALSE	FALSE
NC_016856.1	22784	TGCAAAGAGAGCGTGTCAGGATCGCTGCCAATGCGGGCGTC	1	1	1	1	0	0	0	0	gene18	STM14_RS00660	STM14_0023	NA	0	Genic	WP_000155792.1	chitinase	FALSE	FALSE	FALSE	FALSE	TRUE	FALSE	FALSE
NC_016856.1	22935	CGGACTTTAACGTCTTTTCGATCTTATGGGGCGGTGGTTCT	1	1	1	1	0	0	0	0	gene18	STM14_RS00660	STM14_0023	NA	0	Genic	WP_000155792.1	chitinase	FALSE	FALSE	FALSE	FALSE	TRUE	FALSE	FALSE
NC_016856.1	22936	TAGAACCACCGCCCCATAAGATCGAAAAGACGTTAAAGTCC	1	1	1	1	0	0	0	0	gene18	STM14_RS00660	STM14_0023	NA	0	Genic	WP_000155792.1	chitinase	FALSE	FALSE	FALSE	FALSE	TRUE	FALSE	FALSE
NC_016856.1	23804	GATGGTGATGAGCGCGCGCGATCGTGAATTAGTCGGCGTCG	1	1	1	1	0	0	0	0	gene19	STM14_RS00665	STM14_0025	NA	0	Genic	WP_000738617.1	hypothetical protein	FALSE	FALSE	FALSE	FALSE	TRUE	FALSE	FALSE
NC_016856.1	23805	TCGACGCCGACTAATTCACGATCGCGCGCGCTCATCACCAT	1	1	1	1	0	0	0	0	gene19	STM14_RS00665	STM14_0025	NA	0	Genic	WP_000738617.1	hypothetical protein	FALSE	FALSE	FALSE	FALSE	TRUE	FALSE	FALSE
NC_016856.1	24499	TCCGCCAAAGGCAATGGCAGAGACCATTAATGCTAGTACAG	1	1	1	1	1	1	1	1	gene20	STM14_RS00670	STM14_0028	NA	0	Genic	WP_000743357.1	fimbrial protein BcfA	FALSE	TRUE	FALSE	FALSE	FALSE	FALSE	FALSE
NC_016856.1	24619	TGTCACGGTCTGATCGACAGAGTCAGCGGAAACAGAACAGG	1	1	1	1	1	1	1	1	gene20	STM14_RS00670	STM14_0028	NA	0	Genic	WP_000743357.1	fimbrial protein BcfA	FALSE	TRUE	FALSE	FALSE	FALSE	FALSE	FALSE
NC_016856.1	24626	TGTTTCCGCTGACTCTGTCGATCAGACCGTGACATTAGGCC	1	1	1	1	0	0	0	0	gene20	STM14_RS00670	STM14_0028	NA	0	Genic	WP_000743357.1	fimbrial protein BcfA	FALSE	FALSE	FALSE	FALSE	TRUE	FALSE	FALSE
NC_016856.1	24627	TGGCCTAATGTCACGGTCTGATCGACAGAGTCAGCGGAAAC	1	1	1	1	0	0	0	0	gene20	STM14_RS00670	STM14_0028	NA	0	Genic	WP_000743357.1	fimbrial protein BcfA	FALSE	FALSE	FALSE	FALSE	TRUE	FALSE	FALSE
NC_016856.1	24629	TTCCGCTGACTCTGTCGATCAGACCGTGACATTAGGCCAGG	1	1	1	1	1	1	1	1	gene20	STM14_RS00670	STM14_0028	NA	0	Genic	WP_000743357.1	fimbrial protein BcfA	FALSE	FALSE	FALSE	FALSE	FALSE	TRUE	FALSE
NC_016856.1	25006	AATCCCGATAAGGAATCAGGAATAAACCATGCTAAATGTCG	0	0	0	0	0	0	0	0	gene20	STM14_RS00670	STM14_0028	NA	0	Genic	WP_000743357.1	fimbrial protein BcfA	FALSE	FALSE	FALSE	FALSE	FALSE	FALSE	TRUE
NC_016856.1	25361	TTACGCCGCCTCTCTTTGTGATCCAGCCTAAAAAAGAAAAT	1	1	1	1	0	0	0	0	gene21	STM14_RS00675	STM14_0029	bcfB	0	Genic	WP_000742551.1	fimbrial chaperone protein BcfB	FALSE	FALSE	FALSE	FALSE	TRUE	FALSE	FALSE
NC_016856.1	25362	TATTTTCTTTTTTAGGCTGGATCACAAAGAGAGGCGGCGTA	1	1	1	1	0	0	0	0	gene21	STM14_RS00675	STM14_0029	bcfB	0	Genic	WP_000742551.1	fimbrial chaperone protein BcfB	FALSE	FALSE	FALSE	FALSE	TRUE	FALSE	FALSE
NC_016856.1	25422	CGGGCCGTCATTACCGACCGATCGCGAAAGCGTATTTTATT	1	1	1	1	0	0	0	0	gene21	STM14_RS00675	STM14_0029	bcfB	0	Genic	WP_000742551.1	fimbrial chaperone protein BcfB	FALSE	FALSE	FALSE	FALSE	TRUE	FALSE	FALSE
NC_016856.1	25423	AAATAAAATACGCTTTCGCGATCGGTCGGTAATGACGGCCC	1	1	1	1	0	0	0	0	gene21	STM14_RS00675	STM14_0029	bcfB	0	Genic	WP_000742551.1	fimbrial chaperone protein BcfB	FALSE	FALSE	FALSE	FALSE	TRUE	FALSE	FALSE
NC_016856.1	25463	CAATTTATTTTTATCGACAGAGGGTATCGCTTTACTGTTTA	1	1	1	1	1	1	1	1	gene21	STM14_RS00675	STM14_0029	bcfB	0	Genic	WP_000742551.1	fimbrial chaperone protein BcfB	FALSE	TRUE	FALSE	FALSE	FALSE	FALSE	FALSE
NC_016856.1	25625	CATCGAAACGTAGTACGGCGAAGGGTTAGTAATCGTTAGCT	0	0	0	0	0	0	0	0	gene21	STM14_RS00675	STM14_0029	bcfB	0	Genic	WP_000742551.1	fimbrial chaperone protein BcfB	FALSE	FALSE	FALSE	FALSE	FALSE	FALSE	TRUE
NC_016856.1	25706	TGGTACCGCCGAAAGGCGCGATCACTCTCCCGGCGACGCCC	1	NA	1	1	0	0	0	0	gene21	STM14_RS00675	STM14_0029	bcfB	0	Genic	WP_000742551.1	fimbrial chaperone protein BcfB	FALSE	FALSE	FALSE	FALSE	TRUE	FALSE	FALSE
NC_016856.1	25707	CGGGCGTCGCCGGGAGAGTGATCGCGCCTTTCGGCGGTACC	1	NA	1	1	0	0	0	0	gene21	STM14_RS00675	STM14_0029	bcfB	0	Genic	WP_000742551.1	fimbrial chaperone protein BcfB	FALSE	FALSE	FALSE	FALSE	TRUE	FALSE	FALSE
NC_016856.1	26045	AATACGTTTCTCGCAACCAGAGACATTGCCTTCCAGGCGGT	1	NA	1	1	1	1	1	1	gene22	STM14_RS00680	STM14_0030	bcfC	0	Genic	WP_001245854.1	fimbrial biogenesis outer membrane usher protein	FALSE	TRUE	FALSE	FALSE	FALSE	FALSE	FALSE
NC_016856.1	26203	GGCGGCGGGAAGTTGCCCGGATCTCGCCAGTGCGATACCGG	1	NA	1	1	0	0	0	0	gene22	STM14_RS00680	STM14_0030	bcfC	0	Genic	WP_001245854.1	fimbrial biogenesis outer membrane usher protein	FALSE	FALSE	FALSE	FALSE	TRUE	FALSE	FALSE
NC_016856.1	26204	GCCGGTATCGCACTGGCGAGATCCGGGCAACTTCCCGCCGC	1	NA	1	1	0	0	0	0	gene22	STM14_RS00680	STM14_0030	bcfC	0	Genic	WP_001245854.1	fimbrial biogenesis outer membrane usher protein	FALSE	FALSE	FALSE	FALSE	TRUE	FALSE	FALSE
NC_016856.1	26303	GCGATGGTTGCCAGCGCCAGAGGCTATATCCCACCGAAATA	1	NA	1	1	1	1	1	1	gene22	STM14_RS00680	STM14_0030	bcfC	0	Genic	WP_001245854.1	fimbrial biogenesis outer membrane usher protein	FALSE	TRUE	FALSE	FALSE	FALSE	FALSE	FALSE
NC_016856.1	26386	TACCGGCGCGAATAGTCAGGATCGGAGCCCAGGCGGCAGTG	1	NA	1	1	0	0	0	0	gene22	STM14_RS00680	STM14_0030	bcfC	0	Genic	WP_001245854.1	fimbrial biogenesis outer membrane usher protein	FALSE	FALSE	FALSE	FALSE	TRUE	FALSE	FALSE
NC_016856.1	26387	GCACTGCCGCCTGGGCTCCGATCCTGACTATTCGCGCCGGT	1	NA	1	1	0	0	0	0	gene22	STM14_RS00680	STM14_0030	bcfC	0	Genic	WP_001245854.1	fimbrial biogenesis outer membrane usher protein	FALSE	FALSE	FALSE	FALSE	TRUE	FALSE	FALSE
NC_016856.1	26500	ATGGAACGCGAATAGCGGCGATCAGAATAGCGACAGCGACT	1	NA	1	1	0	0	0	0	gene22	STM14_RS00680	STM14_0030	bcfC	0	Genic	WP_001245854.1	fimbrial biogenesis outer membrane usher protein	FALSE	FALSE	FALSE	FALSE	TRUE	FALSE	FALSE
NC_016856.1	26501	CAGTCGCTGTCGCTATTCTGATCGCCGCTATTCGCGTTCCA	1	NA	1	1	0	0	0	0	gene22	STM14_RS00680	STM14_0030	bcfC	0	Genic	WP_001245854.1	fimbrial biogenesis outer membrane usher protein	FALSE	FALSE	FALSE	FALSE	TRUE	FALSE	FALSE
NC_016856.1	26503	GAACGCGAATAGCGGCGATCAGAATAGCGACAGCGACTGGC	1	NA	1	1	1	1	1	1	gene22	STM14_RS00680	STM14_0030	bcfC	0	Genic	WP_001245854.1	fimbrial biogenesis outer membrane usher protein	FALSE	FALSE	FALSE	FALSE	FALSE	TRUE	FALSE
NC_016856.1	26687	GACAGCATGAAGGGCTTCGCACCGACCATTCACGGCATTGC	0	0	0	0	0	0	0	0	gene22	STM14_RS00680	STM14_0030	bcfC	0	Genic	WP_001245854.1	fimbrial biogenesis outer membrane usher protein	FALSE	FALSE	FALSE	FALSE	FALSE	FALSE	TRUE
NC_016856.1	26794	CGGGGCATTTACTATTAATGATCTCTATCCTACCGCCGCCA	1	NA	1	1	0	0	0	0	gene22	STM14_RS00680	STM14_0030	bcfC	0	Genic	WP_001245854.1	fimbrial biogenesis outer membrane usher protein	FALSE	FALSE	FALSE	FALSE	TRUE	FALSE	FALSE
NC_016856.1	26795	CTGGCGGCGGTAGGATAGAGATCATTAATAGTAAATGCCCC	1	NA	1	1	0	0	0	0	gene22	STM14_RS00680	STM14_0030	bcfC	0	Genic	WP_001245854.1	fimbrial biogenesis outer membrane usher protein	FALSE	FALSE	FALSE	FALSE	TRUE	FALSE	FALSE
NC_016856.1	27066	GTCATTATCACGCGCTGGCGATCGGCAGCGGCGCAAATCTG	1	NA	1	1	0	0	0	0	gene22	STM14_RS00680	STM14_0030	bcfC	0	Genic	WP_001245854.1	fimbrial biogenesis outer membrane usher protein	FALSE	FALSE	FALSE	FALSE	TRUE	FALSE	FALSE
NC_016856.1	27067	CCAGATTTGCGCCGCTGCCGATCGCCAGCGCGTGATAATGA	1	NA	1	1	0	0	0	0	gene22	STM14_RS00680	STM14_0030	bcfC	0	Genic	WP_001245854.1	fimbrial biogenesis outer membrane usher protein	FALSE	FALSE	FALSE	FALSE	TRUE	FALSE	FALSE
NC_016856.1	27416	CAACAGCTAGGCGGGTTGGGATCGCTTTTTATTACCGGCAG	1	NA	1	1	0	0	0	0	gene22	STM14_RS00680	STM14_0030	bcfC	0	Genic	WP_001245854.1	fimbrial biogenesis outer membrane usher protein	FALSE	FALSE	FALSE	FALSE	TRUE	FALSE	FALSE
NC_016856.1	27417	GCTGCCGGTAATAAAAAGCGATCCCAACCCGCCTAGCTGTT	1	NA	1	1	0	0	0	0	gene22	STM14_RS00680	STM14_0030	bcfC	0	Genic	WP_001245854.1	fimbrial biogenesis outer membrane usher protein	FALSE	FALSE	FALSE	FALSE	TRUE	FALSE	FALSE
NC_016856.1	27565	CGCAGGCGATGCGGAGCGCGATCAAATTTTCGCGCTGAATA	1	NA	1	1	0	0	0	0	gene22	STM14_RS00680	STM14_0030	bcfC	0	Genic	WP_001245854.1	fimbrial biogenesis outer membrane usher protein	FALSE	FALSE	FALSE	FALSE	TRUE	FALSE	FALSE
NC_016856.1	27566	ATATTCAGCGCGAAAATTTGATCGCGCTCCGCATCGCCTGC	1	NA	1	1	0	0	0	0	gene22	STM14_RS00680	STM14_0030	bcfC	0	Genic	WP_001245854.1	fimbrial biogenesis outer membrane usher protein	FALSE	FALSE	FALSE	FALSE	TRUE	FALSE	FALSE
NC_016856.1	27818	CTGGAATACGATGGCGCGAAAGGCAACGCCAATATTGGCTA	1	0	0	0	0	0	0	0	gene22	STM14_RS00680	STM14_0030	bcfC	0	Genic	WP_001245854.1	fimbrial biogenesis outer membrane usher protein	FALSE	FALSE	FALSE	FALSE	FALSE	FALSE	TRUE
NC_016856.1	27949	CGCCCGGCGCGGCAATCAAAATATTGGTATTGCCTAACGGC	0	0	0	0	0	0	0	0	gene22	STM14_RS00680	STM14_0030	bcfC	0	Genic	WP_001245854.1	fimbrial biogenesis outer membrane usher protein	FALSE	FALSE	FALSE	FALSE	FALSE	FALSE	TRUE
NC_016856.1	27951	TGCGCCCGGCGCGGCAATCAAAATATTGGTATTGCCTAACG	0	0	0	0	0	0	0	0	gene22	STM14_RS00680	STM14_0030	bcfC	0	Genic	WP_001245854.1	fimbrial biogenesis outer membrane usher protein	FALSE	FALSE	FALSE	FALSE	FALSE	FALSE	TRUE
NC_016856.1	27955	TGGCTGCGCCCGGCGCGGCAATCAAAATATTGGTATTGCCT	0	0	0	0	0	0	0	0	gene22	STM14_RS00680	STM14_0030	bcfC	0	Genic	WP_001245854.1	fimbrial biogenesis outer membrane usher protein	FALSE	FALSE	FALSE	FALSE	FALSE	FALSE	TRUE
NC_016856.1	28138	GACTCGCGTTGTGCCGACCGAAGGCGCGCTGGTTCTGGCCC	0	0	0	0	0	0	0	0	gene22	STM14_RS00680	STM14_0030	bcfC	0	Genic	WP_001245854.1	fimbrial biogenesis outer membrane usher protein	FALSE	FALSE	FALSE	FALSE	FALSE	FALSE	TRUE
NC_016856.1	28165	GCTGGTTCTGGCCCGCTTTAAAGCGCGGGTCGGCGCGCGTG	0	0	0	0	0	0	0	0	gene22	STM14_RS00680	STM14_0030	bcfC	0	Genic	WP_001245854.1	fimbrial biogenesis outer membrane usher protein	FALSE	FALSE	FALSE	FALSE	FALSE	FALSE	TRUE
NC_016856.1	28166	CTGGTTCTGGCCCGCTTTAAAGCGCGGGTCGGCGCGCGTGC	0	0	0	0	0	0	0	0	gene22	STM14_RS00680	STM14_0030	bcfC	0	Genic	WP_001245854.1	fimbrial biogenesis outer membrane usher protein	FALSE	FALSE	FALSE	FALSE	FALSE	FALSE	TRUE
NC_016856.1	28194	TCGGCGCGCGTGCCCTGGTAACGCTGAATCATAACGGTAAG	0	0	0	0	0	0	1	0	gene22	STM14_RS00680	STM14_0030	bcfC	0	Genic	WP_001245854.1	fimbrial biogenesis outer membrane usher protein	FALSE	FALSE	FALSE	FALSE	FALSE	FALSE	TRUE
NC_016856.1	28201	GCGTGCCCTGGTAACGCTGAATCATAACGGTAAGCCTGTAC	0	0	0	0	0	1	0	0	gene22	STM14_RS00680	STM14_0030	bcfC	0	Genic	WP_001245854.1	fimbrial biogenesis outer membrane usher protein	FALSE	FALSE	FALSE	FALSE	FALSE	FALSE	TRUE
NC_016856.1	28207	CCTGGTAACGCTGAATCATAACGGTAAGCCTGTACCCTTTG	0	0	0	0	0	0	0	0	gene22	STM14_RS00680	STM14_0030	bcfC	0	Genic	WP_001245854.1	fimbrial biogenesis outer membrane usher protein	FALSE	FALSE	FALSE	FALSE	FALSE	FALSE	TRUE
NC_016856.1	28249	CGCAACGGTGACGGTGAATGATCGCCATGCGGAGGCGATTG	1	NA	1	1	0	0	0	0	gene22	STM14_RS00680	STM14_0030	bcfC	0	Genic	WP_001245854.1	fimbrial biogenesis outer membrane usher protein	FALSE	FALSE	FALSE	FALSE	TRUE	FALSE	FALSE
NC_016856.1	28250	ACAATCGCCTCCGCATGGCGATCATTCACCGTCACCGTTGC	1	NA	1	1	0	0	0	0	gene22	STM14_RS00680	STM14_0030	bcfC	0	Genic	WP_001245854.1	fimbrial biogenesis outer membrane usher protein	FALSE	FALSE	FALSE	FALSE	TRUE	FALSE	FALSE
NC_016856.1	28348	TCGCTGGGGGAACCTACCGGATCAACAGTGCGTCGCGTCCT	1	NA	1	1	0	0	0	0	gene22	STM14_RS00680	STM14_0030	bcfC	0	Genic	WP_001245854.1	fimbrial biogenesis outer membrane usher protein	FALSE	FALSE	FALSE	FALSE	TRUE	FALSE	FALSE
NC_016856.1	28349	TAGGACGCGACGCACTGTTGATCCGGTAGGTTCCCCCAGCG	1	NA	1	1	0	0	0	0	gene22	STM14_RS00680	STM14_0030	bcfC	0	Genic	WP_001245854.1	fimbrial biogenesis outer membrane usher protein	FALSE	FALSE	FALSE	FALSE	TRUE	FALSE	FALSE
NC_016856.1	28448	ACGACACTTCCCGCCAGCAGAGCAAATAAAAGAGGTATTTT	1	NA	1	1	1	1	1	1	gene23	STM14_RS00685	STM14_0031	NA	0	Genic	WP_000701247.1	fimbrial adhesin FimH	FALSE	TRUE	FALSE	FALSE	FALSE	FALSE	FALSE
NC_016856.1	28547	TGGTTTTGTTCTGCCGTCAGAGTGGTCGTTAAATCGTAATT	1	NA	1	1	1	1	1	1	gene23	STM14_RS00685	STM14_0031	NA	0	Genic	WP_000701247.1	fimbrial adhesin FimH	FALSE	TRUE	FALSE	FALSE	FALSE	FALSE	FALSE
NC_016856.1	28891	TAATATTCACCGTGCCGACGAACGGTTTAACAATTTTGAGC	0	0	0	0	0	0	0	0	gene23	STM14_RS00685	STM14_0031	NA	0	Genic	WP_000701247.1	fimbrial adhesin FimH	FALSE	FALSE	FALSE	FALSE	FALSE	FALSE	TRUE
NC_016856.1	28957	TGTCATGACCGCCGCAGGCGATCCGCTGACAGATGTCGTGT	1	1	1	1	0	0	0	0	gene23	STM14_RS00685	STM14_0031	NA	0	Genic	WP_000701247.1	fimbrial adhesin FimH	FALSE	FALSE	FALSE	FALSE	TRUE	FALSE	FALSE
NC_016856.1	28958	TACACGACATCTGTCAGCGGATCGCCTGCGGCGGTCATGAC	1	NA	1	1	0	0	0	0	gene23	STM14_RS00685	STM14_0031	NA	0	Genic	WP_000701247.1	fimbrial adhesin FimH	FALSE	FALSE	FALSE	FALSE	TRUE	FALSE	FALSE
NC_016856.1	29295	TTATCCCCAATGATGTACAGAGCGTCGCGCCTTTTATCACC	1	1	1	1	1	1	1	1	gene23	STM14_RS00685	STM14_0031	NA	0	Genic	WP_000701247.1	fimbrial adhesin FimH	FALSE	TRUE	FALSE	FALSE	FALSE	FALSE	FALSE
NC_016856.1	29441	GACTTTGACTAAATGAACAGATCACACTGCGCTCTTTTTGC	1	1	1	1	0	0	0	0	gene24	STM14_RS00690	STM14_0032	NA	0	Genic	WP_001082039.1	fimbrial protein BcfE	FALSE	FALSE	FALSE	FALSE	TRUE	FALSE	FALSE
NC_016856.1	29442	GGCAAAAAGAGCGCAGTGTGATCTGTTCATTTAGTCAAAGT	1	NA	1	1	0	0	0	0	gene24	STM14_RS00690	STM14_0032	NA	0	Genic	WP_001082039.1	fimbrial protein BcfE	FALSE	FALSE	FALSE	FALSE	TRUE	FALSE	FALSE
NC_016856.1	29665	TTCCTCGGGAACAATTTTTGAGGTTGATATTAAAGGGCTTA	0	0	0	1	1	0	0	0	gene24	STM14_RS00690	STM14_0032	NA	0	Genic	WP_001082039.1	fimbrial protein BcfE	FALSE	FALSE	FALSE	FALSE	FALSE	FALSE	TRUE
NC_016856.1	29700	GAGGAATTACCGGGGCGAAGATCTGGTTTACCGGCGAACCC	1	1	1	1	0	0	0	0	gene24	STM14_RS00690	STM14_0032	NA	0	Genic	WP_001082039.1	fimbrial protein BcfE	FALSE	FALSE	FALSE	FALSE	TRUE	FALSE	FALSE
NC_016856.1	29701	CGGGTTCGCCGGTAAACCAGATCTTCGCCCCGGTAATTCCT	1	NA	1	1	0	0	0	0	gene24	STM14_RS00690	STM14_0032	NA	0	Genic	WP_001082039.1	fimbrial protein BcfE	FALSE	FALSE	FALSE	FALSE	TRUE	FALSE	FALSE
NC_016856.1	29722	CTGGTTTACCGGCGAACCCGATCCGGACAATCCCGCGCTAC	1	1	1	1	0	0	0	0	gene24	STM14_RS00690	STM14_0032	NA	0	Genic	WP_001082039.1	fimbrial protein BcfE	FALSE	FALSE	FALSE	FALSE	TRUE	FALSE	FALSE
NC_016856.1	29723	AGTAGCGCGGGATTGTCCGGATCGGGTTCGCCGGTAAACCA	1	1	1	1	0	0	0	0	gene24	STM14_RS00690	STM14_0032	NA	0	Genic	WP_001082039.1	fimbrial protein BcfE	FALSE	FALSE	FALSE	FALSE	TRUE	FALSE	FALSE
NC_016856.1	29818	GGTGGAAATTCTGAATGATGATCAGGATACCATCAGTATCA	1	1	1	1	0	0	0	0	gene24	STM14_RS00690	STM14_0032	NA	0	Genic	WP_001082039.1	fimbrial protein BcfE	FALSE	FALSE	FALSE	FALSE	TRUE	FALSE	FALSE
NC_016856.1	29819	TTGATACTGATGGTATCCTGATCATCATTCAGAATTTCCAC	1	1	1	1	0	0	0	0	gene24	STM14_RS00690	STM14_0032	NA	0	Genic	WP_001082039.1	fimbrial protein BcfE	FALSE	FALSE	FALSE	FALSE	TRUE	FALSE	FALSE
NC_016856.1	29821	GGAAATTCTGAATGATGATCAGGATACCATCAGTATCAATA	1	1	1	1	1	1	1	1	gene24	STM14_RS00690	STM14_0032	NA	0	Genic	WP_001082039.1	fimbrial protein BcfE	FALSE	FALSE	FALSE	FALSE	FALSE	TRUE	FALSE
NC_016856.1	30343	CATTGGGATTGCGCTTTATGATCAAAATAAAACTTTAATCC	1	1	1	1	0	0	0	0	gene25	STM14_RS00695	STM14_0033	NA	0	Genic	WP_001243232.1	fimbrial protein BcfF	FALSE	FALSE	FALSE	FALSE	TRUE	FALSE	FALSE
NC_016856.1	30344	GGGATTAAAGTTTTATTTTGATCATAAAGCGCAATCCCAAT	1	1	1	1	0	0	0	0	gene25	STM14_RS00695	STM14_0033	NA	0	Genic	WP_001243232.1	fimbrial protein BcfF	FALSE	FALSE	FALSE	FALSE	TRUE	FALSE	FALSE
NC_016856.1	30780	TCAGCGCGCCAGGAAAACTCAATGCGGGTGGTTTATACCGG	0	0	0	0	0	0	0	0	gene26	STM14_RS00700	STM14_0034	NA	0	Genic	WP_001135039.1	fimbrial chaperone	FALSE	FALSE	FALSE	FALSE	FALSE	FALSE	TRUE
NC_016856.1	30795	GCGGGTAGCGGTGCGCCGGTATAAACCACCCGCATTGAGTT	0	0	0	0	0	0	0	0	gene26	STM14_RS00700	STM14_0034	NA	0	Genic	WP_001135039.1	fimbrial chaperone	FALSE	FALSE	FALSE	FALSE	FALSE	FALSE	TRUE
NC_016856.1	30838	GGGAATAGCGGCGATACTCAAGGTAAACAGACTTTCCCTGT	0	0	0	0	0	0	0	0	gene26	STM14_RS00700	STM14_0034	NA	0	Genic	WP_001135039.1	fimbrial chaperone	FALSE	FALSE	FALSE	FALSE	FALSE	FALSE	TRUE
NC_016856.1	30859	GTTCGCTTCCGGTTTACCGGAGGGAATAGCGGCGATACTCA	0	0	0	0	0	0	0	0	gene26	STM14_RS00700	STM14_0034	NA	0	Genic	WP_001135039.1	fimbrial chaperone	FALSE	FALSE	FALSE	FALSE	FALSE	FALSE	TRUE
NC_016856.1	30968	CGGGGGTAAGCGACCAGATCAGATGCCGGTAGGCCTGCTGC	1	1	1	1	1	1	1	1	gene26	STM14_RS00700	STM14_0034	NA	0	Genic	WP_001135039.1	fimbrial chaperone	FALSE	FALSE	FALSE	FALSE	FALSE	TRUE	FALSE
NC_016856.1	30970	AGCAGGCCTACCGGCATCTGATCTGGTCGCTTACCCCCGAT	1	1	1	1	0	0	0	0	gene26	STM14_RS00700	STM14_0034	NA	0	Genic	WP_001135039.1	fimbrial chaperone	FALSE	FALSE	FALSE	FALSE	TRUE	FALSE	FALSE
NC_016856.1	30971	CATCGGGGGTAAGCGACCAGATCAGATGCCGGTAGGCCTGC	1	1	1	1	0	0	0	0	gene26	STM14_RS00700	STM14_0034	NA	0	Genic	WP_001135039.1	fimbrial chaperone	FALSE	FALSE	FALSE	FALSE	TRUE	FALSE	FALSE
NC_016856.1	31190	AATGCCAGCGCAAACCGTGGATCTGACGCGTATTCATTAAC	1	1	1	1	0	0	0	0	gene26	STM14_RS00700	STM14_0034	NA	0	Genic	WP_001135039.1	fimbrial chaperone	FALSE	FALSE	FALSE	FALSE	TRUE	FALSE	FALSE
NC_016856.1	31191	GGTTAATGAATACGCGTCAGATCCACGGTTTGCGCTGGCAT	1	1	1	1	0	0	0	0	gene26	STM14_RS00700	STM14_0034	NA	0	Genic	WP_001135039.1	fimbrial chaperone	FALSE	FALSE	FALSE	FALSE	TRUE	FALSE	FALSE
NC_016856.1	31596	TCCTTCCGTTGGGCCCAACGAGGCAAAAGCGGCGGTGGTGA	1	0	0	0	0	0	0	0	gene27	STM14_RS00705	STM14_0035	NA	0	Genic	WP_000291392.1	hypothetical protein	FALSE	FALSE	FALSE	FALSE	FALSE	FALSE	TRUE
NC_016856.1	31762	GTATCCGGACTGGCGGCCAGAGTCGGCGAACAGGTATGGCT	1	1	1	1	1	1	1	1	gene27	STM14_RS00705	STM14_0035	NA	0	Genic	WP_000291392.1	hypothetical protein	FALSE	TRUE	FALSE	FALSE	FALSE	FALSE	FALSE
NC_016856.1	32060	ATGTAAAACGGGTGACCGTGATCCCGGGAAGCACGACTCAG	1	1	1	1	0	0	0	0	gene27	STM14_RS00705	STM14_0035	NA	0	Genic	WP_000291392.1	hypothetical protein	FALSE	FALSE	FALSE	FALSE	TRUE	FALSE	FALSE
NC_016856.1	32061	CCTGAGTCGTGCTTCCCGGGATCACGGTCACCCGTTTTACA	1	1	1	1	0	0	0	0	gene27	STM14_RS00705	STM14_0035	NA	0	Genic	WP_000291392.1	hypothetical protein	FALSE	FALSE	FALSE	FALSE	TRUE	FALSE	FALSE
NC_016856.1	32131	AAGGGGTGATATTCGCTCAGAGGAGAACGCACAGGAGTGAA	1	1	1	1	1	1	1	1	gene27	STM14_RS00705	STM14_0035	NA	12	Downstream	WP_000291392.1	hypothetical protein	FALSE	TRUE	FALSE	FALSE	FALSE	FALSE	FALSE
NC_016856.1	32253	GCTCAGATTCATTTTATGGGATCGGTTGTTGAGGCAGGCTG	1	1	1	1	0	0	0	0	gene28	STM14_RS00710	STM14_0036	NA	0	Genic	WP_000839833.1	hypothetical protein	FALSE	FALSE	FALSE	FALSE	TRUE	FALSE	FALSE
NC_016856.1	32254	GCAGCCTGCCTCAACAACCGATCCCATAAAATGAATCTGAG	1	1	1	1	0	0	0	0	gene28	STM14_RS00710	STM14_0036	NA	0	Genic	WP_000839833.1	hypothetical protein	FALSE	FALSE	FALSE	FALSE	TRUE	FALSE	FALSE
NC_016856.1	33345	AAATGATGGTGCCAGATTATACCAGCCAGGATAACCTATAT	0	0	0	0	0	0	0	0	gene30	STM14_RS00720	STM14_0038	NA	19	Upstream	WP_001247395.1	LysR family transcriptional regulator	FALSE	FALSE	FALSE	FALSE	FALSE	FALSE	TRUE
NC_016856.1	33404	CCGTATCGAACACTTTGATCAGATTGTAGTCAATTTTTTTA	1	1	1	1	1	1	1	1	gene30	STM14_RS00720	STM14_0038	NA	0	Genic	WP_001247395.1	LysR family transcriptional regulator	FALSE	FALSE	FALSE	FALSE	FALSE	TRUE	FALSE
NC_016856.1	33406	AAAAAATTGACTACAATCTGATCAAAGTGTTCGATACGGTT	1	1	1	1	0	0	0	0	gene30	STM14_RS00720	STM14_0038	NA	0	Genic	WP_001247395.1	LysR family transcriptional regulator	FALSE	FALSE	FALSE	FALSE	TRUE	FALSE	FALSE
NC_016856.1	33407	TAACCGTATCGAACACTTTGATCAGATTGTAGTCAATTTTT	1	1	1	1	0	0	0	0	gene30	STM14_RS00720	STM14_0038	NA	0	Genic	WP_001247395.1	LysR family transcriptional regulator	FALSE	FALSE	FALSE	FALSE	TRUE	FALSE	FALSE
NC_016856.1	33484	TGGATGTCACGCCTGCGGCGATCTCTCAGGCTCTTCTTCGT	1	1	1	1	0	0	0	0	gene30	STM14_RS00720	STM14_0038	NA	0	Genic	WP_001247395.1	LysR family transcriptional regulator	FALSE	FALSE	FALSE	FALSE	TRUE	FALSE	FALSE
NC_016856.1	33485	AACGAAGAAGAGCCTGAGAGATCGCCGCAGGCGTGACATCC	1	1	1	1	0	0	0	0	gene30	STM14_RS00720	STM14_0038	NA	0	Genic	WP_001247395.1	LysR family transcriptional regulator	FALSE	FALSE	FALSE	FALSE	TRUE	FALSE	FALSE
NC_016856.1	33850	TGGAAATTAAGAATGAGATGATCGAAAGTTATCTTATTGAT	1	1	1	1	0	0	0	0	gene30	STM14_RS00720	STM14_0038	NA	0	Genic	WP_001247395.1	LysR family transcriptional regulator	FALSE	FALSE	FALSE	FALSE	TRUE	FALSE	FALSE
NC_016856.1	33851	TATCAATAAGATAACTTTCGATCATCTCATTCTTAATTTCC	1	1	1	1	0	0	0	0	gene30	STM14_RS00720	STM14_0038	NA	0	Genic	WP_001247395.1	LysR family transcriptional regulator	FALSE	FALSE	FALSE	FALSE	TRUE	FALSE	FALSE
NC_016856.1	34625	TTGGCGTCGCTGATAAATTGACTTCTTTCCCCCCAAAGTTC	0	0	0	1	0	0	0	0	gene31	STM14_RS00725	STM14_0039	NA	0	Genic	WP_000158347.1	transcriptional regulator	FALSE	FALSE	FALSE	FALSE	FALSE	FALSE	TRUE
NC_016856.1	34858	GATCCATAAATTTAATATGCATATTATTATCGCCACCCTAA	0	0	0	1	0	0	0	1	gene31	STM14_RS00725	STM14_0039	NA	42	Upstream	WP_000158347.1	transcriptional regulator	TRUE	FALSE	FALSE	FALSE	FALSE	FALSE	FALSE
NC_016856.1	34861	GGGTGGCGATAATAATATGCATATTAAATTTATGGATCAAC	0	1	0	1	0	1	0	1	gene31	STM14_RS00725	STM14_0039	NA	45	Upstream	WP_000158347.1	transcriptional regulator	TRUE	FALSE	FALSE	FALSE	FALSE	FALSE	FALSE
NC_016856.1	34876	TATGCATATTAAATTTATGGATCAACTGGTGTGATTGTAAT	1	1	1	1	0	0	0	0	gene31	STM14_RS00725	STM14_0039	NA	60	Upstream	WP_000158347.1	transcriptional regulator	FALSE	FALSE	FALSE	FALSE	TRUE	FALSE	FALSE
NC_016856.1	34877	TATTACAATCACACCAGTTGATCCATAAATTTAATATGCAT	1	1	1	1	0	0	0	0	gene31	STM14_RS00725	STM14_0039	NA	61	Upstream	WP_000158347.1	transcriptional regulator	FALSE	FALSE	FALSE	FALSE	TRUE	FALSE	FALSE
NC_016856.1	34913	TAATAGCGTCTTTTTTCCAGAGAAAATCGTATCGTGTCACA	1	1	1	1	1	1	1	1	gene31	STM14_RS00725	STM14_0039	NA	97	Upstream	WP_000158347.1	transcriptional regulator	FALSE	TRUE	FALSE	FALSE	FALSE	FALSE	FALSE
NC_016856.1	35465	ATGAACAACGATTAGCGGAGATCACGCAATCTAATACCTGT	1	1	1	1	0	0	0	0	gene32	STM14_RS00730	STM14_0041	NA	0	Genic	WP_001036514.1	arylsulfatase	FALSE	FALSE	FALSE	FALSE	TRUE	FALSE	FALSE
NC_016856.1	35466	CACAGGTATTAGATTGCGTGATCTCCGCTAATCGTTGTTCA	1	1	1	1	0	0	0	0	gene32	STM14_RS00730	STM14_0041	NA	0	Genic	WP_001036514.1	arylsulfatase	FALSE	FALSE	FALSE	FALSE	TRUE	FALSE	FALSE
NC_016856.1	35576	ATGAAGCTGCCGCGCTTGAGATCAATGTTGTTGATAGCGAA	1	1	1	1	0	0	0	0	gene32	STM14_RS00730	STM14_0041	NA	0	Genic	WP_001036514.1	arylsulfatase	FALSE	FALSE	FALSE	FALSE	TRUE	FALSE	FALSE
NC_016856.1	35577	CTTCGCTATCAACAACATTGATCTCAAGCGCGGCAGCTTCA	1	1	1	1	0	0	0	0	gene32	STM14_RS00730	STM14_0041	NA	0	Genic	WP_001036514.1	arylsulfatase	FALSE	FALSE	FALSE	FALSE	TRUE	FALSE	FALSE
NC_016856.1	35607	TGATAGCGAAGCGACGACAGAGGAAGTGCGTTATCAATATG	1	1	1	1	1	1	1	1	gene32	STM14_RS00730	STM14_0041	NA	0	Genic	WP_001036514.1	arylsulfatase	FALSE	TRUE	FALSE	FALSE	FALSE	FALSE	FALSE
NC_016856.1	35862	TTATTTCTCCACTTATTTTGATCGGTATAATCTGGCTTTTG	1	1	1	1	0	0	0	0	gene32	STM14_RS00730	STM14_0041	NA	0	Genic	WP_001036514.1	arylsulfatase	FALSE	FALSE	FALSE	FALSE	TRUE	FALSE	FALSE
NC_016856.1	35863	TCAAAAGCCAGATTATACCGATCAAAATAAGTGGAGAAATA	1	1	1	1	0	0	0	0	gene32	STM14_RS00730	STM14_0041	NA	0	Genic	WP_001036514.1	arylsulfatase	FALSE	FALSE	FALSE	FALSE	TRUE	FALSE	FALSE
NC_016856.1	35883	TCGGTATAATCTGGCTTTTGATCATAACGGGATTGTCCGGT	1	1	1	1	0	0	0	0	gene32	STM14_RS00730	STM14_0041	NA	0	Genic	WP_001036514.1	arylsulfatase	FALSE	FALSE	FALSE	FALSE	TRUE	FALSE	FALSE
NC_016856.1	35884	CACCGGACAATCCCGTTATGATCAAAAGCCAGATTATACCG	1	1	1	1	0	0	0	0	gene32	STM14_RS00730	STM14_0041	NA	0	Genic	WP_001036514.1	arylsulfatase	FALSE	FALSE	FALSE	FALSE	TRUE	FALSE	FALSE
NC_016856.1	36229	TATGTGATGGATTATTCCAGATCGCCGCGTCCTTCCGGAAG	1	1	1	1	0	0	0	0	gene32	STM14_RS00730	STM14_0041	NA	0	Genic	WP_001036514.1	arylsulfatase	FALSE	FALSE	FALSE	FALSE	TRUE	FALSE	FALSE
NC_016856.1	36230	GCTTCCGGAAGGACGCGGCGATCTGGAATAATCCATCACAT	1	1	1	1	0	0	0	0	gene32	STM14_RS00730	STM14_0041	NA	0	Genic	WP_001036514.1	arylsulfatase	FALSE	FALSE	FALSE	FALSE	TRUE	FALSE	FALSE
NC_016856.1	36327	GATGTCGACCGGAACAGATCAGCAAATTGTTGGGTTCATTA	1	1	1	1	1	1	1	1	gene32	STM14_RS00730	STM14_0041	NA	0	Genic	WP_001036514.1	arylsulfatase	FALSE	FALSE	FALSE	FALSE	FALSE	TRUE	FALSE
NC_016856.1	36329	ATGAACCCAACAATTTGCTGATCTGTTCCGGTCGACATCAG	1	1	1	1	0	0	0	0	gene32	STM14_RS00730	STM14_0041	NA	0	Genic	WP_001036514.1	arylsulfatase	FALSE	FALSE	FALSE	FALSE	TRUE	FALSE	FALSE
NC_016856.1	36330	TCTGATGTCGACCGGAACAGATCAGCAAATTGTTGGGTTCA	1	1	1	1	0	0	0	0	gene32	STM14_RS00730	STM14_0041	NA	0	Genic	WP_001036514.1	arylsulfatase	FALSE	FALSE	FALSE	FALSE	TRUE	FALSE	FALSE
NC_016856.1	36350	TCTGTTCCGGTCGACATCAGAGCGCGATTTTTGGCGTAAAT	1	1	1	1	1	1	1	1	gene32	STM14_RS00730	STM14_0041	NA	0	Genic	WP_001036514.1	arylsulfatase	FALSE	TRUE	FALSE	FALSE	FALSE	FALSE	FALSE
NC_016856.1	36480	TGATGGTGTCCCGCTGTACGATCTTACCTCGCCGGGAGGGA	1	1	1	1	0	0	0	0	gene32	STM14_RS00730	STM14_0041	NA	0	Genic	WP_001036514.1	arylsulfatase	FALSE	FALSE	FALSE	FALSE	TRUE	FALSE	FALSE
NC_016856.1	36481	ATCCCTCCCGGCGAGGTAAGATCGTACAGCGGGACACCATC	1	1	1	1	0	0	0	0	gene32	STM14_RS00730	STM14_0041	NA	0	Genic	WP_001036514.1	arylsulfatase	FALSE	FALSE	FALSE	FALSE	TRUE	FALSE	FALSE
NC_016856.1	36864	CGCGCAACCAGGTTCCAGCGATCTTGTCGATCCGGATGAAG	1	1	1	1	0	0	0	0	gene32	STM14_RS00730	STM14_0041	NA	0	Genic	WP_001036514.1	arylsulfatase	FALSE	FALSE	FALSE	FALSE	TRUE	FALSE	FALSE
NC_016856.1	36865	CCTTCATCCGGATCGACAAGATCGCTGGAACCTGGTTGCGC	1	1	1	1	0	0	0	0	gene32	STM14_RS00730	STM14_0041	NA	0	Genic	WP_001036514.1	arylsulfatase	FALSE	FALSE	FALSE	FALSE	TRUE	FALSE	FALSE
NC_016856.1	36873	AGGTTCCAGCGATCTTGTCGATCCGGATGAAGGGCAACAGG	1	1	1	1	0	0	0	0	gene32	STM14_RS00730	STM14_0041	NA	0	Genic	WP_001036514.1	arylsulfatase	FALSE	FALSE	FALSE	FALSE	TRUE	FALSE	FALSE
NC_016856.1	36874	GCCTGTTGCCCTTCATCCGGATCGACAAGATCGCTGGAACC	1	1	1	1	0	0	0	0	gene32	STM14_RS00730	STM14_0041	NA	0	Genic	WP_001036514.1	arylsulfatase	FALSE	FALSE	FALSE	FALSE	TRUE	FALSE	FALSE
NC_016856.1	37403	TGCAGCATACCGTTTTTCAGATCGGCAGCGTGTGACATGAT	1	1	1	1	0	0	0	0	gene33	STM14_RS00735	STM14_0042	NA	0	Genic	WP_000262866.1	bifunctional metallophosphatase/5'-nucleotidase	FALSE	FALSE	FALSE	FALSE	TRUE	FALSE	FALSE
NC_016856.1	37404	CATCATGTCACACGCTGCCGATCTGAAAAACGGTATGCTGC	1	1	1	1	0	0	0	0	gene33	STM14_RS00735	STM14_0042	NA	0	Genic	WP_000262866.1	bifunctional metallophosphatase/5'-nucleotidase	FALSE	FALSE	FALSE	FALSE	TRUE	FALSE	FALSE
NC_016856.1	37724	ATTTTGGCCTGCGTGACCGGATCTGGCTTATAAGTATCCGC	1	1	1	1	0	0	0	0	gene33	STM14_RS00735	STM14_0042	NA	0	Genic	WP_000262866.1	bifunctional metallophosphatase/5'-nucleotidase	FALSE	FALSE	FALSE	FALSE	TRUE	FALSE	FALSE
NC_016856.1	37725	TGCGGATACTTATAAGCCAGATCCGGTCACGCAGGCCAAAA	1	1	1	1	0	0	0	0	gene33	STM14_RS00735	STM14_0042	NA	0	Genic	WP_000262866.1	bifunctional metallophosphatase/5'-nucleotidase	FALSE	FALSE	FALSE	FALSE	TRUE	FALSE	FALSE
NC_016856.1	37755	AAGTATCCGCATACATGGTGATCAACTTACCATTGTAGCTG	1	1	1	1	0	0	0	0	gene33	STM14_RS00735	STM14_0042	NA	0	Genic	WP_000262866.1	bifunctional metallophosphatase/5'-nucleotidase	FALSE	FALSE	FALSE	FALSE	TRUE	FALSE	FALSE
NC_016856.1	37756	ACAGCTACAATGGTAAGTTGATCACCATGTATGCGGATACT	1	1	1	1	0	0	0	0	gene33	STM14_RS00735	STM14_0042	NA	0	Genic	WP_000262866.1	bifunctional metallophosphatase/5'-nucleotidase	FALSE	FALSE	FALSE	FALSE	TRUE	FALSE	FALSE
NC_016856.1	37877	GCGCATAAAGGTACGCCAGAACCGATTAAAGTGGGCGATAC	0	0	0	0	0	0	0	0	gene33	STM14_RS00735	STM14_0042	NA	0	Genic	WP_000262866.1	bifunctional metallophosphatase/5'-nucleotidase	FALSE	FALSE	FALSE	FALSE	FALSE	FALSE	TRUE
NC_016856.1	38093	TTTTTCACATAAGGAATCGGATCGCGGCAGTCAACGCCTTC	1	1	1	1	0	0	0	0	gene33	STM14_RS00735	STM14_0042	NA	0	Genic	WP_000262866.1	bifunctional metallophosphatase/5'-nucleotidase	FALSE	FALSE	FALSE	FALSE	TRUE	FALSE	FALSE
NC_016856.1	38094	TGAAGGCGTTGACTGCCGCGATCCGATTCCTTATGTGAAAA	1	1	1	1	0	0	0	0	gene33	STM14_RS00735	STM14_0042	NA	0	Genic	WP_000262866.1	bifunctional metallophosphatase/5'-nucleotidase	FALSE	FALSE	FALSE	FALSE	TRUE	FALSE	FALSE
NC_016856.1	38175	CGTGCATACCGATGACGCCGATCTTGAATCCATCTTTTTCC	1	1	1	1	0	0	0	0	gene33	STM14_RS00735	STM14_0042	NA	0	Genic	WP_000262866.1	bifunctional metallophosphatase/5'-nucleotidase	FALSE	FALSE	FALSE	FALSE	TRUE	FALSE	FALSE
NC_016856.1	38176	TGGAAAAAGATGGATTCAAGATCGGCGTCATCGGTATGCAC	1	1	1	1	0	0	0	0	gene33	STM14_RS00735	STM14_0042	NA	0	Genic	WP_000262866.1	bifunctional metallophosphatase/5'-nucleotidase	FALSE	FALSE	FALSE	FALSE	TRUE	FALSE	FALSE
NC_016856.1	38335	AAATTCATGGTTACCGACAGAGACGGCGTCGTAAGGCATGG	1	1	1	1	1	1	1	1	gene33	STM14_RS00735	STM14_0042	NA	0	Genic	WP_000262866.1	bifunctional metallophosphatase/5'-nucleotidase	FALSE	TRUE	FALSE	FALSE	FALSE	FALSE	FALSE
NC_016856.1	38522	ACCGGACGTGTCTTGGATACATAGGGGATAATTTCTGGGGT	0	0	0	0	0	0	0	0	gene33	STM14_RS00735	STM14_0042	NA	0	Genic	WP_000262866.1	bifunctional metallophosphatase/5'-nucleotidase	FALSE	FALSE	FALSE	FALSE	FALSE	FALSE	TRUE
NC_016856.1	38712	TTGTAGTCGTGAATGACACGACTACAGGCATTGTTTTTCTT	0	0	0	0	0	0	0	0	gene33	STM14_RS00735	STM14_0042	NA	38	Upstream	WP_000262866.1	bifunctional metallophosphatase/5'-nucleotidase	FALSE	FALSE	FALSE	FALSE	FALSE	FALSE	TRUE
NC_016856.1	38789	ATTATTAAAACTCGAAGCCGATCAGGTAATTCATACGGTCG	1	1	1	1	0	0	0	0	gene34	STM14_RS00740	STM14_0043	NA	0	Genic	WP_000791534.1	hypothetical protein	FALSE	FALSE	FALSE	FALSE	TRUE	FALSE	FALSE
NC_016856.1	38790	GCGACCGTATGAATTACCTGATCGGCTTCGAGTTTTAATAA	1	1	1	1	0	0	0	0	gene34	STM14_RS00740	STM14_0043	NA	0	Genic	WP_000791534.1	hypothetical protein	FALSE	FALSE	FALSE	FALSE	TRUE	FALSE	FALSE
NC_016856.1	38792	ATTAAAACTCGAAGCCGATCAGGTAATTCATACGGTCGCCG	1	1	1	1	1	1	1	1	gene34	STM14_RS00740	STM14_0043	NA	0	Genic	WP_000791534.1	hypothetical protein	FALSE	FALSE	FALSE	FALSE	FALSE	TRUE	FALSE
NC_016856.1	38953	TCGGCGTAGGCATCATTACGATCCATTTCAACTTCGTTCCA	1	1	1	1	0	0	0	0	gene34	STM14_RS00740	STM14_0043	NA	0	Genic	WP_000791534.1	hypothetical protein	FALSE	FALSE	FALSE	FALSE	TRUE	FALSE	FALSE
NC_016856.1	38954	CTGGAACGAAGTTGAAATGGATCGTAATGATGCCTACGCCG	1	1	1	1	0	0	0	0	gene34	STM14_RS00740	STM14_0043	NA	0	Genic	WP_000791534.1	hypothetical protein	FALSE	FALSE	FALSE	FALSE	TRUE	FALSE	FALSE
NC_016856.1	39388	GCTTTCCACACTTCGCCGCGATCGACATTGACAAAGCCTTT	1	1	1	1	0	0	0	0	gene34	STM14_RS00740	STM14_0043	NA	0	Genic	WP_000791534.1	hypothetical protein	FALSE	FALSE	FALSE	FALSE	TRUE	FALSE	FALSE
NC_016856.1	39389	TAAAGGCTTTGTCAATGTCGATCGCGGCGAAGTGTGGAAAG	1	1	1	1	0	0	0	0	gene34	STM14_RS00740	STM14_0043	NA	0	Genic	WP_000791534.1	hypothetical protein	FALSE	FALSE	FALSE	FALSE	TRUE	FALSE	FALSE
NC_016856.1	39715	CGGTGTGACTTTTACAACAGAGACATAAACTATAAATCAAA	1	1	1	1	1	1	1	1	gene34	STM14_RS00740	STM14_0043	NA	181	Upstream	WP_000791534.1	hypothetical protein	FALSE	TRUE	FALSE	FALSE	FALSE	FALSE	FALSE
NC_016856.1	39879	ACATATGGGCCATATTTGAGATCTGCATCACTCGTTCGCGA	1	1	1	1	0	0	0	0	gene35	STM14_RS00745	STM14_0044	NA	252	Upstream	WP_000831880.1	arylsulfatase	FALSE	FALSE	FALSE	FALSE	TRUE	FALSE	FALSE
NC_016856.1	39880	ATCGCGAACGAGTGATGCAGATCTCAAATATGGCCCATATG	1	1	1	1	0	0	0	0	gene35	STM14_RS00745	STM14_0044	NA	251	Upstream	WP_000831880.1	arylsulfatase	FALSE	FALSE	FALSE	FALSE	TRUE	FALSE	FALSE
NC_016856.1	40264	GGATGATTTAGGGTATGGCGATCTCGCCACCTACGGGCACC	1	1	1	1	0	0	0	0	gene35	STM14_RS00745	STM14_0044	NA	0	Genic	WP_000831880.1	arylsulfatase	FALSE	FALSE	FALSE	FALSE	TRUE	FALSE	FALSE
NC_016856.1	40265	CGGTGCCCGTAGGTGGCGAGATCGCCATACCCTAAATCATC	1	1	1	1	0	0	0	0	gene35	STM14_RS00745	STM14_0044	NA	0	Genic	WP_000831880.1	arylsulfatase	FALSE	FALSE	FALSE	FALSE	TRUE	FALSE	FALSE
NC_016856.1	40361	GCGCGGGAAGGAGAACACAGAGGCGCTGGCGCATAATAGTC	1	1	1	1	1	1	1	1	gene35	STM14_RS00745	STM14_0044	NA	0	Genic	WP_000831880.1	arylsulfatase	FALSE	TRUE	FALSE	FALSE	FALSE	FALSE	FALSE
NC_016856.1	40549	ACACCTGAATGCGGGCGGCGATCGCACCGATCAGCCGCAGG	1	1	1	1	0	0	0	0	gene35	STM14_RS00745	STM14_0044	NA	0	Genic	WP_000831880.1	arylsulfatase	FALSE	FALSE	FALSE	FALSE	TRUE	FALSE	FALSE
NC_016856.1	40550	GCCTGCGGCTGATCGGTGCGATCGCCGCCCGCATTCAGGTG	1	1	1	1	0	0	0	0	gene35	STM14_RS00745	STM14_0044	NA	0	Genic	WP_000831880.1	arylsulfatase	FALSE	FALSE	FALSE	FALSE	TRUE	FALSE	FALSE
NC_016856.1	40558	TGCGGGCGGCGATCGCACCGATCAGCCGCAGGCGAAAGACA	1	1	1	1	0	0	0	0	gene35	STM14_RS00745	STM14_0044	NA	0	Genic	WP_000831880.1	arylsulfatase	FALSE	FALSE	FALSE	FALSE	TRUE	FALSE	FALSE
NC_016856.1	40559	ATGTCTTTCGCCTGCGGCTGATCGGTGCGATCGCCGCCCGC	1	1	1	1	0	0	0	0	gene35	STM14_RS00745	STM14_0044	NA	0	Genic	WP_000831880.1	arylsulfatase	FALSE	FALSE	FALSE	FALSE	TRUE	FALSE	FALSE
NC_016856.1	40561	GGGCGGCGATCGCACCGATCAGCCGCAGGCGAAAGACATGG	1	1	1	1	1	1	1	1	gene35	STM14_RS00745	STM14_0044	NA	0	Genic	WP_000831880.1	arylsulfatase	FALSE	FALSE	FALSE	FALSE	FALSE	TRUE	FALSE
NC_016856.1	40743	CAGCCAGTTCACCACTTCAGAGCTCACAAACTCGCCGCTCA	1	1	1	1	1	1	1	1	gene35	STM14_RS00745	STM14_0044	NA	0	Genic	WP_000831880.1	arylsulfatase	FALSE	TRUE	FALSE	FALSE	FALSE	FALSE	FALSE
NC_016856.1	40897	CTACCAGAAGCAGCATCCGGATCTGTTCTACGGCGACTGGG	1	1	1	1	0	0	0	0	gene35	STM14_RS00745	STM14_0044	NA	0	Genic	WP_000831880.1	arylsulfatase	FALSE	FALSE	FALSE	FALSE	TRUE	FALSE	FALSE
NC_016856.1	40898	GCCCAGTCGCCGTAGAACAGATCCGGATGCTGCTTCTGGTA	1	1	1	1	0	0	0	0	gene35	STM14_RS00745	STM14_0044	NA	0	Genic	WP_000831880.1	arylsulfatase	FALSE	FALSE	FALSE	FALSE	TRUE	FALSE	FALSE
NC_016856.1	41268	TGGCCAACATGATGGACTTTAAACTTCCGACCGATCGTACC	0	0	0	0	0	0	0	0	gene35	STM14_RS00745	STM14_0044	NA	0	Genic	WP_000831880.1	arylsulfatase	FALSE	FALSE	FALSE	FALSE	FALSE	FALSE	TRUE
NC_016856.1	41270	GCCAACATGATGGACTTTAAACTTCCGACCGATCGTACCTA	0	0	0	0	0	0	0	0	gene35	STM14_RS00745	STM14_0044	NA	0	Genic	WP_000831880.1	arylsulfatase	FALSE	FALSE	FALSE	FALSE	FALSE	FALSE	TRUE
NC_016856.1	41281	GGACTTTAAACTTCCGACCGATCGTACCTACGACGGTCAGT	1	1	1	1	0	0	0	0	gene35	STM14_RS00745	STM14_0044	NA	0	Genic	WP_000831880.1	arylsulfatase	FALSE	FALSE	FALSE	FALSE	TRUE	FALSE	FALSE
NC_016856.1	41282	GACTGACCGTCGTAGGTACGATCGGTCGGAAGTTTAAAGTC	1	1	1	1	0	0	0	0	gene35	STM14_RS00745	STM14_0044	NA	0	Genic	WP_000831880.1	arylsulfatase	FALSE	FALSE	FALSE	FALSE	TRUE	FALSE	FALSE
NC_016856.1	41350	GCATATCGATACCGAAGATCAGCGGTTTCTGGCGTTTTAAA	1	1	1	1	1	1	1	1	gene35	STM14_RS00745	STM14_0044	NA	0	Genic	WP_000831880.1	arylsulfatase	FALSE	FALSE	FALSE	FALSE	FALSE	TRUE	FALSE
NC_016856.1	41352	TAAAACGCCAGAAACCGCTGATCTTCGGTATCGATATGCCG	1	1	1	1	0	0	0	0	gene35	STM14_RS00745	STM14_0044	NA	0	Genic	WP_000831880.1	arylsulfatase	FALSE	FALSE	FALSE	FALSE	TRUE	FALSE	FALSE
NC_016856.1	41353	ACGGCATATCGATACCGAAGATCAGCGGTTTCTGGCGTTTT	1	1	1	1	0	0	0	0	gene35	STM14_RS00745	STM14_0044	NA	0	Genic	WP_000831880.1	arylsulfatase	FALSE	FALSE	FALSE	FALSE	TRUE	FALSE	FALSE
NC_016856.1	41383	CGATATGCCGTTCCAGGACGATCCGACGGATGAGTGGGCGA	1	1	1	1	0	0	0	0	gene35	STM14_RS00745	STM14_0044	NA	0	Genic	WP_000831880.1	arylsulfatase	FALSE	FALSE	FALSE	FALSE	TRUE	FALSE	FALSE
NC_016856.1	41384	ATCGCCCACTCATCCGTCGGATCGTCCTGGAACGGCATATC	1	1	1	1	0	0	0	0	gene35	STM14_RS00745	STM14_0044	NA	0	Genic	WP_000831880.1	arylsulfatase	FALSE	FALSE	FALSE	FALSE	TRUE	FALSE	FALSE
NC_016856.1	41403	ATCCGACGGATGAGTGGGCGATCCGCGACGGCGACTGGAAG	1	1	1	1	0	0	0	0	gene35	STM14_RS00745	STM14_0044	NA	0	Genic	WP_000831880.1	arylsulfatase	FALSE	FALSE	FALSE	FALSE	TRUE	FALSE	FALSE
NC_016856.1	41404	TCTTCCAGTCGCCGTCGCGGATCGCCCACTCATCCGTCGGA	1	1	1	1	0	0	0	0	gene35	STM14_RS00745	STM14_0044	NA	0	Genic	WP_000831880.1	arylsulfatase	FALSE	FALSE	FALSE	FALSE	TRUE	FALSE	FALSE
NC_016856.1	41427	GCGACGGCGACTGGAAGATGATCATCGATCGCCAGAATAAA	1	1	1	1	0	0	0	0	gene35	STM14_RS00745	STM14_0044	NA	0	Genic	WP_000831880.1	arylsulfatase	FALSE	FALSE	FALSE	FALSE	TRUE	FALSE	FALSE
NC_016856.1	41428	GTTTATTCTGGCGATCGATGATCATCTTCCAGTCGCCGTCG	1	1	1	1	0	0	0	0	gene35	STM14_RS00745	STM14_0044	NA	0	Genic	WP_000831880.1	arylsulfatase	FALSE	FALSE	FALSE	FALSE	TRUE	FALSE	FALSE
NC_016856.1	41434	CGACTGGAAGATGATCATCGATCGCCAGAATAAACCTAAAT	1	1	1	1	0	0	0	0	gene35	STM14_RS00745	STM14_0044	NA	0	Genic	WP_000831880.1	arylsulfatase	FALSE	FALSE	FALSE	FALSE	TRUE	FALSE	FALSE
NC_016856.1	41435	TATTTAGGTTTATTCTGGCGATCGATGATCATCTTCCAGTC	1	1	1	1	0	0	0	0	gene35	STM14_RS00745	STM14_0044	NA	0	Genic	WP_000831880.1	arylsulfatase	FALSE	FALSE	FALSE	FALSE	TRUE	FALSE	FALSE
NC_016856.1	41476	TCTCTATAACCTGAAAACCGATCGTTTCGAGACGCTCAATC	1	1	1	1	0	0	0	0	gene35	STM14_RS00745	STM14_0044	NA	0	Genic	WP_000831880.1	arylsulfatase	FALSE	FALSE	FALSE	FALSE	TRUE	FALSE	FALSE
NC_016856.1	41477	TGATTGAGCGTCTCGAAACGATCGGTTTTCAGGTTATAGAG	1	1	1	1	0	0	0	0	gene35	STM14_RS00745	STM14_0044	NA	0	Genic	WP_000831880.1	arylsulfatase	FALSE	FALSE	FALSE	FALSE	TRUE	FALSE	FALSE
NC_016856.1	41673	CGGCACAGAGTGACCGGATCAGGTGGGCATCGCCCTAAGTG	1	1	1	1	1	1	1	1	gene35	STM14_RS00745	STM14_0044	NA	49	Downstream	WP_000831880.1	arylsulfatase	FALSE	FALSE	FALSE	FALSE	FALSE	TRUE	FALSE
NC_016856.1	41675	CTTAGGGCGATGCCCACCTGATCCGGTCACTCTGTGCCGGA	1	1	1	1	0	0	0	0	gene36	STM14_RS00750	STM14_0045	NA	48	Upstream	WP_000971148.1	anaerobic sulfatase maturase	FALSE	FALSE	FALSE	FALSE	TRUE	FALSE	FALSE
NC_016856.1	41676	ATCCGGCACAGAGTGACCGGATCAGGTGGGCATCGCCCTAA	1	1	1	1	0	0	0	0	gene36	STM14_RS00750	STM14_0045	NA	47	Upstream	WP_000971148.1	anaerobic sulfatase maturase	FALSE	FALSE	FALSE	FALSE	TRUE	FALSE	FALSE
NC_016856.1	41685	AAGAACCTGATCCGGCACAGAGTGACCGGATCAGGTGGGCA	1	1	1	1	1	1	1	1	gene36	STM14_RS00750	STM14_0045	NA	38	Upstream	WP_000971148.1	anaerobic sulfatase maturase	FALSE	TRUE	FALSE	FALSE	FALSE	FALSE	FALSE
NC_016856.1	41695	ATCCGGTCACTCTGTGCCGGATCAGGTTCTTTTATTTCAGG	1	1	1	1	0	0	0	0	gene36	STM14_RS00750	STM14_0045	NA	28	Upstream	WP_000971148.1	anaerobic sulfatase maturase	FALSE	FALSE	FALSE	FALSE	TRUE	FALSE	FALSE
NC_016856.1	41696	CCCTGAAATAAAAGAACCTGATCCGGCACAGAGTGACCGGA	1	1	1	1	0	0	0	0	gene36	STM14_RS00750	STM14_0045	NA	27	Upstream	WP_000971148.1	anaerobic sulfatase maturase	FALSE	FALSE	FALSE	FALSE	TRUE	FALSE	FALSE
NC_016856.1	41698	CGGTCACTCTGTGCCGGATCAGGTTCTTTTATTTCAGGGAA	1	1	1	1	1	1	1	1	gene36	STM14_RS00750	STM14_0045	NA	25	Upstream	WP_000971148.1	anaerobic sulfatase maturase	FALSE	FALSE	FALSE	FALSE	FALSE	TRUE	FALSE
NC_016856.1	41767	GTCATGGTTAAACCGACCGGATCGGTGTGTAACCTTGACTG	1	1	1	1	0	0	0	0	gene36	STM14_RS00750	STM14_0045	NA	0	Genic	WP_000971148.1	anaerobic sulfatase maturase	FALSE	FALSE	FALSE	FALSE	TRUE	FALSE	FALSE
NC_016856.1	41768	ACAGTCAAGGTTACACACCGATCCGGTCGGTTTAACCATGA	1	1	1	1	0	0	0	0	gene36	STM14_RS00750	STM14_0045	NA	0	Genic	WP_000971148.1	anaerobic sulfatase maturase	FALSE	FALSE	FALSE	FALSE	TRUE	FALSE	FALSE
NC_016856.1	41829	GAAAGAAAAGCTCTATCCGGATCGAAAAAACCATTACAAAA	1	1	1	1	0	0	0	0	gene36	STM14_RS00750	STM14_0045	NA	0	Genic	WP_000971148.1	anaerobic sulfatase maturase	FALSE	FALSE	FALSE	FALSE	TRUE	FALSE	FALSE
NC_016856.1	41830	ATTTTGTAATGGTTTTTTCGATCCGGATAGAGCTTTTCTTT	1	1	1	1	0	0	0	0	gene36	STM14_RS00750	STM14_0045	NA	0	Genic	WP_000971148.1	anaerobic sulfatase maturase	FALSE	FALSE	FALSE	FALSE	TRUE	FALSE	FALSE
NC_016856.1	42042	TCGCCCAGTCATCGTTGATCAGGATGCCGTTGGTCTGGAAG	1	1	1	1	1	1	1	1	gene36	STM14_RS00750	STM14_0045	NA	0	Genic	WP_000971148.1	anaerobic sulfatase maturase	FALSE	FALSE	FALSE	FALSE	FALSE	TRUE	FALSE
NC_016856.1	42044	TCCAGACCAACGGCATCCTGATCAACGATGACTGGGCGACC	1	1	1	1	0	0	0	0	gene36	STM14_RS00750	STM14_0045	NA	0	Genic	WP_000971148.1	anaerobic sulfatase maturase	FALSE	FALSE	FALSE	FALSE	TRUE	FALSE	FALSE
NC_016856.1	42045	AGGTCGCCCAGTCATCGTTGATCAGGATGCCGTTGGTCTGG	1	1	1	1	0	0	0	0	gene36	STM14_RS00750	STM14_0045	NA	0	Genic	WP_000971148.1	anaerobic sulfatase maturase	FALSE	FALSE	FALSE	FALSE	TRUE	FALSE	FALSE
NC_016856.1	42246	AGACCTGAACAGGATGATGCATATTGGTACGGTTAACCACC	0	1	1	1	1	1	1	1	gene36	STM14_RS00750	STM14_0045	NA	0	Genic	WP_000971148.1	anaerobic sulfatase maturase	TRUE	FALSE	FALSE	FALSE	FALSE	FALSE	FALSE
NC_016856.1	42249	GGTTAACCGTACCAATATGCATCATCCTGTTCAGGTCTATC	1	1	1	1	1	1	1	1	gene36	STM14_RS00750	STM14_0045	NA	0	Genic	WP_000971148.1	anaerobic sulfatase maturase	TRUE	FALSE	FALSE	FALSE	FALSE	FALSE	FALSE
NC_016856.1	42437	ATGCGGTATTTGATATCTGGATCCGTGAGGATATCGGCGAT	1	1	1	1	0	0	0	0	gene36	STM14_RS00750	STM14_0045	NA	0	Genic	WP_000971148.1	anaerobic sulfatase maturase	FALSE	FALSE	FALSE	FALSE	TRUE	FALSE	FALSE
NC_016856.1	42438	TATCGCCGATATCCTCACGGATCCAGATATCAAATACCGCA	1	1	1	1	0	0	0	0	gene36	STM14_RS00750	STM14_0045	NA	0	Genic	WP_000971148.1	anaerobic sulfatase maturase	FALSE	FALSE	FALSE	FALSE	TRUE	FALSE	FALSE
NC_016856.1	42585	CGGCGATGTTTATAACTGCGATCACTTCGTATATCCGCAAT	1	1	1	1	0	0	0	0	gene36	STM14_RS00750	STM14_0045	NA	0	Genic	WP_000971148.1	anaerobic sulfatase maturase	FALSE	FALSE	FALSE	FALSE	TRUE	FALSE	FALSE
NC_016856.1	42586	AATTGCGGATATACGAAGTGATCGCAGTTATAAACATCGCC	1	1	1	1	0	0	0	0	gene36	STM14_RS00750	STM14_0045	NA	0	Genic	WP_000971148.1	anaerobic sulfatase maturase	FALSE	FALSE	FALSE	FALSE	TRUE	FALSE	FALSE
NC_016856.1	42770	ATTGGTTGCGCCTGACGCAGAGGGTAAAAAACGATGTTTCG	1	1	1	1	1	1	1	1	gene36	STM14_RS00750	STM14_0045	NA	0	Genic	WP_000971148.1	anaerobic sulfatase maturase	FALSE	TRUE	FALSE	FALSE	FALSE	FALSE	FALSE
NC_016856.1	43038	AAAAACCGCACGCTCGACAGAGAACATTTTTCCCTTGCGGT	1	1	1	1	1	1	1	1	gene37	STM14_RS00755	STM14_0046	NA	0	Genic	WP_001055831.1	hypothetical protein	FALSE	TRUE	FALSE	FALSE	FALSE	FALSE	FALSE
NC_016856.1	43081	TTCCCCATTATCTCAGCCAGATCGCTTAATCTTTTTCGCCA	1	1	1	1	0	0	0	0	gene37	STM14_RS00755	STM14_0046	NA	0	Genic	WP_001055831.1	hypothetical protein	FALSE	FALSE	FALSE	FALSE	TRUE	FALSE	FALSE
NC_016856.1	43082	CTGGCGAAAAAGATTAAGCGATCTGGCTGAGATAATGGGGA	1	1	1	1	0	0	0	0	gene37	STM14_RS00755	STM14_0046	NA	0	Genic	WP_001055831.1	hypothetical protein	FALSE	FALSE	FALSE	FALSE	TRUE	FALSE	FALSE
NC_016856.1	43157	CCTGTCCGCATTGTGGCGGGACGTCGCTGAAAAAATATGGA	0	0	0	0	0	0	0	0	gene37	STM14_RS00755	STM14_0046	NA	0	Genic	WP_001055831.1	hypothetical protein	FALSE	FALSE	FALSE	FALSE	FALSE	FALSE	TRUE
NC_016856.1	43452	CACGCGGGCGTTTCGTGTGAAATTTAACGGCGGCGACAGCA	0	0	0	0	0	0	0	0	gene37	STM14_RS00755	STM14_0046	NA	0	Genic	WP_001055831.1	hypothetical protein	FALSE	FALSE	FALSE	FALSE	FALSE	FALSE	TRUE
NC_016856.1	43512	GGCGGAAGAGGAGAGCGGTAAGGTCGTCGCGATCTCAACGA	0	0	0	0	0	0	0	0	gene37	STM14_RS00755	STM14_0046	NA	0	Genic	WP_001055831.1	hypothetical protein	FALSE	FALSE	FALSE	FALSE	FALSE	FALSE	TRUE
NC_016856.1	43523	AGAGCGGTAAGGTCGTCGCGATCTCAACGAATTACTCCGCC	1	1	1	1	0	0	0	0	gene37	STM14_RS00755	STM14_0046	NA	0	Genic	WP_001055831.1	hypothetical protein	FALSE	FALSE	FALSE	FALSE	TRUE	FALSE	FALSE
NC_016856.1	43524	GGGCGGAGTAATTCGTTGAGATCGCGACGACCTTACCGCTC	1	1	1	1	0	0	0	0	gene37	STM14_RS00755	STM14_0046	NA	0	Genic	WP_001055831.1	hypothetical protein	FALSE	FALSE	FALSE	FALSE	TRUE	FALSE	FALSE
NC_016856.1	43701	CGCCGTTTTATATAAAAACGATCCGGGGATGTTAGTAAAAC	1	1	1	1	0	0	0	0	gene37	STM14_RS00755	STM14_0046	NA	0	Genic	WP_001055831.1	hypothetical protein	FALSE	FALSE	FALSE	FALSE	TRUE	FALSE	FALSE
NC_016856.1	43702	GGTTTTACTAACATCCCCGGATCGTTTTTATATAAAACGGC	1	1	1	1	0	0	0	0	gene37	STM14_RS00755	STM14_0046	NA	0	Genic	WP_001055831.1	hypothetical protein	FALSE	FALSE	FALSE	FALSE	TRUE	FALSE	FALSE
NC_016856.1	43803	GAATGTCCAACATTATCTCGATCACGAATGCTTCATTCTGG	1	1	1	1	0	0	0	0	gene37	STM14_RS00755	STM14_0046	NA	0	Genic	WP_001055831.1	hypothetical protein	FALSE	FALSE	FALSE	FALSE	TRUE	FALSE	FALSE
NC_016856.1	43804	CCCAGAATGAAGCATTCGTGATCGAGATAATGTTGGACATT	1	1	1	1	0	0	0	0	gene37	STM14_RS00755	STM14_0046	NA	0	Genic	WP_001055831.1	hypothetical protein	FALSE	FALSE	FALSE	FALSE	TRUE	FALSE	FALSE
NC_016856.1	43917	CGTTACGCCGCCCAAACGCGATCTCCCTCCGCGGTTGTTTT	1	1	1	1	0	0	0	0	gene37	STM14_RS00755	STM14_0046	NA	0	Genic	WP_001055831.1	hypothetical protein	FALSE	FALSE	FALSE	FALSE	TRUE	FALSE	FALSE
NC_016856.1	43918	AAAAACAACCGCGGAGGGAGATCGCGTTTGGGCGGCGTAAC	1	1	1	1	0	0	0	0	gene37	STM14_RS00755	STM14_0046	NA	0	Genic	WP_001055831.1	hypothetical protein	FALSE	FALSE	FALSE	FALSE	TRUE	FALSE	FALSE
NC_016856.1	43948	CGGTTGTTTTTGAGCGGCGGAATTCGCAACAACGTCTGGCG	0	0	0	0	0	0	0	0	gene37	STM14_RS00755	STM14_0046	NA	0	Genic	WP_001055831.1	hypothetical protein	FALSE	FALSE	FALSE	FALSE	FALSE	FALSE	TRUE
NC_016856.1	44253	CGGACGGCTTAAAAATCCAGAGTATTAATTTTCGTGGTCCC	1	1	1	1	1	1	1	1	gene38	STM14_RS00760	STM14_0047	NA	59	Upstream	WP_001094892.1	arylsulfatase	FALSE	TRUE	FALSE	FALSE	FALSE	FALSE	FALSE
NC_016856.1	44543	GGAGTCTGGAACCGGCTGAGATCATAGTCACGGTCCAGGAT	1	1	1	1	0	0	0	0	gene38	STM14_RS00760	STM14_0047	NA	0	Genic	WP_001094892.1	arylsulfatase	FALSE	FALSE	FALSE	FALSE	TRUE	FALSE	FALSE
NC_016856.1	44544	CATCCTGGACCGTGACTATGATCTCAGCCGGTTCCAGACTC	1	1	1	1	0	0	0	0	gene38	STM14_RS00760	STM14_0047	NA	0	Genic	WP_001094892.1	arylsulfatase	FALSE	FALSE	FALSE	FALSE	TRUE	FALSE	FALSE
NC_016856.1	44835	TTATTTTATTACGCATTTCGATCGTTATAATTACGCATTAG	1	1	1	1	0	0	0	0	gene38	STM14_RS00760	STM14_0047	NA	0	Genic	WP_001094892.1	arylsulfatase	FALSE	FALSE	FALSE	FALSE	TRUE	FALSE	FALSE
NC_016856.1	44836	TCTAATGCGTAATTATAACGATCGAAATGCGTAATAAAATA	1	1	1	1	0	0	0	0	gene38	STM14_RS00760	STM14_0047	NA	0	Genic	WP_001094892.1	arylsulfatase	FALSE	FALSE	FALSE	FALSE	TRUE	FALSE	FALSE
NC_016856.1	44856	TCGTTATAATTACGCATTAGATCAGAATGGTCTGGTGCGCT	1	1	1	1	0	0	0	0	gene38	STM14_RS00760	STM14_0047	NA	0	Genic	WP_001094892.1	arylsulfatase	FALSE	FALSE	FALSE	FALSE	TRUE	FALSE	FALSE
NC_016856.1	44857	CAGCGCACCAGACCATTCTGATCTAATGCGTAATTATAACG	1	1	1	1	0	0	0	0	gene38	STM14_RS00760	STM14_0047	NA	0	Genic	WP_001094892.1	arylsulfatase	FALSE	FALSE	FALSE	FALSE	TRUE	FALSE	FALSE
NC_016856.1	44859	TTATAATTACGCATTAGATCAGAATGGTCTGGTGCGCTGGT	1	1	1	1	1	1	1	1	gene38	STM14_RS00760	STM14_0047	NA	0	Genic	WP_001094892.1	arylsulfatase	FALSE	FALSE	FALSE	FALSE	FALSE	TRUE	FALSE
NC_016856.1	45077	CCGACCCGAGGTATATTCAGAGGGCGCAACAATGGTATTGC	1	1	1	1	1	1	1	1	gene38	STM14_RS00760	STM14_0047	NA	0	Genic	WP_001094892.1	arylsulfatase	FALSE	TRUE	FALSE	FALSE	FALSE	FALSE	FALSE
NC_016856.1	45141	AGACGGCGTATCGGTTGTCGATCTGACTACCGGACTGGAGA	1	1	1	1	0	0	0	0	gene38	STM14_RS00760	STM14_0047	NA	0	Genic	WP_001094892.1	arylsulfatase	FALSE	FALSE	FALSE	FALSE	TRUE	FALSE	FALSE
NC_016856.1	45142	GTCTCCAGTCCGGTAGTCAGATCGACAACCGATACGCCGTC	1	1	1	1	0	0	0	0	gene38	STM14_RS00760	STM14_0047	NA	0	Genic	WP_001094892.1	arylsulfatase	FALSE	FALSE	FALSE	FALSE	TRUE	FALSE	FALSE
NC_016856.1	45249	GGGAGAAGACCCGACGGTTAAAGACTGGCTGCATATAAACC	0	0	0	0	0	0	0	0	gene38	STM14_RS00760	STM14_0047	NA	0	Genic	WP_001094892.1	arylsulfatase	FALSE	FALSE	FALSE	FALSE	FALSE	FALSE	TRUE
NC_016856.1	45272	ACTGGCTGCATATAAACCAGAGCTACGTGAATGAGACGAAT	1	1	1	1	1	1	1	1	gene38	STM14_RS00760	STM14_0047	NA	0	Genic	WP_001094892.1	arylsulfatase	FALSE	TRUE	FALSE	FALSE	FALSE	FALSE	FALSE
NC_016856.1	45323	TTGCGTCCGGGCGTCATCAGAGCGCGGTGTTTGGCGTCGAT	1	1	1	1	1	1	1	1	gene38	STM14_RS00760	STM14_0047	NA	0	Genic	WP_001094892.1	arylsulfatase	FALSE	TRUE	FALSE	FALSE	FALSE	FALSE	FALSE
NC_016856.1	45342	GAGCGCGGTGTTTGGCGTCGATCTGCAAACGCAAGCGCTAC	1	1	1	1	0	0	0	0	gene38	STM14_RS00760	STM14_0047	NA	0	Genic	WP_001094892.1	arylsulfatase	FALSE	FALSE	FALSE	FALSE	TRUE	FALSE	FALSE
NC_016856.1	45343	CGTAGCGCTTGCGTTTGCAGATCGACGCCAAACACCGCGCT	1	1	1	1	0	0	0	0	gene38	STM14_RS00760	STM14_0047	NA	0	Genic	WP_001094892.1	arylsulfatase	FALSE	FALSE	FALSE	FALSE	TRUE	FALSE	FALSE
NC_016856.1	45431	ATCTTTTAACCCCGGTCGACAGTGAAGGTGTGGCGCTTTAT	0	0	0	0	0	0	0	0	gene38	STM14_RS00760	STM14_0047	NA	0	Genic	WP_001094892.1	arylsulfatase	FALSE	FALSE	FALSE	FALSE	FALSE	FALSE	TRUE
NC_016856.1	45743	GCTGCGTTAGCGCGAAAGCGATCCAGCAGAATGGCAATATT	1	1	1	1	0	0	0	0	gene38	STM14_RS00760	STM14_0047	NA	0	Genic	WP_001094892.1	arylsulfatase	FALSE	FALSE	FALSE	FALSE	TRUE	FALSE	FALSE
NC_016856.1	45744	CAATATTGCCATTCTGCTGGATCGCTTTCGCGCTAACGCAG	1	1	1	1	0	0	0	0	gene38	STM14_RS00760	STM14_0047	NA	0	Genic	WP_001094892.1	arylsulfatase	FALSE	FALSE	FALSE	FALSE	TRUE	FALSE	FALSE
NC_016856.1	45828	CATCTCTTGCCAGCCTGGCGAGAGCGATATTATCGATCCGC	1	0	1	0	0	1	1	1	gene38	STM14_RS00760	STM14_0047	NA	0	Genic	WP_001094892.1	arylsulfatase	FALSE	FALSE	FALSE	FALSE	FALSE	FALSE	TRUE
NC_016856.1	45843	TGGCGAGAGCGATATTATCGATCCGCAGGCGGGCAGTGAGG	1	1	1	1	0	0	0	0	gene38	STM14_RS00760	STM14_0047	NA	0	Genic	WP_001094892.1	arylsulfatase	FALSE	FALSE	FALSE	FALSE	TRUE	FALSE	FALSE
NC_016856.1	45844	GCCTCACTGCCCGCCTGCGGATCGATAATATCGCTCTCGCC	1	1	1	1	0	0	0	0	gene38	STM14_RS00760	STM14_0047	NA	0	Genic	WP_001094892.1	arylsulfatase	FALSE	FALSE	FALSE	FALSE	TRUE	FALSE	FALSE
NC_016856.1	46014	TTTCCGGGTGTATAAAATGGATCTGTACGCGTAGCGGTCTA	1	1	1	1	0	0	0	0	gene38	STM14_RS00760	STM14_0047	NA	0	Genic	WP_001094892.1	arylsulfatase	FALSE	FALSE	FALSE	FALSE	TRUE	FALSE	FALSE
NC_016856.1	46015	ATAGACCGCTACGCGTACAGATCCATTTTATACACCCGGAA	1	1	1	1	0	0	0	0	gene38	STM14_RS00760	STM14_0047	NA	0	Genic	WP_001094892.1	arylsulfatase	FALSE	FALSE	FALSE	FALSE	TRUE	FALSE	FALSE
NC_016856.1	46156	CAGGCGAGGTAAGATAGTAGATCCGAAGAATTCACCTGATT	1	1	1	1	0	0	0	0	gene39	STM14_RS00765	STM14_0048	nhaA	34	Upstream	WP_000681340.1	Na+/H+ antiporter NhaA	FALSE	FALSE	FALSE	FALSE	TRUE	FALSE	FALSE
NC_016856.1	46157	CAATCAGGTGAATTCTTCGGATCTACTATCTTACCTCGCCT	1	1	1	1	0	0	0	0	gene39	STM14_RS00765	STM14_0048	nhaA	33	Upstream	WP_000681340.1	Na+/H+ antiporter NhaA	FALSE	FALSE	FALSE	FALSE	TRUE	FALSE	FALSE
NC_016856.1	46226	GATGAGAATGATGCCCCCAGAGGCATCGCTGCTAAAAAATC	1	1	1	1	1	1	1	1	gene39	STM14_RS00765	STM14_0048	nhaA	0	Genic	WP_000681340.1	Na+/H+ antiporter NhaA	FALSE	TRUE	FALSE	FALSE	FALSE	FALSE	FALSE
NC_016856.1	46352	TACGGGTTGGGGCGCTTGAGATCAACAAAAACATGCTGTTG	1	1	1	1	0	0	0	0	gene39	STM14_RS00765	STM14_0048	nhaA	0	Genic	WP_000681340.1	Na+/H+ antiporter NhaA	FALSE	FALSE	FALSE	FALSE	TRUE	FALSE	FALSE
NC_016856.1	46353	ACAACAGCATGTTTTTGTTGATCTCAAGCGCCCCAACCCGT	1	1	1	1	0	0	0	0	gene39	STM14_RS00765	STM14_0048	nhaA	0	Genic	WP_000681340.1	Na+/H+ antiporter NhaA	FALSE	FALSE	FALSE	FALSE	TRUE	FALSE	FALSE
NC_016856.1	46376	ACAAAAACATGCTGTTGTGGATCAACGATGCGCTGATGGCC	1	1	1	1	0	0	0	0	gene39	STM14_RS00765	STM14_0048	nhaA	0	Genic	WP_000681340.1	Na+/H+ antiporter NhaA	FALSE	FALSE	FALSE	FALSE	TRUE	FALSE	FALSE
NC_016856.1	46377	CGGCCATCAGCGCATCGTTGATCCACAACAGCATGTTTTTG	1	1	1	1	0	0	0	0	gene39	STM14_RS00765	STM14_0048	nhaA	0	Genic	WP_000681340.1	Na+/H+ antiporter NhaA	FALSE	FALSE	FALSE	FALSE	TRUE	FALSE	FALSE
NC_016856.1	46413	CGCGCTTAACTTCCAGGCCAATCAACAGGAAAAACACGGCC	0	0	0	1	0	0	0	0	gene39	STM14_RS00765	STM14_0048	nhaA	0	Genic	WP_000681340.1	Na+/H+ antiporter NhaA	FALSE	FALSE	FALSE	FALSE	FALSE	FALSE	TRUE
NC_016856.1	46414	TCGCGCTTAACTTCCAGGCCAATCAACAGGAAAAACACGGC	0	0	0	0	0	0	0	0	gene39	STM14_RS00765	STM14_0048	nhaA	0	Genic	WP_000681340.1	Na+/H+ antiporter NhaA	FALSE	FALSE	FALSE	FALSE	FALSE	FALSE	TRUE
NC_016856.1	46439	TGGAAGTTAAGCGCGAACTGATGCAAGGCTCGTTAGCCAGT	0	0	0	1	0	0	0	1	gene39	STM14_RS00765	STM14_0048	nhaA	0	Genic	WP_000681340.1	Na+/H+ antiporter NhaA	FALSE	FALSE	FALSE	FALSE	FALSE	FALSE	TRUE
NC_016856.1	46518	AGTTAAAGGCCAGATAGAGCAATGCCGGTACAATCATCCCG	0	0	0	0	0	0	0	0	gene39	STM14_RS00765	STM14_0048	nhaA	0	Genic	WP_000681340.1	Na+/H+ antiporter NhaA	FALSE	FALSE	FALSE	FALSE	FALSE	FALSE	TRUE
NC_016856.1	46545	TCTGGCCTTTAACTACTCCGATCCGGTCACTCGCGAGGGCT	1	1	1	1	0	0	0	0	gene39	STM14_RS00765	STM14_0048	nhaA	0	Genic	WP_000681340.1	Na+/H+ antiporter NhaA	FALSE	FALSE	FALSE	FALSE	TRUE	FALSE	FALSE
NC_016856.1	46546	CAGCCCTCGCGAGTGACCGGATCGGAGTAGTTAAAGGCCAG	1	1	1	1	0	0	0	0	gene39	STM14_RS00765	STM14_0048	nhaA	0	Genic	WP_000681340.1	Na+/H+ antiporter NhaA	FALSE	FALSE	FALSE	FALSE	TRUE	FALSE	FALSE
NC_016856.1	46670	TTTTCCTGATGGCGCTGGCGATCATCGATGATCTCGGCGCC	1	1	1	1	0	0	0	0	gene39	STM14_RS00765	STM14_0048	nhaA	0	Genic	WP_000681340.1	Na+/H+ antiporter NhaA	FALSE	FALSE	FALSE	FALSE	TRUE	FALSE	FALSE
NC_016856.1	46671	TGGCGCCGAGATCATCGATGATCGCCAGCGCCATCAGGAAA	1	1	1	1	0	0	0	0	gene39	STM14_RS00765	STM14_0048	nhaA	0	Genic	WP_000681340.1	Na+/H+ antiporter NhaA	FALSE	FALSE	FALSE	FALSE	TRUE	FALSE	FALSE
NC_016856.1	46680	GGCGCTGGCGATCATCGATGATCTCGGCGCCATCGTTATTA	1	1	1	1	0	0	0	0	gene39	STM14_RS00765	STM14_0048	nhaA	0	Genic	WP_000681340.1	Na+/H+ antiporter NhaA	FALSE	FALSE	FALSE	FALSE	TRUE	FALSE	FALSE
NC_016856.1	46681	ATAATAACGATGGCGCCGAGATCATCGATGATCGCCAGCGC	1	1	1	1	0	0	0	0	gene39	STM14_RS00765	STM14_0048	nhaA	0	Genic	WP_000681340.1	Na+/H+ antiporter NhaA	FALSE	FALSE	FALSE	FALSE	TRUE	FALSE	FALSE
NC_016856.1	46722	CGCACTGTTTTATACCAGCGATCTTTCTATCGTCTCGCTGG	1	1	1	1	0	0	0	0	gene39	STM14_RS00765	STM14_0048	nhaA	0	Genic	WP_000681340.1	Na+/H+ antiporter NhaA	FALSE	FALSE	FALSE	FALSE	TRUE	FALSE	FALSE
NC_016856.1	46723	CCCAGCGAGACGATAGAAAGATCGCTGGTATAAAACAGTGC	1	1	1	1	0	0	0	0	gene39	STM14_RS00765	STM14_0048	nhaA	0	Genic	WP_000681340.1	Na+/H+ antiporter NhaA	FALSE	FALSE	FALSE	FALSE	TRUE	FALSE	FALSE
NC_016856.1	46974	AAGCGAAGAGCGGCAGGATCAGGTACGCGACCCACGGGTGC	1	1	1	1	1	1	1	1	gene39	STM14_RS00765	STM14_0048	nhaA	0	Genic	WP_000681340.1	Na+/H+ antiporter NhaA	FALSE	FALSE	FALSE	FALSE	FALSE	TRUE	FALSE
NC_016856.1	46976	ACCCGTGGGTCGCGTACCTGATCCTGCCGCTCTTCGCTTTT	1	1	1	1	0	0	0	0	gene39	STM14_RS00765	STM14_0048	nhaA	0	Genic	WP_000681340.1	Na+/H+ antiporter NhaA	FALSE	FALSE	FALSE	FALSE	TRUE	FALSE	FALSE
NC_016856.1	46977	CAAAAGCGAAGAGCGGCAGGATCAGGTACGCGACCCACGGG	1	1	1	1	0	0	0	0	gene39	STM14_RS00765	STM14_0048	nhaA	0	Genic	WP_000681340.1	Na+/H+ antiporter NhaA	FALSE	FALSE	FALSE	FALSE	TRUE	FALSE	FALSE
NC_016856.1	47250	CCTGGCATTTGGCAATGTCGATCCGGAACTTATTAACTGGG	1	1	1	1	0	0	0	0	gene39	STM14_RS00765	STM14_0048	nhaA	0	Genic	WP_000681340.1	Na+/H+ antiporter NhaA	FALSE	FALSE	FALSE	FALSE	TRUE	FALSE	FALSE
NC_016856.1	47251	GCCCAGTTAATAAGTTCCGGATCGACATTGCCAAATGCCAG	1	1	1	1	0	0	0	0	gene39	STM14_RS00765	STM14_0048	nhaA	0	Genic	WP_000681340.1	Na+/H+ antiporter NhaA	FALSE	FALSE	FALSE	FALSE	TRUE	FALSE	FALSE
NC_016856.1	47500	TTCTGTCGTGGGTGCCGCAGAGGCGCTTTTTCTGACGCCGC	1	1	1	1	1	1	1	1	gene40	STM14_RS00770	STM14_0049	nhaR	0	Genic	WP_000062871.1	transcriptional activator NhaR	FALSE	TRUE	FALSE	FALSE	FALSE	FALSE	FALSE
NC_016856.1	48075	CACAGGGGTTGCAGGTTGAGATCCTCGGTGAATTTGATGAT	1	1	1	1	0	0	0	0	gene40	STM14_RS00770	STM14_0049	nhaR	0	Genic	WP_000062871.1	transcriptional activator NhaR	FALSE	FALSE	FALSE	FALSE	TRUE	FALSE	FALSE
NC_016856.1	48076	CATCATCAAATTCACCGAGGATCTCAACCTGCAACCCCTGT	1	1	1	1	0	0	0	0	gene40	STM14_RS00770	STM14_0049	nhaR	0	Genic	WP_000062871.1	transcriptional activator NhaR	FALSE	FALSE	FALSE	FALSE	TRUE	FALSE	FALSE
NC_016856.1	48252	CGATTTTTGCCGAGAGAATGATCCAGCATCCGGCGGTGCAG	1	1	1	1	0	0	0	0	gene40	STM14_RS00770	STM14_0049	nhaR	0	Genic	WP_000062871.1	transcriptional activator NhaR	FALSE	FALSE	FALSE	FALSE	TRUE	FALSE	FALSE
NC_016856.1	48253	GCTGCACCGCCGGATGCTGGATCATTCTCTCGGCAAAAATC	1	1	1	1	0	0	0	0	gene40	STM14_RS00770	STM14_0049	nhaR	0	Genic	WP_000062871.1	transcriptional activator NhaR	FALSE	FALSE	FALSE	FALSE	TRUE	FALSE	FALSE
NC_016856.1	48337	CGGGTTAATACCGCAGCCGGAAGTATTACGGTAGGTACGTC	0	0	0	0	0	0	0	0	gene40	STM14_RS00770	STM14_0049	nhaR	20	Downstream	WP_000062871.1	transcriptional activator NhaR	FALSE	FALSE	FALSE	FALSE	FALSE	FALSE	TRUE
NC_016856.1	48489	TAGCTTTCACCGGTCGCAAGATCCGTCCATGTTTCCCCTTC	1	1	1	1	0	0	0	0	gene41	STM14_RS00775	STM14_0050	NA	0	Genic	WP_001116457.1	glycoside hydrolase family 31 protein	FALSE	FALSE	FALSE	FALSE	TRUE	FALSE	FALSE
NC_016856.1	48490	AGAAGGGGAAACATGGACGGATCTTGCGACCGGTGAAAGCT	1	1	1	1	0	0	0	0	gene41	STM14_RS00775	STM14_0050	NA	0	Genic	WP_001116457.1	glycoside hydrolase family 31 protein	FALSE	FALSE	FALSE	FALSE	TRUE	FALSE	FALSE
NC_016856.1	48544	GCTGATCGCCCCCGTCATGCATGAAGGTATGCGCGAACGTG	1	1	1	1	1	1	1	1	gene41	STM14_RS00775	STM14_0050	NA	0	Genic	WP_001116457.1	glycoside hydrolase family 31 protein	TRUE	FALSE	FALSE	FALSE	FALSE	FALSE	FALSE
NC_016856.1	48547	GTTCGCGCATACCTTCATGCATGACGGGGGCGATCAGCAGG	1	1	1	1	1	1	1	1	gene41	STM14_RS00775	STM14_0050	NA	0	Genic	WP_001116457.1	glycoside hydrolase family 31 protein	TRUE	FALSE	FALSE	FALSE	FALSE	FALSE	FALSE
NC_016856.1	48559	CTTCATGCATGACGGGGGCGATCAGCAGGTCAGGACCAAAA	1	1	1	1	0	0	0	0	gene41	STM14_RS00775	STM14_0050	NA	0	Genic	WP_001116457.1	glycoside hydrolase family 31 protein	FALSE	FALSE	FALSE	FALSE	TRUE	FALSE	FALSE
NC_016856.1	48560	GTTTTGGTCCTGACCTGCTGATCGCCCCCGTCATGCATGAA	1	1	1	1	0	0	0	0	gene41	STM14_RS00775	STM14_0050	NA	0	Genic	WP_001116457.1	glycoside hydrolase family 31 protein	FALSE	FALSE	FALSE	FALSE	TRUE	FALSE	FALSE
NC_016856.1	48562	CATGCATGACGGGGGCGATCAGCAGGTCAGGACCAAAACAA	1	1	1	1	1	1	1	1	gene41	STM14_RS00775	STM14_0050	NA	0	Genic	WP_001116457.1	glycoside hydrolase family 31 protein	FALSE	FALSE	FALSE	FALSE	FALSE	TRUE	FALSE
NC_016856.1	48834	TGTGCGGGTAAAATCTGCGGATCGCGGTTGCCGTGCAGACG	1	1	1	1	0	0	0	0	gene41	STM14_RS00775	STM14_0050	NA	0	Genic	WP_001116457.1	glycoside hydrolase family 31 protein	FALSE	FALSE	FALSE	FALSE	TRUE	FALSE	FALSE
NC_016856.1	48835	GCGTCTGCACGGCAACCGCGATCCGCAGATTTTACCCGCAC	1	1	1	1	0	0	0	0	gene41	STM14_RS00775	STM14_0050	NA	0	Genic	WP_001116457.1	glycoside hydrolase family 31 protein	FALSE	FALSE	FALSE	FALSE	TRUE	FALSE	FALSE
NC_016856.1	48990	CGCAACCAGTTTGCTGCCGGACTCAATATGGGAATCGCGGG	0	0	0	0	0	0	0	0	gene41	STM14_RS00775	STM14_0050	NA	0	Genic	WP_001116457.1	glycoside hydrolase family 31 protein	FALSE	FALSE	FALSE	FALSE	FALSE	FALSE	TRUE
NC_016856.1	49016	AGCAAACTGGTTGCGCAGCGATCTAAACGAGGAGTGAATAT	1	1	1	1	0	0	0	0	gene41	STM14_RS00775	STM14_0050	NA	0	Genic	WP_001116457.1	glycoside hydrolase family 31 protein	FALSE	FALSE	FALSE	FALSE	TRUE	FALSE	FALSE
NC_016856.1	49017	GATATTCACTCCTCGTTTAGATCGCTGCGCAACCAGTTTGC	1	1	1	1	0	0	0	0	gene41	STM14_RS00775	STM14_0050	NA	0	Genic	WP_001116457.1	glycoside hydrolase family 31 protein	FALSE	FALSE	FALSE	FALSE	TRUE	FALSE	FALSE
NC_016856.1	49053	ATATCCCCTGACCAGACCAGAGCGCCGTACTTCTGACTGCC	1	1	1	1	1	1	1	1	gene41	STM14_RS00775	STM14_0050	NA	0	Genic	WP_001116457.1	glycoside hydrolase family 31 protein	FALSE	TRUE	FALSE	FALSE	FALSE	FALSE	FALSE
NC_016856.1	49102	CGCAGCGTAGCAGGTTGATAACCTGGTCTTCGCCATCGGCT	0	0	0	0	0	1	0	0	gene41	STM14_RS00775	STM14_0050	NA	0	Genic	WP_001116457.1	glycoside hydrolase family 31 protein	FALSE	FALSE	FALSE	FALSE	FALSE	FALSE	TRUE
NC_016856.1	49108	CATGAAAGCCGATGGCGAAGACCAGGTTATCAACCTGCTAC	0	0	0	0	0	0	0	0	gene41	STM14_RS00775	STM14_0050	NA	0	Genic	WP_001116457.1	glycoside hydrolase family 31 protein	FALSE	FALSE	FALSE	FALSE	FALSE	FALSE	TRUE
NC_016856.1	49369	TGCCGAGGAAATCCATATTGATCGGCAAGCCACGTTCCGTT	1	1	1	1	0	0	0	0	gene41	STM14_RS00775	STM14_0050	NA	0	Genic	WP_001116457.1	glycoside hydrolase family 31 protein	FALSE	FALSE	FALSE	FALSE	TRUE	FALSE	FALSE
NC_016856.1	49370	AAACGGAACGTGGCTTGCCGATCAATATGGATTTCCTCGGC	1	1	1	1	0	0	0	0	gene41	STM14_RS00775	STM14_0050	NA	0	Genic	WP_001116457.1	glycoside hydrolase family 31 protein	FALSE	FALSE	FALSE	FALSE	TRUE	FALSE	FALSE
NC_016856.1	49512	TCGGCAATCATGGCATCAGGATCGGGCCAGTCGCGCGCATC	1	NA	1	1	0	0	0	0	gene41	STM14_RS00775	STM14_0050	NA	0	Genic	WP_001116457.1	glycoside hydrolase family 31 protein	FALSE	FALSE	FALSE	FALSE	TRUE	FALSE	FALSE
NC_016856.1	49513	CGATGCGCGCGACTGGCCCGATCCTGATGCCATGATTGCCG	1	1	1	1	0	0	0	0	gene41	STM14_RS00775	STM14_0050	NA	0	Genic	WP_001116457.1	glycoside hydrolase family 31 protein	FALSE	FALSE	FALSE	FALSE	TRUE	FALSE	FALSE
NC_016856.1	49579	AGTGAAAGAAGTCGATTACGATCACTGAGATAGGCAGATTG	1	1	1	1	0	0	0	0	gene41	STM14_RS00775	STM14_0050	NA	0	Genic	WP_001116457.1	glycoside hydrolase family 31 protein	FALSE	FALSE	FALSE	FALSE	TRUE	FALSE	FALSE
NC_016856.1	49580	GCAATCTGCCTATCTCAGTGATCGTAATCGACTTCTTTCAC	1	1	1	1	0	0	0	0	gene41	STM14_RS00775	STM14_0050	NA	0	Genic	WP_001116457.1	glycoside hydrolase family 31 protein	FALSE	FALSE	FALSE	FALSE	TRUE	FALSE	FALSE
NC_016856.1	49759	CCGGGGTATCGCCAGCCGTGATCCAGTAGTCCAGCTGTTCG	1	1	1	1	0	0	0	0	gene41	STM14_RS00775	STM14_0050	NA	0	Genic	WP_001116457.1	glycoside hydrolase family 31 protein	FALSE	FALSE	FALSE	FALSE	TRUE	FALSE	FALSE
NC_016856.1	49760	GCGAACAGCTGGACTACTGGATCACGGCTGGCGATACCCCG	1	1	1	1	0	0	0	0	gene41	STM14_RS00775	STM14_0050	NA	0	Genic	WP_001116457.1	glycoside hydrolase family 31 protein	FALSE	FALSE	FALSE	FALSE	TRUE	FALSE	FALSE
NC_016856.1	49935	TCAAGCACGCATCCTTTGAGATCCAGGTTGGCCTGTTGATA	1	1	1	1	0	0	0	0	gene41	STM14_RS00775	STM14_0050	NA	0	Genic	WP_001116457.1	glycoside hydrolase family 31 protein	FALSE	FALSE	FALSE	FALSE	TRUE	FALSE	FALSE
NC_016856.1	49936	GTATCAACAGGCCAACCTGGATCTCAAAGGATGCGTGCTTG	1	1	1	1	0	0	0	0	gene41	STM14_RS00775	STM14_0050	NA	0	Genic	WP_001116457.1	glycoside hydrolase family 31 protein	FALSE	FALSE	FALSE	FALSE	TRUE	FALSE	FALSE
NC_016856.1	50218	CATTGATTATGAGCACCACCAGGCAACGCTGACCAACGGCA	0	0	0	0	0	0	0	0	gene41	STM14_RS00775	STM14_0050	NA	0	Genic	WP_001116457.1	glycoside hydrolase family 31 protein	FALSE	FALSE	FALSE	FALSE	FALSE	FALSE	TRUE
NC_016856.1	50361	GGTTCAATCCATAAATAGCGATCGTTTTGCTGCCAGACCAG	1	1	1	1	0	0	0	0	gene41	STM14_RS00775	STM14_0050	NA	0	Genic	WP_001116457.1	glycoside hydrolase family 31 protein	FALSE	FALSE	FALSE	FALSE	TRUE	FALSE	FALSE
NC_016856.1	50362	TCTGGTCTGGCAGCAAAACGATCGCTATTTATGGATTGAAC	1	1	1	1	0	0	0	0	gene41	STM14_RS00775	STM14_0050	NA	0	Genic	WP_001116457.1	glycoside hydrolase family 31 protein	FALSE	FALSE	FALSE	FALSE	TRUE	FALSE	FALSE
NC_016856.1	50472	TATGAGTTGACGGTTTCCAGATCGTGGCGAATCTTCTCTTC	1	1	1	1	0	0	0	0	gene42	STM14_RS00780	STM14_0051	NA	0	Genic	WP_000099996.1	MFS transporter	FALSE	FALSE	FALSE	FALSE	TRUE	FALSE	FALSE
NC_016856.1	50473	GGAAGAGAAGATTCGCCACGATCTGGAAACCGTCAACTCAT	1	1	1	1	0	0	0	0	gene42	STM14_RS00780	STM14_0051	NA	0	Genic	WP_000099996.1	MFS transporter	FALSE	FALSE	FALSE	FALSE	TRUE	FALSE	FALSE
NC_016856.1	50527	TGCGAAAGAAAAGTAGTGGGATCGCTGCGAGCGCGAAGAGT	1	1	1	1	0	0	0	0	gene42	STM14_RS00780	STM14_0051	NA	0	Genic	WP_000099996.1	MFS transporter	FALSE	FALSE	FALSE	FALSE	TRUE	FALSE	FALSE
NC_016856.1	50528	TACTCTTCGCGCTCGCAGCGATCCCACTACTTTTCTTTCGC	1	1	1	1	0	0	0	0	gene42	STM14_RS00780	STM14_0051	NA	0	Genic	WP_000099996.1	MFS transporter	FALSE	FALSE	FALSE	FALSE	TRUE	FALSE	FALSE
NC_016856.1	50600	ATGTCCCCAACCATGCCCAGAGTGCTGCGGGTCTGGAGGGC	1	1	1	1	1	1	1	1	gene42	STM14_RS00780	STM14_0051	NA	0	Genic	WP_000099996.1	MFS transporter	FALSE	TRUE	FALSE	FALSE	FALSE	FALSE	FALSE
NC_016856.1	50638	CATAGCCAAAACTGTTCATGATCCAGGCGGCGAAAGCGGTG	1	1	1	1	0	0	0	0	gene42	STM14_RS00780	STM14_0051	NA	0	Genic	WP_000099996.1	MFS transporter	FALSE	FALSE	FALSE	FALSE	TRUE	FALSE	FALSE
NC_016856.1	50639	GCACCGCTTTCGCCGCCTGGATCATGAACAGTTTTGGCTAT	1	1	1	1	0	0	0	0	gene42	STM14_RS00780	STM14_0051	NA	0	Genic	WP_000099996.1	MFS transporter	FALSE	FALSE	FALSE	FALSE	TRUE	FALSE	FALSE
NC_016856.1	50959	GGATAGCGATGATAAACAGGATCTGAATCGTCGCCAGGCTG	1	1	1	1	0	0	0	0	gene42	STM14_RS00780	STM14_0051	NA	0	Genic	WP_000099996.1	MFS transporter	FALSE	FALSE	FALSE	FALSE	TRUE	FALSE	FALSE
NC_016856.1	50960	ACAGCCTGGCGACGATTCAGATCCTGTTTATCATCGCTATC	1	1	1	1	0	0	0	0	gene42	STM14_RS00780	STM14_0051	NA	0	Genic	WP_000099996.1	MFS transporter	FALSE	FALSE	FALSE	FALSE	TRUE	FALSE	FALSE
NC_016856.1	50997	CTGTTAATCAGCGGTACCAGATCTTTACGGTCGAGGTTGTA	1	1	1	1	0	0	0	0	gene42	STM14_RS00780	STM14_0051	NA	0	Genic	WP_000099996.1	MFS transporter	FALSE	FALSE	FALSE	FALSE	TRUE	FALSE	FALSE
NC_016856.1	50998	CTACAACCTCGACCGTAAAGATCTGGTACCGCTGATTAACA	1	1	1	1	0	0	0	0	gene42	STM14_RS00780	STM14_0051	NA	0	Genic	WP_000099996.1	MFS transporter	FALSE	FALSE	FALSE	FALSE	TRUE	FALSE	FALSE
NC_016856.1	51070	GCTGTAGGGCAATCCAGAAGATCAGATTAGCCAGCACCATC	1	1	1	1	0	0	0	0	gene42	STM14_RS00780	STM14_0051	NA	0	Genic	WP_000099996.1	MFS transporter	FALSE	FALSE	FALSE	FALSE	TRUE	FALSE	FALSE
NC_016856.1	51071	TGATGGTGCTGGCTAATCTGATCTTCTGGATTGCCCTACAG	1	1	1	1	0	0	0	0	gene42	STM14_RS00780	STM14_0051	NA	0	Genic	WP_000099996.1	MFS transporter	FALSE	FALSE	FALSE	FALSE	TRUE	FALSE	FALSE
NC_016856.1	51073	GTAGGGCAATCCAGAAGATCAGATTAGCCAGCACCATCAGG	1	1	1	1	1	1	1	1	gene42	STM14_RS00780	STM14_0051	NA	0	Genic	WP_000099996.1	MFS transporter	FALSE	FALSE	FALSE	FALSE	FALSE	TRUE	FALSE
NC_016856.1	51094	GATTAGCCAGCACCATCAGGATCCACGGCCAGTTACCTTTC	1	1	1	1	0	0	0	0	gene42	STM14_RS00780	STM14_0051	NA	0	Genic	WP_000099996.1	MFS transporter	FALSE	FALSE	FALSE	FALSE	TRUE	FALSE	FALSE
NC_016856.1	51095	TGAAAGGTAACTGGCCGTGGATCCTGATGGTGCTGGCTAAT	1	1	1	1	0	0	0	0	gene42	STM14_RS00780	STM14_0051	NA	0	Genic	WP_000099996.1	MFS transporter	FALSE	FALSE	FALSE	FALSE	TRUE	FALSE	FALSE
NC_016856.1	51261	GTATAAATAAAACCAGCGTGATCATCACCGTTACCTAAAAA	1	1	1	1	0	0	0	0	gene42	STM14_RS00780	STM14_0051	NA	0	Genic	WP_000099996.1	MFS transporter	FALSE	FALSE	FALSE	FALSE	TRUE	FALSE	FALSE
NC_016856.1	51262	TTTTTTAGGTAACGGTGATGATCACGCTGGTTTTATTTATA	1	1	1	1	0	0	0	0	gene42	STM14_RS00780	STM14_0051	NA	0	Genic	WP_000099996.1	MFS transporter	FALSE	FALSE	FALSE	FALSE	TRUE	FALSE	FALSE
NC_016856.1	51595	AACGTGTTTTATCGATGATGATCCCCCATATGGGGGCGTCT	1	1	1	1	0	0	0	0	gene42	STM14_RS00780	STM14_0051	NA	0	Genic	WP_000099996.1	MFS transporter	FALSE	FALSE	FALSE	FALSE	TRUE	FALSE	FALSE
NC_016856.1	51596	TAGACGCCCCCATATGGGGGATCATCATCGATAAAACACGT	1	1	1	1	0	0	0	0	gene42	STM14_RS00780	STM14_0051	NA	0	Genic	WP_000099996.1	MFS transporter	FALSE	FALSE	FALSE	FALSE	TRUE	FALSE	FALSE
NC_016856.1	52188	GCGTGAACGAGTGAGGTCAGAGCCAGCGGTTGTCGAGCAAA	1	1	1	1	1	1	1	1	gene43	STM14_RS00785	STM14_0052	rpsT	92	Downstream	WP_001518655.1	30S ribosomal protein S20	FALSE	TRUE	FALSE	FALSE	FALSE	FALSE	FALSE
NC_016856.1	52296	GCGATTAAGCCAGTTTGTTGATCTGTGCAGTCAGGTTAGCT	1	1	1	1	0	0	0	0	gene43	STM14_RS00785	STM14_0052	rpsT	0	Genic	WP_001518655.1	30S ribosomal protein S20	FALSE	FALSE	FALSE	FALSE	TRUE	FALSE	FALSE
NC_016856.1	52297	AAGCTAACCTGACTGCACAGATCAACAAACTGGCTTAATCG	1	1	1	1	0	0	0	0	gene43	STM14_RS00785	STM14_0052	rpsT	0	Genic	WP_001518655.1	30S ribosomal protein S20	FALSE	FALSE	FALSE	FALSE	TRUE	FALSE	FALSE
NC_016856.1	52344	GTGCAGCTTTGTTTTTGTGGATCAGACCTTTAGCAGCCTGA	1	1	1	1	0	0	0	0	gene43	STM14_RS00785	STM14_0052	rpsT	0	Genic	WP_001518655.1	30S ribosomal protein S20	FALSE	FALSE	FALSE	FALSE	TRUE	FALSE	FALSE
NC_016856.1	52345	GTCAGGCTGCTAAAGGTCTGATCCACAAAAACAAAGCTGCA	1	1	1	1	0	0	0	0	gene43	STM14_RS00785	STM14_0052	rpsT	0	Genic	WP_001518655.1	30S ribosomal protein S20	FALSE	FALSE	FALSE	FALSE	TRUE	FALSE	FALSE
NC_016856.1	52347	CAGCTTTGTTTTTGTGGATCAGACCTTTAGCAGCCTGACGG	1	1	1	1	1	1	1	1	gene43	STM14_RS00785	STM14_0052	rpsT	0	Genic	WP_001518655.1	30S ribosomal protein S20	FALSE	FALSE	FALSE	FALSE	FALSE	TRUE	FALSE
NC_016856.1	52374	TAGCAGCCTGACGGTCCACGATCGGTTGCATTTCGTTAAAT	1	1	1	1	0	0	0	0	gene43	STM14_RS00785	STM14_0052	rpsT	0	Genic	WP_001518655.1	30S ribosomal protein S20	FALSE	FALSE	FALSE	FALSE	TRUE	FALSE	FALSE
NC_016856.1	52375	CATTTAACGAAATGCAACCGATCGTGGACCGTCAGGCTGCT	1	1	1	1	0	0	0	0	gene43	STM14_RS00785	STM14_0052	rpsT	0	Genic	WP_001518655.1	30S ribosomal protein S20	FALSE	FALSE	FALSE	FALSE	TRUE	FALSE	FALSE
NC_016856.1	52569	AACTCCCAAATGTGTTCTATATGGACAATTCAAAGGCCGAG	0	0	0	0	0	0	0	0	gene43	STM14_RS00785	STM14_0052	rpsT	26	Upstream	WP_001518655.1	30S ribosomal protein S20	FALSE	FALSE	FALSE	FALSE	FALSE	FALSE	TRUE
NC_016856.1	53098	TCGCCTGACGCGCCTGCGTGAAAAACTGCATTACCTTGCGC	0	0	0	0	0	0	0	0	gene45	STM14_RS00795	STM14_0054	ribF	0	Genic	WP_000767311.1	bifunctional riboflavin kinase/FAD synthetase	FALSE	FALSE	FALSE	FALSE	FALSE	FALSE	TRUE
NC_016856.1	53108	ACGCCGCACTGCGCAAGGTAATGCAGTTTTTCACGCAGGCG	0	0	0	0	0	0	0	0	gene45	STM14_RS00795	STM14_0054	ribF	0	Genic	WP_000767311.1	bifunctional riboflavin kinase/FAD synthetase	FALSE	FALSE	FALSE	FALSE	FALSE	FALSE	TRUE
NC_016856.1	53113	AGTCCACGCCGCACTGCGCAAGGTAATGCAGTTTTTCACGC	0	0	0	0	0	0	0	0	gene45	STM14_RS00795	STM14_0054	ribF	0	Genic	WP_000767311.1	bifunctional riboflavin kinase/FAD synthetase	FALSE	FALSE	FALSE	FALSE	FALSE	FALSE	TRUE
NC_016856.1	53142	GCGGCGATCGAATTTCACGCACAGCACATAGTCCACGCCGC	0	0	0	0	0	0	0	0	gene45	STM14_RS00795	STM14_0054	ribF	0	Genic	WP_000767311.1	bifunctional riboflavin kinase/FAD synthetase	FALSE	FALSE	FALSE	FALSE	FALSE	FALSE	TRUE
NC_016856.1	53155	TGTGCTGTGCGTGAAATTCGATCGCCGCTTTGCCGCTTTGA	1	NA	1	1	0	0	0	0	gene45	STM14_RS00795	STM14_0054	ribF	0	Genic	WP_000767311.1	bifunctional riboflavin kinase/FAD synthetase	FALSE	FALSE	FALSE	FALSE	TRUE	FALSE	FALSE
NC_016856.1	53156	GTCAAAGCGGCAAAGCGGCGATCGAATTTCACGCACAGCAC	1	1	1	1	0	0	0	0	gene45	STM14_RS00795	STM14_0054	ribF	0	Genic	WP_000767311.1	bifunctional riboflavin kinase/FAD synthetase	FALSE	FALSE	FALSE	FALSE	TRUE	FALSE	FALSE
NC_016856.1	53398	ACAGGCGCTGGCGGAAGATAACCTGGCGCTTGCCGAAAGTC	0	0	0	0	0	1	0	0	gene45	STM14_RS00795	STM14_0054	ribF	0	Genic	WP_000767311.1	bifunctional riboflavin kinase/FAD synthetase	FALSE	FALSE	FALSE	FALSE	FALSE	FALSE	TRUE
NC_016856.1	53680	AATGGACCTCTACGGTCGCCATATAGATGTAATACTGCGTA	0	NA	0	0	0	0	0	0	gene45	STM14_RS00795	STM14_0054	ribF	0	Genic	WP_000767311.1	bifunctional riboflavin kinase/FAD synthetase	FALSE	FALSE	FALSE	FALSE	FALSE	FALSE	TRUE
NC_016856.1	53961	GGCGCGTTGGACCGATGATGATCTGTACGGCATCATTCGTG	1	NA	1	1	0	0	0	0	gene46	STM14_RS00800	STM14_0055	ileS	0	Genic	WP_001670710.1	isoleucine--tRNA ligase	FALSE	FALSE	FALSE	FALSE	TRUE	FALSE	FALSE
NC_016856.1	53962	GCACGAATGATGCCGTACAGATCATCATCGGTCCAACGCGC	1	NA	1	1	0	0	0	0	gene46	STM14_RS00800	STM14_0055	ileS	0	Genic	WP_001670710.1	isoleucine--tRNA ligase	FALSE	FALSE	FALSE	FALSE	TRUE	FALSE	FALSE
NC_016856.1	54050	ATGCGAATGGCAGCATTCATATTGGTCACTCAGTTAACAAG	1	NA	1	1	1	1	1	1	gene46	STM14_RS00800	STM14_0055	ileS	0	Genic	WP_001670710.1	isoleucine--tRNA ligase	FALSE	FALSE	TRUE	FALSE	FALSE	FALSE	FALSE
NC_016856.1	54059	TTTCAGAATCTTGTTAACTGAGTGACCAATATGAATGCTGC	0	NA	1	0	1	0	1	0	gene46	STM14_RS00800	STM14_0055	ileS	0	Genic	WP_001670710.1	isoleucine--tRNA ligase	FALSE	FALSE	FALSE	TRUE	FALSE	FALSE	FALSE
NC_016856.1	54507	CGTGGCGTTCCGCGCCGTCGATCAGGATGCGGTGAAAGCGA	1	NA	1	1	0	0	0	0	gene46	STM14_RS00800	STM14_0055	ileS	0	Genic	WP_001670710.1	isoleucine--tRNA ligase	FALSE	FALSE	FALSE	FALSE	TRUE	FALSE	FALSE
NC_016856.1	54508	TTCGCTTTCACCGCATCCTGATCGACGGCGCGGAACGCCAC	1	NA	1	1	0	0	0	0	gene46	STM14_RS00800	STM14_0055	ileS	0	Genic	WP_001670710.1	isoleucine--tRNA ligase	FALSE	FALSE	FALSE	FALSE	TRUE	FALSE	FALSE
NC_016856.1	54510	GGCGTTCCGCGCCGTCGATCAGGATGCGGTGAAAGCGAAGT	1	NA	1	1	1	1	1	1	gene46	STM14_RS00800	STM14_0055	ileS	0	Genic	WP_001670710.1	isoleucine--tRNA ligase	FALSE	FALSE	FALSE	FALSE	FALSE	TRUE	FALSE
NC_016856.1	54681	GGCGGTGATTCTGGCGAAAGATCTGGTTGAAAGCGTCATGC	1	NA	1	1	0	0	0	0	gene46	STM14_RS00800	STM14_0055	ileS	0	Genic	WP_001670710.1	isoleucine--tRNA ligase	FALSE	FALSE	FALSE	FALSE	TRUE	FALSE	FALSE
NC_016856.1	54682	TGCATGACGCTTTCAACCAGATCTTTCGCCAGAATCACCGC	1	NA	1	1	0	0	0	0	gene46	STM14_RS00800	STM14_0055	ileS	0	Genic	WP_001670710.1	isoleucine--tRNA ligase	FALSE	FALSE	FALSE	FALSE	TRUE	FALSE	FALSE
NC_016856.1	54806	TGGGCTTTGACGTGCCGGCGATCCTCGGCGATCACGTCACC	1	NA	1	1	0	0	0	0	gene46	STM14_RS00800	STM14_0055	ileS	0	Genic	WP_001670710.1	isoleucine--tRNA ligase	FALSE	FALSE	FALSE	FALSE	TRUE	FALSE	FALSE
NC_016856.1	54807	GGGTGACGTGATCGCCGAGGATCGCCGGCACGTCAAAGCCC	1	NA	1	1	0	0	0	0	gene46	STM14_RS00800	STM14_0055	ileS	0	Genic	WP_001670710.1	isoleucine--tRNA ligase	FALSE	FALSE	FALSE	FALSE	TRUE	FALSE	FALSE
NC_016856.1	54816	CGTGCCGGCGATCCTCGGCGATCACGTCACCCTGGACGCCG	1	NA	1	1	0	0	0	0	gene46	STM14_RS00800	STM14_0055	ileS	0	Genic	WP_001670710.1	isoleucine--tRNA ligase	FALSE	FALSE	FALSE	FALSE	TRUE	FALSE	FALSE
NC_016856.1	54817	CCGGCGTCCAGGGTGACGTGATCGCCGAGGATCGCCGGCAC	1	NA	1	1	0	0	0	0	gene46	STM14_RS00800	STM14_0055	ileS	0	Genic	WP_001670710.1	isoleucine--tRNA ligase	FALSE	FALSE	FALSE	FALSE	TRUE	FALSE	FALSE
NC_016856.1	54898	GACTATGTGATTGGTCAGAAATACGGTCTGGAAACCGCTAA	0	0	0	0	0	0	0	0	gene46	STM14_RS00800	STM14_0055	ileS	0	Genic	WP_001670710.1	isoleucine--tRNA ligase	FALSE	FALSE	FALSE	FALSE	FALSE	FALSE	TRUE
NC_016856.1	54918	ATACGGTCTGGAAACCGCTAACCCGGTTGGCCCGGACGGCA	0	0	0	0	0	0	0	0	gene46	STM14_RS00800	STM14_0055	ileS	0	Genic	WP_001670710.1	isoleucine--tRNA ligase	FALSE	FALSE	FALSE	FALSE	FALSE	FALSE	TRUE
NC_016856.1	55091	GTTGGCGTCACAAAACGCCGATCATTTTCCGCGCGACCCCG	1	1	1	1	0	0	0	0	gene46	STM14_RS00800	STM14_0055	ileS	0	Genic	WP_001670710.1	isoleucine--tRNA ligase	FALSE	FALSE	FALSE	FALSE	TRUE	FALSE	FALSE
NC_016856.1	55092	GCGGGGTCGCGCGGAAAATGATCGGCGTTTTGTGACGCCAA	1	1	1	1	0	0	0	0	gene46	STM14_RS00800	STM14_0055	ileS	0	Genic	WP_001670710.1	isoleucine--tRNA ligase	FALSE	FALSE	FALSE	FALSE	TRUE	FALSE	FALSE
NC_016856.1	55166	GTCAACAGTCCCTGAAAGAGATCAAAGGCGTTCAGTGGATC	1	1	1	1	0	0	0	0	gene46	STM14_RS00800	STM14_0055	ileS	0	Genic	WP_001670710.1	isoleucine--tRNA ligase	FALSE	FALSE	FALSE	FALSE	TRUE	FALSE	FALSE
NC_016856.1	55167	GGATCCACTGAACGCCTTTGATCTCTTTCAGGGACTGTTGA	1	1	1	1	0	0	0	0	gene46	STM14_RS00800	STM14_0055	ileS	0	Genic	WP_001670710.1	isoleucine--tRNA ligase	FALSE	FALSE	FALSE	FALSE	TRUE	FALSE	FALSE
NC_016856.1	55184	AGATCAAAGGCGTTCAGTGGATCCCGGACTGGGGTCAGGCG	1	1	1	1	0	0	0	0	gene46	STM14_RS00800	STM14_0055	ileS	0	Genic	WP_001670710.1	isoleucine--tRNA ligase	FALSE	FALSE	FALSE	FALSE	TRUE	FALSE	FALSE
NC_016856.1	55185	GCGCCTGACCCCAGTCCGGGATCCACTGAACGCCTTTGATC	1	1	1	1	0	0	0	0	gene46	STM14_RS00800	STM14_0055	ileS	0	Genic	WP_001670710.1	isoleucine--tRNA ligase	FALSE	FALSE	FALSE	FALSE	TRUE	FALSE	FALSE
NC_016856.1	55327	ACCTCTTCCATCGCCGCCAGAGTACGCTCAATCGGCAGCAG	1	1	1	1	1	1	1	1	gene46	STM14_RS00800	STM14_0055	ileS	0	Genic	WP_001670710.1	isoleucine--tRNA ligase	FALSE	TRUE	FALSE	FALSE	FALSE	FALSE	FALSE
NC_016856.1	55389	CGGTATCCAGGCGTGGTGGGATCTCGACCCGAAAGAGATCC	1	1	1	1	0	0	0	0	gene46	STM14_RS00800	STM14_0055	ileS	0	Genic	WP_001670710.1	isoleucine--tRNA ligase	FALSE	FALSE	FALSE	FALSE	TRUE	FALSE	FALSE
NC_016856.1	55390	AGGATCTCTTTCGGGTCGAGATCCCACCACGCCTGGATACC	1	1	1	1	0	0	0	0	gene46	STM14_RS00800	STM14_0055	ileS	0	Genic	WP_001670710.1	isoleucine--tRNA ligase	FALSE	FALSE	FALSE	FALSE	TRUE	FALSE	FALSE
NC_016856.1	55406	GGGATCTCGACCCGAAAGAGATCCTCGGCGAAGATGCCGAT	1	1	1	1	0	0	0	0	gene46	STM14_RS00800	STM14_0055	ileS	0	Genic	WP_001670710.1	isoleucine--tRNA ligase	FALSE	FALSE	FALSE	FALSE	TRUE	FALSE	FALSE
NC_016856.1	55407	GATCGGCATCTTCGCCGAGGATCTCTTTCGGGTCGAGATCC	1	1	1	1	0	0	0	0	gene46	STM14_RS00800	STM14_0055	ileS	0	Genic	WP_001670710.1	isoleucine--tRNA ligase	FALSE	FALSE	FALSE	FALSE	TRUE	FALSE	FALSE
NC_016856.1	55425	GATCCTCGGCGAAGATGCCGATCAATACGAGAAAGTTCCGG	1	1	1	1	0	0	0	0	gene46	STM14_RS00800	STM14_0055	ileS	0	Genic	WP_001670710.1	isoleucine--tRNA ligase	FALSE	FALSE	FALSE	FALSE	TRUE	FALSE	FALSE
NC_016856.1	55426	TCCGGAACTTTCTCGTATTGATCGGCATCTTCGCCGAGGAT	1	1	1	1	0	0	0	0	gene46	STM14_RS00800	STM14_0055	ileS	0	Genic	WP_001670710.1	isoleucine--tRNA ligase	FALSE	FALSE	FALSE	FALSE	TRUE	FALSE	FALSE
NC_016856.1	55626	CGGTGAAGCCGTGAGTCAGTACCTGGCGGTATGGCGCTTTG	1	0	1	0	1	1	1	1	gene46	STM14_RS00800	STM14_0055	ileS	0	Genic	WP_001670710.1	isoleucine--tRNA ligase	FALSE	FALSE	FALSE	FALSE	FALSE	FALSE	TRUE
NC_016856.1	55763	GGGTGGCGTCTACTGACTATACCGGCGAAATGGCGGTCTCT	0	0	0	0	0	0	0	0	gene46	STM14_RS00800	STM14_0055	ileS	0	Genic	WP_001670710.1	isoleucine--tRNA ligase	FALSE	FALSE	FALSE	FALSE	FALSE	FALSE	TRUE
NC_016856.1	55781	ACGTTTCAGGATTTCGTCAGAGACCGCCATTTCGCCGGTAT	1	1	1	1	1	1	1	1	gene46	STM14_RS00800	STM14_0055	ileS	0	Genic	WP_001670710.1	isoleucine--tRNA ligase	FALSE	TRUE	FALSE	FALSE	FALSE	FALSE	FALSE
NC_016856.1	55951	TGCGCGAAAACGGCGCAGCAAGAGATTCTGAAGGCATACGA	1	NA	1	0	1	1	1	1	gene46	STM14_RS00800	STM14_0055	ileS	0	Genic	WP_001670710.1	isoleucine--tRNA ligase	FALSE	FALSE	FALSE	FALSE	FALSE	FALSE	TRUE
NC_016856.1	56036	TTTGATGATGTCGAGGTAGAACGAACCCATTTCAACGGAGC	0	0	0	0	0	0	0	0	gene46	STM14_RS00800	STM14_0055	ileS	0	Genic	WP_001670710.1	isoleucine--tRNA ligase	FALSE	FALSE	FALSE	FALSE	FALSE	FALSE	TRUE
NC_016856.1	56156	TGGTTCGCTGGATGGCGCCGATCATGTCCTTCACGGCTGAT	1	NA	1	1	0	0	0	0	gene46	STM14_RS00800	STM14_0055	ileS	0	Genic	WP_001670710.1	isoleucine--tRNA ligase	FALSE	FALSE	FALSE	FALSE	TRUE	FALSE	FALSE
NC_016856.1	56157	CATCAGCCGTGAAGGACATGATCGGCGCCATCCAGCGAACC	1	NA	1	1	0	0	0	0	gene46	STM14_RS00800	STM14_0055	ileS	0	Genic	WP_001670710.1	isoleucine--tRNA ligase	FALSE	FALSE	FALSE	FALSE	TRUE	FALSE	FALSE
NC_016856.1	56310	CGATGTCCGCTATATCAAGGACCAGGTCAACAAAGAGCTGG	0	0	0	0	0	1	0	0	gene46	STM14_RS00800	STM14_0055	ileS	0	Genic	WP_001670710.1	isoleucine--tRNA ligase	FALSE	FALSE	FALSE	FALSE	FALSE	FALSE	TRUE
NC_016856.1	56361	AGCCAATGGCATCAAATCGAACCTGGAAGCAAAAGTGACGC	0	0	0	1	1	1	0	0	gene46	STM14_RS00800	STM14_0055	ileS	0	Genic	WP_001670710.1	isoleucine--tRNA ligase	FALSE	FALSE	FALSE	FALSE	FALSE	FALSE	TRUE
NC_016856.1	56411	CTGACGATGCTAACGGTACGATCAAGAAGCTGAAACTGTTG	1	NA	1	1	0	0	0	0	gene46	STM14_RS00800	STM14_0055	ileS	0	Genic	WP_001670710.1	isoleucine--tRNA ligase	FALSE	FALSE	FALSE	FALSE	TRUE	FALSE	FALSE
NC_016856.1	56412	CCAACAGTTTCAGCTTCTTGATCGTACCGTTAGCATCGTCA	1	NA	1	1	0	0	0	0	gene46	STM14_RS00800	STM14_0055	ileS	0	Genic	WP_001670710.1	isoleucine--tRNA ligase	FALSE	FALSE	FALSE	FALSE	TRUE	FALSE	FALSE
NC_016856.1	56458	GAAATCACGAACTGGGAAGTAATGAAGATAAATCTGACCTC	0	0	0	0	1	1	1	1	gene46	STM14_RS00800	STM14_0055	ileS	0	Genic	WP_001670710.1	isoleucine--tRNA ligase	FALSE	FALSE	FALSE	FALSE	FALSE	FALSE	TRUE
NC_016856.1	56609	ACTACACTACTGATGTCGGCAAGGTGGCGGAACATGCAGAT	0	0	0	0	0	0	0	0	gene46	STM14_RS00800	STM14_0055	ileS	0	Genic	WP_001670710.1	isoleucine--tRNA ligase	FALSE	FALSE	FALSE	FALSE	FALSE	FALSE	TRUE
NC_016856.1	56702	AGCGTAGTCCTGTTGAACAGAGTGGTTTACTCATCAGGCAA	1	NA	1	1	1	1	1	1	gene47	STM14_RS00805	STM14_0056	lspA	0	Genic	WP_000042739.1	lipoprotein signal peptidase	FALSE	TRUE	FALSE	FALSE	FALSE	FALSE	FALSE
NC_016856.1	56774	GAGCGAAATTCTGGAGGATCAGGTATTTGCTGCCCAAATCG	1	NA	1	1	1	1	1	1	gene47	STM14_RS00805	STM14_0056	lspA	0	Genic	WP_000042739.1	lipoprotein signal peptidase	FALSE	FALSE	FALSE	FALSE	FALSE	TRUE	FALSE
NC_016856.1	56776	ATTTGGGCAGCAAATACCTGATCCTCCAGAATTTCGCTCTG	1	NA	1	1	0	0	0	0	gene47	STM14_RS00805	STM14_0056	lspA	0	Genic	WP_000042739.1	lipoprotein signal peptidase	FALSE	FALSE	FALSE	FALSE	TRUE	FALSE	FALSE
NC_016856.1	56777	CCAGAGCGAAATTCTGGAGGATCAGGTATTTGCTGCCCAAA	1	NA	1	1	0	0	0	0	gene47	STM14_RS00805	STM14_0056	lspA	0	Genic	WP_000042739.1	lipoprotein signal peptidase	FALSE	FALSE	FALSE	FALSE	TRUE	FALSE	FALSE
NC_016856.1	56793	AGCCCTACCGTATCCCCCAGAGCGAAATTCTGGAGGATCAG	1	NA	1	1	1	1	1	1	gene47	STM14_RS00805	STM14_0056	lspA	0	Genic	WP_000042739.1	lipoprotein signal peptidase	FALSE	TRUE	FALSE	FALSE	FALSE	FALSE	FALSE
NC_016856.1	56923	TTGCCGGGATTGCGATAGGGATCTGCGTAATTCTTTTGGTG	1	1	1	1	0	0	0	0	gene47	STM14_RS00805	STM14_0056	lspA	0	Genic	WP_000042739.1	lipoprotein signal peptidase	FALSE	FALSE	FALSE	FALSE	TRUE	FALSE	FALSE
NC_016856.1	56924	TCACCAAAAGAATTACGCAGATCCCTATCGCAATCCCGGCA	1	NA	1	1	0	0	0	0	gene47	STM14_RS00805	STM14_0056	lspA	0	Genic	WP_000042739.1	lipoprotein signal peptidase	FALSE	FALSE	FALSE	FALSE	TRUE	FALSE	FALSE
NC_016856.1	57061	ACGGCTTTGTTGTCGATATGATCGATTTTTACGTCGGCAAC	1	1	1	1	0	0	0	0	gene47	STM14_RS00805	STM14_0056	lspA	0	Genic	WP_000042739.1	lipoprotein signal peptidase	FALSE	FALSE	FALSE	FALSE	TRUE	FALSE	FALSE
NC_016856.1	57062	AGTTGCCGACGTAAAAATCGATCATATCGACAACAAAGCCG	1	1	1	1	0	0	0	0	gene47	STM14_RS00805	STM14_0056	lspA	0	Genic	WP_000042739.1	lipoprotein signal peptidase	FALSE	FALSE	FALSE	FALSE	TRUE	FALSE	FALSE
NC_016856.1	57118	TCAACCTTGCCGATAGCGCGATCTGTATCGGCGCGGCGCTG	1	1	1	1	0	0	0	0	gene47	STM14_RS00805	STM14_0056	lspA	0	Genic	WP_000042739.1	lipoprotein signal peptidase	FALSE	FALSE	FALSE	FALSE	TRUE	FALSE	FALSE
NC_016856.1	57119	TCAGCGCCGCGCCGATACAGATCGCGCTATCGGCAAGGTTG	1	1	1	1	0	0	0	0	gene47	STM14_RS00805	STM14_0056	lspA	0	Genic	WP_000042739.1	lipoprotein signal peptidase	FALSE	FALSE	FALSE	FALSE	TRUE	FALSE	FALSE
NC_016856.1	57362	GCATGTCTAAATCCGTACAGAGCAACAGCGCGATCCTCGTT	1	1	1	1	1	1	1	1	gene48	STM14_RS00810	STM14_0058	fkpB	0	Genic	WP_000047269.1	peptidyl-prolyl cis-trans isomerase	FALSE	TRUE	FALSE	FALSE	FALSE	FALSE	FALSE
NC_016856.1	57374	CCGTACAGAGCAACAGCGCGATCCTCGTTCACTTCACCCTG	1	1	1	1	0	0	0	0	gene48	STM14_RS00810	STM14_0058	fkpB	0	Genic	WP_000047269.1	peptidyl-prolyl cis-trans isomerase	FALSE	FALSE	FALSE	FALSE	TRUE	FALSE	FALSE
NC_016856.1	57375	TCAGGGTGAAGTGAACGAGGATCGCGCTGTTGCTCTGTACG	1	1	1	1	0	0	0	0	gene48	STM14_RS00810	STM14_0058	fkpB	0	Genic	WP_000047269.1	peptidyl-prolyl cis-trans isomerase	FALSE	FALSE	FALSE	FALSE	TRUE	FALSE	FALSE
NC_016856.1	57578	GCGTCCCCAGTCCGGACTTGATCCAGTATTTCTCGCGCCGT	1	1	1	1	0	0	0	0	gene48	STM14_RS00810	STM14_0058	fkpB	0	Genic	WP_000047269.1	peptidyl-prolyl cis-trans isomerase	FALSE	FALSE	FALSE	FALSE	TRUE	FALSE	FALSE
NC_016856.1	57579	CACGGCGCGAGAAATACTGGATCAAGTCCGGACTGGGGACG	1	1	1	1	0	0	0	0	gene48	STM14_RS00810	STM14_0058	fkpB	0	Genic	WP_000047269.1	peptidyl-prolyl cis-trans isomerase	FALSE	FALSE	FALSE	FALSE	TRUE	FALSE	FALSE
NC_016856.1	57598	TCGCCCGCCGCCATAAACTCACGGCGCGAGAAATACTGGAT	0	0	0	0	0	1	0	0	gene48	STM14_RS00810	STM14_0058	fkpB	0	Genic	WP_000047269.1	peptidyl-prolyl cis-trans isomerase	FALSE	FALSE	FALSE	FALSE	FALSE	FALSE	TRUE
NC_016856.1	57774	TATTGAAGTGCTGGAAATCGATCCGGCGCTGGAGGCATAAA	1	1	1	1	0	0	0	0	gene48	STM14_RS00810	STM14_0058	fkpB	0	Genic	WP_000047269.1	peptidyl-prolyl cis-trans isomerase	FALSE	FALSE	FALSE	FALSE	TRUE	FALSE	FALSE
NC_016856.1	57775	GTTTATGCCTCCAGCGCCGGATCGATTTCCAGCACTTCAAT	1	1	1	1	0	0	0	0	gene48	STM14_RS00810	STM14_0058	fkpB	0	Genic	WP_000047269.1	peptidyl-prolyl cis-trans isomerase	FALSE	FALSE	FALSE	FALSE	TRUE	FALSE	FALSE
NC_016856.1	57802	CTGGAGGCATAAACATGCAGATCCTGTTGGCCAACCCACGC	1	1	1	1	0	0	0	0	gene49	STM14_RS00815	STM14_0059	ispH	0	Genic	WP_001166422.1	4-hydroxy-3-methylbut-2-enyl diphosphate reductase	FALSE	FALSE	FALSE	FALSE	TRUE	FALSE	FALSE
NC_016856.1	57803	CGCGTGGGTTGGCCAACAGGATCTGCATGTTTATGCCTCCA	1	1	1	1	0	0	0	0	gene49	STM14_RS00815	STM14_0059	ispH	0	Genic	WP_001166422.1	4-hydroxy-3-methylbut-2-enyl diphosphate reductase	FALSE	FALSE	FALSE	FALSE	TRUE	FALSE	FALSE
NC_016856.1	57958	GCCTGCGCAAGCGCGGGGCGATCTTTATAGAGCAAATTAGC	1	1	1	1	0	0	0	0	gene49	STM14_RS00815	STM14_0059	ispH	0	Genic	WP_001166422.1	4-hydroxy-3-methylbut-2-enyl diphosphate reductase	FALSE	FALSE	FALSE	FALSE	TRUE	FALSE	FALSE
NC_016856.1	57959	CGCTAATTTGCTCTATAAAGATCGCCCCGCGCTTGCGCAGG	1	1	1	1	0	0	0	0	gene49	STM14_RS00815	STM14_0059	ispH	0	Genic	WP_001166422.1	4-hydroxy-3-methylbut-2-enyl diphosphate reductase	FALSE	FALSE	FALSE	FALSE	TRUE	FALSE	FALSE
NC_016856.1	58058	TAACGAGGCGAAAAGCCGCGATCTTACCGTTTTTGACGCCA	1	1	1	1	0	0	0	0	gene49	STM14_RS00815	STM14_0059	ispH	0	Genic	WP_001166422.1	4-hydroxy-3-methylbut-2-enyl diphosphate reductase	FALSE	FALSE	FALSE	FALSE	TRUE	FALSE	FALSE
NC_016856.1	58059	GTGGCGTCAAAAACGGTAAGATCGCGGCTTTTCGCCTCGTT	1	1	1	1	0	0	0	0	gene49	STM14_RS00815	STM14_0059	ispH	0	Genic	WP_001166422.1	4-hydroxy-3-methylbut-2-enyl diphosphate reductase	FALSE	FALSE	FALSE	FALSE	TRUE	FALSE	FALSE
NC_016856.1	58061	AGGTGGCGTCAAAAACGGTAAGATCGCGGCTTTTCGCCTCG	0	0	0	0	0	0	0	0	gene49	STM14_RS00815	STM14_0059	ispH	0	Genic	WP_001166422.1	4-hydroxy-3-methylbut-2-enyl diphosphate reductase	FALSE	FALSE	FALSE	FALSE	FALSE	FALSE	TRUE
NC_016856.1	58220	CAACCCGGAAGGGGGGATGTACCTGGTGGAGTCGCCAGAGG	0	1	0	1	1	1	1	1	gene49	STM14_RS00815	STM14_0059	ispH	0	Genic	WP_001166422.1	4-hydroxy-3-methylbut-2-enyl diphosphate reductase	FALSE	FALSE	FALSE	FALSE	FALSE	FALSE	TRUE
NC_016856.1	58238	GTACCTGGTGGAGTCGCCAGAGGACGTCTGGACGCTGAATG	1	1	1	1	1	1	1	1	gene49	STM14_RS00815	STM14_0059	ispH	0	Genic	WP_001166422.1	4-hydroxy-3-methylbut-2-enyl diphosphate reductase	FALSE	TRUE	FALSE	FALSE	FALSE	FALSE	FALSE
NC_016856.1	58269	ACGCTGAATGTCAAAAATGAAGGCAAGCTCTCCTTCATGAC	0	0	0	0	0	0	0	0	gene49	STM14_RS00815	STM14_0059	ispH	0	Genic	WP_001166422.1	4-hydroxy-3-methylbut-2-enyl diphosphate reductase	FALSE	FALSE	FALSE	FALSE	FALSE	FALSE	TRUE
NC_016856.1	58711	ATATTGTTTTCGAAGTGCCGAAAGAGCTGCGTGTGGATGTT	0	0	0	0	1	1	0	1	gene49	STM14_RS00815	STM14_0059	ispH	0	Genic	WP_001166422.1	4-hydroxy-3-methylbut-2-enyl diphosphate reductase	FALSE	FALSE	FALSE	FALSE	FALSE	FALSE	TRUE
NC_016856.1	58792	GATGACGCTACGTTGACCAGATCTTAAGAATTTCTTTTGAT	1	1	1	1	0	0	0	0	gene49	STM14_RS00815	STM14_0059	ispH	46	Downstream	WP_001166422.1	4-hydroxy-3-methylbut-2-enyl diphosphate reductase	FALSE	FALSE	FALSE	FALSE	TRUE	FALSE	FALSE
NC_016856.1	58793	TATCAAAAGAAATTCTTAAGATCTGGTCAACGTAGCGTCAT	1	1	1	1	0	0	0	0	gene49	STM14_RS00815	STM14_0059	ispH	47	Downstream	WP_001166422.1	4-hydroxy-3-methylbut-2-enyl diphosphate reductase	FALSE	FALSE	FALSE	FALSE	TRUE	FALSE	FALSE
NC_016856.1	59194	GCCTTTACGCGTTCTTCAAGATGCACCTCTTTATCCTGGAG	0	0	0	0	0	0	0	0	gene50	STM14_RS00820	STM14_0060	NA	0	Genic	WP_000516322.1	nitrite reductase	FALSE	FALSE	FALSE	FALSE	FALSE	FALSE	TRUE
NC_016856.1	59538	CAATTTTGATGGCTACCCGGATCTGTCGATTGTAACAGAGT	1	1	1	1	0	0	0	0	gene50	STM14_RS00820	STM14_0060	NA	0	Genic	WP_000516322.1	nitrite reductase	FALSE	FALSE	FALSE	FALSE	TRUE	FALSE	FALSE
NC_016856.1	59539	AACTCTGTTACAATCGACAGATCCGGGTAGCCATCAAAATT	1	1	1	1	0	0	0	0	gene50	STM14_RS00820	STM14_0060	NA	0	Genic	WP_000516322.1	nitrite reductase	FALSE	FALSE	FALSE	FALSE	TRUE	FALSE	FALSE
NC_016856.1	59556	GGATCTGTCGATTGTAACAGAGTTACTTGCTGGGCCGGATG	1	1	1	1	1	1	1	1	gene50	STM14_RS00820	STM14_0060	NA	0	Genic	WP_000516322.1	nitrite reductase	FALSE	TRUE	FALSE	FALSE	FALSE	FALSE	FALSE
NC_016856.1	59661	TCAGGAAATCACTTCACCAGAGATCGATGCTGAACATAAAC	1	1	1	1	1	1	1	1	gene50	STM14_RS00820	STM14_0060	NA	0	Genic	WP_000516322.1	nitrite reductase	FALSE	TRUE	FALSE	FALSE	FALSE	FALSE	FALSE
NC_016856.1	59663	AGGAAATCACTTCACCAGAGATCGATGCTGAACATAAACAG	1	1	1	1	0	0	0	0	gene50	STM14_RS00820	STM14_0060	NA	0	Genic	WP_000516322.1	nitrite reductase	FALSE	FALSE	FALSE	FALSE	TRUE	FALSE	FALSE
NC_016856.1	59664	TCTGTTTATGTTCAGCATCGATCTCTGGTGAAGTGATTTCC	1	1	1	1	0	0	0	0	gene50	STM14_RS00820	STM14_0060	NA	0	Genic	WP_000516322.1	nitrite reductase	FALSE	FALSE	FALSE	FALSE	TRUE	FALSE	FALSE
NC_016856.1	59760	AGCTTTCACCGCGATCGATCAGTTCAATCGTTTTTCCTTTC	1	1	1	1	1	1	1	1	gene50	STM14_RS00820	STM14_0060	NA	0	Genic	WP_000516322.1	nitrite reductase	FALSE	FALSE	FALSE	FALSE	FALSE	TRUE	FALSE
NC_016856.1	59762	AAGGAAAAACGATTGAACTGATCGATCGCGGTGAAAGCTAC	1	1	1	1	0	0	0	0	gene50	STM14_RS00820	STM14_0060	NA	0	Genic	WP_000516322.1	nitrite reductase	FALSE	FALSE	FALSE	FALSE	TRUE	FALSE	FALSE
NC_016856.1	59763	AGTAGCTTTCACCGCGATCGATCAGTTCAATCGTTTTTCCT	1	1	1	1	0	0	0	0	gene50	STM14_RS00820	STM14_0060	NA	0	Genic	WP_000516322.1	nitrite reductase	FALSE	FALSE	FALSE	FALSE	TRUE	FALSE	FALSE
NC_016856.1	59766	AAAAACGATTGAACTGATCGATCGCGGTGAAAGCTACTTTC	1	1	1	1	0	0	0	0	gene50	STM14_RS00820	STM14_0060	NA	0	Genic	WP_000516322.1	nitrite reductase	FALSE	FALSE	FALSE	FALSE	TRUE	FALSE	FALSE
NC_016856.1	59767	TGAAAGTAGCTTTCACCGCGATCGATCAGTTCAATCGTTTT	1	1	1	1	0	0	0	0	gene50	STM14_RS00820	STM14_0060	NA	0	Genic	WP_000516322.1	nitrite reductase	FALSE	FALSE	FALSE	FALSE	TRUE	FALSE	FALSE
NC_016856.1	59795	AAAGCTACTTTCAGCCTGTGATCAGTAAAGGCAAAATGTAT	1	1	1	1	0	0	0	0	gene50	STM14_RS00820	STM14_0060	NA	0	Genic	WP_000516322.1	nitrite reductase	FALSE	FALSE	FALSE	FALSE	TRUE	FALSE	FALSE
NC_016856.1	59796	TATACATTTTGCCTTTACTGATCACAGGCTGAAAGTAGCTT	1	1	1	1	0	0	0	0	gene50	STM14_RS00820	STM14_0060	NA	0	Genic	WP_000516322.1	nitrite reductase	FALSE	FALSE	FALSE	FALSE	TRUE	FALSE	FALSE
NC_016856.1	59798	GCTACTTTCAGCCTGTGATCAGTAAAGGCAAAATGTATAAC	1	1	1	1	1	1	1	1	gene50	STM14_RS00820	STM14_0060	NA	0	Genic	WP_000516322.1	nitrite reductase	FALSE	FALSE	FALSE	FALSE	FALSE	TRUE	FALSE
NC_016856.1	60198	ACACATTATTCTTGATACCGATCCGGGCATTGATGACGCGG	1	1	1	1	0	0	0	0	gene51	STM14_RS00825	STM14_0061	rihC	0	Genic	WP_000127283.1	non-specific ribonucleoside hydrolase RihC	FALSE	FALSE	FALSE	FALSE	TRUE	FALSE	FALSE
NC_016856.1	60199	GCCGCGTCATCAATGCCCGGATCGGTATCAAGAATAATGTG	1	1	1	1	0	0	0	0	gene51	STM14_RS00825	STM14_0061	rihC	0	Genic	WP_000127283.1	non-specific ribonucleoside hydrolase RihC	FALSE	FALSE	FALSE	FALSE	TRUE	FALSE	FALSE
NC_016856.1	60255	GCTGTTCGCCCCCCAGCTTGATCTGCAACTAATAACCACCG	1	1	1	1	0	0	0	0	gene51	STM14_RS00825	STM14_0061	rihC	0	Genic	WP_000127283.1	non-specific ribonucleoside hydrolase RihC	FALSE	FALSE	FALSE	FALSE	TRUE	FALSE	FALSE
NC_016856.1	60256	ACGGTGGTTATTAGTTGCAGATCAAGCTGGGGGGCGAACAG	1	1	1	1	0	0	0	0	gene51	STM14_RS00825	STM14_0061	rihC	0	Genic	WP_000127283.1	non-specific ribonucleoside hydrolase RihC	FALSE	FALSE	FALSE	FALSE	TRUE	FALSE	FALSE
NC_016856.1	60675	TGAATTTAACATTGCTGTCGATCCGGAGGCCGCGGCGCTGG	1	1	1	1	0	0	0	0	gene51	STM14_RS00825	STM14_0061	rihC	0	Genic	WP_000127283.1	non-specific ribonucleoside hydrolase RihC	FALSE	FALSE	FALSE	FALSE	TRUE	FALSE	FALSE
NC_016856.1	60676	ACCAGCGCCGCGGCCTCCGGATCGACAGCAATGTTAAATTC	1	1	1	1	0	0	0	0	gene51	STM14_RS00825	STM14_0061	rihC	0	Genic	WP_000127283.1	non-specific ribonucleoside hydrolase RihC	FALSE	FALSE	FALSE	FALSE	TRUE	FALSE	FALSE
NC_016856.1	60870	CACTGGCGTCCGGATGCACGATCTCTGCGCTATCGCCTGGC	1	1	1	1	0	0	0	0	gene51	STM14_RS00825	STM14_0061	rihC	0	Genic	WP_000127283.1	non-specific ribonucleoside hydrolase RihC	FALSE	FALSE	FALSE	FALSE	TRUE	FALSE	FALSE
NC_016856.1	60871	AGCCAGGCGATAGCGCAGAGATCGTGCATCCGGACGCCAGT	1	1	1	1	0	0	0	0	gene51	STM14_RS00825	STM14_0061	rihC	0	Genic	WP_000127283.1	non-specific ribonucleoside hydrolase RihC	FALSE	FALSE	FALSE	FALSE	TRUE	FALSE	FALSE
NC_016856.1	60873	CCAGCCAGGCGATAGCGCAGAGATCGTGCATCCGGACGCCA	1	1	1	1	1	1	1	1	gene51	STM14_RS00825	STM14_0061	rihC	0	Genic	WP_000127283.1	non-specific ribonucleoside hydrolase RihC	FALSE	TRUE	FALSE	FALSE	FALSE	FALSE	FALSE
NC_016856.1	61156	ACTTTCTCGAAGCGGAGATCAGCTACGGGAAAGTGGGCAGG	1	1	1	1	1	1	1	1	gene52	dpiA	STM14_0728	dpiA	0	Genic	WP_000377406.1	response regulator	FALSE	FALSE	FALSE	FALSE	FALSE	TRUE	FALSE
NC_016856.1	61158	TGCCCACTTTCCCGTAGCTGATCTCCGCTTCGAGAAAGTTA	1	1	1	1	0	0	0	0	gene52	dpiA	STM14_0728	dpiA	0	Genic	WP_000377406.1	response regulator	FALSE	FALSE	FALSE	FALSE	TRUE	FALSE	FALSE
NC_016856.1	61159	ATAACTTTCTCGAAGCGGAGATCAGCTACGGGAAAGTGGGC	1	1	1	1	0	0	0	0	gene52	dpiA	STM14_0728	dpiA	0	Genic	WP_000377406.1	response regulator	FALSE	FALSE	FALSE	FALSE	TRUE	FALSE	FALSE
NC_016856.1	61230	CAGTGGTTTTACTGCTGCCCAGAATTTGCGCCAGAGTGTCT	0	0	0	0	1	0	0	0	gene52	dpiA	STM14_0728	dpiA	0	Genic	WP_000377406.1	response regulator	FALSE	FALSE	FALSE	FALSE	FALSE	FALSE	TRUE
NC_016856.1	61244	CTGCCCAGAATTTGCGCCAGAGTGTCTGCTGTATGTACTGC	1	1	1	1	1	1	1	1	gene52	dpiA	STM14_0728	dpiA	0	Genic	WP_000377406.1	response regulator	FALSE	TRUE	FALSE	FALSE	FALSE	FALSE	FALSE
NC_016856.1	61599	TGGTATGACGAATTAAATCGATCCCTTTGCCATCGGGTAAA	1	1	1	1	0	0	0	0	gene52	dpiA	STM14_0728	dpiA	0	Genic	WP_000377406.1	response regulator	FALSE	FALSE	FALSE	FALSE	TRUE	FALSE	FALSE
NC_016856.1	61600	TTTTACCCGATGGCAAAGGGATCGATTTAATTCGTCATACC	1	1	1	1	0	0	0	0	gene52	dpiA	STM14_0728	dpiA	0	Genic	WP_000377406.1	response regulator	FALSE	FALSE	FALSE	FALSE	TRUE	FALSE	FALSE
NC_016856.1	61803	CTCTATATCCCTTTTACCAGAGAAGAATAACATGGATAGCA	1	1	1	1	1	1	1	1	gene53	STM14_RS00835	STM14_0063	NA	0	Genic	WP_001737977.1	sensor histidine kinase	FALSE	TRUE	FALSE	FALSE	FALSE	FALSE	FALSE
NC_016856.1	61920	AACCATAATCCAATTCCGTGATCGCCGTTGTTGTGGGTGGT	1	1	1	1	0	0	0	0	gene53	STM14_RS00835	STM14_0063	NA	0	Genic	WP_001737977.1	sensor histidine kinase	FALSE	FALSE	FALSE	FALSE	TRUE	FALSE	FALSE
NC_016856.1	61921	GACCACCCACAACAACGGCGATCACGGAATTGGATTATGGT	1	1	1	1	0	0	0	0	gene53	STM14_RS00835	STM14_0063	NA	0	Genic	WP_001737977.1	sensor histidine kinase	FALSE	FALSE	FALSE	FALSE	TRUE	FALSE	FALSE
NC_016856.1	61993	CATTATTGAAGTTGCCGATCAGGGATGTGGTATTGACGAAA	1	1	1	1	1	1	1	1	gene53	STM14_RS00835	STM14_0063	NA	0	Genic	WP_001737977.1	sensor histidine kinase	FALSE	FALSE	FALSE	FALSE	FALSE	TRUE	FALSE
NC_016856.1	61995	TCGTCAATACCACATCCCTGATCGGCAACTTCAATAATGAC	1	1	1	1	0	0	0	0	gene53	STM14_RS00835	STM14_0063	NA	0	Genic	WP_001737977.1	sensor histidine kinase	FALSE	FALSE	FALSE	FALSE	TRUE	FALSE	FALSE
NC_016856.1	61996	AGTCATTATTGAAGTTGCCGATCAGGGATGTGGTATTGACG	1	1	1	1	0	0	0	0	gene53	STM14_RS00835	STM14_0063	NA	0	Genic	WP_001737977.1	sensor histidine kinase	FALSE	FALSE	FALSE	FALSE	TRUE	FALSE	FALSE
NC_016856.1	62035	CTTCATTACCTTCGCTGTTGATCAGGCACTCAATCTGTCGC	1	1	1	1	0	0	0	0	gene53	STM14_RS00835	STM14_0063	NA	0	Genic	WP_001737977.1	sensor histidine kinase	FALSE	FALSE	FALSE	FALSE	TRUE	FALSE	FALSE
NC_016856.1	62036	CGCGACAGATTGAGTGCCTGATCAACAGCGAAGGTAATGAA	1	1	1	1	0	0	0	0	gene53	STM14_RS00835	STM14_0063	NA	0	Genic	WP_001737977.1	sensor histidine kinase	FALSE	FALSE	FALSE	FALSE	TRUE	FALSE	FALSE
NC_016856.1	62038	CATTACCTTCGCTGTTGATCAGGCACTCAATCTGTCGCGAG	1	1	1	1	1	1	1	1	gene53	STM14_RS00835	STM14_0063	NA	0	Genic	WP_001737977.1	sensor histidine kinase	FALSE	FALSE	FALSE	FALSE	FALSE	TRUE	FALSE
NC_016856.1	62172	TGTTCAACAAAGCTTGAAGGATCGAAAATCAGCTCCAGCCC	1	1	1	1	0	0	0	0	gene53	STM14_RS00835	STM14_0063	NA	0	Genic	WP_001737977.1	sensor histidine kinase	FALSE	FALSE	FALSE	FALSE	TRUE	FALSE	FALSE
NC_016856.1	62173	GGGGCTGGAGCTGATTTTCGATCCTTCAAGCTTTGTTGAAC	1	1	1	1	0	0	0	0	gene53	STM14_RS00835	STM14_0063	NA	0	Genic	WP_001737977.1	sensor histidine kinase	FALSE	FALSE	FALSE	FALSE	TRUE	FALSE	FALSE
NC_016856.1	62548	TCATTTGGTTAAAGGTGACGATCTCATCTTTTTTGTTTTTT	1	1	1	1	0	0	0	0	gene53	STM14_RS00835	STM14_0063	NA	0	Genic	WP_001737977.1	sensor histidine kinase	FALSE	FALSE	FALSE	FALSE	TRUE	FALSE	FALSE
NC_016856.1	62549	AAAAAAACAAAAAAGATGAGATCGTCACCTTTAACCAAATG	1	1	1	1	0	0	0	0	gene53	STM14_RS00835	STM14_0063	NA	0	Genic	WP_001737977.1	sensor histidine kinase	FALSE	FALSE	FALSE	FALSE	TRUE	FALSE	FALSE
NC_016856.1	62713	GGTGATGGGAGTCAATGGCGATCAACCCTTCAAATACCGAC	1	1	1	1	0	0	0	0	gene53	STM14_RS00835	STM14_0063	NA	0	Genic	WP_001737977.1	sensor histidine kinase	FALSE	FALSE	FALSE	FALSE	TRUE	FALSE	FALSE
NC_016856.1	62714	AGTCGGTATTTGAAGGGTTGATCGCCATTGACTCCCATCAC	1	1	1	1	0	0	0	0	gene53	STM14_RS00835	STM14_0063	NA	0	Genic	WP_001737977.1	sensor histidine kinase	FALSE	FALSE	FALSE	FALSE	TRUE	FALSE	FALSE
NC_016856.1	62916	CAGCTCTCCAACTGTTCCAGAGTATAGCCGACGGAAACAAT	1	1	1	1	1	1	1	1	gene53	STM14_RS00835	STM14_0063	NA	0	Genic	WP_001737977.1	sensor histidine kinase	FALSE	TRUE	FALSE	FALSE	FALSE	FALSE	FALSE
NC_016856.1	63076	CGCCCTCCATATATTTGCCGATCTCATCCGGGTTGACGTGA	1	1	1	1	0	0	0	0	gene53	STM14_RS00835	STM14_0063	NA	0	Genic	WP_001737977.1	sensor histidine kinase	FALSE	FALSE	FALSE	FALSE	TRUE	FALSE	FALSE
NC_016856.1	63077	ATCACGTCAACCCGGATGAGATCGGCAAATATATGGAGGGC	1	1	1	1	0	0	0	0	gene53	STM14_RS00835	STM14_0063	NA	0	Genic	WP_001737977.1	sensor histidine kinase	FALSE	FALSE	FALSE	FALSE	TRUE	FALSE	FALSE
NC_016856.1	63346	CGATGGTGGATGTAAACAGGATCAGTAGAAATATCCGGTTT	1	1	1	1	0	0	0	0	gene53	STM14_RS00835	STM14_0063	NA	0	Genic	WP_001737977.1	sensor histidine kinase	FALSE	FALSE	FALSE	FALSE	TRUE	FALSE	FALSE
NC_016856.1	63347	AAAACCGGATATTTCTACTGATCCTGTTTACATCCACCATC	1	1	1	1	0	0	0	0	gene53	STM14_RS00835	STM14_0063	NA	0	Genic	WP_001737977.1	sensor histidine kinase	FALSE	FALSE	FALSE	FALSE	TRUE	FALSE	FALSE
NC_016856.1	63349	TGGTGGATGTAAACAGGATCAGTAGAAATATCCGGTTTTGA	1	1	1	1	1	1	1	1	gene53	STM14_RS00835	STM14_0063	NA	0	Genic	WP_001737977.1	sensor histidine kinase	FALSE	FALSE	FALSE	FALSE	FALSE	TRUE	FALSE
NC_016856.1	64058	CGCACGGTGAGTAAGCGGGAAAAAATCCTCTTCCCGGTGGT	0	0	0	0	0	0	0	0	gene54	STM14_RS00840	STM14_0064	NA	0	Genic	WP_000444828.1	oxalacetate decarboxylase subunit beta	FALSE	FALSE	FALSE	FALSE	FALSE	FALSE	TRUE
NC_016856.1	64069	TGGTGCAGCTGCGCACGGTGAGTAAGCGGGAAAAAATCCTC	1	0	0	0	0	0	0	1	gene54	STM14_RS00840	STM14_0064	NA	0	Genic	WP_000444828.1	oxalacetate decarboxylase subunit beta	FALSE	FALSE	FALSE	FALSE	FALSE	FALSE	TRUE
NC_016856.1	64257	GGCCGTCCGCGCCGCCGATAATGCCGATGGCCGCCGCCTGC	0	0	1	0	0	0	0	0	gene54	STM14_RS00840	STM14_0064	NA	0	Genic	WP_000444828.1	oxalacetate decarboxylase subunit beta	FALSE	FALSE	FALSE	FALSE	FALSE	FALSE	TRUE
NC_016856.1	64296	GCGGCAGGGTGAAGCTGATAAGGCCGAAGTAGTTCAGCGTC	1	0	0	0	0	0	0	0	gene54	STM14_RS00840	STM14_0064	NA	0	Genic	WP_000444828.1	oxalacetate decarboxylase subunit beta	FALSE	FALSE	FALSE	FALSE	FALSE	FALSE	TRUE
NC_016856.1	64303	GGTGAAGCTGATAAGGCCGAAGTAGTTCAGCGTCAGCGCCC	0	0	0	0	0	0	0	0	gene54	STM14_RS00840	STM14_0064	NA	0	Genic	WP_000444828.1	oxalacetate decarboxylase subunit beta	FALSE	FALSE	FALSE	FALSE	FALSE	FALSE	TRUE
NC_016856.1	64308	GCTCGGGGCGCTGACGCTGAACTACTTCGGCCTTATCAGCT	0	0	0	0	0	0	0	0	gene54	STM14_RS00840	STM14_0064	NA	0	Genic	WP_000444828.1	oxalacetate decarboxylase subunit beta	FALSE	FALSE	FALSE	FALSE	FALSE	FALSE	TRUE
NC_016856.1	64383	CTTCGGCCCGCTGCTGGCCAACCCGCGCACCCTGCTGCTGG	0	0	0	0	0	0	0	0	gene54	STM14_RS00840	STM14_0064	NA	0	Genic	WP_000444828.1	oxalacetate decarboxylase subunit beta	FALSE	FALSE	FALSE	FALSE	FALSE	FALSE	TRUE
NC_016856.1	64384	ACTTCGGCCCGCTGCTGGCCAACCCGCGCACCCTGCTGCTG	0	0	0	0	0	0	0	1	gene54	STM14_RS00840	STM14_0064	NA	0	Genic	WP_000444828.1	oxalacetate decarboxylase subunit beta	FALSE	FALSE	FALSE	FALSE	FALSE	FALSE	TRUE
NC_016856.1	64402	GTTGGCCAGCAGCGGGCCGAAGTCGGTCATCGCGCCGACGC	0	0	0	0	0	0	0	0	gene54	STM14_RS00840	STM14_0064	NA	0	Genic	WP_000444828.1	oxalacetate decarboxylase subunit beta	FALSE	FALSE	FALSE	FALSE	FALSE	FALSE	TRUE
NC_016856.1	64404	GGGCGTCGGCGCGATGACCGACTTCGGCCCGCTGCTGGCCA	0	0	0	0	1	0	0	0	gene54	STM14_RS00840	STM14_0064	NA	0	Genic	WP_000444828.1	oxalacetate decarboxylase subunit beta	FALSE	FALSE	FALSE	FALSE	FALSE	FALSE	TRUE
NC_016856.1	64410	GCAGCGGGCCGAAGTCGGTCATCGCGCCGACGCCCATGAAG	0	0	0	0	1	0	0	0	gene54	STM14_RS00840	STM14_0064	NA	0	Genic	WP_000444828.1	oxalacetate decarboxylase subunit beta	FALSE	FALSE	FALSE	FALSE	FALSE	FALSE	TRUE
NC_016856.1	64429	CATCGCGCCGACGCCCATGAAGATGACCAGCGGCGCGACAC	0	0	0	0	0	0	0	1	gene54	STM14_RS00840	STM14_0064	NA	0	Genic	WP_000444828.1	oxalacetate decarboxylase subunit beta	FALSE	FALSE	FALSE	FALSE	FALSE	FALSE	TRUE
NC_016856.1	64432	CCGGTGTCGCGCCGCTGGTCATCTTCATGGGCGTCGGCGCG	0	0	0	0	0	0	0	0	gene54	STM14_RS00840	STM14_0064	NA	0	Genic	WP_000444828.1	oxalacetate decarboxylase subunit beta	FALSE	FALSE	FALSE	FALSE	FALSE	FALSE	TRUE
NC_016856.1	64458	GCGGCGCGACACCGGAACCAATCGCCACTTTGTAGAACAGC	0	0	1	0	0	0	0	0	gene54	STM14_RS00840	STM14_0064	NA	0	Genic	WP_000444828.1	oxalacetate decarboxylase subunit beta	FALSE	FALSE	FALSE	FALSE	FALSE	FALSE	TRUE
NC_016856.1	64467	CGTACTGGCGCTGTTCTACAAAGTGGCGATTGGTTCCGGTG	0	0	0	0	0	0	0	0	gene54	STM14_RS00840	STM14_0064	NA	0	Genic	WP_000444828.1	oxalacetate decarboxylase subunit beta	FALSE	FALSE	FALSE	FALSE	FALSE	FALSE	TRUE
NC_016856.1	64596	GCACGTCCGGCGCGCAGTTCAGCTTCGCGGCAATCACCGCC	0	0	1	1	0	1	0	1	gene54	STM14_RS00840	STM14_0064	NA	0	Genic	WP_000444828.1	oxalacetate decarboxylase subunit beta	FALSE	FALSE	FALSE	FALSE	FALSE	FALSE	TRUE
NC_016856.1	64599	ACTGGCGGTGATTGCCGCGAAGCTGAACTGCGCGCCGGACG	0	0	0	0	0	0	0	0	gene54	STM14_RS00840	STM14_0064	NA	0	Genic	WP_000444828.1	oxalacetate decarboxylase subunit beta	FALSE	FALSE	FALSE	FALSE	FALSE	FALSE	TRUE
NC_016856.1	64608	CGCAGTTCAGCTTCGCGGCAATCACCGCCAGTTGCCCGGCG	0	0	0	1	1	1	0	0	gene54	STM14_RS00840	STM14_0064	NA	0	Genic	WP_000444828.1	oxalacetate decarboxylase subunit beta	FALSE	FALSE	FALSE	FALSE	FALSE	FALSE	TRUE
NC_016856.1	64620	GGCGCACCACGACGCCGGGCAACTGGCGGTGATTGCCGCGA	0	0	0	0	0	0	0	0	gene54	STM14_RS00840	STM14_0064	NA	0	Genic	WP_000444828.1	oxalacetate decarboxylase subunit beta	FALSE	FALSE	FALSE	FALSE	FALSE	FALSE	TRUE
NC_016856.1	64629	AAGCCTGCTGGCGCACCACGACGCCGGGCAACTGGCGGTGA	0	0	0	0	0	0	0	0	gene54	STM14_RS00840	STM14_0064	NA	0	Genic	WP_000444828.1	oxalacetate decarboxylase subunit beta	FALSE	FALSE	FALSE	FALSE	FALSE	FALSE	TRUE
NC_016856.1	64632	GGAAAGCCTGCTGGCGCACCACGACGCCGGGCAACTGGCGG	1	0	0	0	1	0	0	0	gene54	STM14_RS00840	STM14_0064	NA	0	Genic	WP_000444828.1	oxalacetate decarboxylase subunit beta	FALSE	FALSE	FALSE	FALSE	FALSE	FALSE	TRUE
NC_016856.1	64635	GCTGGAAAGCCTGCTGGCGCACCACGACGCCGGGCAACTGG	0	0	0	0	0	0	0	0	gene54	STM14_RS00840	STM14_0064	NA	0	Genic	WP_000444828.1	oxalacetate decarboxylase subunit beta	FALSE	FALSE	FALSE	FALSE	FALSE	FALSE	TRUE
NC_016856.1	64648	TGGCGCTGACCGCGCTGGAAAGCCTGCTGGCGCACCACGAC	0	0	0	0	0	0	0	0	gene54	STM14_RS00840	STM14_0064	NA	0	Genic	WP_000444828.1	oxalacetate decarboxylase subunit beta	FALSE	FALSE	FALSE	FALSE	FALSE	FALSE	TRUE
NC_016856.1	64649	ATGGCGCTGACCGCGCTGGAAAGCCTGCTGGCGCACCACGA	0	0	0	0	0	0	0	0	gene54	STM14_RS00840	STM14_0064	NA	0	Genic	WP_000444828.1	oxalacetate decarboxylase subunit beta	FALSE	FALSE	FALSE	FALSE	FALSE	FALSE	TRUE
NC_016856.1	64650	TATGGCGCTGACCGCGCTGGAAAGCCTGCTGGCGCACCACG	0	0	0	0	0	0	0	0	gene54	STM14_RS00840	STM14_0064	NA	0	Genic	WP_000444828.1	oxalacetate decarboxylase subunit beta	FALSE	FALSE	FALSE	FALSE	FALSE	FALSE	TRUE
NC_016856.1	64686	CTTCGGCGGGCTGCTCTCCAACATCCCGGAAGCGGGTATGG	0	0	0	0	0	0	0	0	gene54	STM14_RS00840	STM14_0064	NA	0	Genic	WP_000444828.1	oxalacetate decarboxylase subunit beta	FALSE	FALSE	FALSE	FALSE	FALSE	FALSE	TRUE
NC_016856.1	64705	GTTGGAGAGCAGCCCGCCGAAGCCAATTGGCAGCAGCAGTA	0	0	0	0	0	0	0	0	gene54	STM14_RS00840	STM14_0064	NA	0	Genic	WP_000444828.1	oxalacetate decarboxylase subunit beta	FALSE	FALSE	FALSE	FALSE	FALSE	FALSE	TRUE
NC_016856.1	64709	GAGAGCAGCCCGCCGAAGCCAATTGGCAGCAGCAGTAACGG	1	0	0	0	0	0	0	0	gene54	STM14_RS00840	STM14_0064	NA	0	Genic	WP_000444828.1	oxalacetate decarboxylase subunit beta	FALSE	FALSE	FALSE	FALSE	FALSE	FALSE	TRUE
NC_016856.1	64710	AGAGCAGCCCGCCGAAGCCAATTGGCAGCAGCAGTAACGGC	0	1	1	0	1	0	0	1	gene54	STM14_RS00840	STM14_0064	NA	0	Genic	WP_000444828.1	oxalacetate decarboxylase subunit beta	FALSE	FALSE	FALSE	FALSE	FALSE	FALSE	TRUE
NC_016856.1	64711	AGCCGTTACTGCTGCTGCCAATTGGCTTCGGCGGGCTGCTC	0	0	0	0	0	0	0	0	gene54	STM14_RS00840	STM14_0064	NA	0	Genic	WP_000444828.1	oxalacetate decarboxylase subunit beta	FALSE	FALSE	FALSE	FALSE	FALSE	FALSE	TRUE
NC_016856.1	64719	CGCCGAAGCCAATTGGCAGCAGCAGTAACGGCTCGAACTTC	0	0	1	0	0	0	0	0	gene54	STM14_RS00840	STM14_0064	NA	0	Genic	WP_000444828.1	oxalacetate decarboxylase subunit beta	FALSE	FALSE	FALSE	FALSE	FALSE	FALSE	TRUE
NC_016856.1	64725	AGCCAATTGGCAGCAGCAGTAACGGCTCGAACTTCTTCGCA	0	0	1	0	0	0	0	0	gene54	STM14_RS00840	STM14_0064	NA	0	Genic	WP_000444828.1	oxalacetate decarboxylase subunit beta	FALSE	FALSE	FALSE	FALSE	FALSE	FALSE	TRUE
NC_016856.1	64726	GCCAATTGGCAGCAGCAGTAACGGCTCGAACTTCTTCGCAA	0	0	0	0	0	0	0	0	gene54	STM14_RS00840	STM14_0064	NA	0	Genic	WP_000444828.1	oxalacetate decarboxylase subunit beta	FALSE	FALSE	FALSE	FALSE	FALSE	FALSE	TRUE
NC_016856.1	64735	CAGCAGCAGTAACGGCTCGAACTTCTTCGCAATCGCCAGCC	0	0	0	0	0	0	0	0	gene54	STM14_RS00840	STM14_0064	NA	0	Genic	WP_000444828.1	oxalacetate decarboxylase subunit beta	FALSE	FALSE	FALSE	FALSE	FALSE	FALSE	TRUE
NC_016856.1	64737	GTGGCTGGCGATTGCGAAGAAGTTCGAGCCGTTACTGCTGC	0	0	0	0	0	0	0	0	gene54	STM14_RS00840	STM14_0064	NA	0	Genic	WP_000444828.1	oxalacetate decarboxylase subunit beta	FALSE	FALSE	FALSE	FALSE	FALSE	FALSE	TRUE
NC_016856.1	64747	TGCTGCTGCTGTGGCTGGCGATTGCGAAGAAGTTCGAGCCG	1	0	0	0	0	0	0	0	gene54	STM14_RS00840	STM14_0064	NA	0	Genic	WP_000444828.1	oxalacetate decarboxylase subunit beta	FALSE	FALSE	FALSE	FALSE	FALSE	FALSE	TRUE
NC_016856.1	65146	AGGTCAGCGACGGCGGCGATATCAGCCAGCTCACTGCGGCT	0	0	0	0	0	0	0	0	gene55	STM14_RS00845	STM14_0065	oadA	0	Genic	WP_000150420.1	oxaloacetate decarboxylase subunit alpha	FALSE	FALSE	FALSE	FALSE	FALSE	FALSE	TRUE
NC_016856.1	65226	GCAGCCGGTGGCAAAAGCAGAGAAGCCTGCAGCTTCCGGTA	1	1	1	1	1	1	1	1	gene55	STM14_RS00845	STM14_0065	oadA	0	Genic	WP_000150420.1	oxaloacetate decarboxylase subunit alpha	FALSE	TRUE	FALSE	FALSE	FALSE	FALSE	FALSE
NC_016856.1	65326	TTTGAGGCCAATCTGCGGGAACAGCGCCACGGTGAGCACGT	0	0	0	0	0	0	0	0	gene55	STM14_RS00845	STM14_0065	oadA	0	Genic	WP_000150420.1	oxaloacetate decarboxylase subunit alpha	FALSE	FALSE	FALSE	FALSE	FALSE	FALSE	TRUE
NC_016856.1	65338	ACGCCATTGACGACGTGCTCACCGTGGCGCTGTTCCCGCAG	0	0	0	0	0	0	0	0	gene55	STM14_RS00845	STM14_0065	oadA	0	Genic	WP_000150420.1	oxaloacetate decarboxylase subunit alpha	FALSE	FALSE	FALSE	FALSE	FALSE	FALSE	TRUE
NC_016856.1	65360	AAGGGCATTACTCTGGCGGGAAACGCCATTGACGACGTGCT	0	0	0	0	0	0	0	0	gene55	STM14_RS00845	STM14_0065	oadA	0	Genic	WP_000150420.1	oxaloacetate decarboxylase subunit alpha	FALSE	FALSE	FALSE	FALSE	FALSE	FALSE	TRUE
NC_016856.1	65369	TCAATGGCGTTTCCCGCCAGAGTAATGCCCTTCTCCTGCGC	1	1	1	1	1	1	1	1	gene55	STM14_RS00845	STM14_0065	oadA	0	Genic	WP_000150420.1	oxaloacetate decarboxylase subunit alpha	FALSE	TRUE	FALSE	FALSE	FALSE	FALSE	FALSE
NC_016856.1	65589	CGGCACCCAGGCGGTGCTCAACGTGCTGACGGGCGAACGCT	0	0	0	0	0	0	0	0	gene55	STM14_RS00845	STM14_0065	oadA	0	Genic	WP_000150420.1	oxaloacetate decarboxylase subunit alpha	FALSE	FALSE	FALSE	FALSE	FALSE	FALSE	TRUE
NC_016856.1	65685	CGCGGCGGACAAACTCGACCAGGTGCTGGCGGAAATCCCCC	0	0	0	0	1	0	0	0	gene55	STM14_RS00845	STM14_0065	oadA	0	Genic	WP_000150420.1	oxaloacetate decarboxylase subunit alpha	FALSE	FALSE	FALSE	FALSE	FALSE	FALSE	TRUE
NC_016856.1	65733	ACCGGGCGGGATGCTGACCAACCTGGAAAGCCAGCTGAAGC	0	0	0	0	0	0	0	0	gene55	STM14_RS00845	STM14_0065	oadA	0	Genic	WP_000150420.1	oxaloacetate decarboxylase subunit alpha	FALSE	FALSE	FALSE	FALSE	FALSE	FALSE	TRUE
NC_016856.1	65757	CAGCCGCATTCTGGTGGCGCAGGTACCGGGCGGGATGCTGA	0	0	0	0	0	0	0	0	gene55	STM14_RS00845	STM14_0065	oadA	0	Genic	WP_000150420.1	oxaloacetate decarboxylase subunit alpha	FALSE	FALSE	FALSE	FALSE	FALSE	FALSE	TRUE
NC_016856.1	66435	TTTTGGGCATGGCTTTTTTGAGTTCGCGCAGGCGCAGCCAC	0	0	0	0	0	0	0	0	gene55	STM14_RS00845	STM14_0065	oadA	0	Genic	WP_000150420.1	oxaloacetate decarboxylase subunit alpha	FALSE	FALSE	FALSE	FALSE	FALSE	FALSE	TRUE
NC_016856.1	66471	GCCACGGGTCTTCGCCGAGAAAGCGGATACAGGCGTCAAAG	0	0	0	0	0	0	0	0	gene55	STM14_RS00845	STM14_0065	oadA	0	Genic	WP_000150420.1	oxaloacetate decarboxylase subunit alpha	FALSE	FALSE	FALSE	FALSE	FALSE	FALSE	TRUE
NC_016856.1	66490	AAAGCGGATACAGGCGTCAAAGGTGGCGCCGCCCCAGCACT	0	0	0	0	0	0	0	0	gene55	STM14_RS00845	STM14_0065	oadA	0	Genic	WP_000150420.1	oxaloacetate decarboxylase subunit alpha	FALSE	FALSE	FALSE	FALSE	FALSE	FALSE	TRUE
NC_016856.1	66590	CGCAGGCGGGTGGCGAACAGAGACTGGTGGGCGTCACGCAG	1	1	1	1	1	1	1	1	gene55	STM14_RS00845	STM14_0065	oadA	0	Genic	WP_000150420.1	oxaloacetate decarboxylase subunit alpha	FALSE	TRUE	FALSE	FALSE	FALSE	FALSE	FALSE
NC_016856.1	66640	GGTAATGGCAATGGTCATGGATCCCTCCGGGAAATTAAACG	1	1	1	1	0	0	0	0	gene55	STM14_RS00845	STM14_0065	oadA	3	Upstream	WP_000150420.1	oxaloacetate decarboxylase subunit alpha	FALSE	FALSE	FALSE	FALSE	TRUE	FALSE	FALSE
NC_016856.1	66641	ACGTTTAATTTCCCGGAGGGATCCATGACCATTGCCATTAC	1	1	1	1	0	0	0	0	gene55	STM14_RS00845	STM14_0065	oadA	4	Upstream	WP_000150420.1	oxaloacetate decarboxylase subunit alpha	FALSE	FALSE	FALSE	FALSE	TRUE	FALSE	FALSE
NC_016856.1	66990	AAAGTAGAGGCCAAAGCCAGAGGTGGCCAAGGGAAATCCAC	1	1	1	1	1	1	1	1	gene57	STM14_RS00855	STM14_0067	citN	62	Downstream	WP_000183602.1	citrate:sodium symporter	FALSE	TRUE	FALSE	FALSE	FALSE	FALSE	FALSE
NC_016856.1	67019	CGGTGTCTTGGCAGCAAACGACCTGGAGAAAAGTAGAGGCC	1	1	1	1	1	1	1	1	gene57	STM14_RS00855	STM14_0067	citN	33	Downstream	WP_000183602.1	citrate:sodium symporter	FALSE	FALSE	FALSE	FALSE	FALSE	FALSE	TRUE
NC_016856.1	67137	AAATTTGTGCATATGAAATGAGGTTCATACGGTTACAGGCG	0	0	0	0	0	0	0	0	gene57	STM14_RS00855	STM14_0067	citN	0	Genic	WP_000183602.1	citrate:sodium symporter	FALSE	FALSE	FALSE	FALSE	FALSE	FALSE	TRUE
NC_016856.1	67172	CAGGCGGAGAGCACTTCCAGATCGCCGGAGCCGCCGCGGTT	1	1	1	1	0	0	0	0	gene57	STM14_RS00855	STM14_0067	citN	0	Genic	WP_000183602.1	citrate:sodium symporter	FALSE	FALSE	FALSE	FALSE	TRUE	FALSE	FALSE
NC_016856.1	67173	CAACCGCGGCGGCTCCGGCGATCTGGAAGTGCTCTCCGCCT	1	1	1	1	0	0	0	0	gene57	STM14_RS00855	STM14_0067	citN	0	Genic	WP_000183602.1	citrate:sodium symporter	FALSE	FALSE	FALSE	FALSE	TRUE	FALSE	FALSE
NC_016856.1	67332	CGAACGTCAGGGCATCGATGATCTCTTGCAGATCGGTGTAG	1	1	1	1	0	0	0	0	gene57	STM14_RS00855	STM14_0067	citN	0	Genic	WP_000183602.1	citrate:sodium symporter	FALSE	FALSE	FALSE	FALSE	TRUE	FALSE	FALSE
NC_016856.1	67333	GCTACACCGATCTGCAAGAGATCATCGATGCCCTGACGTTC	1	1	1	1	0	0	0	0	gene57	STM14_RS00855	STM14_0067	citN	0	Genic	WP_000183602.1	citrate:sodium symporter	FALSE	FALSE	FALSE	FALSE	TRUE	FALSE	FALSE
NC_016856.1	67343	GCATCGATGATCTCTTGCAGATCGGTGTAGCAAACACCCAC	1	1	1	1	0	0	0	0	gene57	STM14_RS00855	STM14_0067	citN	0	Genic	WP_000183602.1	citrate:sodium symporter	FALSE	FALSE	FALSE	FALSE	TRUE	FALSE	FALSE
NC_016856.1	67344	TGTGGGTGTTTGCTACACCGATCTGCAAGAGATCATCGATG	1	1	1	1	0	0	0	0	gene57	STM14_RS00855	STM14_0067	citN	0	Genic	WP_000183602.1	citrate:sodium symporter	FALSE	FALSE	FALSE	FALSE	TRUE	FALSE	FALSE
NC_016856.1	67817	GAGTGATAAATTTCAGACAGAGGCACGGCGCCCGCGCCGTT	1	1	1	1	1	1	1	1	gene57	STM14_RS00855	STM14_0067	citN	0	Genic	WP_000183602.1	citrate:sodium symporter	FALSE	TRUE	FALSE	FALSE	FALSE	FALSE	FALSE
NC_016856.1	68007	GCTTACGGTTTACCGACAGGATCGCGCCTGTGATCAACACT	1	1	1	1	0	0	0	0	gene57	STM14_RS00855	STM14_0067	citN	0	Genic	WP_000183602.1	citrate:sodium symporter	FALSE	FALSE	FALSE	FALSE	TRUE	FALSE	FALSE
NC_016856.1	68008	CAGTGTTGATCACAGGCGCGATCCTGTCGGTAAACCGTAAG	1	1	1	1	0	0	0	0	gene57	STM14_RS00855	STM14_0067	citN	0	Genic	WP_000183602.1	citrate:sodium symporter	FALSE	FALSE	FALSE	FALSE	TRUE	FALSE	FALSE
NC_016856.1	68019	CCGACAGGATCGCGCCTGTGATCAACACTGCGATAAACAGG	1	1	1	1	0	0	0	0	gene57	STM14_RS00855	STM14_0067	citN	0	Genic	WP_000183602.1	citrate:sodium symporter	FALSE	FALSE	FALSE	FALSE	TRUE	FALSE	FALSE
NC_016856.1	68020	ACCTGTTTATCGCAGTGTTGATCACAGGCGCGATCCTGTCG	1	1	1	1	0	0	0	0	gene57	STM14_RS00855	STM14_0067	citN	0	Genic	WP_000183602.1	citrate:sodium symporter	FALSE	FALSE	FALSE	FALSE	TRUE	FALSE	FALSE
NC_016856.1	68071	AGAAAGAAATTGATGCGATCAGCAACGTAATGGATAAAAGC	1	1	1	1	1	1	1	1	gene57	STM14_RS00855	STM14_0067	citN	0	Genic	WP_000183602.1	citrate:sodium symporter	FALSE	FALSE	FALSE	FALSE	FALSE	TRUE	FALSE
NC_016856.1	68073	TTTTATCCATTACGTTGCTGATCGCATCAATTTCTTTCTGC	1	1	1	1	0	0	0	0	gene57	STM14_RS00855	STM14_0067	citN	0	Genic	WP_000183602.1	citrate:sodium symporter	FALSE	FALSE	FALSE	FALSE	TRUE	FALSE	FALSE
NC_016856.1	68074	CGCAGAAAGAAATTGATGCGATCAGCAACGTAATGGATAAA	1	1	1	1	0	0	0	0	gene57	STM14_RS00855	STM14_0067	citN	0	Genic	WP_000183602.1	citrate:sodium symporter	FALSE	FALSE	FALSE	FALSE	TRUE	FALSE	FALSE
NC_016856.1	68172	CGCCAATATATTTATTGAAGATCGGTAAACGTTTGCCGATT	1	1	1	1	0	0	0	0	gene57	STM14_RS00855	STM14_0067	citN	0	Genic	WP_000183602.1	citrate:sodium symporter	FALSE	FALSE	FALSE	FALSE	TRUE	FALSE	FALSE
NC_016856.1	68173	AAATCGGCAAACGTTTACCGATCTTCAATAAATATATTGGC	1	1	1	1	0	0	0	0	gene57	STM14_RS00855	STM14_0067	citN	0	Genic	WP_000183602.1	citrate:sodium symporter	FALSE	FALSE	FALSE	FALSE	TRUE	FALSE	FALSE
NC_016856.1	68270	GGTATAGCATTATAAAAATGAGAAAGTAATAAAGTAATTAA	0	0	0	0	0	0	0	0	gene57	STM14_RS00855	STM14_0067	citN	0	Genic	WP_000183602.1	citrate:sodium symporter	FALSE	FALSE	FALSE	FALSE	FALSE	FALSE	TRUE
NC_016856.1	68518	TTATTTCCTTAATTAACCAGAGTTAATAAAAATAATTAAAT	1	1	1	1	1	1	1	1	gene58	STM14_RS00860	STM14_0069	citC	119	Upstream	WP_001181453.1	[citrate (pro-3S)-lyase] ligase	FALSE	TRUE	FALSE	FALSE	FALSE	FALSE	FALSE
NC_016856.1	68804	TTCAGTACGCTCCCGGCCAGAGAACCGCACCCGACTATCTC	1	1	1	1	1	1	1	1	gene58	STM14_RS00860	STM14_0069	citC	0	Genic	WP_001181453.1	[citrate (pro-3S)-lyase] ligase	FALSE	TRUE	FALSE	FALSE	FALSE	FALSE	FALSE
NC_016856.1	68829	CCGGGAGCGTACTGAAATGCATCGCCGTTTCCCCGGTTTTA	0	0	0	0	0	0	0	0	gene58	STM14_RS00860	STM14_0069	citC	0	Genic	WP_001181453.1	[citrate (pro-3S)-lyase] ligase	TRUE	FALSE	FALSE	FALSE	FALSE	FALSE	FALSE
NC_016856.1	69084	ATCGTCAACCGGGAAAAACGATCGGCGCCATCGTCATGAAC	1	1	1	1	0	0	0	0	gene58	STM14_RS00860	STM14_0069	citC	0	Genic	WP_001181453.1	[citrate (pro-3S)-lyase] ligase	FALSE	FALSE	FALSE	FALSE	TRUE	FALSE	FALSE
NC_016856.1	69085	CGTTCATGACGATGGCGCCGATCGTTTTTCCCGGTTGACGA	1	1	1	1	0	0	0	0	gene58	STM14_RS00860	STM14_0069	citC	0	Genic	WP_001181453.1	[citrate (pro-3S)-lyase] ligase	FALSE	FALSE	FALSE	FALSE	TRUE	FALSE	FALSE
NC_016856.1	69229	CCGCGATTCCTTGTTCGATCAGCGCCCAACGGTCGGTATAG	1	1	1	1	1	1	1	1	gene58	STM14_RS00860	STM14_0069	citC	0	Genic	WP_001181453.1	[citrate (pro-3S)-lyase] ligase	FALSE	FALSE	FALSE	FALSE	FALSE	TRUE	FALSE
NC_016856.1	69231	ATACCGACCGTTGGGCGCTGATCGAACAAGGAATCGCGGGC	1	1	1	1	0	0	0	0	gene58	STM14_RS00860	STM14_0069	citC	0	Genic	WP_001181453.1	[citrate (pro-3S)-lyase] ligase	FALSE	FALSE	FALSE	FALSE	TRUE	FALSE	FALSE
NC_016856.1	69232	TGCCCGCGATTCCTTGTTCGATCAGCGCCCAACGGTCGGTA	1	1	1	1	0	0	0	0	gene58	STM14_RS00860	STM14_0069	citC	0	Genic	WP_001181453.1	[citrate (pro-3S)-lyase] ligase	FALSE	FALSE	FALSE	FALSE	TRUE	FALSE	FALSE
NC_016856.1	69291	ATTCCGGCTCCGCTTATATGATCTCGCGTGCGACGTTTCCC	1	1	1	1	0	0	0	0	gene58	STM14_RS00860	STM14_0069	citC	0	Genic	WP_001181453.1	[citrate (pro-3S)-lyase] ligase	FALSE	FALSE	FALSE	FALSE	TRUE	FALSE	FALSE
NC_016856.1	69292	CGGGAAACGTCGCACGCGAGATCATATAAGCGGAGCCGGAA	1	1	1	1	0	0	0	0	gene58	STM14_RS00860	STM14_0069	citC	0	Genic	WP_001181453.1	[citrate (pro-3S)-lyase] ligase	FALSE	FALSE	FALSE	FALSE	TRUE	FALSE	FALSE
NC_016856.1	69360	TGGACGACTGCCATTGCCAGATCGATCTGCAACTCTTCCGT	1	1	1	1	0	0	0	0	gene58	STM14_RS00860	STM14_0069	citC	0	Genic	WP_001181453.1	[citrate (pro-3S)-lyase] ligase	FALSE	FALSE	FALSE	FALSE	TRUE	FALSE	FALSE
NC_016856.1	69361	CACGGAAGAGTTGCAGATCGATCTGGCAATGGCAGTCGTCC	1	1	1	1	0	0	0	0	gene58	STM14_RS00860	STM14_0069	citC	0	Genic	WP_001181453.1	[citrate (pro-3S)-lyase] ligase	FALSE	FALSE	FALSE	FALSE	TRUE	FALSE	FALSE
NC_016856.1	69364	CGACTGCCATTGCCAGATCGATCTGCAACTCTTCCGTGAAC	1	1	1	1	0	0	0	0	gene58	STM14_RS00860	STM14_0069	citC	0	Genic	WP_001181453.1	[citrate (pro-3S)-lyase] ligase	FALSE	FALSE	FALSE	FALSE	TRUE	FALSE	FALSE
NC_016856.1	69365	TGTTCACGGAAGAGTTGCAGATCGATCTGGCAATGGCAGTC	1	1	1	1	0	0	0	0	gene58	STM14_RS00860	STM14_0069	citC	0	Genic	WP_001181453.1	[citrate (pro-3S)-lyase] ligase	FALSE	FALSE	FALSE	FALSE	TRUE	FALSE	FALSE
NC_016856.1	69443	TGGTTATAGGCACAGGTCAGAGGACAAAACGGTTCACTGCC	1	1	1	1	1	1	1	1	gene58	STM14_RS00860	STM14_0069	citC	0	Genic	WP_001181453.1	[citrate (pro-3S)-lyase] ligase	FALSE	TRUE	FALSE	FALSE	FALSE	FALSE	FALSE
NC_016856.1	69487	AATGCACGACATTTTGCACGATCCGAAGCGTAGCGGCCCGG	1	1	1	1	0	0	0	0	gene58	STM14_RS00860	STM14_0069	citC	0	Genic	WP_001181453.1	[citrate (pro-3S)-lyase] ligase	FALSE	FALSE	FALSE	FALSE	TRUE	FALSE	FALSE
NC_016856.1	69488	ACCGGGCCGCTACGCTTCGGATCGTGCAAAATGTCGTGCAT	1	1	1	1	0	0	0	0	gene58	STM14_RS00860	STM14_0069	citC	0	Genic	WP_001181453.1	[citrate (pro-3S)-lyase] ligase	FALSE	FALSE	FALSE	FALSE	TRUE	FALSE	FALSE
NC_016856.1	69756	AGGCACGCTGGAATCCAGCGATGTGATGATCAGGATTGGTC	0	0	0	0	0	0	0	0	gene59	STM14_RS00865	STM14_0070	citD	0	Genic	WP_000691461.1	citrate lyase ACP	FALSE	FALSE	FALSE	FALSE	FALSE	FALSE	TRUE
NC_016856.1	69764	TGGAATCCAGCGATGTGATGATCAGGATTGGTCCATCCAGC	1	1	1	1	0	0	0	0	gene59	STM14_RS00865	STM14_0070	citD	0	Genic	WP_000691461.1	citrate lyase ACP	FALSE	FALSE	FALSE	FALSE	TRUE	FALSE	FALSE
NC_016856.1	69765	CGCTGGATGGACCAATCCTGATCATCACATCGCTGGATTCC	1	1	1	1	0	0	0	0	gene59	STM14_RS00865	STM14_0070	citD	0	Genic	WP_000691461.1	citrate lyase ACP	FALSE	FALSE	FALSE	FALSE	TRUE	FALSE	FALSE
NC_016856.1	69767	AATCCAGCGATGTGATGATCAGGATTGGTCCATCCAGCGAG	1	1	1	1	1	1	1	1	gene59	STM14_RS00865	STM14_0070	citD	0	Genic	WP_000691461.1	citrate lyase ACP	FALSE	FALSE	FALSE	FALSE	FALSE	TRUE	FALSE
NC_016856.1	70024	CGCATTTGCGCCGGGGATAAACAACATACTGCGACGTGGTC	0	0	0	0	0	1	0	0	gene60	STM14_RS00870	STM14_0071	citE	0	Genic	WP_001247803.1	citrate (pro-3S)-lyase subunit beta	FALSE	FALSE	FALSE	FALSE	FALSE	FALSE	TRUE
NC_016856.1	70187	GTTCTATCAGGATGTTGAAAAAGTGGTGCGCATTAATCCAC	0	0	0	0	0	0	0	0	gene60	STM14_RS00870	STM14_0071	citE	0	Genic	WP_001247803.1	citrate (pro-3S)-lyase subunit beta	FALSE	FALSE	FALSE	FALSE	FALSE	FALSE	TRUE
NC_016856.1	70211	GGTGCGCATTAATCCACTGAACACGCCGTTTGGTCTGGCCG	0	0	0	0	0	0	0	0	gene60	STM14_RS00870	STM14_0071	citE	0	Genic	WP_001247803.1	citrate (pro-3S)-lyase subunit beta	FALSE	FALSE	FALSE	FALSE	FALSE	FALSE	TRUE
NC_016856.1	70232	CACGCCGTTTGGTCTGGCCGATCTTGAAGCCGTCGTGCGTG	1	1	1	1	0	0	0	0	gene60	STM14_RS00870	STM14_0071	citE	0	Genic	WP_001247803.1	citrate (pro-3S)-lyase subunit beta	FALSE	FALSE	FALSE	FALSE	TRUE	FALSE	FALSE
NC_016856.1	70233	CCACGCACGACGGCTTCAAGATCGGCCAGACCAAACGGCGT	1	1	1	1	0	0	0	0	gene60	STM14_RS00870	STM14_0071	citE	0	Genic	WP_001247803.1	citrate (pro-3S)-lyase subunit beta	FALSE	FALSE	FALSE	FALSE	TRUE	FALSE	FALSE
NC_016856.1	70330	TGGAAGCGCAGGTCGAACGGATCGAACGTGAATGTGGACGC	1	1	1	1	0	0	0	0	gene60	STM14_RS00870	STM14_0071	citE	0	Genic	WP_001247803.1	citrate (pro-3S)-lyase subunit beta	FALSE	FALSE	FALSE	FALSE	TRUE	FALSE	FALSE
NC_016856.1	70331	CGCGTCCACATTCACGTTCGATCCGTTCGACCTGCGCTTCC	1	1	1	1	0	0	0	0	gene60	STM14_RS00870	STM14_0071	citE	0	Genic	WP_001247803.1	citrate (pro-3S)-lyase subunit beta	FALSE	FALSE	FALSE	FALSE	TRUE	FALSE	FALSE
NC_016856.1	70355	CCATCAGCCTGGTACTGCCGACCTCGCGTCCACATTCACGT	1	0	0	0	0	1	0	0	gene60	STM14_RS00870	STM14_0071	citE	0	Genic	WP_001247803.1	citrate (pro-3S)-lyase subunit beta	FALSE	FALSE	FALSE	FALSE	FALSE	FALSE	TRUE
NC_016856.1	70381	GTACCAGGCTGATGGCGGCGATCGAATCAGCGAAAGGCGTG	1	1	1	1	0	0	0	0	gene60	STM14_RS00870	STM14_0071	citE	0	Genic	WP_001247803.1	citrate (pro-3S)-lyase subunit beta	FALSE	FALSE	FALSE	FALSE	TRUE	FALSE	FALSE
NC_016856.1	70382	CCACGCCTTTCGCTGATTCGATCGCCGCCATCAGCCTGGTA	1	1	1	1	0	0	0	0	gene60	STM14_RS00870	STM14_0071	citE	0	Genic	WP_001247803.1	citrate (pro-3S)-lyase subunit beta	FALSE	FALSE	FALSE	FALSE	TRUE	FALSE	FALSE
NC_016856.1	70386	AGGCTGATGGCGGCGATCGAATCAGCGAAAGGCGTGGTCAA	1	0	0	0	0	1	0	0	gene60	STM14_RS00870	STM14_0071	citE	0	Genic	WP_001247803.1	citrate (pro-3S)-lyase subunit beta	FALSE	FALSE	FALSE	FALSE	FALSE	FALSE	TRUE
NC_016856.1	70387	ATTGACCACGCCTTTCGCTGATTCGATCGCCGCCATCAGCC	0	0	0	0	0	0	0	0	gene60	STM14_RS00870	STM14_0071	citE	0	Genic	WP_001247803.1	citrate (pro-3S)-lyase subunit beta	FALSE	FALSE	FALSE	FALSE	FALSE	FALSE	TRUE
NC_016856.1	70394	GGCGGCGATCGAATCAGCGAAAGGCGTGGTCAATGCCGTCG	0	0	0	0	0	0	0	0	gene60	STM14_RS00870	STM14_0071	citE	0	Genic	WP_001247803.1	citrate (pro-3S)-lyase subunit beta	FALSE	FALSE	FALSE	FALSE	FALSE	FALSE	TRUE
NC_016856.1	70406	ATCAGCGAAAGGCGTGGTCAATGCCGTCGACATCGCCACCT	0	0	0	0	0	0	0	0	gene60	STM14_RS00870	STM14_0071	citE	0	Genic	WP_001247803.1	citrate (pro-3S)-lyase subunit beta	FALSE	FALSE	FALSE	FALSE	FALSE	FALSE	TRUE
NC_016856.1	70415	AGGCGTGGTCAATGCCGTCGACATCGCCACCTCCAGCCCGC	0	0	0	0	0	0	0	0	gene60	STM14_RS00870	STM14_0071	citE	0	Genic	WP_001247803.1	citrate (pro-3S)-lyase subunit beta	FALSE	FALSE	FALSE	FALSE	FALSE	FALSE	TRUE
NC_016856.1	70447	CCAGCCCGCGCATGGTGGCAATTGCGCTGGCGGCATTTGAT	0	0	0	0	0	0	0	0	gene60	STM14_RS00870	STM14_0071	citE	0	Genic	WP_001247803.1	citrate (pro-3S)-lyase subunit beta	FALSE	FALSE	FALSE	FALSE	FALSE	FALSE	TRUE
NC_016856.1	70448	AATCAAATGCCGCCAGCGCAATTGCCACCATGCGCGGGCTG	0	0	0	0	0	0	0	0	gene60	STM14_RS00870	STM14_0071	citE	0	Genic	WP_001247803.1	citrate (pro-3S)-lyase subunit beta	FALSE	FALSE	FALSE	FALSE	FALSE	FALSE	TRUE
NC_016856.1	70449	TAATCAAATGCCGCCAGCGCAATTGCCACCATGCGCGGGCT	0	0	0	0	0	0	0	0	gene60	STM14_RS00870	STM14_0071	citE	0	Genic	WP_001247803.1	citrate (pro-3S)-lyase subunit beta	FALSE	FALSE	FALSE	FALSE	FALSE	FALSE	TRUE
NC_016856.1	71142	GGCGGAAATGGGATTCCGCGATCTGACGCTTGCCTCCAGCT	1	1	1	1	0	0	0	0	gene61	STM14_RS00875	STM14_0072	citF	0	Genic	WP_000665573.1	citrate lyase subunit alpha	FALSE	FALSE	FALSE	FALSE	TRUE	FALSE	FALSE
NC_016856.1	71143	GAGCTGGAGGCAAGCGTCAGATCGCGGAATCCCATTTCCGC	1	1	1	1	0	0	0	0	gene61	STM14_RS00875	STM14_0072	citF	0	Genic	WP_000665573.1	citrate lyase subunit alpha	FALSE	FALSE	FALSE	FALSE	TRUE	FALSE	FALSE
NC_016856.1	71261	GCGGCAAGTTAGGGGAAGAGATCTCCGCTGGCCTGATGGAA	1	1	1	1	0	0	0	0	gene61	STM14_RS00875	STM14_0072	citF	0	Genic	WP_000665573.1	citrate lyase subunit alpha	FALSE	FALSE	FALSE	FALSE	TRUE	FALSE	FALSE
NC_016856.1	71262	TTTCCATCAGGCCAGCGGAGATCTCTTCCCCTAACTTGCCG	1	1	1	1	0	0	0	0	gene61	STM14_RS00875	STM14_0072	citF	0	Genic	WP_000665573.1	citrate lyase subunit alpha	FALSE	FALSE	FALSE	FALSE	TRUE	FALSE	FALSE
NC_016856.1	71294	TGATGGAAAACCCGGTACAGATCCACTCTCACGGCGGCCGC	1	1	1	1	0	0	0	0	gene61	STM14_RS00875	STM14_0072	citF	0	Genic	WP_000665573.1	citrate lyase subunit alpha	FALSE	FALSE	FALSE	FALSE	TRUE	FALSE	FALSE
NC_016856.1	71295	CGCGGCCGCCGTGAGAGTGGATCTGTACCGGGTTTTCCATC	1	1	1	1	0	0	0	0	gene61	STM14_RS00875	STM14_0072	citF	0	Genic	WP_000665573.1	citrate lyase subunit alpha	FALSE	FALSE	FALSE	FALSE	TRUE	FALSE	FALSE
NC_016856.1	71330	GCCGCGTAAAGCTGATTCAGAGCGGTGAGCTGAATATTGAT	1	1	1	1	1	1	1	1	gene61	STM14_RS00875	STM14_0072	citF	0	Genic	WP_000665573.1	citrate lyase subunit alpha	FALSE	TRUE	FALSE	FALSE	FALSE	FALSE	FALSE
NC_016856.1	71529	TCCGGCCAGTATCGCGCAGGATCAGGTTGATTTGATCGTAC	1	1	1	1	0	0	0	0	gene61	STM14_RS00875	STM14_0072	citF	0	Genic	WP_000665573.1	citrate lyase subunit alpha	FALSE	FALSE	FALSE	FALSE	TRUE	FALSE	FALSE
NC_016856.1	71530	TGTACGATCAAATCAACCTGATCCTGCGCGATACTGGCCGG	1	1	1	1	0	0	0	0	gene61	STM14_RS00875	STM14_0072	citF	0	Genic	WP_000665573.1	citrate lyase subunit alpha	FALSE	FALSE	FALSE	FALSE	TRUE	FALSE	FALSE
NC_016856.1	71532	GGCCAGTATCGCGCAGGATCAGGTTGATTTGATCGTACAGG	1	1	1	1	1	1	1	1	gene61	STM14_RS00875	STM14_0072	citF	0	Genic	WP_000665573.1	citrate lyase subunit alpha	FALSE	FALSE	FALSE	FALSE	FALSE	TRUE	FALSE
NC_016856.1	71543	CGCAGGATCAGGTTGATTTGATCGTACAGGTGGACGAAGTA	1	1	1	1	0	0	0	0	gene61	STM14_RS00875	STM14_0072	citF	0	Genic	WP_000665573.1	citrate lyase subunit alpha	FALSE	FALSE	FALSE	FALSE	TRUE	FALSE	FALSE
NC_016856.1	71544	CTACTTCGTCCACCTGTACGATCAAATCAACCTGATCCTGC	1	1	1	1	0	0	0	0	gene61	STM14_RS00875	STM14_0072	citF	0	Genic	WP_000665573.1	citrate lyase subunit alpha	FALSE	FALSE	FALSE	FALSE	TRUE	FALSE	FALSE
NC_016856.1	71568	ACAGGTGGACGAAGTAGGGGATCCGGAAAAAATCACCGCGG	1	1	1	1	0	0	0	0	gene61	STM14_RS00875	STM14_0072	citF	0	Genic	WP_000665573.1	citrate lyase subunit alpha	FALSE	FALSE	FALSE	FALSE	TRUE	FALSE	FALSE
NC_016856.1	71569	CCCGCGGTGATTTTTTCCGGATCCCCTACTTCGTCCACCTG	1	1	1	1	0	0	0	0	gene61	STM14_RS00875	STM14_0072	citF	0	Genic	WP_000665573.1	citrate lyase subunit alpha	FALSE	FALSE	FALSE	FALSE	TRUE	FALSE	FALSE
NC_016856.1	71627	GCAACCCGCGTGAACTGTTGATCGCCCGGCAGGCGGCCAAT	1	1	1	1	0	0	0	0	gene61	STM14_RS00875	STM14_0072	citF	0	Genic	WP_000665573.1	citrate lyase subunit alpha	FALSE	FALSE	FALSE	FALSE	TRUE	FALSE	FALSE
NC_016856.1	71628	CATTGGCCGCCTGCCGGGCGATCAACAGTTCACGCGGGTTG	1	1	1	1	0	0	0	0	gene61	STM14_RS00875	STM14_0072	citF	0	Genic	WP_000665573.1	citrate lyase subunit alpha	FALSE	FALSE	FALSE	FALSE	TRUE	FALSE	FALSE
NC_016856.1	71651	CCCGGCAGGCGGCCAATGTGATCGAACACTCAGGTTATTTT	1	1	1	1	0	0	0	0	gene61	STM14_RS00875	STM14_0072	citF	0	Genic	WP_000665573.1	citrate lyase subunit alpha	FALSE	FALSE	FALSE	FALSE	TRUE	FALSE	FALSE
NC_016856.1	71652	AAAAATAACCTGAGTGTTCGATCACATTGGCCGCCTGCCGG	1	1	1	1	0	0	0	0	gene61	STM14_RS00875	STM14_0072	citF	0	Genic	WP_000665573.1	citrate lyase subunit alpha	FALSE	FALSE	FALSE	FALSE	TRUE	FALSE	FALSE
NC_016856.1	71713	AGGAAACGGGTGACCGCCAGAGAAGCGCCACCGGTGCCGGT	1	1	1	1	1	1	1	1	gene61	STM14_RS00875	STM14_0072	citF	0	Genic	WP_000665573.1	citrate lyase subunit alpha	FALSE	TRUE	FALSE	FALSE	FALSE	FALSE	FALSE
NC_016856.1	71786	CGAGTTTTGGCCTGGGTGGGATCACCGGCACCATGGTGGAT	1	1	1	1	0	0	0	0	gene61	STM14_RS00875	STM14_0072	citF	0	Genic	WP_000665573.1	citrate lyase subunit alpha	FALSE	FALSE	FALSE	FALSE	TRUE	FALSE	FALSE
NC_016856.1	71787	GATCCACCATGGTGCCGGTGATCCCACCCAGGCCAAAACTC	1	1	1	1	0	0	0	0	gene61	STM14_RS00875	STM14_0072	citF	0	Genic	WP_000665573.1	citrate lyase subunit alpha	FALSE	FALSE	FALSE	FALSE	TRUE	FALSE	FALSE
NC_016856.1	71805	GATCACCGGCACCATGGTGGATCTGCATGAGAAAGGGTTGA	1	1	1	1	0	0	0	0	gene61	STM14_RS00875	STM14_0072	citF	0	Genic	WP_000665573.1	citrate lyase subunit alpha	FALSE	FALSE	FALSE	FALSE	TRUE	FALSE	FALSE
NC_016856.1	71806	ATCAACCCTTTCTCATGCAGATCCACCATGGTGCCGGTGAT	1	1	1	1	0	0	0	0	gene61	STM14_RS00875	STM14_0072	citF	0	Genic	WP_000665573.1	citrate lyase subunit alpha	FALSE	FALSE	FALSE	FALSE	TRUE	FALSE	FALSE
NC_016856.1	71825	ATCTGCATGAGAAAGGGTTGATCAAAGCGCTGCTGGATACG	1	1	1	1	0	0	0	0	gene61	STM14_RS00875	STM14_0072	citF	0	Genic	WP_000665573.1	citrate lyase subunit alpha	FALSE	FALSE	FALSE	FALSE	TRUE	FALSE	FALSE
NC_016856.1	71826	GCGTATCCAGCAGCGCTTTGATCAACCCTTTCTCATGCAGA	1	1	1	1	0	0	0	0	gene61	STM14_RS00875	STM14_0072	citF	0	Genic	WP_000665573.1	citrate lyase subunit alpha	FALSE	FALSE	FALSE	FALSE	TRUE	FALSE	FALSE
NC_016856.1	72081	CGATACGGCAGCAGGGGCCGATCTCACCATTATTACCGCAC	1	1	1	1	0	0	0	0	gene61	STM14_RS00875	STM14_0072	citF	0	Genic	WP_000665573.1	citrate lyase subunit alpha	FALSE	FALSE	FALSE	FALSE	TRUE	FALSE	FALSE
NC_016856.1	72082	GGTGCGGTAATAATGGTGAGATCGGCCCCTGCTGCCGTATC	1	1	1	1	0	0	0	0	gene61	STM14_RS00875	STM14_0072	citF	0	Genic	WP_000665573.1	citrate lyase subunit alpha	FALSE	FALSE	FALSE	FALSE	TRUE	FALSE	FALSE
NC_016856.1	72222	GGTGAACCCCGCGCGTCAGGATCTGCTTGATAACCTGCGTG	1	1	1	1	0	0	0	0	gene61	STM14_RS00875	STM14_0072	citF	0	Genic	WP_000665573.1	citrate lyase subunit alpha	FALSE	FALSE	FALSE	FALSE	TRUE	FALSE	FALSE
NC_016856.1	72223	GCACGCAGGTTATCAAGCAGATCCTGACGCGCGGGGTTCAC	1	1	1	1	0	0	0	0	gene61	STM14_RS00875	STM14_0072	citF	0	Genic	WP_000665573.1	citrate lyase subunit alpha	FALSE	FALSE	FALSE	FALSE	TRUE	FALSE	FALSE
NC_016856.1	72330	GCAGCCGATTGAGTTTACCGATCGGGTGGTGGCTGTGGTGC	1	1	1	1	0	0	0	0	gene61	STM14_RS00875	STM14_0072	citF	0	Genic	WP_000665573.1	citrate lyase subunit alpha	FALSE	FALSE	FALSE	FALSE	TRUE	FALSE	FALSE
NC_016856.1	72331	CGCACCACAGCCACCACCCGATCGGTAAACTCAATCGGCTG	1	1	1	1	0	0	0	0	gene61	STM14_RS00875	STM14_0072	citF	0	Genic	WP_000665573.1	citrate lyase subunit alpha	FALSE	FALSE	FALSE	FALSE	TRUE	FALSE	FALSE
NC_016856.1	72390	GTGCCCTTCATCAGCCTTTAACCTGGCGAATCACGTCAATC	0	0	0	0	0	0	0	0	gene61	STM14_RS00875	STM14_0072	citF	0	Genic	WP_000665573.1	citrate lyase subunit alpha	FALSE	FALSE	FALSE	FALSE	FALSE	FALSE	TRUE
NC_016856.1	72470	GATGCTACAAGCGCGCGATAAACGTGCCGCCAGGCAGCGTC	0	0	0	0	0	0	0	0	gene62	STM14_RS00880	STM14_0073	citX	0	Genic	WP_000679040.1	citrate lyase holo-[acyl-carrier protein] synthase	FALSE	FALSE	FALSE	FALSE	FALSE	FALSE	TRUE
NC_016856.1	72860	GATGCTTGCCCCGGGCACAGAGATGAGCATCCTGCTGGCAT	1	1	1	1	1	1	1	1	gene62	STM14_RS00880	STM14_0073	citX	0	Genic	WP_000679040.1	citrate lyase holo-[acyl-carrier protein] synthase	FALSE	TRUE	FALSE	FALSE	FALSE	FALSE	FALSE
NC_016856.1	73092	GGGAGCGCATAGGGATATGGATCTGGCGGCATTTGAACGTA	1	1	1	1	0	0	0	0	gene63	STM14_RS00885	STM14_0074	citG	0	Genic	WP_001103238.1	triphosphoribosyl-dephospho-CoA synthase	FALSE	FALSE	FALSE	FALSE	TRUE	FALSE	FALSE
NC_016856.1	73093	CTACGTTCAAATGCCGCCAGATCCATATCCCTATGCGCTCC	1	1	1	1	0	0	0	0	gene63	STM14_RS00885	STM14_0074	citG	0	Genic	WP_001103238.1	triphosphoribosyl-dephospho-CoA synthase	FALSE	FALSE	FALSE	FALSE	TRUE	FALSE	FALSE
NC_016856.1	73976	ATTGCGTAAACCGTTTTCAGAGTAACCAGCGCGCCCGGAGG	1	1	1	1	1	1	1	1	gene64	STM14_RS00890	STM14_0075	dapB	41	Upstream	WP_000544031.1	4-hydroxy-tetrahydrodipicolinate reductase	FALSE	TRUE	FALSE	FALSE	FALSE	FALSE	FALSE
NC_016856.1	74018	CGCGGATTTGTGCTTCATGCATAGCTATTCTCTTTTGTAAA	1	1	1	1	1	1	1	1	gene64	STM14_RS00890	STM14_0075	dapB	0	Genic	WP_000544031.1	4-hydroxy-tetrahydrodipicolinate reductase	TRUE	FALSE	FALSE	FALSE	FALSE	FALSE	FALSE
NC_016856.1	74021	ACAAAAGAGAATAGCTATGCATGAAGCACAAATCCGCGTCG	1	1	1	1	0	1	1	1	gene64	STM14_RS00890	STM14_0075	dapB	0	Genic	WP_000544031.1	4-hydroxy-tetrahydrodipicolinate reductase	TRUE	FALSE	FALSE	FALSE	FALSE	FALSE	FALSE
NC_016856.1	74197	GGGCGGGAAAGTCCGGCGTGATCGTTCAAAGCAGCCTTGAG	1	1	1	1	0	0	0	0	gene64	STM14_RS00890	STM14_0075	dapB	0	Genic	WP_000544031.1	4-hydroxy-tetrahydrodipicolinate reductase	FALSE	FALSE	FALSE	FALSE	TRUE	FALSE	FALSE
NC_016856.1	74198	CCTCAAGGCTGCTTTGAACGATCACGCCGGACTTTCCCGCC	1	1	1	1	0	0	0	0	gene64	STM14_RS00890	STM14_0075	dapB	0	Genic	WP_000544031.1	4-hydroxy-tetrahydrodipicolinate reductase	FALSE	FALSE	FALSE	FALSE	TRUE	FALSE	FALSE
NC_016856.1	74349	GGCTTTGACGACGCCGGTAAACAAGCCATTCGCGAGGCGTC	0	0	0	0	0	0	0	0	gene64	STM14_RS00890	STM14_0075	dapB	0	Genic	WP_000544031.1	4-hydroxy-tetrahydrodipicolinate reductase	FALSE	FALSE	FALSE	FALSE	FALSE	FALSE	TRUE
NC_016856.1	74373	GCCATTCGCGAGGCGTCACAAGAGATTGCGATCGTTTTCGC	0	0	0	0	0	0	0	0	gene64	STM14_RS00890	STM14_0075	dapB	0	Genic	WP_000544031.1	4-hydroxy-tetrahydrodipicolinate reductase	FALSE	FALSE	FALSE	FALSE	FALSE	FALSE	TRUE
NC_016856.1	74375	CATTCGCGAGGCGTCACAAGAGATTGCGATCGTTTTCGCCG	0	0	0	0	0	0	0	0	gene64	STM14_RS00890	STM14_0075	dapB	0	Genic	WP_000544031.1	4-hydroxy-tetrahydrodipicolinate reductase	FALSE	FALSE	FALSE	FALSE	FALSE	FALSE	TRUE
NC_016856.1	74383	AGGCGTCACAAGAGATTGCGATCGTTTTCGCCGCAAACTTT	1	1	1	1	0	0	0	0	gene64	STM14_RS00890	STM14_0075	dapB	0	Genic	WP_000544031.1	4-hydroxy-tetrahydrodipicolinate reductase	FALSE	FALSE	FALSE	FALSE	TRUE	FALSE	FALSE
NC_016856.1	74384	TAAAGTTTGCGGCGAAAACGATCGCAATCTCTTGTGACGCC	1	1	1	1	0	0	0	0	gene64	STM14_RS00890	STM14_0075	dapB	0	Genic	WP_000544031.1	4-hydroxy-tetrahydrodipicolinate reductase	FALSE	FALSE	FALSE	FALSE	TRUE	FALSE	FALSE
NC_016856.1	74429	CGGCGTTAACGTCATGCTCAAGCTGCTGGAGAAAGCCGCGA	0	0	1	0	0	0	0	0	gene64	STM14_RS00890	STM14_0075	dapB	0	Genic	WP_000544031.1	4-hydroxy-tetrahydrodipicolinate reductase	FALSE	FALSE	FALSE	FALSE	FALSE	FALSE	TRUE
NC_016856.1	74438	CGTCATGCTCAAGCTGCTGGAGAAAGCCGCGAAGGTAATGG	0	0	0	0	0	0	0	1	gene64	STM14_RS00890	STM14_0075	dapB	0	Genic	WP_000544031.1	4-hydroxy-tetrahydrodipicolinate reductase	FALSE	FALSE	FALSE	FALSE	FALSE	FALSE	TRUE
NC_016856.1	74441	CATGCTCAAGCTGCTGGAGAAAGCCGCGAAGGTAATGGGCG	0	0	0	0	0	0	0	1	gene64	STM14_RS00890	STM14_0075	dapB	0	Genic	WP_000544031.1	4-hydroxy-tetrahydrodipicolinate reductase	FALSE	FALSE	FALSE	FALSE	FALSE	FALSE	TRUE
NC_016856.1	74442	ATGCTCAAGCTGCTGGAGAAAGCCGCGAAGGTAATGGGCGA	0	0	0	0	0	0	0	0	gene64	STM14_RS00890	STM14_0075	dapB	0	Genic	WP_000544031.1	4-hydroxy-tetrahydrodipicolinate reductase	FALSE	FALSE	FALSE	FALSE	FALSE	FALSE	TRUE
NC_016856.1	74455	TGGAGAAAGCCGCGAAGGTAATGGGCGACTATAGCGATATT	0	0	0	0	0	0	0	1	gene64	STM14_RS00890	STM14_0075	dapB	0	Genic	WP_000544031.1	4-hydroxy-tetrahydrodipicolinate reductase	FALSE	FALSE	FALSE	FALSE	FALSE	FALSE	TRUE
NC_016856.1	74479	GCGACTATAGCGATATTGAAATTATTGAAGCGCACCACCGC	0	0	0	0	0	0	0	0	gene64	STM14_RS00890	STM14_0075	dapB	0	Genic	WP_000544031.1	4-hydroxy-tetrahydrodipicolinate reductase	FALSE	FALSE	FALSE	FALSE	FALSE	FALSE	TRUE
NC_016856.1	74763	TTTGCAAATGGCGCGTTGCGATCGGCGTTATGGCTAAAAAC	1	1	1	1	0	0	0	0	gene64	STM14_RS00890	STM14_0075	dapB	0	Genic	WP_000544031.1	4-hydroxy-tetrahydrodipicolinate reductase	FALSE	FALSE	FALSE	FALSE	TRUE	FALSE	FALSE
NC_016856.1	74764	CGTTTTTAGCCATAACGCCGATCGCAACGCGCCATTTGCAA	1	1	1	1	0	0	0	0	gene64	STM14_RS00890	STM14_0075	dapB	0	Genic	WP_000544031.1	4-hydroxy-tetrahydrodipicolinate reductase	FALSE	FALSE	FALSE	FALSE	TRUE	FALSE	FALSE
NC_016856.1	75370	CTTAAAGAAAAAGAAGCTGGATCTTTATATCGCGATTGTAA	1	1	1	1	0	0	0	0	gene65	STM14_RS25810	NA	NA	0	Genic			FALSE	FALSE	FALSE	FALSE	TRUE	FALSE	FALSE
NC_016856.1	75371	ATTACAATCGCGATATAAAGATCCAGCTTCTTTTTCTTTAA	1	1	1	1	0	0	0	0	gene65	STM14_RS25810	NA	NA	0	Genic			FALSE	FALSE	FALSE	FALSE	TRUE	FALSE	FALSE
NC_016856.1	75512	CGTTAACTTTCTTGATTTTGAATTTTTATGCATTTAATGGC	0	0	0	0	0	0	0	0	gene65	STM14_RS25810	NA	NA	76	Downstream			FALSE	FALSE	FALSE	FALSE	FALSE	FALSE	TRUE
NC_016856.1	75675	TTTCTATCGTAACTTAGTTGATCTTTTTGCCTCTTAAACAG	1	1	1	1	0	0	0	0	gene66	STM14_RS00900	STM14_0077	NA	206	Upstream	WP_000597287.1	carbamoyl-phosphate synthase small subunit	FALSE	FALSE	FALSE	FALSE	TRUE	FALSE	FALSE
NC_016856.1	75676	TCTGTTTAAGAGGCAAAAAGATCAACTAAGTTACGATAGAA	0	0	0	1	0	0	0	0	gene66	STM14_RS00900	STM14_0077	NA	205	Upstream	WP_000597287.1	carbamoyl-phosphate synthase small subunit	FALSE	FALSE	FALSE	FALSE	TRUE	FALSE	FALSE
NC_016856.1	75868	TTAATCAAAACACCCTCCAGAGAATATTCACTCACTTTATT	1	1	1	1	1	1	1	1	gene66	STM14_RS00900	STM14_0077	NA	13	Upstream	WP_000597287.1	carbamoyl-phosphate synthase small subunit	FALSE	TRUE	FALSE	FALSE	FALSE	FALSE	FALSE
NC_016856.1	76012	TGGCGGGAATAGGAAGGATCAGTGAGGATTTCTTGATAACC	1	1	1	1	1	1	1	1	gene66	STM14_RS00900	STM14_0077	NA	0	Genic	WP_000597287.1	carbamoyl-phosphate synthase small subunit	FALSE	FALSE	FALSE	FALSE	FALSE	TRUE	FALSE
NC_016856.1	76014	TTATCAAGAAATCCTCACTGATCCTTCCTATTCCCGCCAAA	1	1	1	1	0	0	0	0	gene66	STM14_RS00900	STM14_0077	NA	0	Genic	WP_000597287.1	carbamoyl-phosphate synthase small subunit	FALSE	FALSE	FALSE	FALSE	TRUE	FALSE	FALSE
NC_016856.1	76015	ATTTGGCGGGAATAGGAAGGATCAGTGAGGATTTCTTGATA	1	1	1	1	0	0	0	0	gene66	STM14_RS00900	STM14_0077	NA	0	Genic	WP_000597287.1	carbamoyl-phosphate synthase small subunit	FALSE	FALSE	FALSE	FALSE	TRUE	FALSE	FALSE
NC_016856.1	76131	GCAAGGTTTAGTGATTCGCGATCTGCCGTTGATTGCCAGCA	1	1	1	1	0	0	0	0	gene66	STM14_RS00900	STM14_0077	NA	0	Genic	WP_000597287.1	carbamoyl-phosphate synthase small subunit	FALSE	FALSE	FALSE	FALSE	TRUE	FALSE	FALSE
NC_016856.1	76132	TTGCTGGCAATCAACGGCAGATCGCGAATCACTAAACCTTG	1	1	1	1	0	0	0	0	gene66	STM14_RS00900	STM14_0077	NA	0	Genic	WP_000597287.1	carbamoyl-phosphate synthase small subunit	FALSE	FALSE	FALSE	FALSE	TRUE	FALSE	FALSE
NC_016856.1	76350	TCCTGGACTTAACGGTATGGATCTGGCGAAAGAAGTGACCA	1	1	1	1	0	0	0	0	gene66	STM14_RS00900	STM14_0077	NA	0	Genic	WP_000597287.1	carbamoyl-phosphate synthase small subunit	FALSE	FALSE	FALSE	FALSE	TRUE	FALSE	FALSE
NC_016856.1	76351	GTGGTCACTTCTTTCGCCAGATCCATACCGTTAAGTCCAGG	1	1	1	1	0	0	0	0	gene66	STM14_RS00900	STM14_0077	NA	0	Genic	WP_000597287.1	carbamoyl-phosphate synthase small subunit	FALSE	FALSE	FALSE	FALSE	TRUE	FALSE	FALSE
NC_016856.1	76512	CATCCTGCGTATGCTGGTGGATCGCGGCTGCCGCCTGACGG	1	1	1	1	0	0	0	0	gene66	STM14_RS00900	STM14_0077	NA	0	Genic	WP_000597287.1	carbamoyl-phosphate synthase small subunit	FALSE	FALSE	FALSE	FALSE	TRUE	FALSE	FALSE
NC_016856.1	76513	ACCGTCAGGCGGCAGCCGCGATCCACCAGCATACGCAGGAT	1	1	1	1	0	0	0	0	gene66	STM14_RS00900	STM14_0077	NA	0	Genic	WP_000597287.1	carbamoyl-phosphate synthase small subunit	FALSE	FALSE	FALSE	FALSE	TRUE	FALSE	FALSE
NC_016856.1	76550	TTTCAGCACCTCTTCAGCAGAGGTTTGCGCTGGCACCACCG	1	1	1	1	1	1	1	1	gene66	STM14_RS00900	STM14_0077	NA	0	Genic	WP_000597287.1	carbamoyl-phosphate synthase small subunit	FALSE	TRUE	FALSE	FALSE	FALSE	FALSE	FALSE
NC_016856.1	76626	TGGCGACCCGGCTCCGTGCGACTACGCGATTACTGCTATCC	1	0	1	1	1	1	1	1	gene66	STM14_RS00900	STM14_0077	NA	0	Genic	WP_000597287.1	carbamoyl-phosphate synthase small subunit	FALSE	FALSE	FALSE	FALSE	FALSE	FALSE	TRUE
NC_016856.1	76799	TGGACAGAAACGTGGTAATGATCACCGCGCAGAACCACGGC	1	1	1	1	0	0	0	0	gene66	STM14_RS00900	STM14_0077	NA	0	Genic	WP_000597287.1	carbamoyl-phosphate synthase small subunit	FALSE	FALSE	FALSE	FALSE	TRUE	FALSE	FALSE
NC_016856.1	76800	AGCCGTGGTTCTGCGCGGTGATCATTACCACGTTTCTGTCC	1	1	1	1	0	0	0	0	gene66	STM14_RS00900	STM14_0077	NA	0	Genic	WP_000597287.1	carbamoyl-phosphate synthase small subunit	FALSE	FALSE	FALSE	FALSE	TRUE	FALSE	FALSE
NC_016856.1	77252	ATGCCACCTACATCGAGCCGATTCACTGGGAAGTGGTGCGC	1	0	1	1	1	1	1	1	gene67	carB	STM14_0078	carB	0	Genic	WP_001126305.1	carbamoyl-phosphate synthase large chain	FALSE	FALSE	FALSE	FALSE	FALSE	FALSE	TRUE
NC_016856.1	77262	CATCGAGCCGATTCACTGGGAAGTGGTGCGCAAAATCATTG	0	0	0	0	0	0	0	0	gene67	carB	STM14_0078	carB	0	Genic	WP_001126305.1	carbamoyl-phosphate synthase large chain	FALSE	FALSE	FALSE	FALSE	FALSE	FALSE	TRUE
NC_016856.1	77428	GACGCCATTGATAAAGCCGAAGACCGTCGTCGCTTCGATAT	0	0	0	0	0	0	0	0	gene67	carB	STM14_0078	carB	0	Genic	WP_001126305.1	carbamoyl-phosphate synthase large chain	FALSE	FALSE	FALSE	FALSE	FALSE	FALSE	TRUE
NC_016856.1	77676	CGTACTCTTTCCAGCCGATCAGCGATTCATCAATCAGCAGC	1	1	1	1	1	1	1	1	gene67	carB	STM14_0078	carB	0	Genic	WP_001126305.1	carbamoyl-phosphate synthase large chain	FALSE	FALSE	FALSE	FALSE	FALSE	TRUE	FALSE
NC_016856.1	77678	TGCTGATTGATGAATCGCTGATCGGCTGGAAAGAGTACGAG	1	1	1	1	0	0	0	0	gene67	carB	STM14_0078	carB	0	Genic	WP_001126305.1	carbamoyl-phosphate synthase large chain	FALSE	FALSE	FALSE	FALSE	TRUE	FALSE	FALSE
NC_016856.1	77679	TCTCGTACTCTTTCCAGCCGATCAGCGATTCATCAATCAGC	1	1	1	1	0	0	0	0	gene67	carB	STM14_0078	carB	0	Genic	WP_001126305.1	carbamoyl-phosphate synthase large chain	FALSE	FALSE	FALSE	FALSE	TRUE	FALSE	FALSE
NC_016856.1	77931	GGTTCATTTCGATAACGATCAGACGGCCGTTTTTCGGGTTC	1	1	1	1	1	1	1	1	gene67	carB	STM14_0078	carB	0	Genic	WP_001126305.1	carbamoyl-phosphate synthase large chain	FALSE	FALSE	FALSE	FALSE	FALSE	TRUE	FALSE
NC_016856.1	77933	ACCCGAAAAACGGCCGTCTGATCGTTATCGAAATGAACCCG	1	1	1	1	0	0	0	0	gene67	carB	STM14_0078	carB	0	Genic	WP_001126305.1	carbamoyl-phosphate synthase large chain	FALSE	FALSE	FALSE	FALSE	TRUE	FALSE	FALSE
NC_016856.1	77934	GCGGGTTCATTTCGATAACGATCAGACGGCCGTTTTTCGGG	1	1	1	1	0	0	0	0	gene67	carB	STM14_0078	carB	0	Genic	WP_001126305.1	carbamoyl-phosphate synthase large chain	FALSE	FALSE	FALSE	FALSE	TRUE	FALSE	FALSE
NC_016856.1	78348	GCTGAAAGACGCGGGCGCAGATCGTATCTGGTACATCGCCG	1	1	1	1	0	0	0	0	gene67	carB	STM14_0078	carB	0	Genic	WP_001126305.1	carbamoyl-phosphate synthase large chain	FALSE	FALSE	FALSE	FALSE	TRUE	FALSE	FALSE
NC_016856.1	78349	TCGGCGATGTACCAGATACGATCTGCGCCCGCGTCTTTCAG	1	1	1	1	0	0	0	0	gene67	carB	STM14_0078	carB	0	Genic	WP_001126305.1	carbamoyl-phosphate synthase large chain	FALSE	FALSE	FALSE	FALSE	TRUE	FALSE	FALSE
NC_016856.1	78389	GTTAAAGACGCCATCGACGGAGAGGCCTGCGCGGAAAGCAT	0	0	0	1	0	1	0	1	gene67	carB	STM14_0078	carB	0	Genic	WP_001126305.1	carbamoyl-phosphate synthase large chain	FALSE	FALSE	FALSE	FALSE	FALSE	FALSE	TRUE
NC_016856.1	78592	CGCGAGGCGGAAATCCGCAAACTGCGCGACCAGTATGACCT	0	0	0	0	0	0	0	0	gene67	carB	STM14_0078	carB	0	Genic	WP_001126305.1	carbamoyl-phosphate synthase large chain	FALSE	FALSE	FALSE	FALSE	FALSE	FALSE	TRUE
NC_016856.1	78779	GTGTACGCAGCAGTAGTCAAATTCGATACCCTGGCCGATAC	0	0	0	0	0	0	0	0	gene67	carB	STM14_0078	carB	0	Genic	WP_001126305.1	carbamoyl-phosphate synthase large chain	FALSE	FALSE	FALSE	FALSE	FALSE	FALSE	TRUE
NC_016856.1	78783	CGGCCAGGGTATCGAATTTGACTACTGCTGCGTACACGCCT	0	0	0	0	1	0	0	0	gene67	carB	STM14_0078	carB	0	Genic	WP_001126305.1	carbamoyl-phosphate synthase large chain	FALSE	FALSE	FALSE	FALSE	FALSE	FALSE	TRUE
NC_016856.1	79169	CTGTCGAAAAAGCGAAAGAGATCGGCTACCCGCTGGTGGTA	1	1	1	1	0	0	0	0	gene67	carB	STM14_0078	carB	0	Genic	WP_001126305.1	carbamoyl-phosphate synthase large chain	FALSE	FALSE	FALSE	FALSE	TRUE	FALSE	FALSE
NC_016856.1	79170	GTACCACCAGCGGGTAGCCGATCTCTTTCGCTTTTTCGACA	1	1	1	1	0	0	0	0	gene67	carB	STM14_0078	carB	0	Genic	WP_001126305.1	carbamoyl-phosphate synthase large chain	FALSE	FALSE	FALSE	FALSE	TRUE	FALSE	FALSE
NC_016856.1	79383	CCGCCTGCTCAATGTGCTCCATAATGCCGCCAATCAGCACC	0	0	0	0	1	0	0	0	gene67	carB	STM14_0078	carB	0	Genic	WP_001126305.1	carbamoyl-phosphate synthase large chain	FALSE	FALSE	FALSE	FALSE	FALSE	FALSE	TRUE
NC_016856.1	79434	GGCTCAGCGTGTAGGCCGGCAGGGAACAGGCGGAGTCGCCG	0	0	0	0	0	0	0	1	gene67	carB	STM14_0078	carB	0	Genic	WP_001126305.1	carbamoyl-phosphate synthase large chain	FALSE	FALSE	FALSE	FALSE	FALSE	FALSE	TRUE
NC_016856.1	79460	CCTACACGCTGAGCCAGGAAATTCAGGACGTGATGCGCCAG	0	0	0	0	0	0	0	0	gene67	carB	STM14_0078	carB	0	Genic	WP_001126305.1	carbamoyl-phosphate synthase large chain	FALSE	FALSE	FALSE	FALSE	FALSE	FALSE	TRUE
NC_016856.1	79485	ACTCGAAGGCCAGCTTCTGCACCTGCTGGCGCATCACGTCC	0	0	0	0	0	0	0	0	gene67	carB	STM14_0078	carB	0	Genic	WP_001126305.1	carbamoyl-phosphate synthase large chain	FALSE	FALSE	FALSE	FALSE	FALSE	FALSE	TRUE
NC_016856.1	79491	GATGCGCCAGCAGGTGCAGAAGCTGGCCTTCGAGTTGCAGG	0	0	0	0	0	1	0	0	gene67	carB	STM14_0078	carB	0	Genic	WP_001126305.1	carbamoyl-phosphate synthase large chain	FALSE	FALSE	FALSE	FALSE	FALSE	FALSE	TRUE
NC_016856.1	79555	TTTGCGGTCAAGGACAACGAAGTCTACCTGATTGAAGTCAA	0	0	0	0	0	0	0	0	gene67	carB	STM14_0078	carB	0	Genic	WP_001126305.1	carbamoyl-phosphate synthase large chain	FALSE	FALSE	FALSE	FALSE	FALSE	FALSE	TRUE
NC_016856.1	79661	CGGCGCGCGTGATGGCCGGCAAATCGCTGACCGAGCAGGGC	0	0	0	0	1	1	0	0	gene67	carB	STM14_0078	carB	0	Genic	WP_001126305.1	carbamoyl-phosphate synthase large chain	FALSE	FALSE	FALSE	FALSE	FALSE	FALSE	TRUE
NC_016856.1	79663	GCGCGCGTGATGGCCGGCAAATCGCTGACCGAGCAGGGCGT	0	0	0	0	0	0	0	1	gene67	carB	STM14_0078	carB	0	Genic	WP_001126305.1	carbamoyl-phosphate synthase large chain	FALSE	FALSE	FALSE	FALSE	FALSE	FALSE	TRUE
NC_016856.1	79685	CGCTGACCGAGCAGGGCGTGACCCAAGAAATTATCCCGCCG	0	0	0	0	0	0	0	0	gene67	carB	STM14_0078	carB	0	Genic	WP_001126305.1	carbamoyl-phosphate synthase large chain	FALSE	FALSE	FALSE	FALSE	FALSE	FALSE	TRUE
NC_016856.1	79690	ACCGAGCAGGGCGTGACCCAAGAAATTATCCCGCCGTACTA	0	0	0	0	0	1	0	0	gene67	carB	STM14_0078	carB	0	Genic	WP_001126305.1	carbamoyl-phosphate synthase large chain	FALSE	FALSE	FALSE	FALSE	FALSE	FALSE	TRUE
NC_016856.1	79693	GAGCAGGGCGTGACCCAAGAAATTATCCCGCCGTACTACTC	0	0	0	0	0	0	0	0	gene67	carB	STM14_0078	carB	0	Genic	WP_001126305.1	carbamoyl-phosphate synthase large chain	FALSE	FALSE	FALSE	FALSE	FALSE	FALSE	TRUE
NC_016856.1	79722	GCCGTACTACTCGGTGAAAGAAGTGGTGCTGCCGTTCAACA	0	0	0	0	0	0	0	0	gene67	carB	STM14_0078	carB	0	Genic	WP_001126305.1	carbamoyl-phosphate synthase large chain	FALSE	FALSE	FALSE	FALSE	FALSE	FALSE	TRUE
NC_016856.1	79900	GCGCTGCTCTCCGTCCGCGAAGGCGACAAAGAGCGCGTGGT	0	0	0	0	0	0	0	0	gene67	carB	STM14_0078	carB	0	Genic	WP_001126305.1	carbamoyl-phosphate synthase large chain	FALSE	FALSE	FALSE	FALSE	FALSE	FALSE	TRUE
NC_016856.1	79923	CGACAAAGAGCGCGTGGTGGATCTCGCCGCCAAGCTGCTGA	1	1	1	1	0	1	0	1	gene67	carB	STM14_0078	carB	0	Genic	WP_001126305.1	carbamoyl-phosphate synthase large chain	FALSE	FALSE	FALSE	FALSE	TRUE	FALSE	FALSE
NC_016856.1	79924	TTCAGCAGCTTGGCGGCGAGATCCACCACGCGCTCTTTGTC	1	1	1	1	0	0	0	0	gene67	carB	STM14_0078	carB	0	Genic	WP_001126305.1	carbamoyl-phosphate synthase large chain	FALSE	FALSE	FALSE	FALSE	TRUE	FALSE	FALSE
NC_016856.1	80261	TGCAGGAAATGCACGCGCAGATCAAAAAGTCGTAAACAAAG	1	1	1	1	0	0	0	0	gene67	carB	STM14_0078	carB	0	Genic	WP_001126305.1	carbamoyl-phosphate synthase large chain	FALSE	FALSE	FALSE	FALSE	TRUE	FALSE	FALSE
NC_016856.1	80262	CCTTTGTTTACGACTTTTTGATCTGCGCGTGCATTTCCTGC	1	1	1	1	0	0	0	0	gene67	carB	STM14_0078	carB	0	Genic	WP_001126305.1	carbamoyl-phosphate synthase large chain	FALSE	FALSE	FALSE	FALSE	TRUE	FALSE	FALSE
NC_016856.1	80677	GGAAGCAGAATGTTGTGCAGATCATATTCACATGCTTCTGG	1	1	1	1	0	0	0	0	gene69	STM14_RS00910	STM14_0080	NA	0	Genic	WP_000502119.1	IS200/IS605 family transposase IS200F	FALSE	FALSE	FALSE	FALSE	TRUE	FALSE	FALSE
NC_016856.1	80678	TCCAGAAGCATGTGAATATGATCTGCACAACATTCTGCTTC	1	1	1	1	0	0	0	0	gene69	STM14_RS00910	STM14_0080	NA	0	Genic	WP_000502119.1	IS200/IS605 family transposase IS200F	FALSE	FALSE	FALSE	FALSE	TRUE	FALSE	FALSE
NC_016856.1	80700	ATATTCACATGCTTCTGGAGATCCCGCCGAAGATGAGTGTG	1	1	1	1	0	0	0	0	gene69	STM14_RS00910	STM14_0080	NA	0	Genic	WP_000502119.1	IS200/IS605 family transposase IS200F	FALSE	FALSE	FALSE	FALSE	TRUE	FALSE	FALSE
NC_016856.1	80701	ACACACTCATCTTCGGCGGGATCTCCAGAAGCATGTGAATA	1	1	1	1	0	0	0	0	gene69	STM14_RS00910	STM14_0080	NA	0	Genic	WP_000502119.1	IS200/IS605 family transposase IS200F	FALSE	FALSE	FALSE	FALSE	TRUE	FALSE	FALSE
NC_016856.1	80782	GCTTTACGAGCAGTTTGGGGATCTAAAATTCAAATACAGGA	1	1	1	1	0	0	0	0	gene69	STM14_RS00910	STM14_0080	NA	0	Genic	WP_000502119.1	IS200/IS605 family transposase IS200F	FALSE	FALSE	FALSE	FALSE	TRUE	FALSE	FALSE
NC_016856.1	80783	TTCCTGTATTTGAATTTTAGATCCCCAAACTGCTCGTAAAG	1	1	1	1	0	0	0	0	gene69	STM14_RS00910	STM14_0080	NA	0	Genic	WP_000502119.1	IS200/IS605 family transposase IS200F	FALSE	FALSE	FALSE	FALSE	TRUE	FALSE	FALSE
NC_016856.1	80822	AACAGGGAGTTCTGGTGCAGAGGGTACTATGTCGATACGGT	1	1	1	1	1	1	1	1	gene69	STM14_RS00910	STM14_0080	NA	0	Genic	WP_000502119.1	IS200/IS605 family transposase IS200F	FALSE	TRUE	FALSE	FALSE	FALSE	FALSE	FALSE
NC_016856.1	80919	AAATGGGTGAGCAATTATCGATCCCGTATCCGGGCAGCCCG	1	1	1	1	0	0	0	0	gene69	STM14_RS00910	STM14_0080	NA	0	Genic	WP_000502119.1	IS200/IS605 family transposase IS200F	FALSE	FALSE	FALSE	FALSE	TRUE	FALSE	FALSE
NC_016856.1	80920	ACGGGCTGCCCGGATACGGGATCGATAATTGCTCACCCATT	1	1	1	1	0	0	0	0	gene69	STM14_RS00910	STM14_0080	NA	0	Genic	WP_000502119.1	IS200/IS605 family transposase IS200F	FALSE	FALSE	FALSE	FALSE	TRUE	FALSE	FALSE
NC_016856.1	80980	AAGTTTGATGCAAATGTCAGATCGTATGCGCCTGTTAGGGC	1	1	1	1	0	0	0	0	gene70	STM14_RS24335	#N/A	#N/A	14	Downstream			FALSE	FALSE	FALSE	FALSE	TRUE	FALSE	FALSE
NC_016856.1	80981	CGCCCTAACAGGCGCATACGATCTGACATTTGCATCAAACT	1	1	1	1	0	0	0	0	gene70	STM14_RS24335	#N/A	#N/A	13	Downstream			FALSE	FALSE	FALSE	FALSE	TRUE	FALSE	FALSE
NC_016856.1	81321	TGCTGACTGGATGATGGCAGAGAACCGATGGATCACTGCCA	1	1	1	1	1	1	1	1	gene71	STM14_RS00915	STM14_0081	caiF	0	Genic	WP_000333324.1	transcriptional activator CaiF	FALSE	TRUE	FALSE	FALSE	FALSE	FALSE	FALSE
NC_016856.1	81332	TGATGGCAGAGAACCGATGGATCACTGCCAGGGAGATTTCC	1	1	1	1	0	0	0	0	gene71	STM14_RS00915	STM14_0081	caiF	0	Genic	WP_000333324.1	transcriptional activator CaiF	FALSE	FALSE	FALSE	FALSE	TRUE	FALSE	FALSE
NC_016856.1	81333	GGGAAATCTCCCTGGCAGTGATCCATCGGTTCTCTGCCATC	1	1	1	1	0	0	0	0	gene71	STM14_RS00915	STM14_0081	caiF	0	Genic	WP_000333324.1	transcriptional activator CaiF	FALSE	FALSE	FALSE	FALSE	TRUE	FALSE	FALSE
NC_016856.1	81443	TTGTTTGTGAAGTGAAGATGATCCCTAACCAAATTGCAGGA	1	1	1	1	0	0	0	0	gene71	STM14_RS00915	STM14_0081	caiF	0	Genic	WP_000333324.1	transcriptional activator CaiF	FALSE	FALSE	FALSE	FALSE	TRUE	FALSE	FALSE
NC_016856.1	81444	GTCCTGCAATTTGGTTAGGGATCATCTTCACTTCACAAACA	1	1	1	1	0	0	0	0	gene71	STM14_RS00915	STM14_0081	caiF	0	Genic	WP_000333324.1	transcriptional activator CaiF	FALSE	FALSE	FALSE	FALSE	TRUE	FALSE	FALSE
NC_016856.1	81600	GTCTGCCGTTCCCCCCACAGAGCTAAACCGTGAGCAGAAAT	1	1	1	1	1	1	1	1	gene71	STM14_RS00915	STM14_0081	caiF	0	Genic	WP_000333324.1	transcriptional activator CaiF	FALSE	TRUE	FALSE	FALSE	FALSE	FALSE	FALSE
NC_016856.1	81838	ATAACCCCGTTCGACAACGGATCGCAAGATCCTGATATTCT	1	1	1	1	0	0	0	0	gene72	STM14_RS00920	STM14_0082	caiE	0	Genic	WP_000122861.1	carnitine operon protein CaiE	FALSE	FALSE	FALSE	FALSE	TRUE	FALSE	FALSE
NC_016856.1	81839	AAGAATATCAGGATCTTGCGATCCGTTGTCGAACGGGGTTA	1	1	1	1	0	0	0	0	gene72	STM14_RS00920	STM14_0082	caiE	0	Genic	WP_000122861.1	carnitine operon protein CaiE	FALSE	FALSE	FALSE	FALSE	TRUE	FALSE	FALSE
NC_016856.1	81846	GTTCGACAACGGATCGCAAGATCCTGATATTCTTTGGTATT	1	1	1	1	0	0	0	0	gene72	STM14_RS00920	STM14_0082	caiE	0	Genic	WP_000122861.1	carnitine operon protein CaiE	FALSE	FALSE	FALSE	FALSE	TRUE	FALSE	FALSE
NC_016856.1	81847	CAATACCAAAGAATATCAGGATCTTGCGATCCGTTGTCGAA	1	1	1	1	0	0	0	0	gene72	STM14_RS00920	STM14_0082	caiE	0	Genic	WP_000122861.1	carnitine operon protein CaiE	FALSE	FALSE	FALSE	FALSE	TRUE	FALSE	FALSE
NC_016856.1	81923	GCGTAGTACGCGCGCCGGTGATCCCACCAGGAGTTGCCTTG	1	1	1	1	0	0	0	0	gene72	STM14_RS00920	STM14_0082	caiE	0	Genic	WP_000122861.1	carnitine operon protein CaiE	FALSE	FALSE	FALSE	FALSE	TRUE	FALSE	FALSE
NC_016856.1	81924	GCAAGGCAACTCCTGGTGGGATCACCGGCGCGCGTACTACG	1	1	1	1	0	0	0	0	gene72	STM14_RS00920	STM14_0082	caiE	0	Genic	WP_000122861.1	carnitine operon protein CaiE	FALSE	FALSE	FALSE	FALSE	TRUE	FALSE	FALSE
NC_016856.1	81941	CCGGATTTCAGGGTGAGGCAAGGCAACTCCTGGTGGGATCA	0	0	0	0	0	0	0	0	gene72	STM14_RS00920	STM14_0082	caiE	0	Genic	WP_000122861.1	carnitine operon protein CaiE	FALSE	FALSE	FALSE	FALSE	FALSE	FALSE	TRUE
NC_016856.1	82135	GCAGGATGGCTGCATTATGCATGGCTACTGCGATACCGATA	0	1	1	1	0	1	0	1	gene72	STM14_RS00920	STM14_0082	caiE	0	Genic	WP_000122861.1	carnitine operon protein CaiE	TRUE	FALSE	FALSE	FALSE	FALSE	FALSE	FALSE
NC_016856.1	82138	CGGTATCGCAGTAGCCATGCATAATGCAGCCATCCTGCAGA	1	1	1	1	1	1	0	1	gene72	STM14_RS00920	STM14_0082	caiE	0	Genic	WP_000122861.1	carnitine operon protein CaiE	TRUE	FALSE	FALSE	FALSE	FALSE	FALSE	FALSE
NC_016856.1	82177	GATTAGAGCCTGCCTCCAGGATCAGGCGACCATAATCCCCA	1	1	1	1	0	0	0	0	gene72	STM14_RS00920	STM14_0082	caiE	0	Genic	WP_000122861.1	carnitine operon protein CaiE	FALSE	FALSE	FALSE	FALSE	TRUE	FALSE	FALSE
NC_016856.1	82178	GTGGGGATTATGGTCGCCTGATCCTGGAGGCAGGCTCTAAT	1	1	1	1	0	0	0	0	gene72	STM14_RS00920	STM14_0082	caiE	0	Genic	WP_000122861.1	carnitine operon protein CaiE	FALSE	FALSE	FALSE	FALSE	TRUE	FALSE	FALSE
NC_016856.1	82180	TAGAGCCTGCCTCCAGGATCAGGCGACCATAATCCCCACGC	1	1	1	1	1	1	1	1	gene72	STM14_RS00920	STM14_0082	caiE	0	Genic	WP_000122861.1	carnitine operon protein CaiE	FALSE	FALSE	FALSE	FALSE	FALSE	TRUE	FALSE
NC_016856.1	82300	CGTCCGGATGCACCACCGGGATCAGTCCTTCAAAGGCGTAA	1	1	1	1	0	0	0	0	gene72	STM14_RS00920	STM14_0082	caiE	0	Genic	WP_000122861.1	carnitine operon protein CaiE	FALSE	FALSE	FALSE	FALSE	TRUE	FALSE	FALSE
NC_016856.1	82301	ATTACGCCTTTGAAGGACTGATCCCGGTGGTGCATCCGGAC	1	1	1	1	0	0	0	0	gene72	STM14_RS00920	STM14_0082	caiE	0	Genic	WP_000122861.1	carnitine operon protein CaiE	FALSE	FALSE	FALSE	FALSE	TRUE	FALSE	FALSE
NC_016856.1	82303	CCGGATGCACCACCGGGATCAGTCCTTCAAAGGCGTAATAG	1	1	1	1	1	1	1	1	gene72	STM14_RS00920	STM14_0082	caiE	0	Genic	WP_000122861.1	carnitine operon protein CaiE	FALSE	FALSE	FALSE	FALSE	FALSE	TRUE	FALSE
NC_016856.1	82354	GATAAGGTGTTTACGCCGCCATCCGGCAAAAAACCGAGGTA	0	0	0	0	0	0	0	0	gene72	STM14_RS00920	STM14_0082	caiE	26	Upstream	WP_000122861.1	carnitine operon protein CaiE	FALSE	FALSE	FALSE	FALSE	FALSE	FALSE	TRUE
NC_016856.1	82370	GCGCAACCGTAGACCGGATAAGGTGTTTACGCCGCCATCCG	0	0	0	0	1	1	0	0	gene72	STM14_RS00920	STM14_0082	caiE	42	Upstream	WP_000122861.1	carnitine operon protein CaiE	FALSE	FALSE	FALSE	FALSE	FALSE	FALSE	TRUE
NC_016856.1	82458	TAACGACCTTTCCACACCGGATCGCGTTTTTCGGCAAATGC	1	1	1	1	0	0	0	0	gene73	STM14_RS00925	STM14_0083	caiD	0	Genic	WP_000004385.1	carnitinyl-CoA dehydratase	FALSE	FALSE	FALSE	FALSE	TRUE	FALSE	FALSE
NC_016856.1	82459	GGCATTTGCCGAAAAACGCGATCCGGTGTGGAAAGGTCGTT	1	1	1	1	0	0	0	0	gene73	STM14_RS00925	STM14_0083	caiD	0	Genic	WP_000004385.1	carnitinyl-CoA dehydratase	FALSE	FALSE	FALSE	FALSE	TRUE	FALSE	FALSE
NC_016856.1	82560	AGCGAAATGCCGGTAGAAGAAGGCTACCGCTACATCCGCAG	0	0	0	0	0	0	0	0	gene73	STM14_RS00925	STM14_0083	caiD	0	Genic	WP_000004385.1	carnitinyl-CoA dehydratase	FALSE	FALSE	FALSE	FALSE	FALSE	FALSE	TRUE
NC_016856.1	82563	ACCAGCGAAATGCCGGTAGAAGAAGGCTACCGCTACATCCG	0	0	0	0	0	1	0	0	gene73	STM14_RS00925	STM14_0083	caiD	0	Genic	WP_000004385.1	carnitinyl-CoA dehydratase	FALSE	FALSE	FALSE	FALSE	FALSE	FALSE	TRUE
NC_016856.1	82676	TGAACCGCGTTGTCAGCCAGAGCGAACTGATGGAGAGTGCG	1	1	1	1	1	1	1	1	gene73	STM14_RS00925	STM14_0083	caiD	0	Genic	WP_000004385.1	carnitinyl-CoA dehydratase	FALSE	TRUE	FALSE	FALSE	FALSE	FALSE	FALSE
NC_016856.1	82693	GCTGCGTTGGGGAGTCGTGAACCGCGTTGTCAGCCAGAGCG	0	0	0	0	0	0	1	0	gene73	STM14_RS00925	STM14_0083	caiD	0	Genic	WP_000004385.1	carnitinyl-CoA dehydratase	FALSE	FALSE	FALSE	FALSE	FALSE	FALSE	TRUE
NC_016856.1	82941	ACCGCGGCGATAACCGGCTTATCGAGGTCAAATATTTCGGT	0	0	0	0	0	1	0	0	gene73	STM14_RS00925	STM14_0083	caiD	0	Genic	WP_000004385.1	carnitinyl-CoA dehydratase	FALSE	FALSE	FALSE	FALSE	FALSE	FALSE	TRUE
NC_016856.1	82945	CGGCGATAACCGGCTTATCGAGGTCAAATATTTCGGTTAAA	0	0	0	0	0	0	0	0	gene73	STM14_RS00925	STM14_0083	caiD	0	Genic	WP_000004385.1	carnitinyl-CoA dehydratase	FALSE	FALSE	FALSE	FALSE	FALSE	FALSE	TRUE
NC_016856.1	82951	TAACCGGCTTATCGAGGTCAAATATTTCGGTTAAACCGGCA	0	0	0	0	0	0	0	0	gene73	STM14_RS00925	STM14_0083	caiD	0	Genic	WP_000004385.1	carnitinyl-CoA dehydratase	FALSE	FALSE	FALSE	FALSE	FALSE	FALSE	TRUE
NC_016856.1	82954	CCGGCTTATCGAGGTCAAATATTTCGGTTAAACCGGCAAAG	0	0	0	0	0	1	0	0	gene73	STM14_RS00925	STM14_0083	caiD	0	Genic	WP_000004385.1	carnitinyl-CoA dehydratase	FALSE	FALSE	FALSE	FALSE	FALSE	FALSE	TRUE
NC_016856.1	83091	ATTGCTACGCGTAATTCCGGATCGTCACGGAAATTAAGAAA	1	1	1	1	0	0	0	0	gene73	STM14_RS00925	STM14_0083	caiD	0	Genic	WP_000004385.1	carnitinyl-CoA dehydratase	FALSE	FALSE	FALSE	FALSE	TRUE	FALSE	FALSE
NC_016856.1	83092	TTTTCTTAATTTCCGTGACGATCCGGAATTACGCGTAGCAA	1	1	1	1	0	0	0	0	gene73	STM14_RS00925	STM14_0083	caiD	0	Genic	WP_000004385.1	carnitinyl-CoA dehydratase	FALSE	FALSE	FALSE	FALSE	TRUE	FALSE	FALSE
NC_016856.1	83185	GGTCGAGGGTAATTTCCAGGATCGGGCCGTTACGGGTCAGA	1	1	1	1	0	0	0	0	gene73	STM14_RS00925	STM14_0083	caiD	0	Genic	WP_000004385.1	carnitinyl-CoA dehydratase	FALSE	FALSE	FALSE	FALSE	TRUE	FALSE	FALSE
NC_016856.1	83186	ATCTGACCCGTAACGGCCCGATCCTGGAAATTACCCTCGAC	1	1	1	1	0	0	0	0	gene73	STM14_RS00925	STM14_0083	caiD	0	Genic	WP_000004385.1	carnitinyl-CoA dehydratase	FALSE	FALSE	FALSE	FALSE	TRUE	FALSE	FALSE
NC_016856.1	83332	TTCCCTCTTTTATGGAGATCAGAACCGACCTGCCGCGCAAC	1	1	1	1	1	1	1	1	gene74	STM14_RS00930	STM14_0084	caiC	0	Genic	WP_000355806.1	ATP-dependent acyl-CoA ligase	FALSE	FALSE	FALSE	FALSE	FALSE	TRUE	FALSE
NC_016856.1	83334	TGCGCGGCAGGTCGGTTCTGATCTCCATAAAAGAGGGAACC	1	1	1	1	0	0	0	0	gene74	STM14_RS00930	STM14_0084	caiC	0	Genic	WP_000355806.1	ATP-dependent acyl-CoA ligase	FALSE	FALSE	FALSE	FALSE	TRUE	FALSE	FALSE
NC_016856.1	83335	AGGTTCCCTCTTTTATGGAGATCAGAACCGACCTGCCGCGC	1	1	1	1	0	0	0	0	gene74	STM14_RS00930	STM14_0084	caiC	0	Genic	WP_000355806.1	ATP-dependent acyl-CoA ligase	FALSE	FALSE	FALSE	FALSE	TRUE	FALSE	FALSE
[truncated: 59,802 more rows]

## Sheet: Replication Experiment
Chrom	Base	Context	WT_LB_MethCall	metJ_LB_MethCall	yhdJ_LB_MethCall	yhdJmetJ_LB_MethCall	nearestGeneID	nearestGeneName	STM14_ID	CommonName	distanceToNearestGene	relativeLocation	Protein_Name	Product	ATGCA*T	CAGA*G	CRTA*YN6CTC	GA*GN6RTAYG	GA*TC	GATCA*G	Other
[truncated: 60,502 more rows]

[truncated: 1 more sheets: Combined]
