# Supplementary material for: Integration of the Salmonella Typhimurium Methylome and Transcriptome Reveals That DNA Methylation and Transcriptional Regulation Are Largely Decoupled under Virulence-Related Conditions
Source: mBio. 2022 Jun 6;13(3):e03464-21. doi: 10.1128/mbio.03464-21 (PMC9239280; doi:10.1128/mbio.03464-21)
Supplement: DATA SET S3 [file mbio.03464-21-s0003.xlsx]

## Sheet: README
	Header	Description
	ID	ID variable consisting of concatenated Chromosome (or plasmid) and Base information
	Chrom	Chromosome or plasmid
	Context	Sequence context
	Base	Base position
	sampleID_pM	Percent methylation at this site
	nearestGeneID	nearest gene ID
	nearestGeneName	nearest gene name
	STM14_ID	STM14 gene ID
	CommonName	common gene name
	distanceToNearestGene	distance to nearest gene
	relativeLocation	whether it is upstream or downstream
	Protein_Name	protein name
	Product	product
	Motif Analysis	matching of the bases immediately surrounding the methylated base to one of six motifs or "Other" if unmatched-- true denotes matching

## Sheet: Combined
ID	Chrom	Context	Base	WT_LB_pM_Exp1	WT_LB_pM_Rep	WT_LB_pM_AVERAGE	metJ_LB_pM_Exp1	metJ_LB_pM_Rep	metJ_LB_pM_AVERAGE	nearestGeneID	nearestGeneName	STM14_ID	CommonName	distanceToNearestGene	relativeLocation	Protein_Name	Product	ATGCA*T	CAGA*G	CRTA*YN6CTC	GA*GN6RTAYG	GA*TC	GATCA*G	Other
NC_016856.1__25	NC_016856.1	ATTACGTCTGGTTGCAAGAGATCATGACAGGGGGAATTGGT	25	0.93	0.87	0.9	0.81	1	0.905	gene0	STM14_RS00570	STM14_0001	thrL	165	Upstream	WP_001575544.1	thr operon leader peptide	FALSE	FALSE	FALSE	FALSE	TRUE	FALSE	FALSE
NC_016856.1__26	NC_016856.1	AACCAATTCCCCCTGTCATGATCTCTTGCAACCAGACGTAA	26	1	1	1	0.99	0.96	0.975	gene0	STM14_RS00570	STM14_0001	thrL	164	Upstream	WP_001575544.1	thr operon leader peptide	FALSE	FALSE	FALSE	FALSE	TRUE	FALSE	FALSE
NC_016856.1__94	NC_016856.1	TGAACAAGTTTCGGAATGTGATCAATTTAAAAATTTATTGA	94	1	1	1	0.99	1	0.995	gene0	STM14_RS00570	STM14_0001	thrL	96	Upstream	WP_001575544.1	thr operon leader peptide	FALSE	FALSE	FALSE	FALSE	TRUE	FALSE	FALSE
NC_016856.1__95	NC_016856.1	GTCAATAAATTTTTAAATTGATCACATTCCGAAACTTGTTC	95	1	0.99	0.995	1	1	1	gene0	STM14_RS00570	STM14_0001	thrL	95	Upstream	WP_001575544.1	thr operon leader peptide	FALSE	FALSE	FALSE	FALSE	TRUE	FALSE	FALSE
NC_016856.1__176	NC_016856.1	CAGACAAATAAAAATGACAGAGTACACAACATCCATGAACC	176	1	0.92	0.96	0.96	0.88	0.92	gene0	STM14_RS00570	STM14_0001	thrL	14	Upstream	WP_001575544.1	thr operon leader peptide	FALSE	TRUE	FALSE	FALSE	FALSE	FALSE	FALSE
NC_016856.1__318	NC_016856.1	CGGGCTTTTTTTTCGACCAGAGATCACGAGGTAACAACCAT	318	0.95	1	0.975	1	1	1	gene1	STM14_RS00575	STM14_0002	thrA	19	Upstream	WP_001264681.1	bifunctional aspartate kinase/homoserine dehydrogenase I	FALSE	TRUE	FALSE	FALSE	FALSE	FALSE	FALSE
NC_016856.1__320	NC_016856.1	GGCTTTTTTTTCGACCAGAGATCACGAGGTAACAACCATGC	320	1	1	1	1	1	1	gene1	STM14_RS00575	STM14_0002	thrA	17	Upstream	WP_001264681.1	bifunctional aspartate kinase/homoserine dehydrogenase I	FALSE	FALSE	FALSE	FALSE	TRUE	FALSE	FALSE
NC_016856.1__321	NC_016856.1	CGCATGGTTGTTACCTCGTGATCTCTGGTCGAAAAAAAAGC	321	1	0.94	0.97	1	1	1	gene1	STM14_RS00575	STM14_0002	thrA	16	Upstream	WP_001264681.1	bifunctional aspartate kinase/homoserine dehydrogenase I	FALSE	FALSE	FALSE	FALSE	TRUE	FALSE	FALSE
NC_016856.1__637	NC_016856.1	TCGAACAAGAATTCGCTCAGATCAAACATGTTCTGCATGGT	637	1	1	1	1	1	1	gene1	STM14_RS00575	STM14_0002	thrA	0	Genic	WP_001264681.1	bifunctional aspartate kinase/homoserine dehydrogenase I	FALSE	FALSE	FALSE	FALSE	TRUE	FALSE	FALSE
NC_016856.1__638	NC_016856.1	TACCATGCAGAACATGTTTGATCTGAGCGAATTCTTGTTCG	638	0.88	0.91	0.895	1	0.89	0.945	gene1	STM14_RS00575	STM14_0002	thrA	0	Genic	WP_001264681.1	bifunctional aspartate kinase/homoserine dehydrogenase I	FALSE	FALSE	FALSE	FALSE	TRUE	FALSE	FALSE
NC_016856.1__727	NC_016856.1	GCCGTGGCGAAAAAATGTCGATCGCGATTATGGCGGGACTT	727	1	1	1	1	1	1	gene1	STM14_RS00575	STM14_0002	thrA	0	Genic	WP_001264681.1	bifunctional aspartate kinase/homoserine dehydrogenase I	FALSE	FALSE	FALSE	FALSE	TRUE	FALSE	FALSE
NC_016856.1__728	NC_016856.1	GAAGTCCCGCCATAATCGCGATCGACATTTTTTCGCCACGG	728	1	1	1	1	1	1	gene1	STM14_RS00575	STM14_0002	thrA	0	Genic	WP_001264681.1	bifunctional aspartate kinase/homoserine dehydrogenase I	FALSE	FALSE	FALSE	FALSE	TRUE	FALSE	FALSE
NC_016856.1__778	NC_016856.1	GTGGGCATCGCGTCACGGTGATCGATCCGGTAGAAAAATTG	778	1	1	1	1	1	1	gene1	STM14_RS00575	STM14_0002	thrA	0	Genic	WP_001264681.1	bifunctional aspartate kinase/homoserine dehydrogenase I	FALSE	FALSE	FALSE	FALSE	TRUE	FALSE	FALSE
NC_016856.1__779	NC_016856.1	GCAATTTTTCTACCGGATCGATCACCGTGACGCGATGCCCA	779	0.86	0.99	0.925	1	1	1	gene1	STM14_RS00575	STM14_0002	thrA	0	Genic	WP_001264681.1	bifunctional aspartate kinase/homoserine dehydrogenase I	FALSE	FALSE	FALSE	FALSE	TRUE	FALSE	FALSE
NC_016856.1__782	NC_016856.1	GCATCGCGTCACGGTGATCGATCCGGTAGAAAAATTGCTGG	782	1	1	1	1	1	1	gene1	STM14_RS00575	STM14_0002	thrA	0	Genic	WP_001264681.1	bifunctional aspartate kinase/homoserine dehydrogenase I	FALSE	FALSE	FALSE	FALSE	TRUE	FALSE	FALSE
NC_016856.1__783	NC_016856.1	GCCAGCAATTTTTCTACCGGATCGATCACCGTGACGCGATG	783	1	1	1	1	1	1	gene1	STM14_RS00575	STM14_0002	thrA	0	Genic	WP_001264681.1	bifunctional aspartate kinase/homoserine dehydrogenase I	FALSE	FALSE	FALSE	FALSE	TRUE	FALSE	FALSE
NC_016856.1__871	NC_016856.1	GCCGTATCGCCGCCAGCCAGATCCCGGCCGATCACATGATC	871	1	1	1	1	1	1	gene1	STM14_RS00575	STM14_0002	thrA	0	Genic	WP_001264681.1	bifunctional aspartate kinase/homoserine dehydrogenase I	FALSE	FALSE	FALSE	FALSE	TRUE	FALSE	FALSE
NC_016856.1__872	NC_016856.1	GGATCATGTGATCGGCCGGGATCTGGCTGGCGGCGATACGG	872	1	0.91	0.955	1	1	1	gene1	STM14_RS00575	STM14_0002	thrA	0	Genic	WP_001264681.1	bifunctional aspartate kinase/homoserine dehydrogenase I	FALSE	FALSE	FALSE	FALSE	TRUE	FALSE	FALSE
NC_016856.1__881	NC_016856.1	CGCCAGCCAGATCCCGGCCGATCACATGATCCTGATGGCGG	881	1	1	1	1	1	1	gene1	STM14_RS00575	STM14_0002	thrA	0	Genic	WP_001264681.1	bifunctional aspartate kinase/homoserine dehydrogenase I	FALSE	FALSE	FALSE	FALSE	TRUE	FALSE	FALSE
NC_016856.1__882	NC_016856.1	CCCGCCATCAGGATCATGTGATCGGCCGGGATCTGGCTGGC	882	1	0.99	0.995	1	1	1	gene1	STM14_RS00575	STM14_0002	thrA	0	Genic	WP_001264681.1	bifunctional aspartate kinase/homoserine dehydrogenase I	FALSE	FALSE	FALSE	FALSE	TRUE	FALSE	FALSE
NC_016856.1__889	NC_016856.1	AGATCCCGGCCGATCACATGATCCTGATGGCGGGCTTTACC	889	1	0.98	0.99	1	1	1	gene1	STM14_RS00575	STM14_0002	thrA	0	Genic	WP_001264681.1	bifunctional aspartate kinase/homoserine dehydrogenase I	FALSE	FALSE	FALSE	FALSE	TRUE	FALSE	FALSE
NC_016856.1__890	NC_016856.1	CGGTAAAGCCCGCCATCAGGATCATGTGATCGGCCGGGATC	890	0.99	1	0.995	1	1	1	gene1	STM14_RS00575	STM14_0002	thrA	0	Genic	WP_001264681.1	bifunctional aspartate kinase/homoserine dehydrogenase I	FALSE	FALSE	FALSE	FALSE	TRUE	FALSE	FALSE
NC_016856.1__1168	NC_016856.1	CGCCCATCGCCCAGTTCCAGATCCCCTGTCTGATTAAAAAT	1168	1	1	1	1	1	1	gene1	STM14_RS00575	STM14_0002	thrA	0	Genic	WP_001264681.1	bifunctional aspartate kinase/homoserine dehydrogenase I	FALSE	FALSE	FALSE	FALSE	TRUE	FALSE	FALSE
NC_016856.1__1169	NC_016856.1	TATTTTTAATCAGACAGGGGATCTGGAACTGGGCGATGGGC	1169	0.99	0.97	0.98	0.99	1	0.995	gene1	STM14_RS00575	STM14_0002	thrA	0	Genic	WP_001264681.1	bifunctional aspartate kinase/homoserine dehydrogenase I	FALSE	FALSE	FALSE	FALSE	TRUE	FALSE	FALSE
NC_016856.1__1217	NC_016856.1	CGTCGCTGGACGCGCCGATCAGCGTTCCTGGCGCCTGCGGA	1217	0.94	0.93	0.935	1	1	1	gene1	STM14_RS00575	STM14_0002	thrA	0	Genic	WP_001264681.1	bifunctional aspartate kinase/homoserine dehydrogenase I	FALSE	FALSE	FALSE	FALSE	FALSE	TRUE	FALSE
NC_016856.1__1219	NC_016856.1	CGCAGGCGCCAGGAACGCTGATCGGCGCGTCCAGCGACGAT	1219	1	1	1	1	0.94	0.97	gene1	STM14_RS00575	STM14_0002	thrA	0	Genic	WP_001264681.1	bifunctional aspartate kinase/homoserine dehydrogenase I	FALSE	FALSE	FALSE	FALSE	TRUE	FALSE	FALSE
NC_016856.1__1220	NC_016856.1	CATCGTCGCTGGACGCGCCGATCAGCGTTCCTGGCGCCTGC	1220	1	0.98	0.99	0.95	0.93	0.94	gene1	STM14_RS00575	STM14_0002	thrA	0	Genic	WP_001264681.1	bifunctional aspartate kinase/homoserine dehydrogenase I	FALSE	FALSE	FALSE	FALSE	TRUE	FALSE	FALSE
NC_016856.1__1261	NC_016856.1	ATAACCTGCCGGTTAAAGGGATCTCTAACCTTAACAACATG	1261	0.93	0.92	0.925	1	1	1	gene1	STM14_RS00575	STM14_0002	thrA	0	Genic	WP_001264681.1	bifunctional aspartate kinase/homoserine dehydrogenase I	FALSE	FALSE	FALSE	FALSE	TRUE	FALSE	FALSE
NC_016856.1__1262	NC_016856.1	CCATGTTGTTAAGGTTAGAGATCCCTTTAACCGGCAGGTTA	1262	1	1	1	1	1	1	gene1	STM14_RS00575	STM14_0002	thrA	0	Genic	WP_001264681.1	bifunctional aspartate kinase/homoserine dehydrogenase I	FALSE	FALSE	FALSE	FALSE	TRUE	FALSE	FALSE
NC_016856.1__1366	NC_016856.1	CCGCCATGTCTCGCGCCGGGATCTCGGTGGTGCTCATTACC	1366	1	1	1	1	1	1	gene1	STM14_RS00575	STM14_0002	thrA	0	Genic	WP_001264681.1	bifunctional aspartate kinase/homoserine dehydrogenase I	FALSE	FALSE	FALSE	FALSE	TRUE	FALSE	FALSE
NC_016856.1__1367	NC_016856.1	GGGTAATGAGCACCACCGAGATCCCGGCGCGAGACATGGCG	1367	1	1	1	1	1	1	gene1	STM14_RS00575	STM14_0002	thrA	0	Genic	WP_001264681.1	bifunctional aspartate kinase/homoserine dehydrogenase I	FALSE	FALSE	FALSE	FALSE	TRUE	FALSE	FALSE
NC_016856.1__1396	NC_016856.1	GAAACTGATGCTGTACTCAGAGGAGGACTGGGTAATGAGCA	1396	0.93	1	0.965	0.88	1	0.94	gene1	STM14_RS00575	STM14_0002	thrA	0	Genic	WP_001264681.1	bifunctional aspartate kinase/homoserine dehydrogenase I	FALSE	TRUE	FALSE	FALSE	FALSE	FALSE	FALSE
NC_016856.1__1429	NC_016856.1	TCAGTTTCTGTGTGCCGCAGAGTGACTGCGCGCGTGCCCGC	1429	1	1	1	1	1	1	gene1	STM14_RS00575	STM14_0002	thrA	0	Genic	WP_001264681.1	bifunctional aspartate kinase/homoserine dehydrogenase I	FALSE	TRUE	FALSE	FALSE	FALSE	FALSE	FALSE
NC_016856.1__1534	NC_016856.1	CATACCGTCGCCGACAACAGAGATAATCGCCAACCGCTCCG	1534	0.97	0.97	0.97	0.98	1	0.99	gene1	STM14_RS00575	STM14_0002	thrA	0	Genic	WP_001264681.1	bifunctional aspartate kinase/homoserine dehydrogenase I	FALSE	TRUE	FALSE	FALSE	FALSE	FALSE	FALSE
NC_016856.1__1624	NC_016856.1	CTAATATCAATATCGTGGCGATCGCTCAGGGATCTTCTGAG	1624	1	0.92	0.96	1	1	1	gene1	STM14_RS00575	STM14_0002	thrA	0	Genic	WP_001264681.1	bifunctional aspartate kinase/homoserine dehydrogenase I	FALSE	FALSE	FALSE	FALSE	TRUE	FALSE	FALSE
NC_016856.1__1625	NC_016856.1	GCTCAGAAGATCCCTGAGCGATCGCCACGATATTGATATTA	1625	1	1	1	1	1	1	gene1	STM14_RS00575	STM14_0002	thrA	0	Genic	WP_001264681.1	bifunctional aspartate kinase/homoserine dehydrogenase I	FALSE	FALSE	FALSE	FALSE	TRUE	FALSE	FALSE
NC_016856.1__1635	NC_016856.1	ATCGTGGCGATCGCTCAGGGATCTTCTGAGCGTTCTATTTC	1635	1	1	1	1	1	1	gene1	STM14_RS00575	STM14_0002	thrA	0	Genic	WP_001264681.1	bifunctional aspartate kinase/homoserine dehydrogenase I	FALSE	FALSE	FALSE	FALSE	TRUE	FALSE	FALSE
NC_016856.1__1636	NC_016856.1	AGAAATAGAACGCTCAGAAGATCCCTGAGCGATCGCCACGA	1636	1	1	1	1	1	1	gene1	STM14_RS00575	STM14_0002	thrA	0	Genic	WP_001264681.1	bifunctional aspartate kinase/homoserine dehydrogenase I	FALSE	FALSE	FALSE	FALSE	TRUE	FALSE	FALSE
NC_016856.1__1724	NC_016856.1	CCAGATGCTGTTCAATACCGATCAGGTGATTGAAGTGTTTG	1724	0.92	1	0.96	1	0.98	0.99	gene1	STM14_RS00575	STM14_0002	thrA	0	Genic	WP_001264681.1	bifunctional aspartate kinase/homoserine dehydrogenase I	FALSE	FALSE	FALSE	FALSE	TRUE	FALSE	FALSE
NC_016856.1__1725	NC_016856.1	ACAAACACTTCAATCACCTGATCGGTATTGAACAGCATCTG	1725	1	1	1	1	1	1	gene1	STM14_RS00575	STM14_0002	thrA	0	Genic	WP_001264681.1	bifunctional aspartate kinase/homoserine dehydrogenase I	FALSE	FALSE	FALSE	FALSE	TRUE	FALSE	FALSE
NC_016856.1__1727	NC_016856.1	GATGCTGTTCAATACCGATCAGGTGATTGAAGTGTTTGTCA	1727	0.92	1	0.96	0.91	0.94	0.925	gene1	STM14_RS00575	STM14_0002	thrA	0	Genic	WP_001264681.1	bifunctional aspartate kinase/homoserine dehydrogenase I	FALSE	FALSE	FALSE	FALSE	FALSE	TRUE	FALSE
NC_016856.1__1826	NC_016856.1	GCTGAAGAACAAGCACATCGATCTACGCGTGTGCGGCGTGG	1826	1	0.96	0.98	1	1	1	gene1	STM14_RS00575	STM14_0002	thrA	0	Genic	WP_001264681.1	bifunctional aspartate kinase/homoserine dehydrogenase I	FALSE	FALSE	FALSE	FALSE	TRUE	FALSE	FALSE
NC_016856.1__1827	NC_016856.1	GCCACGCCGCACACGCGTAGATCGATGTGCTTGTTCTTCAG	1827	1	0.92	0.96	1	1	1	gene1	STM14_RS00575	STM14_0002	thrA	0	Genic	WP_001264681.1	bifunctional aspartate kinase/homoserine dehydrogenase I	FALSE	FALSE	FALSE	FALSE	TRUE	FALSE	FALSE
NC_016856.1__2342	NC_016856.1	GATGGGCTATACCGAACCCGATCCGCGCGACGATCTTTCCG	2342	0.94	0.84	0.89	0.94	1	0.97	gene1	STM14_RS00575	STM14_0002	thrA	0	Genic	WP_001264681.1	bifunctional aspartate kinase/homoserine dehydrogenase I	FALSE	FALSE	FALSE	FALSE	TRUE	FALSE	FALSE
NC_016856.1__2343	NC_016856.1	CCGGAAAGATCGTCGCGCGGATCGGGTTCGGTATAGCCCAT	2343	1	1	1	1	1	1	gene1	STM14_RS00575	STM14_0002	thrA	0	Genic	WP_001264681.1	bifunctional aspartate kinase/homoserine dehydrogenase I	FALSE	FALSE	FALSE	FALSE	TRUE	FALSE	FALSE
NC_016856.1__2354	NC_016856.1	CGAACCCGATCCGCGCGACGATCTTTCCGGTATGGATGTGG	2354	0.99	0.91	0.95	0.97	0.99	0.98	gene1	STM14_RS00575	STM14_0002	thrA	0	Genic	WP_001264681.1	bifunctional aspartate kinase/homoserine dehydrogenase I	FALSE	FALSE	FALSE	FALSE	TRUE	FALSE	FALSE
NC_016856.1__2355	NC_016856.1	GCCACATCCATACCGGAAAGATCGTCGCGCGGATCGGGTTC	2355	0.98	0.97	0.975	1	1	1	gene1	STM14_RS00575	STM14_0002	thrA	0	Genic	WP_001264681.1	bifunctional aspartate kinase/homoserine dehydrogenase I	FALSE	FALSE	FALSE	FALSE	TRUE	FALSE	FALSE
NC_016856.1__2389	NC_016856.1	ATGTGGCGCGTAAACTGTTGATCCTCGCCCGCGAGACGGGC	2389	0.99	0.94	0.965	0.99	1	0.995	gene1	STM14_RS00575	STM14_0002	thrA	0	Genic	WP_001264681.1	bifunctional aspartate kinase/homoserine dehydrogenase I	FALSE	FALSE	FALSE	FALSE	TRUE	FALSE	FALSE
NC_016856.1__2390	NC_016856.1	GGCCCGTCTCGCGGGCGAGGATCAACAGTTTACGCGCCACA	2390	1	1	1	0.91	1	0.955	gene1	STM14_RS00575	STM14_0002	thrA	0	Genic	WP_001264681.1	bifunctional aspartate kinase/homoserine dehydrogenase I	FALSE	FALSE	FALSE	FALSE	TRUE	FALSE	FALSE
NC_016856.1__2633	NC_016856.1	TGCCGAAGTTGATGGTAACGATCCGCTCTTCAAAGTGAAAA	2633	0.9	1	0.95	1	1	1	gene1	STM14_RS00575	STM14_0002	thrA	0	Genic	WP_001264681.1	bifunctional aspartate kinase/homoserine dehydrogenase I	FALSE	FALSE	FALSE	FALSE	TRUE	FALSE	FALSE
NC_016856.1__2634	NC_016856.1	TTTTTCACTTTGAAGAGCGGATCGTTACCATCAACTTCGGC	2634	1	0.99	0.995	1	0.99	0.995	gene1	STM14_RS00575	STM14_0002	thrA	0	Genic	WP_001264681.1	bifunctional aspartate kinase/homoserine dehydrogenase I	FALSE	FALSE	FALSE	FALSE	TRUE	FALSE	FALSE
NC_016856.1__2762	NC_016856.1	GGCGGCGGGCGTGTTTGCCGATCTGTTACGGACCCTCTCAT	2762	1	1	1	1	1	1	gene1	STM14_RS00575	STM14_0002	thrA	0	Genic	WP_001264681.1	bifunctional aspartate kinase/homoserine dehydrogenase I	FALSE	FALSE	FALSE	FALSE	TRUE	FALSE	FALSE
NC_016856.1__2763	NC_016856.1	CATGAGAGGGTCCGTAACAGATCGGCAAACACGCCCGCCGC	2763	1	0.89	0.945	1	0.99	0.995	gene1	STM14_RS00575	STM14_0002	thrA	0	Genic	WP_001264681.1	bifunctional aspartate kinase/homoserine dehydrogenase I	FALSE	FALSE	FALSE	FALSE	TRUE	FALSE	FALSE
NC_016856.1__3554	NC_016856.1	CGCGGCAGGCGGTGTCGGAGATCGGCGCGCTGGCGAGCGGG	3554	1	1	1	1	1	1	gene2	STM14_RS00580	STM14_0003	thrB	0	Genic	WP_000241685.1	homoserine kinase	FALSE	FALSE	FALSE	FALSE	TRUE	FALSE	FALSE
NC_016856.1__3555	NC_016856.1	TCCCGCTCGCCAGCGCGCCGATCTCCGACACCGCCTGCCGC	3555	1	1	1	1	1	1	gene2	STM14_RS00580	STM14_0003	thrB	0	Genic	WP_000241685.1	homoserine kinase	FALSE	FALSE	FALSE	FALSE	TRUE	FALSE	FALSE
NC_016856.1__3834	NC_016856.1	GGGACTTTTTTTTCCGCACGATCTGCCGGAGTTTAGCCTGA	3834	1	0.99	0.995	0.99	1	0.995	gene3	STM14_RS00585	STM14_0004	thrC	0	Genic	WP_000781105.1	threonine synthase	FALSE	FALSE	FALSE	FALSE	TRUE	FALSE	FALSE
NC_016856.1__3835	NC_016856.1	GTCAGGCTAAACTCCGGCAGATCGTGCGGAAAAAAAAGTCC	3835	1	1	1	1	1	1	gene3	STM14_RS00585	STM14_0004	thrC	0	Genic	WP_000781105.1	threonine synthase	FALSE	FALSE	FALSE	FALSE	TRUE	FALSE	FALSE
NC_016856.1__3905	NC_016856.1	TTGTCAGCCGTAGCGCAAAGATCCTCTCGGCATTTATTGGC	3905	0.9	1	0.95	0.94	1	0.97	gene3	STM14_RS00585	STM14_0004	thrC	0	Genic	WP_000781105.1	threonine synthase	FALSE	FALSE	FALSE	FALSE	TRUE	FALSE	FALSE
NC_016856.1__3906	NC_016856.1	CGCCAATAAATGCCGAGAGGATCTTTGCGCTACGGCTGACA	3906	0.91	0.97	0.94	1	0.99	0.995	gene3	STM14_RS00585	STM14_0004	thrC	0	Genic	WP_000781105.1	threonine synthase	FALSE	FALSE	FALSE	FALSE	TRUE	FALSE	FALSE
NC_016856.1__4217	NC_016856.1	TTCTCTACCCGCGCGGTAAGATCAGTCCGTTGCAGGAAAAA	4217	0.91	1	0.955	1	0.96	0.98	gene3	STM14_RS00585	STM14_0004	thrC	0	Genic	WP_000781105.1	threonine synthase	FALSE	FALSE	FALSE	FALSE	TRUE	FALSE	FALSE
NC_016856.1__4218	NC_016856.1	GTTTTTCCTGCAACGGACTGATCTTACCGCGCGGGTAGAGA	4218	1	1	1	0.92	0.99	0.955	gene3	STM14_RS00585	STM14_0004	thrC	0	Genic	WP_000781105.1	threonine synthase	FALSE	FALSE	FALSE	FALSE	TRUE	FALSE	FALSE
NC_016856.1__4220	NC_016856.1	TCTACCCGCGCGGTAAGATCAGTCCGTTGCAGGAAAAACTG	4220	0.96	0.95	0.955	0.9	0.94	0.92	gene3	STM14_RS00585	STM14_0004	thrC	0	Genic	WP_000781105.1	threonine synthase	FALSE	FALSE	FALSE	FALSE	FALSE	TRUE	FALSE
NC_016856.1__4277	NC_016856.1	GCAACATTGAAACCGTGGCGATCGACGGCGATTTCGACGCG	4277	1	1	1	0.99	1	0.995	gene3	STM14_RS00585	STM14_0004	thrC	0	Genic	WP_000781105.1	threonine synthase	FALSE	FALSE	FALSE	FALSE	TRUE	FALSE	FALSE
NC_016856.1__4278	NC_016856.1	ACGCGTCGAAATCGCCGTCGATCGCCACGGTTTCAATGTTG	4278	1	1	1	1	1	1	gene3	STM14_RS00585	STM14_0004	thrC	0	Genic	WP_000781105.1	threonine synthase	FALSE	FALSE	FALSE	FALSE	TRUE	FALSE	FALSE
NC_016856.1__4460	NC_016856.1	GGGCGCGTAACCAACTGGTGATCTCCGTCCCCAGCGGCAAC	4460	1	1	1	1	1	1	gene3	STM14_RS00585	STM14_0004	thrC	0	Genic	WP_000781105.1	threonine synthase	FALSE	FALSE	FALSE	FALSE	TRUE	FALSE	FALSE
NC_016856.1__4461	NC_016856.1	AGTTGCCGCTGGGGACGGAGATCACCAGTTGGTTACGCGCC	4461	0.99	1	0.995	0.97	1	0.985	gene3	STM14_RS00585	STM14_0004	thrC	0	Genic	WP_000781105.1	threonine synthase	FALSE	FALSE	FALSE	FALSE	TRUE	FALSE	FALSE
NC_016856.1__5108	NC_016856.1	GGCGTAACCGCCATCCGGCGATGCCGTTACTGCTCGTAGCG	5108	0	0	0	0.41	0.35	0.38	gene4	STM14_RS00590	STM14_0005	yaaA	6	Downstream	WP_000906175.1	peroxide stress protein YaaA	FALSE	FALSE	FALSE	FALSE	FALSE	FALSE	TRUE
NC_016856.1__5396	NC_016856.1	GCCAGATTCACCACCACCCGATCGCCCTGCGCCTCAAGCGC	5396	1	1	1	1	1	1	gene4	STM14_RS00590	STM14_0005	yaaA	0	Genic	WP_000906175.1	peroxide stress protein YaaA	FALSE	FALSE	FALSE	FALSE	TRUE	FALSE	FALSE
NC_016856.1__5397	NC_016856.1	AGCGCTTGAGGCGCAGGGCGATCGGGTGGTGGTGAATCTGG	5397	1	0.93	0.965	1	1	1	gene4	STM14_RS00590	STM14_0005	yaaA	0	Genic	WP_000906175.1	peroxide stress protein YaaA	FALSE	FALSE	FALSE	FALSE	TRUE	FALSE	FALSE
NC_016856.1__5462	NC_016856.1	TCGCCCCAGAATTGATAAAGATCTTTGCCGCGCGGATTCTC	5462	0.96	0.91	0.935	0.98	0.93	0.955	gene4	STM14_RS00590	STM14_0005	yaaA	0	Genic	WP_000906175.1	peroxide stress protein YaaA	FALSE	FALSE	FALSE	FALSE	TRUE	FALSE	FALSE
NC_016856.1__5463	NC_016856.1	GGAGAATCCGCGCGGCAAAGATCTTTATCAATTCTGGGGCG	5463	1	1	1	1	1	1	gene4	STM14_RS00590	STM14_0005	yaaA	0	Genic	WP_000906175.1	peroxide stress protein YaaA	FALSE	FALSE	FALSE	FALSE	TRUE	FALSE	FALSE
NC_016856.1__5554	NC_016856.1	CAATACGCCATACAAGCCAGAGAGCATACGCAGATGTTGTT	5554	1	0.95	0.975	1	1	1	gene4	STM14_RS00590	STM14_0005	yaaA	0	Genic	WP_000906175.1	peroxide stress protein YaaA	FALSE	TRUE	FALSE	FALSE	FALSE	FALSE	FALSE
NC_016856.1__5714	NC_016856.1	TGAAAACGCGTGGCGTTGAGATCCGCCAGTTTGTCGCTAAT	5714	1	1	1	1	1	1	gene4	STM14_RS00590	STM14_0005	yaaA	0	Genic	WP_000906175.1	peroxide stress protein YaaA	FALSE	FALSE	FALSE	FALSE	TRUE	FALSE	FALSE
NC_016856.1__5715	NC_016856.1	AATTAGCGACAAACTGGCGGATCTCAACGCCACGCGTTTTC	5715	0.84	0.97	0.905	0.97	0.98	0.975	gene4	STM14_RS00590	STM14_0005	yaaA	0	Genic	WP_000906175.1	peroxide stress protein YaaA	FALSE	FALSE	FALSE	FALSE	TRUE	FALSE	FALSE
NC_016856.1__5801	NC_016856.1	TGAATAAGCTGCTGGCTGTGATCCAACAGCTCCGGCTGGGT	5801	0.99	0.99	0.99	1	0.99	0.995	gene4	STM14_RS00590	STM14_0005	yaaA	0	Genic	WP_000906175.1	peroxide stress protein YaaA	FALSE	FALSE	FALSE	FALSE	TRUE	FALSE	FALSE
NC_016856.1__5802	NC_016856.1	TACCCAGCCGGAGCTGTTGGATCACAGCCAGCAGCTTATTC	5802	0.99	0.94	0.965	0.95	1	0.975	gene4	STM14_RS00590	STM14_0005	yaaA	0	Genic	WP_000906175.1	peroxide stress protein YaaA	FALSE	FALSE	FALSE	FALSE	TRUE	FALSE	FALSE
NC_016856.1__5874	NC_016856.1	CAAGCGTTTTTGCAGGTGAAATCAGAATCAGCATATTCAGT	5874	0.29	0.28	0.285	0	0.27	0.135	gene4	STM14_RS00590	STM14_0005	yaaA	0	Genic	WP_000906175.1	peroxide stress protein YaaA	FALSE	FALSE	FALSE	FALSE	FALSE	FALSE	TRUE
NC_016856.1__5939	NC_016856.1	TTAGCAAAAAAACGCCGCAGAGTTGACCGATGGTTGCGATT	5939	1	0.98	0.99	1	1	1	gene5	STM14_RS00595	STM14_0006	NA	27	Downstream	WP_001113820.1	sodium:alanine symporter family protein	FALSE	TRUE	FALSE	FALSE	FALSE	FALSE	FALSE
NC_016856.1__6035	NC_016856.1	ATATCCGGGAAGCGCCGCGGATCGAACTGCGGTCTTACGCC	6035	0.98	0.99	0.985	1	1	1	gene5	STM14_RS00595	STM14_0006	NA	0	Genic	WP_001113820.1	sodium:alanine symporter family protein	FALSE	FALSE	FALSE	FALSE	TRUE	FALSE	FALSE
NC_016856.1__6036	NC_016856.1	GGGCGTAAGACCGCAGTTCGATCCGCGGCGCTTCCCGGATA	6036	0.89	1	0.945	0.91	0.99	0.95	gene5	STM14_RS00595	STM14_0006	NA	0	Genic	WP_001113820.1	sodium:alanine symporter family protein	FALSE	FALSE	FALSE	FALSE	TRUE	FALSE	FALSE
NC_016856.1__6153	NC_016856.1	TAATGGCCATACAGGCCATGATCATGTCAGCGAGCTGCCAT	6153	0.99	0.96	0.975	0.97	1	0.985	gene5	STM14_RS00595	STM14_0006	NA	0	Genic	WP_001113820.1	sodium:alanine symporter family protein	FALSE	FALSE	FALSE	FALSE	TRUE	FALSE	FALSE
NC_016856.1__6154	NC_016856.1	TATGGCAGCTCGCTGACATGATCATGGCCTGTATGGCCATT	6154	0.9	0.93	0.915	0.93	0.98	0.955	gene5	STM14_RS00595	STM14_0006	NA	0	Genic	WP_001113820.1	sodium:alanine symporter family protein	FALSE	FALSE	FALSE	FALSE	TRUE	FALSE	FALSE
NC_016856.1__6726	NC_016856.1	GCATTTGCTCAATATGCCAGAGGCAAATGAATACGCTGCCG	6726	1	1	1	0.96	1	0.98	gene5	STM14_RS00595	STM14_0006	NA	0	Genic	WP_001113820.1	sodium:alanine symporter family protein	FALSE	TRUE	FALSE	FALSE	FALSE	FALSE	FALSE
NC_016856.1__6845	NC_016856.1	AACAGGGCACAGAACGCCAGAGCAATGCCGGAGATAAGCGG	6845	0.98	1	0.99	0.92	1	0.96	gene5	STM14_RS00595	STM14_0006	NA	0	Genic	WP_001113820.1	sodium:alanine symporter family protein	FALSE	TRUE	FALSE	FALSE	FALSE	FALSE	FALSE
NC_016856.1__7208	NC_016856.1	GCCGCGAGGCTGGTACACAGAGCCTGAAATGACGTCAGGCC	7208	0.98	1	0.99	1	1	1	gene5	STM14_RS00595	STM14_0006	NA	0	Genic	WP_001113820.1	sodium:alanine symporter family protein	FALSE	TRUE	FALSE	FALSE	FALSE	FALSE	FALSE
NC_016856.1__7362	NC_016856.1	AAATCATTACCGAGCCCCAGAGTATTTCGTTAATAAAACTG	7362	0.96	0.95	0.955	0.95	1	0.975	gene5	STM14_RS00595	STM14_0006	NA	0	Genic	WP_001113820.1	sodium:alanine symporter family protein	FALSE	TRUE	FALSE	FALSE	FALSE	FALSE	FALSE
NC_016856.1__7851	NC_016856.1	TCGCCTGGGCGAAACAGCAGAGCAGCGACCGCGCGCAGCAG	7851	0.94	1	0.97	0.85	0.98	0.915	gene6	STM14_RS00600	STM14_0007	tal	0	Genic	WP_000130175.1	transaldolase	FALSE	TRUE	FALSE	FALSE	FALSE	FALSE	FALSE
NC_016856.1__7917	NC_016856.1	CGGTGAATATTGGCCTGGAGATCCTGAAGCTGGTGCCGGGG	7917	1	0.99	0.995	1	1	1	gene6	STM14_RS00600	STM14_0007	tal	0	Genic	WP_000130175.1	transaldolase	FALSE	FALSE	FALSE	FALSE	TRUE	FALSE	FALSE
NC_016856.1__7918	NC_016856.1	GCCCCGGCACCAGCTTCAGGATCTCCAGGCCAATATTCACC	7918	0.99	1	0.995	0.99	1	0.995	gene6	STM14_RS00600	STM14_0007	tal	0	Genic	WP_000130175.1	transaldolase	FALSE	FALSE	FALSE	FALSE	TRUE	FALSE	FALSE
NC_016856.1__8044	NC_016856.1	TGATGCGGGTATCAGCAACGATCGTATCCTGATCAAGCTGG	8044	0.95	1	0.975	1	1	1	gene6	STM14_RS00600	STM14_0007	tal	0	Genic	WP_000130175.1	transaldolase	FALSE	FALSE	FALSE	FALSE	TRUE	FALSE	FALSE
NC_016856.1__8045	NC_016856.1	GCCAGCTTGATCAGGATACGATCGTTGCTGATACCCGCATC	8045	0.99	0.99	0.99	1	0.99	0.995	gene6	STM14_RS00600	STM14_0007	tal	0	Genic	WP_000130175.1	transaldolase	FALSE	FALSE	FALSE	FALSE	TRUE	FALSE	FALSE
NC_016856.1__8053	NC_016856.1	AGGTGGACGCCAGCTTGATCAGGATACGATCGTTGCTGATA	8053	1	1	1	1	1	1	gene6	STM14_RS00600	STM14_0007	tal	0	Genic	WP_000130175.1	transaldolase	FALSE	FALSE	FALSE	FALSE	FALSE	TRUE	FALSE
NC_016856.1__8055	NC_016856.1	TCAGCAACGATCGTATCCTGATCAAGCTGGCGTCCACCTGG	8055	0.93	0.98	0.955	0.91	0.93	0.92	gene6	STM14_RS00600	STM14_0007	tal	0	Genic	WP_000130175.1	transaldolase	FALSE	FALSE	FALSE	FALSE	TRUE	FALSE	FALSE
NC_016856.1__8056	NC_016856.1	GCCAGGTGGACGCCAGCTTGATCAGGATACGATCGTTGCTG	8056	1	0.98	0.99	1	0.98	0.99	gene6	STM14_RS00600	STM14_0007	tal	0	Genic	WP_000130175.1	transaldolase	FALSE	FALSE	FALSE	FALSE	TRUE	FALSE	FALSE
NC_016856.1__8185	NC_016856.1	GACCTACGAACGGCGAGATCAGGTAGACGCCCGCTTCGGCG	8185	1	1	1	1	1	1	gene6	STM14_RS00600	STM14_0007	tal	0	Genic	WP_000130175.1	transaldolase	FALSE	FALSE	FALSE	FALSE	FALSE	TRUE	FALSE
NC_016856.1__8187	NC_016856.1	CCGAAGCGGGCGTCTACCTGATCTCGCCGTTCGTAGGTCGT	8187	0.99	1	0.995	0.99	1	0.995	gene6	STM14_RS00600	STM14_0007	tal	0	Genic	WP_000130175.1	transaldolase	FALSE	FALSE	FALSE	FALSE	TRUE	FALSE	FALSE
NC_016856.1__8188	NC_016856.1	TACGACCTACGAACGGCGAGATCAGGTAGACGCCCGCTTCG	8188	0.94	0.92	0.93	1	1	1	gene6	STM14_RS00600	STM14_0007	tal	0	Genic	WP_000130175.1	transaldolase	FALSE	FALSE	FALSE	FALSE	TRUE	FALSE	FALSE
NC_016856.1__8263	NC_016856.1	AGACTATGCGCCAGCTGAAGATCCGGGCGTGGTTTCCGTAA	8263	1	1	1	1	1	1	gene6	STM14_RS00600	STM14_0007	tal	0	Genic	WP_000130175.1	transaldolase	FALSE	FALSE	FALSE	FALSE	TRUE	FALSE	FALSE
NC_016856.1__8264	NC_016856.1	GTTACGGAAACCACGCCCGGATCTTCAGCTGGCGCATAGTC	8264	0.97	0.96	0.965	0.94	0.97	0.955	gene6	STM14_RS00600	STM14_0007	tal	0	Genic	WP_000130175.1	transaldolase	FALSE	FALSE	FALSE	FALSE	TRUE	FALSE	FALSE
NC_016856.1__8576	NC_016856.1	GGTATCCGTAAGTTTGCGGTAGACCAGGAAAAACTGGAAAA	8576	0	0.28	0.14	0.35	0.28	0.315	gene6	STM14_RS00600	STM14_0007	tal	0	Genic	WP_000130175.1	transaldolase	FALSE	FALSE	FALSE	FALSE	FALSE	FALSE	TRUE
NC_016856.1__8601	NC_016856.1	AGGAAAAACTGGAAAAAATGATCGGCGATCTGCTGTAATCA	8601	1	1	1	1	1	1	gene6	STM14_RS00600	STM14_0007	tal	0	Genic	WP_000130175.1	transaldolase	FALSE	FALSE	FALSE	FALSE	TRUE	FALSE	FALSE
NC_016856.1__8602	NC_016856.1	ATGATTACAGCAGATCGCCGATCATTTTTTCCAGTTTTTCC	8602	0.95	1	0.975	1	0.97	0.985	gene6	STM14_RS00600	STM14_0007	tal	0	Genic	WP_000130175.1	transaldolase	FALSE	FALSE	FALSE	FALSE	TRUE	FALSE	FALSE
NC_016856.1__8608	NC_016856.1	ACTGGAAAAAATGATCGGCGATCTGCTGTAATCATTAACGC	8608	1	1	1	1	1	1	gene6	STM14_RS00600	STM14_0007	tal	0	Genic	WP_000130175.1	transaldolase	FALSE	FALSE	FALSE	FALSE	TRUE	FALSE	FALSE
NC_016856.1__8609	NC_016856.1	CGCGTTAATGATTACAGCAGATCGCCGATCATTTTTTCCAG	8609	1	1	1	1	1	1	gene6	STM14_RS00600	STM14_0007	tal	0	Genic	WP_000130175.1	transaldolase	FALSE	FALSE	FALSE	FALSE	TRUE	FALSE	FALSE
NC_016856.1__8819	NC_016856.1	GGTCAGCGCAGAAGCGAGCCACTCCTCAAGCGCAGGAATGC	8819	0	0.33	0.165	0	0	0	gene7	STM14_RS00605	STM14_0008	mog	0	Genic	WP_000380372.1	molybdopterin adenylyltransferase	FALSE	FALSE	FALSE	FALSE	FALSE	FALSE	TRUE
NC_016856.1__9044	NC_016856.1	TTGGCGAGCAGATGCGCCAGATCAGCCTGCGCTTTGTGCCG	9044	1	1	1	1	1	1	gene7	STM14_RS00605	STM14_0008	mog	0	Genic	WP_000380372.1	molybdopterin adenylyltransferase	FALSE	FALSE	FALSE	FALSE	TRUE	FALSE	FALSE
NC_016856.1__9045	NC_016856.1	TCGGCACAAAGCGCAGGCTGATCTGGCGCATCTGCTCGCCA	9045	1	1	1	1	1	1	gene7	STM14_RS00605	STM14_0008	mog	0	Genic	WP_000380372.1	molybdopterin adenylyltransferase	FALSE	FALSE	FALSE	FALSE	TRUE	FALSE	FALSE
NC_016856.1__9047	NC_016856.1	GCGAGCAGATGCGCCAGATCAGCCTGCGCTTTGTGCCGACC	9047	1	1	1	0.97	1	0.985	gene7	STM14_RS00605	STM14_0008	mog	0	Genic	WP_000380372.1	molybdopterin adenylyltransferase	FALSE	FALSE	FALSE	FALSE	FALSE	TRUE	FALSE
NC_016856.1__9087	NC_016856.1	CCTGTTTACGGATAACGCCCACCTGGCGGGAAAGAATGGCG	9087	0.38	0.28	0.33	0	0.32	0.16	gene7	STM14_RS00605	STM14_0008	mog	0	Genic	WP_000380372.1	molybdopterin adenylyltransferase	FALSE	FALSE	FALSE	FALSE	FALSE	FALSE	TRUE
NC_016856.1__9143	NC_016856.1	TGCCTGGACAGCCAAAATCGATCAAAGAAACGCTGGAAGGC	9143	0.94	0.97	0.955	1	0.93	0.965	gene7	STM14_RS00605	STM14_0008	mog	0	Genic	WP_000380372.1	molybdopterin adenylyltransferase	FALSE	FALSE	FALSE	FALSE	TRUE	FALSE	FALSE
NC_016856.1__9144	NC_016856.1	CGCCTTCCAGCGTTTCTTTGATCGATTTTGGCTGTCCAGGC	9144	1	1	1	1	1	1	gene7	STM14_RS00605	STM14_0008	mog	0	Genic	WP_000380372.1	molybdopterin adenylyltransferase	FALSE	FALSE	FALSE	FALSE	TRUE	FALSE	FALSE
NC_016856.1__9535	NC_016856.1	ATATTGCCGACCGCCAGCAGAGCGAACAGTACGGTCAGGCT	9535	0.95	0.94	0.945	0.97	1	0.985	gene8	STM14_RS00610	STM14_0009	satP	0	Genic	WP_000528527.1	hypothetical protein	FALSE	TRUE	FALSE	TRUE	FALSE	FALSE	FALSE
NC_016856.1__9544	NC_016856.1	GTTTTCCTGAGCCTGACCGTACTGTTCGCTCTGCTGGCGGT	9544	0.95	0.95	0.95	0.95	0.97	0.96	gene8	STM14_RS00610	STM14_0009	satP	0	Genic	WP_000528527.1	hypothetical protein	FALSE	FALSE	TRUE	FALSE	FALSE	FALSE	FALSE
NC_016856.1__10048	NC_016856.1	GGGGAAGAGGACTGTCTATGATCTAATAAGGGGGAAAAGAA	10048	1	1	1	1	0.99	0.995	gene9	STM14_RS00615	STM14_0010	msyB	44	Downstream	WP_001103477.1	hypothetical protein	FALSE	FALSE	FALSE	FALSE	TRUE	FALSE	FALSE
NC_016856.1__10049	NC_016856.1	TTTCTTTTCCCCCTTATTAGATCATAGACAGTCCTCTTCCC	10049	1	1	1	1	1	1	gene9	STM14_RS00615	STM14_0010	msyB	43	Downstream	WP_001103477.1	hypothetical protein	FALSE	FALSE	FALSE	FALSE	TRUE	FALSE	FALSE
NC_016856.1__10332	NC_016856.1	ACCCCTTTTGCCAGACTGCGATCTTTCATGAGCAGCGGCAG	10332	1	1	1	1	1	1	gene9	STM14_RS00615	STM14_0010	msyB	0	Genic	WP_001103477.1	hypothetical protein	FALSE	FALSE	FALSE	FALSE	TRUE	FALSE	FALSE
NC_016856.1__10333	NC_016856.1	GCTGCCGCTGCTCATGAAAGATCGCAGTCTGGCAAAAGGGG	10333	1	1	1	1	1	1	gene9	STM14_RS00615	STM14_0010	msyB	0	Genic	WP_001103477.1	hypothetical protein	FALSE	FALSE	FALSE	FALSE	TRUE	FALSE	FALSE
NC_016856.1__10393	NC_016856.1	CTTTGGCGTCTACGGCTTGCAGAAATTCCTGCTTATGCGCC	10393	0	0.23	0.115	0	0	0	gene9	STM14_RS00615	STM14_0010	msyB	0	Genic	WP_001103477.1	hypothetical protein	FALSE	FALSE	FALSE	FALSE	FALSE	FALSE	TRUE
NC_016856.1__10953	NC_016856.1	CGTTATCGCTATTAATATTGATCCAGCCTGTTGTCTGGCCC	10953	1	1	1	1	1	1	gene10	STM14_RS00620	STM14_0011	NA	0	Genic	WP_001258094.1	hypothetical protein	FALSE	FALSE	FALSE	FALSE	TRUE	FALSE	FALSE
NC_016856.1__10954	NC_016856.1	AGGGCCAGACAACAGGCTGGATCAATATTAATAGCGATAAC	10954	1	0.99	0.995	1	0.96	0.98	gene10	STM14_RS00620	STM14_0011	NA	0	Genic	WP_001258094.1	hypothetical protein	FALSE	FALSE	FALSE	FALSE	TRUE	FALSE	FALSE
NC_016856.1__11066	NC_016856.1	CTAAGTTCGATGTCGCCGTGATCCGCCGTGAGTTGAATGCG	11066	0.99	0.99	0.99	0.99	0.99	0.99	gene10	STM14_RS00620	STM14_0011	NA	0	Genic	WP_001258094.1	hypothetical protein	FALSE	FALSE	FALSE	FALSE	TRUE	FALSE	FALSE
NC_016856.1__11067	NC_016856.1	GCGCATTCAACTCACGGCGGATCACGGCGACATCGAACTTA	11067	0.99	0.98	0.985	0.87	0.95	0.91	gene10	STM14_RS00620	STM14_0011	NA	0	Genic	WP_001258094.1	hypothetical protein	FALSE	FALSE	FALSE	FALSE	TRUE	FALSE	FALSE
NC_016856.1__11123	NC_016856.1	ACGGGAATTTTCAGCGTGAGATCGTTCGTTTCATTTCTGGG	11123	1	1	1	1	1	1	gene10	STM14_RS00620	STM14_0011	NA	0	Genic	WP_001258094.1	hypothetical protein	FALSE	FALSE	FALSE	FALSE	TRUE	FALSE	FALSE
NC_016856.1__11124	NC_016856.1	GCCCAGAAATGAAACGAACGATCTCACGCTGAAAATTCCCG	11124	1	1	1	1	1	1	gene10	STM14_RS00620	STM14_0011	NA	0	Genic	WP_001258094.1	hypothetical protein	FALSE	FALSE	FALSE	FALSE	TRUE	FALSE	FALSE
NC_016856.1__11239	NC_016856.1	GACGGAAATCGTTAACACAGATCGCATGGAATTTCTCTTTG	11239	1	1	1	1	1	1	gene10	STM14_RS00620	STM14_0011	NA	0	Genic	WP_001258094.1	hypothetical protein	FALSE	FALSE	FALSE	FALSE	TRUE	FALSE	FALSE
NC_016856.1__11240	NC_016856.1	TCAAAGAGAAATTCCATGCGATCTGTGTTAACGATTTCCGT	11240	1	0.98	0.99	1	1	1	gene10	STM14_RS00620	STM14_0011	NA	0	Genic	WP_001258094.1	hypothetical protein	FALSE	FALSE	FALSE	FALSE	TRUE	FALSE	FALSE
NC_016856.1__11292	NC_016856.1	TGAATCGTTGCCATGAGCAGAGTATGATAGACGGTATTGCT	11292	0.98	1	0.99	0.98	1	0.99	gene10	STM14_RS00620	STM14_0011	NA	47	Upstream	WP_001258094.1	hypothetical protein	FALSE	TRUE	FALSE	FALSE	FALSE	FALSE	FALSE
NC_016856.1__11690	NC_016856.1	GCTGGAGAACGCCGAGGGCGATCGCACTACGCCTTCTATCA	11690	0.96	0.94	0.95	1	1	1	gene11	STM14_RS00625	STM14_0013	dnaK	0	Genic	WP_000516125.1	molecular chaperone DnaK	FALSE	FALSE	FALSE	FALSE	TRUE	FALSE	FALSE
NC_016856.1__11691	NC_016856.1	ATGATAGAAGGCGTAGTGCGATCGCCCTCGGCGTTCTCCAG	11691	1	1	1	1	1	1	gene11	STM14_RS00625	STM14_0013	dnaK	0	Genic	WP_000516125.1	molecular chaperone DnaK	FALSE	FALSE	FALSE	FALSE	TRUE	FALSE	FALSE
NC_016856.1__11736	NC_016856.1	TTAGCCGGCTGACCAACCAGAGTTTCACCATCCTGGGTATA	11736	1	0.94	0.97	1	0.96	0.98	gene11	STM14_RS00625	STM14_0013	dnaK	0	Genic	WP_000516125.1	molecular chaperone DnaK	FALSE	TRUE	FALSE	FALSE	FALSE	FALSE	FALSE
NC_016856.1__12299	NC_016856.1	CGTCAACGAGGTAGTTGATCAGGCGGGTATCGAAGTCTTCA	12299	0.94	1	0.97	0.94	0.96	0.95	gene11	STM14_RS00625	STM14_0013	dnaK	0	Genic	WP_000516125.1	molecular chaperone DnaK	FALSE	FALSE	FALSE	FALSE	FALSE	TRUE	FALSE
NC_016856.1__12301	NC_016856.1	AAGACTTCGATACCCGCCTGATCAACTACCTCGTTGACGAG	12301	1	1	1	1	1	1	gene11	STM14_RS00625	STM14_0013	dnaK	0	Genic	WP_000516125.1	molecular chaperone DnaK	FALSE	FALSE	FALSE	FALSE	TRUE	FALSE	FALSE
NC_016856.1__12302	NC_016856.1	ACTCGTCAACGAGGTAGTTGATCAGGCGGGTATCGAAGTCT	12302	1	1	1	0.96	1	0.98	gene11	STM14_RS00625	STM14_0013	dnaK	0	Genic	WP_000516125.1	molecular chaperone DnaK	FALSE	FALSE	FALSE	FALSE	TRUE	FALSE	FALSE
NC_016856.1__12332	NC_016856.1	CGTTGACGAGTTTAAGAAAGATCAGGGCATTGACCTGCGTA	12332	1	0.99	0.995	1	1	1	gene11	STM14_RS00625	STM14_0013	dnaK	0	Genic	WP_000516125.1	molecular chaperone DnaK	FALSE	FALSE	FALSE	FALSE	TRUE	FALSE	FALSE
NC_016856.1__12333	NC_016856.1	TTACGCAGGTCAATGCCCTGATCTTTCTTAAACTCGTCAAC	12333	1	1	1	1	1	1	gene11	STM14_RS00625	STM14_0013	dnaK	0	Genic	WP_000516125.1	molecular chaperone DnaK	FALSE	FALSE	FALSE	FALSE	TRUE	FALSE	FALSE
NC_016856.1__12335	NC_016856.1	TGACGAGTTTAAGAAAGATCAGGGCATTGACCTGCGTAACG	12335	0.92	1	0.96	1	0.96	0.98	gene11	STM14_RS00625	STM14_0013	dnaK	0	Genic	WP_000516125.1	molecular chaperone DnaK	FALSE	FALSE	FALSE	FALSE	FALSE	TRUE	FALSE
NC_016856.1__12356	NC_016856.1	GGGCATTGACCTGCGTAACGATCCGCTGGCCATGCAGCGCC	12356	1	0.97	0.985	1	1	1	gene11	STM14_RS00625	STM14_0013	dnaK	0	Genic	WP_000516125.1	molecular chaperone DnaK	FALSE	FALSE	FALSE	FALSE	TRUE	FALSE	FALSE
NC_016856.1__12357	NC_016856.1	AGGCGCTGCATGGCCAGCGGATCGTTACGCAGGTCAATGCC	12357	1	1	1	1	1	1	gene11	STM14_RS00625	STM14_0013	dnaK	0	Genic	WP_000516125.1	molecular chaperone DnaK	FALSE	FALSE	FALSE	FALSE	TRUE	FALSE	FALSE
NC_016856.1__12524	NC_016856.1	ACTGGAAAGCCTGGTTGAAGATCTGGTGAACCGTTCTATCG	12524	1	0.98	0.99	1	1	1	gene11	STM14_RS00625	STM14_0013	dnaK	0	Genic	WP_000516125.1	molecular chaperone DnaK	FALSE	FALSE	FALSE	FALSE	TRUE	FALSE	FALSE
NC_016856.1__12525	NC_016856.1	TCGATAGAACGGTTCACCAGATCTTCAACCAGGCTTTCCAG	12525	1	0.96	0.98	1	0.98	0.99	gene11	STM14_RS00625	STM14_0013	dnaK	0	Genic	WP_000516125.1	molecular chaperone DnaK	FALSE	FALSE	FALSE	FALSE	TRUE	FALSE	FALSE
NC_016856.1__12604	NC_016856.1	TGTCTGATATCAACGACGTGATCCTCGTTGGCGGTCAGACC	12604	0.98	0.98	0.98	0.98	0.98	0.98	gene11	STM14_RS00625	STM14_0013	dnaK	0	Genic	WP_000516125.1	molecular chaperone DnaK	FALSE	FALSE	FALSE	FALSE	TRUE	FALSE	FALSE
NC_016856.1__12605	NC_016856.1	GGGTCTGACCGCCAACGAGGATCACGTCGTTGATATCAGAC	12605	1	1	1	1	1	1	gene11	STM14_RS00625	STM14_0013	dnaK	0	Genic	WP_000516125.1	molecular chaperone DnaK	FALSE	FALSE	FALSE	FALSE	TRUE	FALSE	FALSE
NC_016856.1__12786	NC_016856.1	CCCATCGTTTCGATACCCAGAGACAGCGGGGTAACGTCCAG	12786	1	1	1	1	1	1	gene11	STM14_RS00625	STM14_0013	dnaK	0	Genic	WP_000516125.1	molecular chaperone DnaK	FALSE	TRUE	FALSE	FALSE	FALSE	FALSE	FALSE
NC_016856.1__12951	NC_016856.1	TCCAGGTTGAACTGACCCAGAGATTTGTTATCAGACGCACG	12951	1	1	1	1	1	1	gene11	STM14_RS00625	STM14_0013	dnaK	0	Genic	WP_000516125.1	molecular chaperone DnaK	FALSE	TRUE	FALSE	FALSE	FALSE	FALSE	FALSE
NC_016856.1__13006	NC_016856.1	CGCCGCGCGGTATGCCGCAGATCGAAGTCACCTTCGATATC	13006	1	1	1	1	1	1	gene11	STM14_RS00625	STM14_0013	dnaK	0	Genic	WP_000516125.1	molecular chaperone DnaK	FALSE	FALSE	FALSE	FALSE	TRUE	FALSE	FALSE
NC_016856.1__13007	NC_016856.1	CGATATCGAAGGTGACTTCGATCTGCGGCATACCGCGCGGC	13007	1	1	1	1	1	1	gene11	STM14_RS00625	STM14_0013	dnaK	0	Genic	WP_000516125.1	molecular chaperone DnaK	FALSE	FALSE	FALSE	FALSE	TRUE	FALSE	FALSE
NC_016856.1__13087	NC_016856.1	ATAGCGGTAAAGAGCAGAAGATCACTATCAAGGCGTCTTCT	13087	0.98	0.98	0.98	1	1	1	gene11	STM14_RS00625	STM14_0013	dnaK	0	Genic	WP_000516125.1	molecular chaperone DnaK	FALSE	FALSE	FALSE	FALSE	TRUE	FALSE	FALSE
NC_016856.1__13088	NC_016856.1	CAGAAGACGCCTTGATAGTGATCTTCTGCTCTTTACCGCTA	13088	0.99	1	0.995	1	0.99	0.995	gene11	STM14_RS00625	STM14_0013	dnaK	0	Genic	WP_000516125.1	molecular chaperone DnaK	FALSE	FALSE	FALSE	FALSE	TRUE	FALSE	FALSE
NC_016856.1__13379	NC_016856.1	GGAACTGGCGCAGGTTTCCCAGAAACTGATGGAAATCGCTC	13379	0	0	0	0	0	0	gene11	STM14_RS00625	STM14_0013	dnaK	0	Genic	WP_000516125.1	molecular chaperone DnaK	FALSE	FALSE	FALSE	FALSE	FALSE	FALSE	TRUE
NC_016856.1__13569	NC_016856.1	TTTATCTGCCCTTAACATGCATACACGGGCGGAGAGGAAAC	13569	0.72	0.51	0.615	0.57	0.82	0.695	gene12	STM14_RS00630	STM14_0014	dnaJ	26	Upstream	WP_001119009.1	molecular chaperone DnaJ	TRUE	FALSE	FALSE	FALSE	FALSE	FALSE	FALSE
NC_016856.1__13572	NC_016856.1	TCCTCTCCGCCCGTGTATGCATGTTAAGGGCAGATAAAAAG	13572	0.8	0.72	0.76	0.81	0.8	0.805	gene12	STM14_RS00630	STM14_0014	dnaJ	23	Upstream	WP_001119009.1	molecular chaperone DnaJ	TRUE	FALSE	FALSE	FALSE	FALSE	FALSE	FALSE
NC_016856.1__13794	NC_016856.1	GCAAAAACGCGCAGCCTACGATCAGTATGGTCACGCCGCGT	13794	0.97	1	0.985	1	1	1	gene12	STM14_RS00630	STM14_0014	dnaJ	0	Genic	WP_001119009.1	molecular chaperone DnaJ	FALSE	FALSE	FALSE	FALSE	TRUE	FALSE	FALSE
NC_016856.1__13795	NC_016856.1	AACGCGGCGTGACCATACTGATCGTAGGCTGCGCGTTTTTG	13795	0.93	0.95	0.94	0.91	1	0.955	gene12	STM14_RS00630	STM14_0014	dnaJ	0	Genic	WP_001119009.1	molecular chaperone DnaJ	FALSE	FALSE	FALSE	FALSE	TRUE	FALSE	FALSE
NC_016856.1__13797	NC_016856.1	AAAACGCGCAGCCTACGATCAGTATGGTCACGCCGCGTTTG	13797	0.97	0.98	0.975	0.98	0.98	0.98	gene12	STM14_RS00630	STM14_0014	dnaJ	0	Genic	WP_001119009.1	molecular chaperone DnaJ	FALSE	FALSE	FALSE	FALSE	FALSE	TRUE	FALSE
NC_016856.1__13968	NC_016856.1	TGATTTGCGTTATAACATGGATCTCACCCTGGAAGAAGCGG	13968	1	1	1	0.97	1	0.985	gene12	STM14_RS00630	STM14_0014	dnaJ	0	Genic	WP_001119009.1	molecular chaperone DnaJ	FALSE	FALSE	FALSE	FALSE	TRUE	FALSE	FALSE
NC_016856.1__13969	NC_016856.1	ACCGCTTCTTCCAGGGTGAGATCCATGTTATAACGCAAATC	13969	1	1	1	1	1	1	gene12	STM14_RS00630	STM14_0014	dnaJ	0	Genic	WP_001119009.1	molecular chaperone DnaJ	FALSE	FALSE	FALSE	FALSE	TRUE	FALSE	FALSE
NC_016856.1__14009	NC_016856.1	TGCGTGGCGTGACCAAAGAGATCCGTATTCCGACGCTGGAG	14009	1	1	1	1	1	1	gene12	STM14_RS00630	STM14_0014	dnaJ	0	Genic	WP_001119009.1	molecular chaperone DnaJ	FALSE	FALSE	FALSE	FALSE	TRUE	FALSE	FALSE
NC_016856.1__14010	NC_016856.1	CCTCCAGCGTCGGAATACGGATCTCTTTGGTCACGCCACGC	14010	1	1	1	0.97	1	0.985	gene12	STM14_RS00630	STM14_0014	dnaJ	0	Genic	WP_001119009.1	molecular chaperone DnaJ	FALSE	FALSE	FALSE	FALSE	TRUE	FALSE	FALSE
NC_016856.1__14178	NC_016856.1	TATGGCACGGATCTTTGATCAGCGTACCGCGTCCCTGACAG	14178	1	0.98	0.99	1	1	1	gene12	STM14_RS00630	STM14_0014	dnaJ	0	Genic	WP_001119009.1	molecular chaperone DnaJ	FALSE	FALSE	FALSE	FALSE	FALSE	TRUE	FALSE
NC_016856.1__14180	NC_016856.1	GTCAGGGACGCGGTACGCTGATCAAAGATCCGTGCCATAAA	14180	1	1	1	1	1	1	gene12	STM14_RS00630	STM14_0014	dnaJ	0	Genic	WP_001119009.1	molecular chaperone DnaJ	FALSE	FALSE	FALSE	FALSE	TRUE	FALSE	FALSE
NC_016856.1__14181	NC_016856.1	ATTTATGGCACGGATCTTTGATCAGCGTACCGCGTCCCTGA	14181	1	0.96	0.98	1	1	1	gene12	STM14_RS00630	STM14_0014	dnaJ	0	Genic	WP_001119009.1	molecular chaperone DnaJ	FALSE	FALSE	FALSE	FALSE	TRUE	FALSE	FALSE
NC_016856.1__14187	NC_016856.1	ACGCGGTACGCTGATCAAAGATCCGTGCCATAAATGTCACG	14187	1	1	1	1	1	1	gene12	STM14_RS00630	STM14_0014	dnaJ	0	Genic	WP_001119009.1	molecular chaperone DnaJ	FALSE	FALSE	FALSE	FALSE	TRUE	FALSE	FALSE
NC_016856.1__14188	NC_016856.1	CCGTGACATTTATGGCACGGATCTTTGATCAGCGTACCGCG	14188	1	1	1	1	1	1	gene12	STM14_RS00630	STM14_0014	dnaJ	0	Genic	WP_001119009.1	molecular chaperone DnaJ	FALSE	FALSE	FALSE	FALSE	TRUE	FALSE	FALSE
NC_016856.1__14236	NC_016856.1	GCCGGGATTTTAACGGACAGAGTTTTACTCTTTTCAACACG	14236	0.96	0.95	0.955	0.95	1	0.975	gene12	STM14_RS00630	STM14_0014	dnaJ	0	Genic	WP_001119009.1	molecular chaperone DnaJ	FALSE	TRUE	FALSE	FALSE	FALSE	FALSE	FALSE
NC_016856.1__14274	NC_016856.1	GGCGGGCGTGGATACCGGCGATCGTATTCGTCTGGCAGGCG	14274	0.97	0.99	0.98	1	1	1	gene12	STM14_RS00630	STM14_0014	dnaJ	0	Genic	WP_001119009.1	molecular chaperone DnaJ	FALSE	FALSE	FALSE	FALSE	TRUE	FALSE	FALSE
NC_016856.1__14275	NC_016856.1	TCGCCTGCCAGACGAATACGATCGCCGGTATCCACGCCCGC	14275	1	1	1	1	1	1	gene12	STM14_RS00630	STM14_0014	dnaJ	0	Genic	WP_001119009.1	molecular chaperone DnaJ	FALSE	FALSE	FALSE	FALSE	TRUE	FALSE	FALSE
NC_016856.1__14408	NC_016856.1	ATCTTTATTGCGAAGTGCCGATCAACTTTGCGATGGCGGCG	14408	1	1	1	1	1	1	gene12	STM14_RS00630	STM14_0014	dnaJ	0	Genic	WP_001119009.1	molecular chaperone DnaJ	FALSE	FALSE	FALSE	FALSE	TRUE	FALSE	FALSE
NC_016856.1__14409	NC_016856.1	GCGCCGCCATCGCAAAGTTGATCGGCACTTCGCAATAAAGA	14409	1	1	1	1	1	1	gene12	STM14_RS00630	STM14_0014	dnaJ	0	Genic	WP_001119009.1	molecular chaperone DnaJ	FALSE	FALSE	FALSE	FALSE	TRUE	FALSE	FALSE
NC_016856.1__14631	NC_016856.1	ACAGAAGCAATTGCTAAAAGATCTTCAGGAAAGTTTTGGCG	14631	1	1	1	1	1	1	gene12	STM14_RS00630	STM14_0014	dnaJ	0	Genic	WP_001119009.1	molecular chaperone DnaJ	FALSE	FALSE	FALSE	FALSE	TRUE	FALSE	FALSE
NC_016856.1__14632	NC_016856.1	CCGCCAAAACTTTCCTGAAGATCTTTTAGCAATTGCTTCTG	14632	1	1	1	1	1	1	gene12	STM14_RS00630	STM14_0014	dnaJ	0	Genic	WP_001119009.1	molecular chaperone DnaJ	FALSE	FALSE	FALSE	FALSE	TRUE	FALSE	FALSE
NC_016856.1__15019	NC_016856.1	GGAGGCAGACAGCGAATGGGATCGAAAGGTGCCAACAAGAG	15019	1	1	1	1	0.99	0.995	gene13	STM14_RS00635	STM14_0016	NA	0	Genic	WP_000534902.1	LysR family transcriptional regulator	FALSE	FALSE	FALSE	FALSE	TRUE	FALSE	FALSE
NC_016856.1__15020	NC_016856.1	GCTCTTGTTGGCACCTTTCGATCCCATTCGCTGTCTGCCTC	15020	0.99	1	0.995	0.99	0.99	0.99	gene13	STM14_RS00635	STM14_0016	NA	0	Genic	WP_000534902.1	LysR family transcriptional regulator	FALSE	FALSE	FALSE	FALSE	TRUE	FALSE	FALSE
NC_016856.1__15139	NC_016856.1	TGCAGGCGCTTTAACGCCAGAGAAACGGCAGCCGGTGTAAT	15139	1	0.98	0.99	0.9	0.96	0.93	gene13	STM14_RS00635	STM14_0016	NA	0	Genic	WP_000534902.1	LysR family transcriptional regulator	FALSE	TRUE	FALSE	FALSE	FALSE	FALSE	FALSE
NC_016856.1__15161	NC_016856.1	TGGCGTTAAAGCGCCTGCAGAGTTATTACCCGGAGGAACTG	15161	1	1	1	1	1	1	gene13	STM14_RS00635	STM14_0016	NA	0	Genic	WP_000534902.1	LysR family transcriptional regulator	FALSE	TRUE	FALSE	FALSE	FALSE	FALSE	FALSE
NC_016856.1__15190	NC_016856.1	CCGGAGGAACTGTTTAGCAGAGGGAAAGGCGGGCTCATCCC	15190	0.91	0.86	0.885	0.87	1	0.935	gene13	STM14_RS00635	STM14_0016	NA	0	Genic	WP_000534902.1	LysR family transcriptional regulator	FALSE	TRUE	FALSE	FALSE	FALSE	FALSE	FALSE
NC_016856.1__15279	NC_016856.1	CATCTTTTTTGCTATTACAGAGAAATGTATCATCCACCAGT	15279	0.98	1	0.99	0.93	0.98	0.955	gene13	STM14_RS00635	STM14_0016	NA	0	Genic	WP_000534902.1	LysR family transcriptional regulator	FALSE	TRUE	FALSE	FALSE	FALSE	FALSE	FALSE
NC_016856.1__15462	NC_016856.1	TCTGTTTACTGCGCAAGGCGATCTGTTGATTAGTGCCGAAC	15462	1	1	1	1	1	1	gene13	STM14_RS00635	STM14_0016	NA	0	Genic	WP_000534902.1	LysR family transcriptional regulator	FALSE	FALSE	FALSE	FALSE	TRUE	FALSE	FALSE
NC_016856.1__15463	NC_016856.1	GGTTCGGCACTAATCAACAGATCGCCTTGCGCAGTAAACAG	15463	1	1	1	1	1	1	gene13	STM14_RS00635	STM14_0016	NA	0	Genic	WP_000534902.1	LysR family transcriptional regulator	FALSE	FALSE	FALSE	FALSE	TRUE	FALSE	FALSE
NC_016856.1__15678	NC_016856.1	TAGCGAATTATTTAAGGATGATCTTTACTATACTGGCAGGC	15678	1	1	1	1	1	1	gene13	STM14_RS00635	STM14_0016	NA	0	Genic	WP_000534902.1	LysR family transcriptional regulator	FALSE	FALSE	FALSE	FALSE	TRUE	FALSE	FALSE
NC_016856.1__15679	NC_016856.1	CGCCTGCCAGTATAGTAAAGATCATCCTTAAATAATTCGCT	15679	1	1	1	0.98	1	0.99	gene13	STM14_RS00635	STM14_0016	NA	0	Genic	WP_000534902.1	LysR family transcriptional regulator	FALSE	FALSE	FALSE	FALSE	TRUE	FALSE	FALSE
NC_016856.1__15746	NC_016856.1	TTAACGGTTTGATGAGCATGATCGAACGAACCTCATTGATT	15746	0.92	0.87	0.895	0.98	0.92	0.95	gene13	STM14_RS00635	STM14_0016	NA	0	Genic	WP_000534902.1	LysR family transcriptional regulator	FALSE	FALSE	FALSE	FALSE	TRUE	FALSE	FALSE
NC_016856.1__15747	NC_016856.1	CAATCAATGAGGTTCGTTCGATCATGCTCATCAAACCGTTA	15747	0.99	0.99	0.99	1	1	1	gene13	STM14_RS00635	STM14_0016	NA	0	Genic	WP_000534902.1	LysR family transcriptional regulator	FALSE	FALSE	FALSE	FALSE	TRUE	FALSE	FALSE
NC_016856.1__15838	NC_016856.1	TTCAAAGCCAGTTCGGGCGGAGGCTGAATAAATTTAATGTC	15838	0.37	0	0.185	0	0.42	0.21	gene13	STM14_RS00635	STM14_0016	NA	0	Genic	WP_000534902.1	LysR family transcriptional regulator	FALSE	FALSE	FALSE	FALSE	FALSE	FALSE	TRUE
NC_016856.1__16142	NC_016856.1	TTGTGCTATTGGAGCTAGAGATCTTACTCACTATTATTTCG	16142	1	1	1	0.98	1	0.99	gene14	STM14_RS00640	STM14_0017	NA	0	Genic	WP_000026889.1	hypothetical protein	FALSE	FALSE	FALSE	FALSE	TRUE	FALSE	FALSE
NC_016856.1__16143	NC_016856.1	TCGAAATAATAGTGAGTAAGATCTCTAGCTCCAATAGCACA	16143	1	0.94	0.97	0.98	1	0.99	gene14	STM14_RS00640	STM14_0017	NA	0	Genic	WP_000026889.1	hypothetical protein	FALSE	FALSE	FALSE	FALSE	TRUE	FALSE	FALSE
NC_016856.1__16259	NC_016856.1	TTAAATATTGCTTAACGCAGATCGTGATTTCCTGCTTCACC	16259	1	1	1	1	1	1	gene14	STM14_RS00640	STM14_0017	NA	0	Genic	WP_000026889.1	hypothetical protein	FALSE	FALSE	FALSE	FALSE	TRUE	FALSE	FALSE
NC_016856.1__16260	NC_016856.1	TGGTGAAGCAGGAAATCACGATCTGCGTTAAGCAATATTTA	16260	0.97	0.98	0.975	1	1	1	gene14	STM14_RS00640	STM14_0017	NA	0	Genic	WP_000026889.1	hypothetical protein	FALSE	FALSE	FALSE	FALSE	TRUE	FALSE	FALSE
NC_016856.1__16304	NC_016856.1	TCTTGTTAAGCGCGATTGCGATCGAAAAAGAATGCAGTTTC	16304	1	1	1	1	1	1	gene14	STM14_RS00640	STM14_0017	NA	0	Genic	WP_000026889.1	hypothetical protein	FALSE	FALSE	FALSE	FALSE	TRUE	FALSE	FALSE
NC_016856.1__16305	NC_016856.1	TGAAACTGCATTCTTTTTCGATCGCAATCGCGCTTAACAAG	16305	1	1	1	1	1	1	gene14	STM14_RS00640	STM14_0017	NA	0	Genic	WP_000026889.1	hypothetical protein	FALSE	FALSE	FALSE	FALSE	TRUE	FALSE	FALSE
NC_016856.1__16373	NC_016856.1	GCGGTGTTTTCGCGAGTCCGATCTTAAAGATTCTTGGGCGG	16373	0.95	0.99	0.97	0.99	0.95	0.97	gene14	STM14_RS00640	STM14_0017	NA	0	Genic	WP_000026889.1	hypothetical protein	FALSE	FALSE	FALSE	FALSE	TRUE	FALSE	FALSE
NC_016856.1__16374	NC_016856.1	GCCGCCCAAGAATCTTTAAGATCGGACTCGCGAAAACACCG	16374	1	1	1	1	1	1	gene14	STM14_RS00640	STM14_0017	NA	0	Genic	WP_000026889.1	hypothetical protein	FALSE	FALSE	FALSE	FALSE	TRUE	FALSE	FALSE
NC_016856.1__16512	NC_016856.1	TCTAGGTCACTCTATTCTTGATCCAGCCATAAATAAATTGT	16512	1	1	1	1	1	1	gene15	STM14_RS00645	STM14_0018	NA	0	Genic	WP_001068132.1	hypothetical protein	FALSE	FALSE	FALSE	FALSE	TRUE	FALSE	FALSE
NC_016856.1__16513	NC_016856.1	AACAATTTATTTATGGCTGGATCAAGAATAGAGTGACCTAG	16513	1	1	1	1	1	1	gene15	STM14_RS00645	STM14_0018	NA	0	Genic	WP_001068132.1	hypothetical protein	FALSE	FALSE	FALSE	FALSE	TRUE	FALSE	FALSE
NC_016856.1__16889	NC_016856.1	TAGGCTTCAGCGTGGGTCAGATCCCGCATATCGCCAGCATA	16889	1	1	1	1	1	1	gene15	STM14_RS00645	STM14_0018	NA	0	Genic	WP_001068132.1	hypothetical protein	FALSE	FALSE	FALSE	FALSE	TRUE	FALSE	FALSE
NC_016856.1__16890	NC_016856.1	CTATGCTGGCGATATGCGGGATCTGACCCACGCTGAAGCCT	16890	1	0.98	0.99	1	1	1	gene15	STM14_RS00645	STM14_0018	NA	0	Genic	WP_001068132.1	hypothetical protein	FALSE	FALSE	FALSE	FALSE	TRUE	FALSE	FALSE
NC_016856.1__17217	NC_016856.1	CTTGGAATGGTAATAAAAAGATCGTTAATACCAAGCGCTTT	17217	0.91	0.98	0.945	0.94	0.98	0.96	gene16	STM14_RS00650	STM14_0019	NA	0	Genic	WP_000860684.1	transcriptional regulator	FALSE	FALSE	FALSE	FALSE	TRUE	FALSE	FALSE
NC_016856.1__17218	NC_016856.1	TAAAGCGCTTGGTATTAACGATCTTTTTATTACCATTCCAA	17218	0.98	1	0.99	1	1	1	gene16	STM14_RS00650	STM14_0019	NA	0	Genic	WP_000860684.1	transcriptional regulator	FALSE	FALSE	FALSE	FALSE	TRUE	FALSE	FALSE
NC_016856.1__18324	NC_016856.1	TGTCAGCGGCTGGGATGTGGATCCGAAGACTGTAACTCAGT	18324	0.93	0.92	0.925	0.96	0.98	0.97	gene17	STM14_RS00655	STM14_0022	NA	0	Genic	WP_000235798.1	chitinase	FALSE	FALSE	FALSE	FALSE	TRUE	FALSE	FALSE
NC_016856.1__18325	NC_016856.1	GACTGAGTTACAGTCTTCGGATCCACATCCCAGCCGCTGAC	18325	1	1	1	1	1	1	gene17	STM14_RS00655	STM14_0022	NA	0	Genic	WP_000235798.1	chitinase	FALSE	FALSE	FALSE	FALSE	TRUE	FALSE	FALSE
NC_016856.1__18683	NC_016856.1	CGGGTCTGAGCAATGTGAAGATCTCTATTGCCGCTTCTGCT	18683	0.99	1	0.995	1	1	1	gene17	STM14_RS00655	STM14_0022	NA	0	Genic	WP_000235798.1	chitinase	FALSE	FALSE	FALSE	FALSE	TRUE	FALSE	FALSE
NC_016856.1__18684	NC_016856.1	CAGCAGAAGCGGCAATAGAGATCTTCACATTGCTCAGACCC	18684	0.93	1	0.965	0.95	1	0.975	gene17	STM14_RS00655	STM14_0022	NA	0	Genic	WP_000235798.1	chitinase	FALSE	FALSE	FALSE	FALSE	TRUE	FALSE	FALSE
NC_016856.1__18738	NC_016856.1	TGACTATGCGAAAGTAAAAGATCTGATGGCTGCCGGCCTGT	18738	1	1	1	1	1	1	gene17	STM14_RS00655	STM14_0022	NA	0	Genic	WP_000235798.1	chitinase	FALSE	FALSE	FALSE	FALSE	TRUE	FALSE	FALSE
NC_016856.1__18739	NC_016856.1	TACAGGCCGGCAGCCATCAGATCTTTTACTTTCGCATAGTC	18739	1	1	1	1	1	1	gene17	STM14_RS00655	STM14_0022	NA	0	Genic	WP_000235798.1	chitinase	FALSE	FALSE	FALSE	FALSE	TRUE	FALSE	FALSE
NC_016856.1__18876	NC_016856.1	GGCTGTCGAAACTATCGTTGATCACCTGCTGGCAGAAGGTT	18876	0.96	1	0.98	1	1	1	gene17	STM14_RS00655	STM14_0022	NA	0	Genic	WP_000235798.1	chitinase	FALSE	FALSE	FALSE	FALSE	TRUE	FALSE	FALSE
NC_016856.1__18877	NC_016856.1	AAACCTTCTGCCAGCAGGTGATCAACGATAGTTTCGACAGC	18877	1	0.98	0.99	0.99	0.98	0.985	gene17	STM14_RS00655	STM14_0022	NA	0	Genic	WP_000235798.1	chitinase	FALSE	FALSE	FALSE	FALSE	TRUE	FALSE	FALSE
NC_016856.1__19071	NC_016856.1	CGTCATTTATAGCTACCTGGATCTGGAAAACCAGAAAGGCC	19071	1	1	1	1	0.99	0.995	gene17	STM14_RS00655	STM14_0022	NA	0	Genic	WP_000235798.1	chitinase	FALSE	FALSE	FALSE	FALSE	TRUE	FALSE	FALSE
NC_016856.1__19072	NC_016856.1	CGGCCTTTCTGGTTTTCCAGATCCAGGTAGCTATAAATGAC	19072	1	1	1	1	1	1	gene17	STM14_RS00655	STM14_0022	NA	0	Genic	WP_000235798.1	chitinase	FALSE	FALSE	FALSE	FALSE	TRUE	FALSE	FALSE
NC_016856.1__19254	NC_016856.1	CGTGTTTACCTGGACTATCGATCAGGACAACGGCGTGCTGG	19254	0.95	0.95	0.95	0.84	1	0.92	gene17	STM14_RS00655	STM14_0022	NA	0	Genic	WP_000235798.1	chitinase	FALSE	FALSE	FALSE	FALSE	TRUE	FALSE	FALSE
NC_016856.1__19255	NC_016856.1	ACCAGCACGCCGTTGTCCTGATCGATAGTCCAGGTAAACAC	19255	1	1	1	1	0.97	0.985	gene17	STM14_RS00655	STM14_0022	NA	0	Genic	WP_000235798.1	chitinase	FALSE	FALSE	FALSE	FALSE	TRUE	FALSE	FALSE
NC_016856.1__19257	NC_016856.1	GTTTACCTGGACTATCGATCAGGACAACGGCGTGCTGGTTA	19257	0.98	1	0.99	0.97	1	0.985	gene17	STM14_RS00655	STM14_0022	NA	0	Genic	WP_000235798.1	chitinase	FALSE	FALSE	FALSE	FALSE	FALSE	TRUE	FALSE
NC_016856.1__19379	NC_016856.1	TAGAAAAAGATGAAGAGCAGAGCGACAGCGACGACGCGCAG	19379	1	1	1	0.95	0.96	0.955	gene17	STM14_RS00655	STM14_0022	NA	0	Genic	WP_000235798.1	chitinase	FALSE	TRUE	FALSE	FALSE	FALSE	FALSE	FALSE
NC_016856.1__19450	NC_016856.1	GAACTGATGGTTGTAGGCGGATCTACGGTACAGCTGTCTGG	19450	1	0.99	0.995	1	1	1	gene17	STM14_RS00655	STM14_0022	NA	0	Genic	WP_000235798.1	chitinase	FALSE	FALSE	FALSE	FALSE	TRUE	FALSE	FALSE
NC_016856.1__19451	NC_016856.1	GCCAGACAGCTGTACCGTAGATCCGCCTACAACCATCAGTT	19451	1	1	1	1	1	1	gene17	STM14_RS00655	STM14_0022	NA	0	Genic	WP_000235798.1	chitinase	FALSE	FALSE	FALSE	FALSE	TRUE	FALSE	FALSE
NC_016856.1__19950	NC_016856.1	TGTCGGCGGTGCATGGACCGATCTTGGCGCTTACTAATACA	19950	1	0.99	0.995	1	1	1	gene17	STM14_RS00655	STM14_0022	NA	0	Genic	WP_000235798.1	chitinase	FALSE	FALSE	FALSE	FALSE	TRUE	FALSE	FALSE
NC_016856.1__19951	NC_016856.1	GTGTATTAGTAAGCGCCAAGATCGGTCCATGCACCGCCGAC	19951	1	1	1	1	1	1	gene17	STM14_RS00655	STM14_0022	NA	0	Genic	WP_000235798.1	chitinase	FALSE	FALSE	FALSE	FALSE	TRUE	FALSE	FALSE
NC_016856.1__20044	NC_016856.1	CTTTTCTCCACCAGGGACAGAGGAAGAGTAGACCATGACCA	20044	0.99	1	0.995	0.89	1	0.945	gene18	STM14_RS00660	STM14_0023	NA	14	Upstream	WP_000155792.1	chitinase	FALSE	TRUE	FALSE	FALSE	FALSE	FALSE	FALSE
NC_016856.1__20197	NC_016856.1	CACGGCTTCCGGGCACATCGATCCATGGGGAAATAGCGGCG	20197	1	1	1	1	1	1	gene18	STM14_RS00660	STM14_0023	NA	0	Genic	WP_000155792.1	chitinase	FALSE	FALSE	FALSE	FALSE	TRUE	FALSE	FALSE
NC_016856.1__20198	NC_016856.1	CCGCCGCTATTTCCCCATGGATCGATGTGCCCGGAAGCCGT	20198	0.99	1	0.995	1	1	1	gene18	STM14_RS00660	STM14_0023	NA	0	Genic	WP_000155792.1	chitinase	FALSE	FALSE	FALSE	FALSE	TRUE	FALSE	FALSE
NC_016856.1__20428	NC_016856.1	ATCGTCATCCGAAGACGCAGAGTCTGCAACCCCATCCGATC	20428	1	0.91	0.955	1	0.98	0.99	gene18	STM14_RS00660	STM14_0023	NA	0	Genic	WP_000155792.1	chitinase	FALSE	TRUE	FALSE	FALSE	FALSE	FALSE	FALSE
NC_016856.1__20446	NC_016856.1	AGAGTCTGCAACCCCATCCGATCAGGAGACGCCAGCGATAC	20446	1	1	1	0.94	0.95	0.945	gene18	STM14_RS00660	STM14_0023	NA	0	Genic	WP_000155792.1	chitinase	FALSE	FALSE	FALSE	FALSE	TRUE	FALSE	FALSE
NC_016856.1__20447	NC_016856.1	GGTATCGCTGGCGTCTCCTGATCGGATGGGGTTGCAGACTC	20447	1	1	1	0.99	1	0.995	gene18	STM14_RS00660	STM14_0023	NA	0	Genic	WP_000155792.1	chitinase	FALSE	FALSE	FALSE	FALSE	TRUE	FALSE	FALSE
NC_016856.1__20449	NC_016856.1	GTCTGCAACCCCATCCGATCAGGAGACGCCAGCGATACCCG	20449	0.97	1	0.985	1	0.99	0.995	gene18	STM14_RS00660	STM14_0023	NA	0	Genic	WP_000155792.1	chitinase	FALSE	FALSE	FALSE	FALSE	FALSE	TRUE	FALSE
NC_016856.1__20623	NC_016856.1	CCTCTACGCCCAGGCGGTAGATCTCAATCAGCTTCAACTGA	20623	1	0.97	0.985	1	1	1	gene18	STM14_RS00660	STM14_0023	NA	0	Genic	WP_000155792.1	chitinase	FALSE	FALSE	FALSE	FALSE	TRUE	FALSE	FALSE
NC_016856.1__20624	NC_016856.1	TTCAGTTGAAGCTGATTGAGATCTACCGCCTGGGCGTAGAG	20624	1	1	1	1	1	1	gene18	STM14_RS00660	STM14_0023	NA	0	Genic	WP_000155792.1	chitinase	FALSE	FALSE	FALSE	FALSE	TRUE	FALSE	FALSE
NC_016856.1__20668	NC_016856.1	TACGGCCAGCGCGCACCCCGATCCCTACAGTCCGTTTCAGG	20668	1	0.95	0.975	0.99	1	0.995	gene18	STM14_RS00660	STM14_0023	NA	0	Genic	WP_000155792.1	chitinase	FALSE	FALSE	FALSE	FALSE	TRUE	FALSE	FALSE
NC_016856.1__20669	NC_016856.1	CCCTGAAACGGACTGTAGGGATCGGGGTGCGCGCTGGCCGT	20669	0.99	0.99	0.99	0.98	0.99	0.985	gene18	STM14_RS00660	STM14_0023	NA	0	Genic	WP_000155792.1	chitinase	FALSE	FALSE	FALSE	FALSE	TRUE	FALSE	FALSE
NC_016856.1__20881	NC_016856.1	GAACGCGACGTTGGCCCATGATCCTGCCCGTCAGGGAAAAG	20881	1	1	1	1	1	1	gene18	STM14_RS00660	STM14_0023	NA	0	Genic	WP_000155792.1	chitinase	FALSE	FALSE	FALSE	FALSE	TRUE	FALSE	FALSE
NC_016856.1__20882	NC_016856.1	ACTTTTCCCTGACGGGCAGGATCATGGGCCAACGTCGCGTT	20882	1	1	1	1	1	1	gene18	STM14_RS00660	STM14_0023	NA	0	Genic	WP_000155792.1	chitinase	FALSE	FALSE	FALSE	FALSE	TRUE	FALSE	FALSE
NC_016856.1__21015	NC_016856.1	GTGAGTGGGGCGAGGTTCTGACAATAGGCGATCTTAGCGCA	21015	0	0	0	0	0	0	gene18	STM14_RS00660	STM14_0023	NA	0	Genic	WP_000155792.1	chitinase	FALSE	FALSE	FALSE	FALSE	FALSE	FALSE	TRUE
NC_016856.1__21018	NC_016856.1	AGTGGGGCGAGGTTCTGACAATAGGCGATCTTAGCGCAGGA	21018	0	0	0	0	0.32	0.16	gene18	STM14_RS00660	STM14_0023	NA	0	Genic	WP_000155792.1	chitinase	FALSE	FALSE	FALSE	FALSE	FALSE	FALSE	TRUE
NC_016856.1__21025	NC_016856.1	CGAGGTTCTGACAATAGGCGATCTTAGCGCAGGAACGTATC	21025	1	1	1	1	1	1	gene18	STM14_RS00660	STM14_0023	NA	0	Genic	WP_000155792.1	chitinase	FALSE	FALSE	FALSE	FALSE	TRUE	FALSE	FALSE
NC_016856.1__21026	NC_016856.1	CGATACGTTCCTGCGCTAAGATCGCCTATTGTCAGAACCTC	21026	1	1	1	1	1	1	gene18	STM14_RS00660	STM14_0023	NA	0	Genic	WP_000155792.1	chitinase	FALSE	FALSE	FALSE	FALSE	TRUE	FALSE	FALSE
NC_016856.1__21237	NC_016856.1	ATGCGAAATTGACCGTTGAGATCGCCGATGCTACGCAAGCG	21237	1	1	1	1	1	1	gene18	STM14_RS00660	STM14_0023	NA	0	Genic	WP_000155792.1	chitinase	FALSE	FALSE	FALSE	FALSE	TRUE	FALSE	FALSE
NC_016856.1__21238	NC_016856.1	CCGCTTGCGTAGCATCGGCGATCTCAACGGTCAATTTCGCA	21238	1	1	1	1	1	1	gene18	STM14_RS00660	STM14_0023	NA	0	Genic	WP_000155792.1	chitinase	FALSE	FALSE	FALSE	FALSE	TRUE	FALSE	FALSE
NC_016856.1__21277	NC_016856.1	ACTGCGGTTGGTTGGCGATCAGCGTGACGGTACGCTCATCC	21277	1	1	1	1	1	1	gene18	STM14_RS00660	STM14_0023	NA	0	Genic	WP_000155792.1	chitinase	FALSE	FALSE	FALSE	FALSE	FALSE	TRUE	FALSE
NC_016856.1__21279	NC_016856.1	ATGAGCGTACCGTCACGCTGATCGCCAACCAACCGCAGTTA	21279	0.98	1	0.99	0.99	1	0.995	gene18	STM14_RS00660	STM14_0023	NA	0	Genic	WP_000155792.1	chitinase	FALSE	FALSE	FALSE	FALSE	TRUE	FALSE	FALSE
NC_016856.1__21280	NC_016856.1	TTAACTGCGGTTGGTTGGCGATCAGCGTGACGGTACGCTCA	21280	0.99	0.99	0.99	0.98	1	0.99	gene18	STM14_RS00660	STM14_0023	NA	0	Genic	WP_000155792.1	chitinase	FALSE	FALSE	FALSE	FALSE	TRUE	FALSE	FALSE
NC_016856.1__21580	NC_016856.1	AATGCTGGAGAGCGGCAGCGATCGGCAGACGTTGGCATTAC	21580	0.99	1	0.995	1	1	1	gene18	STM14_RS00660	STM14_0023	NA	0	Genic	WP_000155792.1	chitinase	FALSE	FALSE	FALSE	FALSE	TRUE	FALSE	FALSE
NC_016856.1__21581	NC_016856.1	CGTAATGCCAACGTCTGCCGATCGCTGCCGCTCTCCAGCAT	21581	1	1	1	1	1	1	gene18	STM14_RS00660	STM14_0023	NA	0	Genic	WP_000155792.1	chitinase	FALSE	FALSE	FALSE	FALSE	TRUE	FALSE	FALSE
NC_016856.1__21802	NC_016856.1	CGTGACGGTTAACGCGCCAGAGACGGTTTCTCTTTATCGCG	21802	0.98	1	0.99	1	1	1	gene18	STM14_RS00660	STM14_0023	NA	0	Genic	WP_000155792.1	chitinase	FALSE	TRUE	FALSE	FALSE	FALSE	FALSE	FALSE
NC_016856.1__21874	NC_016856.1	TGGTTTTGACGGCGGCGGCGATCCGGTTCCGGCCGCGGAGG	21874	1	1	1	1	1	1	gene18	STM14_RS00660	STM14_0023	NA	0	Genic	WP_000155792.1	chitinase	FALSE	FALSE	FALSE	FALSE	TRUE	FALSE	FALSE
NC_016856.1__21875	NC_016856.1	ACCTCCGCGGCCGGAACCGGATCGCCGCCGCCGTCAAAACC	21875	0.99	0.98	0.985	0.96	0.98	0.97	gene18	STM14_RS00660	STM14_0023	NA	0	Genic	WP_000155792.1	chitinase	FALSE	FALSE	FALSE	FALSE	TRUE	FALSE	FALSE
NC_016856.1__21939	NC_016856.1	TGGATTACGCGACGTTACCGATCCATAAAACCGTTGCGCTG	21939	1	1	1	1	1	1	gene18	STM14_RS00660	STM14_0023	NA	0	Genic	WP_000155792.1	chitinase	FALSE	FALSE	FALSE	FALSE	TRUE	FALSE	FALSE
NC_016856.1__21940	NC_016856.1	CCAGCGCAACGGTTTTATGGATCGGTAACGTCGCGTAATCC	21940	0.98	0.98	0.98	0.97	0.98	0.975	gene18	STM14_RS00660	STM14_0023	NA	0	Genic	WP_000155792.1	chitinase	FALSE	FALSE	FALSE	FALSE	TRUE	FALSE	FALSE
NC_016856.1__22324	NC_016856.1	GTTGCCGACGTTTAGCGACGATCTCTACGGCTATATTCAGG	22324	0.99	0.99	0.99	0.99	0.99	0.99	gene18	STM14_RS00660	STM14_0023	NA	0	Genic	WP_000155792.1	chitinase	FALSE	FALSE	FALSE	FALSE	TRUE	FALSE	FALSE
NC_016856.1__22325	NC_016856.1	GCCTGAATATAGCCGTAGAGATCGTCGCTAAACGTCGGCAA	22325	1	1	1	1	1	1	gene18	STM14_RS00660	STM14_0023	NA	0	Genic	WP_000155792.1	chitinase	FALSE	FALSE	FALSE	FALSE	TRUE	FALSE	FALSE
NC_016856.1__22448	NC_016856.1	TGCCCTTCAGCTACCGGATCAGCGGTATCGCGCAGCACCCA	22448	0.97	1	0.985	0.94	1	0.97	gene18	STM14_RS00660	STM14_0023	NA	0	Genic	WP_000155792.1	chitinase	FALSE	FALSE	FALSE	FALSE	FALSE	TRUE	FALSE
NC_016856.1__22450	NC_016856.1	GGTGCTGCGCGATACCGCTGATCCGGTAGCTGAAGGGCAGG	22450	1	1	1	1	1	1	gene18	STM14_RS00660	STM14_0023	NA	0	Genic	WP_000155792.1	chitinase	FALSE	FALSE	FALSE	FALSE	TRUE	FALSE	FALSE
NC_016856.1__22451	NC_016856.1	GCCTGCCCTTCAGCTACCGGATCAGCGGTATCGCGCAGCAC	22451	0.99	0.98	0.985	0.94	0.95	0.945	gene18	STM14_RS00660	STM14_0023	NA	0	Genic	WP_000155792.1	chitinase	FALSE	FALSE	FALSE	FALSE	TRUE	FALSE	FALSE
NC_016856.1__22473	NC_016856.1	CGGTAGCTGAAGGGCAGGCGATCGCCGGATTTATTCATGAA	22473	1	1	1	1	1	1	gene18	STM14_RS00660	STM14_0023	NA	0	Genic	WP_000155792.1	chitinase	FALSE	FALSE	FALSE	FALSE	TRUE	FALSE	FALSE
NC_016856.1__22474	NC_016856.1	GTTCATGAATAAATCCGGCGATCGCCTGCCCTTCAGCTACC	22474	1	1	1	1	1	1	gene18	STM14_RS00660	STM14_0023	NA	0	Genic	WP_000155792.1	chitinase	FALSE	FALSE	FALSE	FALSE	TRUE	FALSE	FALSE
NC_016856.1__22783	NC_016856.1	TGACGCCCGCATTGGCAGCGATCCTGACACGCTCTCTTTGC	22783	0.95	1	0.975	0.98	1	0.99	gene18	STM14_RS00660	STM14_0023	NA	0	Genic	WP_000155792.1	chitinase	FALSE	FALSE	FALSE	FALSE	TRUE	FALSE	FALSE
NC_016856.1__22784	NC_016856.1	TGCAAAGAGAGCGTGTCAGGATCGCTGCCAATGCGGGCGTC	22784	1	1	1	1	1	1	gene18	STM14_RS00660	STM14_0023	NA	0	Genic	WP_000155792.1	chitinase	FALSE	FALSE	FALSE	FALSE	TRUE	FALSE	FALSE
NC_016856.1__22935	NC_016856.1	CGGACTTTAACGTCTTTTCGATCTTATGGGGCGGTGGTTCT	22935	0.91	1	0.955	0.97	1	0.985	gene18	STM14_RS00660	STM14_0023	NA	0	Genic	WP_000155792.1	chitinase	FALSE	FALSE	FALSE	FALSE	TRUE	FALSE	FALSE
NC_016856.1__22936	NC_016856.1	TAGAACCACCGCCCCATAAGATCGAAAAGACGTTAAAGTCC	22936	1	1	1	1	1	1	gene18	STM14_RS00660	STM14_0023	NA	0	Genic	WP_000155792.1	chitinase	FALSE	FALSE	FALSE	FALSE	TRUE	FALSE	FALSE
NC_016856.1__23804	NC_016856.1	GATGGTGATGAGCGCGCGCGATCGTGAATTAGTCGGCGTCG	23804	0.99	0.99	0.99	0.99	1	0.995	gene19	STM14_RS00665	STM14_0025	NA	0	Genic	WP_000738617.1	hypothetical protein	FALSE	FALSE	FALSE	FALSE	TRUE	FALSE	FALSE
NC_016856.1__23805	NC_016856.1	TCGACGCCGACTAATTCACGATCGCGCGCGCTCATCACCAT	23805	1	1	1	1	1	1	gene19	STM14_RS00665	STM14_0025	NA	0	Genic	WP_000738617.1	hypothetical protein	FALSE	FALSE	FALSE	FALSE	TRUE	FALSE	FALSE
NC_016856.1__24499	NC_016856.1	TCCGCCAAAGGCAATGGCAGAGACCATTAATGCTAGTACAG	24499	1	0.97	0.985	0.98	1	0.99	gene20	STM14_RS00670	STM14_0028	NA	0	Genic	WP_000743357.1	fimbrial protein BcfA	FALSE	TRUE	FALSE	FALSE	FALSE	FALSE	FALSE
NC_016856.1__24619	NC_016856.1	TGTCACGGTCTGATCGACAGAGTCAGCGGAAACAGAACAGG	24619	1	1	1	1	1	1	gene20	STM14_RS00670	STM14_0028	NA	0	Genic	WP_000743357.1	fimbrial protein BcfA	FALSE	TRUE	FALSE	FALSE	FALSE	FALSE	FALSE
NC_016856.1__24626	NC_016856.1	TGTTTCCGCTGACTCTGTCGATCAGACCGTGACATTAGGCC	24626	0.93	0.99	0.96	0.97	0.95	0.96	gene20	STM14_RS00670	STM14_0028	NA	0	Genic	WP_000743357.1	fimbrial protein BcfA	FALSE	FALSE	FALSE	FALSE	TRUE	FALSE	FALSE
NC_016856.1__24627	NC_016856.1	TGGCCTAATGTCACGGTCTGATCGACAGAGTCAGCGGAAAC	24627	0.99	0.99	0.99	1	0.99	0.995	gene20	STM14_RS00670	STM14_0028	NA	0	Genic	WP_000743357.1	fimbrial protein BcfA	FALSE	FALSE	FALSE	FALSE	TRUE	FALSE	FALSE
NC_016856.1__24629	NC_016856.1	TTCCGCTGACTCTGTCGATCAGACCGTGACATTAGGCCAGG	24629	1	1	1	0.95	1	0.975	gene20	STM14_RS00670	STM14_0028	NA	0	Genic	WP_000743357.1	fimbrial protein BcfA	FALSE	FALSE	FALSE	FALSE	FALSE	TRUE	FALSE
NC_016856.1__25361	NC_016856.1	TTACGCCGCCTCTCTTTGTGATCCAGCCTAAAAAAGAAAAT	25361	1	1	1	1	1	1	gene21	STM14_RS00675	STM14_0029	bcfB	0	Genic	WP_000742551.1	fimbrial chaperone protein BcfB	FALSE	FALSE	FALSE	FALSE	TRUE	FALSE	FALSE
NC_016856.1__25362	NC_016856.1	TATTTTCTTTTTTAGGCTGGATCACAAAGAGAGGCGGCGTA	25362	1	1	1	1	1	1	gene21	STM14_RS00675	STM14_0029	bcfB	0	Genic	WP_000742551.1	fimbrial chaperone protein BcfB	FALSE	FALSE	FALSE	FALSE	TRUE	FALSE	FALSE
NC_016856.1__25422	NC_016856.1	CGGGCCGTCATTACCGACCGATCGCGAAAGCGTATTTTATT	25422	1	0.87	0.935	0.93	0.96	0.945	gene21	STM14_RS00675	STM14_0029	bcfB	0	Genic	WP_000742551.1	fimbrial chaperone protein BcfB	FALSE	FALSE	FALSE	FALSE	TRUE	FALSE	FALSE
NC_016856.1__25423	NC_016856.1	AAATAAAATACGCTTTCGCGATCGGTCGGTAATGACGGCCC	25423	1	1	1	1	1	1	gene21	STM14_RS00675	STM14_0029	bcfB	0	Genic	WP_000742551.1	fimbrial chaperone protein BcfB	FALSE	FALSE	FALSE	FALSE	TRUE	FALSE	FALSE
NC_016856.1__25463	NC_016856.1	CAATTTATTTTTATCGACAGAGGGTATCGCTTTACTGTTTA	25463	0.94	1	0.97	1	0.98	0.99	gene21	STM14_RS00675	STM14_0029	bcfB	0	Genic	WP_000742551.1	fimbrial chaperone protein BcfB	FALSE	TRUE	FALSE	FALSE	FALSE	FALSE	FALSE
NC_016856.1__25706	NC_016856.1	TGGTACCGCCGAAAGGCGCGATCACTCTCCCGGCGACGCCC	25706	1	0.99	0.995	1	1	1	gene21	STM14_RS00675	STM14_0029	bcfB	0	Genic	WP_000742551.1	fimbrial chaperone protein BcfB	FALSE	FALSE	FALSE	FALSE	TRUE	FALSE	FALSE
NC_016856.1__25707	NC_016856.1	CGGGCGTCGCCGGGAGAGTGATCGCGCCTTTCGGCGGTACC	25707	0.99	1	0.995	1	1	1	gene21	STM14_RS00675	STM14_0029	bcfB	0	Genic	WP_000742551.1	fimbrial chaperone protein BcfB	FALSE	FALSE	FALSE	FALSE	TRUE	FALSE	FALSE
NC_016856.1__26045	NC_016856.1	AATACGTTTCTCGCAACCAGAGACATTGCCTTCCAGGCGGT	26045	1	1	1	1	1	1	gene22	STM14_RS00680	STM14_0030	bcfC	0	Genic	WP_001245854.1	fimbrial biogenesis outer membrane usher protein	FALSE	TRUE	FALSE	FALSE	FALSE	FALSE	FALSE
NC_016856.1__26203	NC_016856.1	GGCGGCGGGAAGTTGCCCGGATCTCGCCAGTGCGATACCGG	26203	1	1	1	1	1	1	gene22	STM14_RS00680	STM14_0030	bcfC	0	Genic	WP_001245854.1	fimbrial biogenesis outer membrane usher protein	FALSE	FALSE	FALSE	FALSE	TRUE	FALSE	FALSE
NC_016856.1__26204	NC_016856.1	GCCGGTATCGCACTGGCGAGATCCGGGCAACTTCCCGCCGC	26204	1	1	1	1	1	1	gene22	STM14_RS00680	STM14_0030	bcfC	0	Genic	WP_001245854.1	fimbrial biogenesis outer membrane usher protein	FALSE	FALSE	FALSE	FALSE	TRUE	FALSE	FALSE
NC_016856.1__26303	NC_016856.1	GCGATGGTTGCCAGCGCCAGAGGCTATATCCCACCGAAATA	26303	1	1	1	1	1	1	gene22	STM14_RS00680	STM14_0030	bcfC	0	Genic	WP_001245854.1	fimbrial biogenesis outer membrane usher protein	FALSE	TRUE	FALSE	FALSE	FALSE	FALSE	FALSE
NC_016856.1__26386	NC_016856.1	TACCGGCGCGAATAGTCAGGATCGGAGCCCAGGCGGCAGTG	26386	1	0.94	0.97	0.91	1	0.955	gene22	STM14_RS00680	STM14_0030	bcfC	0	Genic	WP_001245854.1	fimbrial biogenesis outer membrane usher protein	FALSE	FALSE	FALSE	FALSE	TRUE	FALSE	FALSE
NC_016856.1__26387	NC_016856.1	GCACTGCCGCCTGGGCTCCGATCCTGACTATTCGCGCCGGT	26387	1	1	1	1	1	1	gene22	STM14_RS00680	STM14_0030	bcfC	0	Genic	WP_001245854.1	fimbrial biogenesis outer membrane usher protein	FALSE	FALSE	FALSE	FALSE	TRUE	FALSE	FALSE
NC_016856.1__26500	NC_016856.1	ATGGAACGCGAATAGCGGCGATCAGAATAGCGACAGCGACT	26500	0.84	0.98	0.91	0.98	0.97	0.975	gene22	STM14_RS00680	STM14_0030	bcfC	0	Genic	WP_001245854.1	fimbrial biogenesis outer membrane usher protein	FALSE	FALSE	FALSE	FALSE	TRUE	FALSE	FALSE
NC_016856.1__26501	NC_016856.1	CAGTCGCTGTCGCTATTCTGATCGCCGCTATTCGCGTTCCA	26501	1	1	1	1	1	1	gene22	STM14_RS00680	STM14_0030	bcfC	0	Genic	WP_001245854.1	fimbrial biogenesis outer membrane usher protein	FALSE	FALSE	FALSE	FALSE	TRUE	FALSE	FALSE
NC_016856.1__26503	NC_016856.1	GAACGCGAATAGCGGCGATCAGAATAGCGACAGCGACTGGC	26503	0.98	0.98	0.98	0.93	0.95	0.94	gene22	STM14_RS00680	STM14_0030	bcfC	0	Genic	WP_001245854.1	fimbrial biogenesis outer membrane usher protein	FALSE	FALSE	FALSE	FALSE	FALSE	TRUE	FALSE
NC_016856.1__26794	NC_016856.1	CGGGGCATTTACTATTAATGATCTCTATCCTACCGCCGCCA	26794	1	1	1	1	1	1	gene22	STM14_RS00680	STM14_0030	bcfC	0	Genic	WP_001245854.1	fimbrial biogenesis outer membrane usher protein	FALSE	FALSE	FALSE	FALSE	TRUE	FALSE	FALSE
NC_016856.1__26795	NC_016856.1	CTGGCGGCGGTAGGATAGAGATCATTAATAGTAAATGCCCC	26795	1	1	1	1	1	1	gene22	STM14_RS00680	STM14_0030	bcfC	0	Genic	WP_001245854.1	fimbrial biogenesis outer membrane usher protein	FALSE	FALSE	FALSE	FALSE	TRUE	FALSE	FALSE
NC_016856.1__27066	NC_016856.1	GTCATTATCACGCGCTGGCGATCGGCAGCGGCGCAAATCTG	27066	1	0.95	0.975	0.95	0.92	0.935	gene22	STM14_RS00680	STM14_0030	bcfC	0	Genic	WP_001245854.1	fimbrial biogenesis outer membrane usher protein	FALSE	FALSE	FALSE	FALSE	TRUE	FALSE	FALSE
NC_016856.1__27067	NC_016856.1	CCAGATTTGCGCCGCTGCCGATCGCCAGCGCGTGATAATGA	27067	1	1	1	0.97	1	0.985	gene22	STM14_RS00680	STM14_0030	bcfC	0	Genic	WP_001245854.1	fimbrial biogenesis outer membrane usher protein	FALSE	FALSE	FALSE	FALSE	TRUE	FALSE	FALSE
NC_016856.1__27416	NC_016856.1	CAACAGCTAGGCGGGTTGGGATCGCTTTTTATTACCGGCAG	27416	1	0.99	0.995	1	0.99	0.995	gene22	STM14_RS00680	STM14_0030	bcfC	0	Genic	WP_001245854.1	fimbrial biogenesis outer membrane usher protein	FALSE	FALSE	FALSE	FALSE	TRUE	FALSE	FALSE
NC_016856.1__27417	NC_016856.1	GCTGCCGGTAATAAAAAGCGATCCCAACCCGCCTAGCTGTT	27417	1	0.98	0.99	0.89	0.97	0.93	gene22	STM14_RS00680	STM14_0030	bcfC	0	Genic	WP_001245854.1	fimbrial biogenesis outer membrane usher protein	FALSE	FALSE	FALSE	FALSE	TRUE	FALSE	FALSE
NC_016856.1__27565	NC_016856.1	CGCAGGCGATGCGGAGCGCGATCAAATTTTCGCGCTGAATA	27565	1	1	1	1	1	1	gene22	STM14_RS00680	STM14_0030	bcfC	0	Genic	WP_001245854.1	fimbrial biogenesis outer membrane usher protein	FALSE	FALSE	FALSE	FALSE	TRUE	FALSE	FALSE
NC_016856.1__27566	NC_016856.1	ATATTCAGCGCGAAAATTTGATCGCGCTCCGCATCGCCTGC	27566	1	1	1	1	1	1	gene22	STM14_RS00680	STM14_0030	bcfC	0	Genic	WP_001245854.1	fimbrial biogenesis outer membrane usher protein	FALSE	FALSE	FALSE	FALSE	TRUE	FALSE	FALSE
NC_016856.1__28194	NC_016856.1	TCGGCGCGCGTGCCCTGGTAACGCTGAATCATAACGGTAAG	28194	0	0	0	0	0.75	0.375	gene22	STM14_RS00680	STM14_0030	bcfC	0	Genic	WP_001245854.1	fimbrial biogenesis outer membrane usher protein	FALSE	FALSE	FALSE	FALSE	FALSE	FALSE	TRUE
NC_016856.1__28249	NC_016856.1	CGCAACGGTGACGGTGAATGATCGCCATGCGGAGGCGATTG	28249	1	1	1	1	1	1	gene22	STM14_RS00680	STM14_0030	bcfC	0	Genic	WP_001245854.1	fimbrial biogenesis outer membrane usher protein	FALSE	FALSE	FALSE	FALSE	TRUE	FALSE	FALSE
NC_016856.1__28250	NC_016856.1	ACAATCGCCTCCGCATGGCGATCATTCACCGTCACCGTTGC	28250	1	0.99	0.995	0.96	0.99	0.975	gene22	STM14_RS00680	STM14_0030	bcfC	0	Genic	WP_001245854.1	fimbrial biogenesis outer membrane usher protein	FALSE	FALSE	FALSE	FALSE	TRUE	FALSE	FALSE
NC_016856.1__28348	NC_016856.1	TCGCTGGGGGAACCTACCGGATCAACAGTGCGTCGCGTCCT	28348	1	1	1	0.99	1	0.995	gene22	STM14_RS00680	STM14_0030	bcfC	0	Genic	WP_001245854.1	fimbrial biogenesis outer membrane usher protein	FALSE	FALSE	FALSE	FALSE	TRUE	FALSE	FALSE
NC_016856.1__28349	NC_016856.1	TAGGACGCGACGCACTGTTGATCCGGTAGGTTCCCCCAGCG	28349	1	1	1	1	1	1	gene22	STM14_RS00680	STM14_0030	bcfC	0	Genic	WP_001245854.1	fimbrial biogenesis outer membrane usher protein	FALSE	FALSE	FALSE	FALSE	TRUE	FALSE	FALSE
NC_016856.1__28448	NC_016856.1	ACGACACTTCCCGCCAGCAGAGCAAATAAAAGAGGTATTTT	28448	0.94	0.94	0.94	0.93	1	0.965	gene23	STM14_RS00685	STM14_0031	NA	0	Genic	WP_000701247.1	fimbrial adhesin FimH	FALSE	TRUE	FALSE	FALSE	FALSE	FALSE	FALSE
NC_016856.1__28547	NC_016856.1	TGGTTTTGTTCTGCCGTCAGAGTGGTCGTTAAATCGTAATT	28547	1	1	1	1	1	1	gene23	STM14_RS00685	STM14_0031	NA	0	Genic	WP_000701247.1	fimbrial adhesin FimH	FALSE	TRUE	FALSE	FALSE	FALSE	FALSE	FALSE
NC_016856.1__28957	NC_016856.1	TGTCATGACCGCCGCAGGCGATCCGCTGACAGATGTCGTGT	28957	1	1	1	1	1	1	gene23	STM14_RS00685	STM14_0031	NA	0	Genic	WP_000701247.1	fimbrial adhesin FimH	FALSE	FALSE	FALSE	FALSE	TRUE	FALSE	FALSE
NC_016856.1__28958	NC_016856.1	TACACGACATCTGTCAGCGGATCGCCTGCGGCGGTCATGAC	28958	1	1	1	1	1	1	gene23	STM14_RS00685	STM14_0031	NA	0	Genic	WP_000701247.1	fimbrial adhesin FimH	FALSE	FALSE	FALSE	FALSE	TRUE	FALSE	FALSE
NC_016856.1__29295	NC_016856.1	TTATCCCCAATGATGTACAGAGCGTCGCGCCTTTTATCACC	29295	1	1	1	1	0.96	0.98	gene23	STM14_RS00685	STM14_0031	NA	0	Genic	WP_000701247.1	fimbrial adhesin FimH	FALSE	TRUE	FALSE	FALSE	FALSE	FALSE	FALSE
NC_016856.1__29441	NC_016856.1	GACTTTGACTAAATGAACAGATCACACTGCGCTCTTTTTGC	29441	1	1	1	1	1	1	gene24	STM14_RS00690	STM14_0032	NA	0	Genic	WP_001082039.1	fimbrial protein BcfE	FALSE	FALSE	FALSE	FALSE	TRUE	FALSE	FALSE
NC_016856.1__29442	NC_016856.1	GGCAAAAAGAGCGCAGTGTGATCTGTTCATTTAGTCAAAGT	29442	1	1	1	1	1	1	gene24	STM14_RS00690	STM14_0032	NA	0	Genic	WP_001082039.1	fimbrial protein BcfE	FALSE	FALSE	FALSE	FALSE	TRUE	FALSE	FALSE
NC_016856.1__29665	NC_016856.1	TTCCTCGGGAACAATTTTTGAGGTTGATATTAAAGGGCTTA	29665	0	0	0	0	0.26	0.13	gene24	STM14_RS00690	STM14_0032	NA	0	Genic	WP_001082039.1	fimbrial protein BcfE	FALSE	FALSE	FALSE	FALSE	FALSE	FALSE	TRUE
NC_016856.1__29700	NC_016856.1	GAGGAATTACCGGGGCGAAGATCTGGTTTACCGGCGAACCC	29700	1	1	1	0.99	1	0.995	gene24	STM14_RS00690	STM14_0032	NA	0	Genic	WP_001082039.1	fimbrial protein BcfE	FALSE	FALSE	FALSE	FALSE	TRUE	FALSE	FALSE
NC_016856.1__29701	NC_016856.1	CGGGTTCGCCGGTAAACCAGATCTTCGCCCCGGTAATTCCT	29701	1	0.94	0.97	0.98	1	0.99	gene24	STM14_RS00690	STM14_0032	NA	0	Genic	WP_001082039.1	fimbrial protein BcfE	FALSE	FALSE	FALSE	FALSE	TRUE	FALSE	FALSE
NC_016856.1__29722	NC_016856.1	CTGGTTTACCGGCGAACCCGATCCGGACAATCCCGCGCTAC	29722	0.9	0.98	0.94	1	1	1	gene24	STM14_RS00690	STM14_0032	NA	0	Genic	WP_001082039.1	fimbrial protein BcfE	FALSE	FALSE	FALSE	FALSE	TRUE	FALSE	FALSE
NC_016856.1__29723	NC_016856.1	AGTAGCGCGGGATTGTCCGGATCGGGTTCGCCGGTAAACCA	29723	0.99	1	0.995	1	1	1	gene24	STM14_RS00690	STM14_0032	NA	0	Genic	WP_001082039.1	fimbrial protein BcfE	FALSE	FALSE	FALSE	FALSE	TRUE	FALSE	FALSE
NC_016856.1__29818	NC_016856.1	GGTGGAAATTCTGAATGATGATCAGGATACCATCAGTATCA	29818	0.99	0.99	0.99	1	1	1	gene24	STM14_RS00690	STM14_0032	NA	0	Genic	WP_001082039.1	fimbrial protein BcfE	FALSE	FALSE	FALSE	FALSE	TRUE	FALSE	FALSE
NC_016856.1__29819	NC_016856.1	TTGATACTGATGGTATCCTGATCATCATTCAGAATTTCCAC	29819	1	0.99	0.995	1	0.99	0.995	gene24	STM14_RS00690	STM14_0032	NA	0	Genic	WP_001082039.1	fimbrial protein BcfE	FALSE	FALSE	FALSE	FALSE	TRUE	FALSE	FALSE
NC_016856.1__29821	NC_016856.1	GGAAATTCTGAATGATGATCAGGATACCATCAGTATCAATA	29821	1	1	1	0.93	0.94	0.935	gene24	STM14_RS00690	STM14_0032	NA	0	Genic	WP_001082039.1	fimbrial protein BcfE	FALSE	FALSE	FALSE	FALSE	FALSE	TRUE	FALSE
NC_016856.1__30343	NC_016856.1	CATTGGGATTGCGCTTTATGATCAAAATAAAACTTTAATCC	30343	1	1	1	1	0.99	0.995	gene25	STM14_RS00695	STM14_0033	NA	0	Genic	WP_001243232.1	fimbrial protein BcfF	FALSE	FALSE	FALSE	FALSE	TRUE	FALSE	FALSE
NC_016856.1__30344	NC_016856.1	GGGATTAAAGTTTTATTTTGATCATAAAGCGCAATCCCAAT	30344	0.88	0.99	0.935	0.92	1	0.96	gene25	STM14_RS00695	STM14_0033	NA	0	Genic	WP_001243232.1	fimbrial protein BcfF	FALSE	FALSE	FALSE	FALSE	TRUE	FALSE	FALSE
NC_016856.1__30968	NC_016856.1	CGGGGGTAAGCGACCAGATCAGATGCCGGTAGGCCTGCTGC	30968	1	1	1	1	1	1	gene26	STM14_RS00700	STM14_0034	NA	0	Genic	WP_001135039.1	fimbrial chaperone	FALSE	FALSE	FALSE	FALSE	FALSE	TRUE	FALSE
NC_016856.1__30970	NC_016856.1	AGCAGGCCTACCGGCATCTGATCTGGTCGCTTACCCCCGAT	30970	1	1	1	1	1	1	gene26	STM14_RS00700	STM14_0034	NA	0	Genic	WP_001135039.1	fimbrial chaperone	FALSE	FALSE	FALSE	FALSE	TRUE	FALSE	FALSE
NC_016856.1__30971	NC_016856.1	CATCGGGGGTAAGCGACCAGATCAGATGCCGGTAGGCCTGC	30971	1	1	1	1	1	1	gene26	STM14_RS00700	STM14_0034	NA	0	Genic	WP_001135039.1	fimbrial chaperone	FALSE	FALSE	FALSE	FALSE	TRUE	FALSE	FALSE
NC_016856.1__31190	NC_016856.1	AATGCCAGCGCAAACCGTGGATCTGACGCGTATTCATTAAC	31190	1	1	1	1	1	1	gene26	STM14_RS00700	STM14_0034	NA	0	Genic	WP_001135039.1	fimbrial chaperone	FALSE	FALSE	FALSE	FALSE	TRUE	FALSE	FALSE
NC_016856.1__31191	NC_016856.1	GGTTAATGAATACGCGTCAGATCCACGGTTTGCGCTGGCAT	31191	1	1	1	1	1	1	gene26	STM14_RS00700	STM14_0034	NA	0	Genic	WP_001135039.1	fimbrial chaperone	FALSE	FALSE	FALSE	FALSE	TRUE	FALSE	FALSE
NC_016856.1__31762	NC_016856.1	GTATCCGGACTGGCGGCCAGAGTCGGCGAACAGGTATGGCT	31762	0.97	1	0.985	0.96	0.95	0.955	gene27	STM14_RS00705	STM14_0035	NA	0	Genic	WP_000291392.1	hypothetical protein	FALSE	TRUE	FALSE	FALSE	FALSE	FALSE	FALSE
NC_016856.1__32060	NC_016856.1	ATGTAAAACGGGTGACCGTGATCCCGGGAAGCACGACTCAG	32060	1	1	1	1	1	1	gene27	STM14_RS00705	STM14_0035	NA	0	Genic	WP_000291392.1	hypothetical protein	FALSE	FALSE	FALSE	FALSE	TRUE	FALSE	FALSE
NC_016856.1__32061	NC_016856.1	CCTGAGTCGTGCTTCCCGGGATCACGGTCACCCGTTTTACA	32061	1	1	1	1	1	1	gene27	STM14_RS00705	STM14_0035	NA	0	Genic	WP_000291392.1	hypothetical protein	FALSE	FALSE	FALSE	FALSE	TRUE	FALSE	FALSE
NC_016856.1__32131	NC_016856.1	AAGGGGTGATATTCGCTCAGAGGAGAACGCACAGGAGTGAA	32131	0.93	0.98	0.955	0.92	0.95	0.935	gene27	STM14_RS00705	STM14_0035	NA	12	Downstream	WP_000291392.1	hypothetical protein	FALSE	TRUE	FALSE	FALSE	FALSE	FALSE	FALSE
NC_016856.1__32253	NC_016856.1	GCTCAGATTCATTTTATGGGATCGGTTGTTGAGGCAGGCTG	32253	1	1	1	1	1	1	gene28	STM14_RS00710	STM14_0036	NA	0	Genic	WP_000839833.1	hypothetical protein	FALSE	FALSE	FALSE	FALSE	TRUE	FALSE	FALSE
NC_016856.1__32254	NC_016856.1	GCAGCCTGCCTCAACAACCGATCCCATAAAATGAATCTGAG	32254	0.98	0.97	0.975	1	1	1	gene28	STM14_RS00710	STM14_0036	NA	0	Genic	WP_000839833.1	hypothetical protein	FALSE	FALSE	FALSE	FALSE	TRUE	FALSE	FALSE
NC_016856.1__33404	NC_016856.1	CCGTATCGAACACTTTGATCAGATTGTAGTCAATTTTTTTA	33404	0.93	1	0.965	0.89	0.98	0.935	gene30	STM14_RS00720	STM14_0038	NA	0	Genic	WP_001247395.1	LysR family transcriptional regulator	FALSE	FALSE	FALSE	FALSE	FALSE	TRUE	FALSE
NC_016856.1__33406	NC_016856.1	AAAAAATTGACTACAATCTGATCAAAGTGTTCGATACGGTT	33406	1	1	1	1	1	1	gene30	STM14_RS00720	STM14_0038	NA	0	Genic	WP_001247395.1	LysR family transcriptional regulator	FALSE	FALSE	FALSE	FALSE	TRUE	FALSE	FALSE
NC_016856.1__33407	NC_016856.1	TAACCGTATCGAACACTTTGATCAGATTGTAGTCAATTTTT	33407	0.95	0.93	0.94	1	0.94	0.97	gene30	STM14_RS00720	STM14_0038	NA	0	Genic	WP_001247395.1	LysR family transcriptional regulator	FALSE	FALSE	FALSE	FALSE	TRUE	FALSE	FALSE
NC_016856.1__33484	NC_016856.1	TGGATGTCACGCCTGCGGCGATCTCTCAGGCTCTTCTTCGT	33484	1	0.98	0.99	1	1	1	gene30	STM14_RS00720	STM14_0038	NA	0	Genic	WP_001247395.1	LysR family transcriptional regulator	FALSE	FALSE	FALSE	FALSE	TRUE	FALSE	FALSE
NC_016856.1__33485	NC_016856.1	AACGAAGAAGAGCCTGAGAGATCGCCGCAGGCGTGACATCC	33485	0.98	1	0.99	1	1	1	gene30	STM14_RS00720	STM14_0038	NA	0	Genic	WP_001247395.1	LysR family transcriptional regulator	FALSE	FALSE	FALSE	FALSE	TRUE	FALSE	FALSE
NC_016856.1__33850	NC_016856.1	TGGAAATTAAGAATGAGATGATCGAAAGTTATCTTATTGAT	33850	0.99	0.99	0.99	0.99	1	0.995	gene30	STM14_RS00720	STM14_0038	NA	0	Genic	WP_001247395.1	LysR family transcriptional regulator	FALSE	FALSE	FALSE	FALSE	TRUE	FALSE	FALSE
NC_016856.1__33851	NC_016856.1	TATCAATAAGATAACTTTCGATCATCTCATTCTTAATTTCC	33851	0.96	1	0.98	0.94	0.98	0.96	gene30	STM14_RS00720	STM14_0038	NA	0	Genic	WP_001247395.1	LysR family transcriptional regulator	FALSE	FALSE	FALSE	FALSE	TRUE	FALSE	FALSE
NC_016856.1__34876	NC_016856.1	TATGCATATTAAATTTATGGATCAACTGGTGTGATTGTAAT	34876	1	0.99	0.995	1	1	1	gene31	STM14_RS00725	STM14_0039	NA	60	Upstream	WP_000158347.1	transcriptional regulator	FALSE	FALSE	FALSE	FALSE	TRUE	FALSE	FALSE
NC_016856.1__34877	NC_016856.1	TATTACAATCACACCAGTTGATCCATAAATTTAATATGCAT	34877	1	0.99	0.995	0.99	1	0.995	gene31	STM14_RS00725	STM14_0039	NA	61	Upstream	WP_000158347.1	transcriptional regulator	FALSE	FALSE	FALSE	FALSE	TRUE	FALSE	FALSE
NC_016856.1__34913	NC_016856.1	TAATAGCGTCTTTTTTCCAGAGAAAATCGTATCGTGTCACA	34913	1	1	1	1	1	1	gene31	STM14_RS00725	STM14_0039	NA	97	Upstream	WP_000158347.1	transcriptional regulator	FALSE	TRUE	FALSE	FALSE	FALSE	FALSE	FALSE
NC_016856.1__35465	NC_016856.1	ATGAACAACGATTAGCGGAGATCACGCAATCTAATACCTGT	35465	1	1	1	1	1	1	gene32	STM14_RS00730	STM14_0041	NA	0	Genic	WP_001036514.1	arylsulfatase	FALSE	FALSE	FALSE	FALSE	TRUE	FALSE	FALSE
NC_016856.1__35466	NC_016856.1	CACAGGTATTAGATTGCGTGATCTCCGCTAATCGTTGTTCA	35466	0.99	0.99	0.99	0.99	0.99	0.99	gene32	STM14_RS00730	STM14_0041	NA	0	Genic	WP_001036514.1	arylsulfatase	FALSE	FALSE	FALSE	FALSE	TRUE	FALSE	FALSE
NC_016856.1__35576	NC_016856.1	ATGAAGCTGCCGCGCTTGAGATCAATGTTGTTGATAGCGAA	35576	1	1	1	1	1	1	gene32	STM14_RS00730	STM14_0041	NA	0	Genic	WP_001036514.1	arylsulfatase	FALSE	FALSE	FALSE	FALSE	TRUE	FALSE	FALSE
NC_016856.1__35577	NC_016856.1	CTTCGCTATCAACAACATTGATCTCAAGCGCGGCAGCTTCA	35577	0.96	0.97	0.965	0.92	1	0.96	gene32	STM14_RS00730	STM14_0041	NA	0	Genic	WP_001036514.1	arylsulfatase	FALSE	FALSE	FALSE	FALSE	TRUE	FALSE	FALSE
NC_016856.1__35607	NC_016856.1	TGATAGCGAAGCGACGACAGAGGAAGTGCGTTATCAATATG	35607	0.97	0.95	0.96	1	1	1	gene32	STM14_RS00730	STM14_0041	NA	0	Genic	WP_001036514.1	arylsulfatase	FALSE	TRUE	FALSE	FALSE	FALSE	FALSE	FALSE
NC_016856.1__35862	NC_016856.1	TTATTTCTCCACTTATTTTGATCGGTATAATCTGGCTTTTG	35862	1	1	1	1	1	1	gene32	STM14_RS00730	STM14_0041	NA	0	Genic	WP_001036514.1	arylsulfatase	FALSE	FALSE	FALSE	FALSE	TRUE	FALSE	FALSE
NC_016856.1__35863	NC_016856.1	TCAAAAGCCAGATTATACCGATCAAAATAAGTGGAGAAATA	35863	1	0.99	0.995	1	0.98	0.99	gene32	STM14_RS00730	STM14_0041	NA	0	Genic	WP_001036514.1	arylsulfatase	FALSE	FALSE	FALSE	FALSE	TRUE	FALSE	FALSE
NC_016856.1__35883	NC_016856.1	TCGGTATAATCTGGCTTTTGATCATAACGGGATTGTCCGGT	35883	0.95	0.96	0.955	0.89	1	0.945	gene32	STM14_RS00730	STM14_0041	NA	0	Genic	WP_001036514.1	arylsulfatase	FALSE	FALSE	FALSE	FALSE	TRUE	FALSE	FALSE
NC_016856.1__35884	NC_016856.1	CACCGGACAATCCCGTTATGATCAAAAGCCAGATTATACCG	35884	1	1	1	1	0.99	0.995	gene32	STM14_RS00730	STM14_0041	NA	0	Genic	WP_001036514.1	arylsulfatase	FALSE	FALSE	FALSE	FALSE	TRUE	FALSE	FALSE
NC_016856.1__36229	NC_016856.1	TATGTGATGGATTATTCCAGATCGCCGCGTCCTTCCGGAAG	36229	1	1	1	1	1	1	gene32	STM14_RS00730	STM14_0041	NA	0	Genic	WP_001036514.1	arylsulfatase	FALSE	FALSE	FALSE	FALSE	TRUE	FALSE	FALSE
NC_016856.1__36230	NC_016856.1	GCTTCCGGAAGGACGCGGCGATCTGGAATAATCCATCACAT	36230	1	1	1	1	1	1	gene32	STM14_RS00730	STM14_0041	NA	0	Genic	WP_001036514.1	arylsulfatase	FALSE	FALSE	FALSE	FALSE	TRUE	FALSE	FALSE
NC_016856.1__36327	NC_016856.1	GATGTCGACCGGAACAGATCAGCAAATTGTTGGGTTCATTA	36327	1	0.97	0.985	0.98	1	0.99	gene32	STM14_RS00730	STM14_0041	NA	0	Genic	WP_001036514.1	arylsulfatase	FALSE	FALSE	FALSE	FALSE	FALSE	TRUE	FALSE
NC_016856.1__36329	NC_016856.1	ATGAACCCAACAATTTGCTGATCTGTTCCGGTCGACATCAG	36329	0.92	0.94	0.93	0.98	0.96	0.97	gene32	STM14_RS00730	STM14_0041	NA	0	Genic	WP_001036514.1	arylsulfatase	FALSE	FALSE	FALSE	FALSE	TRUE	FALSE	FALSE
NC_016856.1__36330	NC_016856.1	TCTGATGTCGACCGGAACAGATCAGCAAATTGTTGGGTTCA	36330	1	1	1	0.98	0.98	0.98	gene32	STM14_RS00730	STM14_0041	NA	0	Genic	WP_001036514.1	arylsulfatase	FALSE	FALSE	FALSE	FALSE	TRUE	FALSE	FALSE
NC_016856.1__36350	NC_016856.1	TCTGTTCCGGTCGACATCAGAGCGCGATTTTTGGCGTAAAT	36350	0.88	1	0.94	1	0.99	0.995	gene32	STM14_RS00730	STM14_0041	NA	0	Genic	WP_001036514.1	arylsulfatase	FALSE	TRUE	FALSE	FALSE	FALSE	FALSE	FALSE
NC_016856.1__36480	NC_016856.1	TGATGGTGTCCCGCTGTACGATCTTACCTCGCCGGGAGGGA	36480	1	0.96	0.98	1	1	1	gene32	STM14_RS00730	STM14_0041	NA	0	Genic	WP_001036514.1	arylsulfatase	FALSE	FALSE	FALSE	FALSE	TRUE	FALSE	FALSE
NC_016856.1__36481	NC_016856.1	ATCCCTCCCGGCGAGGTAAGATCGTACAGCGGGACACCATC	36481	1	1	1	1	1	1	gene32	STM14_RS00730	STM14_0041	NA	0	Genic	WP_001036514.1	arylsulfatase	FALSE	FALSE	FALSE	FALSE	TRUE	FALSE	FALSE
NC_016856.1__36864	NC_016856.1	CGCGCAACCAGGTTCCAGCGATCTTGTCGATCCGGATGAAG	36864	0.99	0.99	0.99	1	1	1	gene32	STM14_RS00730	STM14_0041	NA	0	Genic	WP_001036514.1	arylsulfatase	FALSE	FALSE	FALSE	FALSE	TRUE	FALSE	FALSE
NC_016856.1__36865	NC_016856.1	CCTTCATCCGGATCGACAAGATCGCTGGAACCTGGTTGCGC	36865	1	1	1	1	1	1	gene32	STM14_RS00730	STM14_0041	NA	0	Genic	WP_001036514.1	arylsulfatase	FALSE	FALSE	FALSE	FALSE	TRUE	FALSE	FALSE
NC_016856.1__36873	NC_016856.1	AGGTTCCAGCGATCTTGTCGATCCGGATGAAGGGCAACAGG	36873	0.98	0.99	0.985	1	1	1	gene32	STM14_RS00730	STM14_0041	NA	0	Genic	WP_001036514.1	arylsulfatase	FALSE	FALSE	FALSE	FALSE	TRUE	FALSE	FALSE
NC_016856.1__36874	NC_016856.1	GCCTGTTGCCCTTCATCCGGATCGACAAGATCGCTGGAACC	36874	1	0.99	0.995	1	0.99	0.995	gene32	STM14_RS00730	STM14_0041	NA	0	Genic	WP_001036514.1	arylsulfatase	FALSE	FALSE	FALSE	FALSE	TRUE	FALSE	FALSE
NC_016856.1__37403	NC_016856.1	TGCAGCATACCGTTTTTCAGATCGGCAGCGTGTGACATGAT	37403	1	1	1	1	1	1	gene33	STM14_RS00735	STM14_0042	NA	0	Genic	WP_000262866.1	bifunctional metallophosphatase/5'-nucleotidase	FALSE	FALSE	FALSE	FALSE	TRUE	FALSE	FALSE
NC_016856.1__37404	NC_016856.1	CATCATGTCACACGCTGCCGATCTGAAAAACGGTATGCTGC	37404	0.92	0.98	0.95	0.93	0.96	0.945	gene33	STM14_RS00735	STM14_0042	NA	0	Genic	WP_000262866.1	bifunctional metallophosphatase/5'-nucleotidase	FALSE	FALSE	FALSE	FALSE	TRUE	FALSE	FALSE
NC_016856.1__37724	NC_016856.1	ATTTTGGCCTGCGTGACCGGATCTGGCTTATAAGTATCCGC	37724	0.97	0.99	0.98	0.97	1	0.985	gene33	STM14_RS00735	STM14_0042	NA	0	Genic	WP_000262866.1	bifunctional metallophosphatase/5'-nucleotidase	FALSE	FALSE	FALSE	FALSE	TRUE	FALSE	FALSE
NC_016856.1__37725	NC_016856.1	TGCGGATACTTATAAGCCAGATCCGGTCACGCAGGCCAAAA	37725	1	1	1	1	1	1	gene33	STM14_RS00735	STM14_0042	NA	0	Genic	WP_000262866.1	bifunctional metallophosphatase/5'-nucleotidase	FALSE	FALSE	FALSE	FALSE	TRUE	FALSE	FALSE
NC_016856.1__37755	NC_016856.1	AAGTATCCGCATACATGGTGATCAACTTACCATTGTAGCTG	37755	1	1	1	1	1	1	gene33	STM14_RS00735	STM14_0042	NA	0	Genic	WP_000262866.1	bifunctional metallophosphatase/5'-nucleotidase	FALSE	FALSE	FALSE	FALSE	TRUE	FALSE	FALSE
NC_016856.1__37756	NC_016856.1	ACAGCTACAATGGTAAGTTGATCACCATGTATGCGGATACT	37756	0.99	1	0.995	0.99	0.99	0.99	gene33	STM14_RS00735	STM14_0042	NA	0	Genic	WP_000262866.1	bifunctional metallophosphatase/5'-nucleotidase	FALSE	FALSE	FALSE	FALSE	TRUE	FALSE	FALSE
NC_016856.1__38093	NC_016856.1	TTTTTCACATAAGGAATCGGATCGCGGCAGTCAACGCCTTC	38093	0.99	1	0.995	0.99	0.99	0.99	gene33	STM14_RS00735	STM14_0042	NA	0	Genic	WP_000262866.1	bifunctional metallophosphatase/5'-nucleotidase	FALSE	FALSE	FALSE	FALSE	TRUE	FALSE	FALSE
NC_016856.1__38094	NC_016856.1	TGAAGGCGTTGACTGCCGCGATCCGATTCCTTATGTGAAAA	38094	1	1	1	1	1	1	gene33	STM14_RS00735	STM14_0042	NA	0	Genic	WP_000262866.1	bifunctional metallophosphatase/5'-nucleotidase	FALSE	FALSE	FALSE	FALSE	TRUE	FALSE	FALSE
NC_016856.1__38175	NC_016856.1	CGTGCATACCGATGACGCCGATCTTGAATCCATCTTTTTCC	38175	1	1	1	0.98	1	0.99	gene33	STM14_RS00735	STM14_0042	NA	0	Genic	WP_000262866.1	bifunctional metallophosphatase/5'-nucleotidase	FALSE	FALSE	FALSE	FALSE	TRUE	FALSE	FALSE
NC_016856.1__38176	NC_016856.1	TGGAAAAAGATGGATTCAAGATCGGCGTCATCGGTATGCAC	38176	1	1	1	1	1	1	gene33	STM14_RS00735	STM14_0042	NA	0	Genic	WP_000262866.1	bifunctional metallophosphatase/5'-nucleotidase	FALSE	FALSE	FALSE	FALSE	TRUE	FALSE	FALSE
NC_016856.1__38335	NC_016856.1	AAATTCATGGTTACCGACAGAGACGGCGTCGTAAGGCATGG	38335	0.95	0.97	0.96	0.94	0.98	0.96	gene33	STM14_RS00735	STM14_0042	NA	0	Genic	WP_000262866.1	bifunctional metallophosphatase/5'-nucleotidase	FALSE	TRUE	FALSE	FALSE	FALSE	FALSE	FALSE
NC_016856.1__38789	NC_016856.1	ATTATTAAAACTCGAAGCCGATCAGGTAATTCATACGGTCG	38789	1	0.96	0.98	1	0.98	0.99	gene34	STM14_RS00740	STM14_0043	NA	0	Genic	WP_000791534.1	hypothetical protein	FALSE	FALSE	FALSE	FALSE	TRUE	FALSE	FALSE
NC_016856.1__38790	NC_016856.1	GCGACCGTATGAATTACCTGATCGGCTTCGAGTTTTAATAA	38790	1	1	1	1	1	1	gene34	STM14_RS00740	STM14_0043	NA	0	Genic	WP_000791534.1	hypothetical protein	FALSE	FALSE	FALSE	FALSE	TRUE	FALSE	FALSE
NC_016856.1__38792	NC_016856.1	ATTAAAACTCGAAGCCGATCAGGTAATTCATACGGTCGCCG	38792	1	0.98	0.99	0.86	0.97	0.915	gene34	STM14_RS00740	STM14_0043	NA	0	Genic	WP_000791534.1	hypothetical protein	FALSE	FALSE	FALSE	FALSE	FALSE	TRUE	FALSE
NC_016856.1__38953	NC_016856.1	TCGGCGTAGGCATCATTACGATCCATTTCAACTTCGTTCCA	38953	1	1	1	1	1	1	gene34	STM14_RS00740	STM14_0043	NA	0	Genic	WP_000791534.1	hypothetical protein	FALSE	FALSE	FALSE	FALSE	TRUE	FALSE	FALSE
NC_016856.1__38954	NC_016856.1	CTGGAACGAAGTTGAAATGGATCGTAATGATGCCTACGCCG	38954	1	1	1	1	1	1	gene34	STM14_RS00740	STM14_0043	NA	0	Genic	WP_000791534.1	hypothetical protein	FALSE	FALSE	FALSE	FALSE	TRUE	FALSE	FALSE
NC_016856.1__39388	NC_016856.1	GCTTTCCACACTTCGCCGCGATCGACATTGACAAAGCCTTT	39388	1	1	1	1	1	1	gene34	STM14_RS00740	STM14_0043	NA	0	Genic	WP_000791534.1	hypothetical protein	FALSE	FALSE	FALSE	FALSE	TRUE	FALSE	FALSE
NC_016856.1__39389	NC_016856.1	TAAAGGCTTTGTCAATGTCGATCGCGGCGAAGTGTGGAAAG	39389	0.92	0.98	0.95	1	0.99	0.995	gene34	STM14_RS00740	STM14_0043	NA	0	Genic	WP_000791534.1	hypothetical protein	FALSE	FALSE	FALSE	FALSE	TRUE	FALSE	FALSE
NC_016856.1__39715	NC_016856.1	CGGTGTGACTTTTACAACAGAGACATAAACTATAAATCAAA	39715	1	1	1	1	1	1	gene34	STM14_RS00740	STM14_0043	NA	181	Upstream	WP_000791534.1	hypothetical protein	FALSE	TRUE	FALSE	FALSE	FALSE	FALSE	FALSE
NC_016856.1__39879	NC_016856.1	ACATATGGGCCATATTTGAGATCTGCATCACTCGTTCGCGA	39879	1	1	1	1	1	1	gene35	STM14_RS00745	STM14_0044	NA	252	Upstream	WP_000831880.1	arylsulfatase	FALSE	FALSE	FALSE	FALSE	TRUE	FALSE	FALSE
NC_016856.1__39880	NC_016856.1	ATCGCGAACGAGTGATGCAGATCTCAAATATGGCCCATATG	39880	1	1	1	0.92	1	0.96	gene35	STM14_RS00745	STM14_0044	NA	251	Upstream	WP_000831880.1	arylsulfatase	FALSE	FALSE	FALSE	FALSE	TRUE	FALSE	FALSE
NC_016856.1__40264	NC_016856.1	GGATGATTTAGGGTATGGCGATCTCGCCACCTACGGGCACC	40264	1	0.99	0.995	0.98	1	0.99	gene35	STM14_RS00745	STM14_0044	NA	0	Genic	WP_000831880.1	arylsulfatase	FALSE	FALSE	FALSE	FALSE	TRUE	FALSE	FALSE
NC_016856.1__40265	NC_016856.1	CGGTGCCCGTAGGTGGCGAGATCGCCATACCCTAAATCATC	40265	1	1	1	1	1	1	gene35	STM14_RS00745	STM14_0044	NA	0	Genic	WP_000831880.1	arylsulfatase	FALSE	FALSE	FALSE	FALSE	TRUE	FALSE	FALSE
NC_016856.1__40361	NC_016856.1	GCGCGGGAAGGAGAACACAGAGGCGCTGGCGCATAATAGTC	40361	0.93	0.82	0.875	0.87	0.94	0.905	gene35	STM14_RS00745	STM14_0044	NA	0	Genic	WP_000831880.1	arylsulfatase	FALSE	TRUE	FALSE	FALSE	FALSE	FALSE	FALSE
NC_016856.1__40549	NC_016856.1	ACACCTGAATGCGGGCGGCGATCGCACCGATCAGCCGCAGG	40549	0.99	0.98	0.985	0.98	0.99	0.985	gene35	STM14_RS00745	STM14_0044	NA	0	Genic	WP_000831880.1	arylsulfatase	FALSE	FALSE	FALSE	FALSE	TRUE	FALSE	FALSE
NC_016856.1__40550	NC_016856.1	GCCTGCGGCTGATCGGTGCGATCGCCGCCCGCATTCAGGTG	40550	1	1	1	1	1	1	gene35	STM14_RS00745	STM14_0044	NA	0	Genic	WP_000831880.1	arylsulfatase	FALSE	FALSE	FALSE	FALSE	TRUE	FALSE	FALSE
NC_016856.1__40558	NC_016856.1	TGCGGGCGGCGATCGCACCGATCAGCCGCAGGCGAAAGACA	40558	0.99	1	0.995	1	0.99	0.995	gene35	STM14_RS00745	STM14_0044	NA	0	Genic	WP_000831880.1	arylsulfatase	FALSE	FALSE	FALSE	FALSE	TRUE	FALSE	FALSE
NC_016856.1__40559	NC_016856.1	ATGTCTTTCGCCTGCGGCTGATCGGTGCGATCGCCGCCCGC	40559	1	1	1	1	1	1	gene35	STM14_RS00745	STM14_0044	NA	0	Genic	WP_000831880.1	arylsulfatase	FALSE	FALSE	FALSE	FALSE	TRUE	FALSE	FALSE
NC_016856.1__40561	NC_016856.1	GGGCGGCGATCGCACCGATCAGCCGCAGGCGAAAGACATGG	40561	0.97	0.98	0.975	1	1	1	gene35	STM14_RS00745	STM14_0044	NA	0	Genic	WP_000831880.1	arylsulfatase	FALSE	FALSE	FALSE	FALSE	FALSE	TRUE	FALSE
NC_016856.1__40743	NC_016856.1	CAGCCAGTTCACCACTTCAGAGCTCACAAACTCGCCGCTCA	40743	1	1	1	0.98	1	0.99	gene35	STM14_RS00745	STM14_0044	NA	0	Genic	WP_000831880.1	arylsulfatase	FALSE	TRUE	FALSE	FALSE	FALSE	FALSE	FALSE
NC_016856.1__40897	NC_016856.1	CTACCAGAAGCAGCATCCGGATCTGTTCTACGGCGACTGGG	40897	1	1	1	1	1	1	gene35	STM14_RS00745	STM14_0044	NA	0	Genic	WP_000831880.1	arylsulfatase	FALSE	FALSE	FALSE	FALSE	TRUE	FALSE	FALSE
NC_016856.1__40898	NC_016856.1	GCCCAGTCGCCGTAGAACAGATCCGGATGCTGCTTCTGGTA	40898	0.95	1	0.975	0.92	0.92	0.92	gene35	STM14_RS00745	STM14_0044	NA	0	Genic	WP_000831880.1	arylsulfatase	FALSE	FALSE	FALSE	FALSE	TRUE	FALSE	FALSE
NC_016856.1__41281	NC_016856.1	GGACTTTAAACTTCCGACCGATCGTACCTACGACGGTCAGT	41281	0.9	1	0.95	1	1	1	gene35	STM14_RS00745	STM14_0044	NA	0	Genic	WP_000831880.1	arylsulfatase	FALSE	FALSE	FALSE	FALSE	TRUE	FALSE	FALSE
NC_016856.1__41282	NC_016856.1	GACTGACCGTCGTAGGTACGATCGGTCGGAAGTTTAAAGTC	41282	1	1	1	1	1	1	gene35	STM14_RS00745	STM14_0044	NA	0	Genic	WP_000831880.1	arylsulfatase	FALSE	FALSE	FALSE	FALSE	TRUE	FALSE	FALSE
NC_016856.1__41350	NC_016856.1	GCATATCGATACCGAAGATCAGCGGTTTCTGGCGTTTTAAA	41350	1	1	1	0.98	1	0.99	gene35	STM14_RS00745	STM14_0044	NA	0	Genic	WP_000831880.1	arylsulfatase	FALSE	FALSE	FALSE	FALSE	FALSE	TRUE	FALSE
NC_016856.1__41352	NC_016856.1	TAAAACGCCAGAAACCGCTGATCTTCGGTATCGATATGCCG	41352	1	1	1	1	1	1	gene35	STM14_RS00745	STM14_0044	NA	0	Genic	WP_000831880.1	arylsulfatase	FALSE	FALSE	FALSE	FALSE	TRUE	FALSE	FALSE
NC_016856.1__41353	NC_016856.1	ACGGCATATCGATACCGAAGATCAGCGGTTTCTGGCGTTTT	41353	0.95	0.9	0.925	0.89	0.87	0.88	gene35	STM14_RS00745	STM14_0044	NA	0	Genic	WP_000831880.1	arylsulfatase	FALSE	FALSE	FALSE	FALSE	TRUE	FALSE	FALSE
NC_016856.1__41383	NC_016856.1	CGATATGCCGTTCCAGGACGATCCGACGGATGAGTGGGCGA	41383	1	1	1	1	1	1	gene35	STM14_RS00745	STM14_0044	NA	0	Genic	WP_000831880.1	arylsulfatase	FALSE	FALSE	FALSE	FALSE	TRUE	FALSE	FALSE
NC_016856.1__41384	NC_016856.1	ATCGCCCACTCATCCGTCGGATCGTCCTGGAACGGCATATC	41384	1	1	1	1	1	1	gene35	STM14_RS00745	STM14_0044	NA	0	Genic	WP_000831880.1	arylsulfatase	FALSE	FALSE	FALSE	FALSE	TRUE	FALSE	FALSE
NC_016856.1__41403	NC_016856.1	ATCCGACGGATGAGTGGGCGATCCGCGACGGCGACTGGAAG	41403	0.7	0.97	0.835	0.98	0.99	0.985	gene35	STM14_RS00745	STM14_0044	NA	0	Genic	WP_000831880.1	arylsulfatase	FALSE	FALSE	FALSE	FALSE	TRUE	FALSE	FALSE
NC_016856.1__41404	NC_016856.1	TCTTCCAGTCGCCGTCGCGGATCGCCCACTCATCCGTCGGA	41404	1	0.9	0.95	1	0.99	0.995	gene35	STM14_RS00745	STM14_0044	NA	0	Genic	WP_000831880.1	arylsulfatase	FALSE	FALSE	FALSE	FALSE	TRUE	FALSE	FALSE
NC_016856.1__41427	NC_016856.1	GCGACGGCGACTGGAAGATGATCATCGATCGCCAGAATAAA	41427	0.99	1	0.995	0.99	0.98	0.985	gene35	STM14_RS00745	STM14_0044	NA	0	Genic	WP_000831880.1	arylsulfatase	FALSE	FALSE	FALSE	FALSE	TRUE	FALSE	FALSE
NC_016856.1__41428	NC_016856.1	GTTTATTCTGGCGATCGATGATCATCTTCCAGTCGCCGTCG	41428	1	0.98	0.99	1	1	1	gene35	STM14_RS00745	STM14_0044	NA	0	Genic	WP_000831880.1	arylsulfatase	FALSE	FALSE	FALSE	FALSE	TRUE	FALSE	FALSE
NC_016856.1__41434	NC_016856.1	CGACTGGAAGATGATCATCGATCGCCAGAATAAACCTAAAT	41434	0.93	1	0.965	1	1	1	gene35	STM14_RS00745	STM14_0044	NA	0	Genic	WP_000831880.1	arylsulfatase	FALSE	FALSE	FALSE	FALSE	TRUE	FALSE	FALSE
NC_016856.1__41435	NC_016856.1	TATTTAGGTTTATTCTGGCGATCGATGATCATCTTCCAGTC	41435	1	1	1	1	1	1	gene35	STM14_RS00745	STM14_0044	NA	0	Genic	WP_000831880.1	arylsulfatase	FALSE	FALSE	FALSE	FALSE	TRUE	FALSE	FALSE
NC_016856.1__41476	NC_016856.1	TCTCTATAACCTGAAAACCGATCGTTTCGAGACGCTCAATC	41476	0.95	1	0.975	0.98	1	0.99	gene35	STM14_RS00745	STM14_0044	NA	0	Genic	WP_000831880.1	arylsulfatase	FALSE	FALSE	FALSE	FALSE	TRUE	FALSE	FALSE
NC_016856.1__41477	NC_016856.1	TGATTGAGCGTCTCGAAACGATCGGTTTTCAGGTTATAGAG	41477	0.97	1	0.985	1	1	1	gene35	STM14_RS00745	STM14_0044	NA	0	Genic	WP_000831880.1	arylsulfatase	FALSE	FALSE	FALSE	FALSE	TRUE	FALSE	FALSE
NC_016856.1__41673	NC_016856.1	CGGCACAGAGTGACCGGATCAGGTGGGCATCGCCCTAAGTG	41673	1	0.86	0.93	0.95	0.94	0.945	gene35	STM14_RS00745	STM14_0044	NA	49	Downstream	WP_000831880.1	arylsulfatase	FALSE	FALSE	FALSE	FALSE	FALSE	TRUE	FALSE
NC_016856.1__41675	NC_016856.1	CTTAGGGCGATGCCCACCTGATCCGGTCACTCTGTGCCGGA	41675	1	1	1	1	1	1	gene36	STM14_RS00750	STM14_0045	NA	48	Upstream	WP_000971148.1	anaerobic sulfatase maturase	FALSE	FALSE	FALSE	FALSE	TRUE	FALSE	FALSE
NC_016856.1__41676	NC_016856.1	ATCCGGCACAGAGTGACCGGATCAGGTGGGCATCGCCCTAA	41676	1	0.99	0.995	1	0.96	0.98	gene36	STM14_RS00750	STM14_0045	NA	47	Upstream	WP_000971148.1	anaerobic sulfatase maturase	FALSE	FALSE	FALSE	FALSE	TRUE	FALSE	FALSE
NC_016856.1__41685	NC_016856.1	AAGAACCTGATCCGGCACAGAGTGACCGGATCAGGTGGGCA	41685	1	0.89	0.945	1	0.98	0.99	gene36	STM14_RS00750	STM14_0045	NA	38	Upstream	WP_000971148.1	anaerobic sulfatase maturase	FALSE	TRUE	FALSE	FALSE	FALSE	FALSE	FALSE
NC_016856.1__41695	NC_016856.1	ATCCGGTCACTCTGTGCCGGATCAGGTTCTTTTATTTCAGG	41695	1	0.94	0.97	0.94	0.99	0.965	gene36	STM14_RS00750	STM14_0045	NA	28	Upstream	WP_000971148.1	anaerobic sulfatase maturase	FALSE	FALSE	FALSE	FALSE	TRUE	FALSE	FALSE
NC_016856.1__41696	NC_016856.1	CCCTGAAATAAAAGAACCTGATCCGGCACAGAGTGACCGGA	41696	1	1	1	1	1	1	gene36	STM14_RS00750	STM14_0045	NA	27	Upstream	WP_000971148.1	anaerobic sulfatase maturase	FALSE	FALSE	FALSE	FALSE	TRUE	FALSE	FALSE
NC_016856.1__41698	NC_016856.1	CGGTCACTCTGTGCCGGATCAGGTTCTTTTATTTCAGGGAA	41698	1	1	1	1	1	1	gene36	STM14_RS00750	STM14_0045	NA	25	Upstream	WP_000971148.1	anaerobic sulfatase maturase	FALSE	FALSE	FALSE	FALSE	FALSE	TRUE	FALSE
NC_016856.1__41767	NC_016856.1	GTCATGGTTAAACCGACCGGATCGGTGTGTAACCTTGACTG	41767	1	1	1	0.99	1	0.995	gene36	STM14_RS00750	STM14_0045	NA	0	Genic	WP_000971148.1	anaerobic sulfatase maturase	FALSE	FALSE	FALSE	FALSE	TRUE	FALSE	FALSE
NC_016856.1__41768	NC_016856.1	ACAGTCAAGGTTACACACCGATCCGGTCGGTTTAACCATGA	41768	1	1	1	1	1	1	gene36	STM14_RS00750	STM14_0045	NA	0	Genic	WP_000971148.1	anaerobic sulfatase maturase	FALSE	FALSE	FALSE	FALSE	TRUE	FALSE	FALSE
NC_016856.1__41829	NC_016856.1	GAAAGAAAAGCTCTATCCGGATCGAAAAAACCATTACAAAA	41829	1	0.95	0.975	1	0.99	0.995	gene36	STM14_RS00750	STM14_0045	NA	0	Genic	WP_000971148.1	anaerobic sulfatase maturase	FALSE	FALSE	FALSE	FALSE	TRUE	FALSE	FALSE
NC_016856.1__41830	NC_016856.1	ATTTTGTAATGGTTTTTTCGATCCGGATAGAGCTTTTCTTT	41830	1	1	1	1	1	1	gene36	STM14_RS00750	STM14_0045	NA	0	Genic	WP_000971148.1	anaerobic sulfatase maturase	FALSE	FALSE	FALSE	FALSE	TRUE	FALSE	FALSE
NC_016856.1__42042	NC_016856.1	TCGCCCAGTCATCGTTGATCAGGATGCCGTTGGTCTGGAAG	42042	1	1	1	1	1	1	gene36	STM14_RS00750	STM14_0045	NA	0	Genic	WP_000971148.1	anaerobic sulfatase maturase	FALSE	FALSE	FALSE	FALSE	FALSE	TRUE	FALSE
NC_016856.1__42044	NC_016856.1	TCCAGACCAACGGCATCCTGATCAACGATGACTGGGCGACC	42044	1	0.98	0.99	1	1	1	gene36	STM14_RS00750	STM14_0045	NA	0	Genic	WP_000971148.1	anaerobic sulfatase maturase	FALSE	FALSE	FALSE	FALSE	TRUE	FALSE	FALSE
NC_016856.1__42045	NC_016856.1	AGGTCGCCCAGTCATCGTTGATCAGGATGCCGTTGGTCTGG	42045	0.92	0.96	0.94	0.96	0.93	0.945	gene36	STM14_RS00750	STM14_0045	NA	0	Genic	WP_000971148.1	anaerobic sulfatase maturase	FALSE	FALSE	FALSE	FALSE	TRUE	FALSE	FALSE
NC_016856.1__42246	NC_016856.1	AGACCTGAACAGGATGATGCATATTGGTACGGTTAACCACC	42246	0	0.35	0.175	0.58	0.65	0.615	gene36	STM14_RS00750	STM14_0045	NA	0	Genic	WP_000971148.1	anaerobic sulfatase maturase	TRUE	FALSE	FALSE	FALSE	FALSE	FALSE	FALSE
NC_016856.1__42249	NC_016856.1	GGTTAACCGTACCAATATGCATCATCCTGTTCAGGTCTATC	42249	0.34	0.32	0.33	0.57	0.6	0.585	gene36	STM14_RS00750	STM14_0045	NA	0	Genic	WP_000971148.1	anaerobic sulfatase maturase	TRUE	FALSE	FALSE	FALSE	FALSE	FALSE	FALSE
NC_016856.1__42437	NC_016856.1	ATGCGGTATTTGATATCTGGATCCGTGAGGATATCGGCGAT	42437	0.98	0.99	0.985	1	0.99	0.995	gene36	STM14_RS00750	STM14_0045	NA	0	Genic	WP_000971148.1	anaerobic sulfatase maturase	FALSE	FALSE	FALSE	FALSE	TRUE	FALSE	FALSE
NC_016856.1__42438	NC_016856.1	TATCGCCGATATCCTCACGGATCCAGATATCAAATACCGCA	42438	1	1	1	0.99	1	0.995	gene36	STM14_RS00750	STM14_0045	NA	0	Genic	WP_000971148.1	anaerobic sulfatase maturase	FALSE	FALSE	FALSE	FALSE	TRUE	FALSE	FALSE
NC_016856.1__42585	NC_016856.1	CGGCGATGTTTATAACTGCGATCACTTCGTATATCCGCAAT	42585	1	1	1	1	1	1	gene36	STM14_RS00750	STM14_0045	NA	0	Genic	WP_000971148.1	anaerobic sulfatase maturase	FALSE	FALSE	FALSE	FALSE	TRUE	FALSE	FALSE
NC_016856.1__42586	NC_016856.1	AATTGCGGATATACGAAGTGATCGCAGTTATAAACATCGCC	42586	1	1	1	1	1	1	gene36	STM14_RS00750	STM14_0045	NA	0	Genic	WP_000971148.1	anaerobic sulfatase maturase	FALSE	FALSE	FALSE	FALSE	TRUE	FALSE	FALSE
NC_016856.1__42770	NC_016856.1	ATTGGTTGCGCCTGACGCAGAGGGTAAAAAACGATGTTTCG	42770	1	1	1	0.97	1	0.985	gene36	STM14_RS00750	STM14_0045	NA	0	Genic	WP_000971148.1	anaerobic sulfatase maturase	FALSE	TRUE	FALSE	FALSE	FALSE	FALSE	FALSE
NC_016856.1__43038	NC_016856.1	AAAAACCGCACGCTCGACAGAGAACATTTTTCCCTTGCGGT	43038	1	1	1	0.94	1	0.97	gene37	STM14_RS00755	STM14_0046	NA	0	Genic	WP_001055831.1	hypothetical protein	FALSE	TRUE	FALSE	FALSE	FALSE	FALSE	FALSE
NC_016856.1__43081	NC_016856.1	TTCCCCATTATCTCAGCCAGATCGCTTAATCTTTTTCGCCA	43081	1	1	1	1	1	1	gene37	STM14_RS00755	STM14_0046	NA	0	Genic	WP_001055831.1	hypothetical protein	FALSE	FALSE	FALSE	FALSE	TRUE	FALSE	FALSE
NC_016856.1__43082	NC_016856.1	CTGGCGAAAAAGATTAAGCGATCTGGCTGAGATAATGGGGA	43082	1	1	1	1	1	1	gene37	STM14_RS00755	STM14_0046	NA	0	Genic	WP_001055831.1	hypothetical protein	FALSE	FALSE	FALSE	FALSE	TRUE	FALSE	FALSE
NC_016856.1__43523	NC_016856.1	AGAGCGGTAAGGTCGTCGCGATCTCAACGAATTACTCCGCC	43523	1	1	1	1	1	1	gene37	STM14_RS00755	STM14_0046	NA	0	Genic	WP_001055831.1	hypothetical protein	FALSE	FALSE	FALSE	FALSE	TRUE	FALSE	FALSE
NC_016856.1__43524	NC_016856.1	GGGCGGAGTAATTCGTTGAGATCGCGACGACCTTACCGCTC	43524	1	1	1	1	1	1	gene37	STM14_RS00755	STM14_0046	NA	0	Genic	WP_001055831.1	hypothetical protein	FALSE	FALSE	FALSE	FALSE	TRUE	FALSE	FALSE
NC_016856.1__43701	NC_016856.1	CGCCGTTTTATATAAAAACGATCCGGGGATGTTAGTAAAAC	43701	1	1	1	1	1	1	gene37	STM14_RS00755	STM14_0046	NA	0	Genic	WP_001055831.1	hypothetical protein	FALSE	FALSE	FALSE	FALSE	TRUE	FALSE	FALSE
NC_016856.1__43702	NC_016856.1	GGTTTTACTAACATCCCCGGATCGTTTTTATATAAAACGGC	43702	0.99	1	0.995	0.99	0.99	0.99	gene37	STM14_RS00755	STM14_0046	NA	0	Genic	WP_001055831.1	hypothetical protein	FALSE	FALSE	FALSE	FALSE	TRUE	FALSE	FALSE
NC_016856.1__43803	NC_016856.1	GAATGTCCAACATTATCTCGATCACGAATGCTTCATTCTGG	43803	1	1	1	0.97	1	0.985	gene37	STM14_RS00755	STM14_0046	NA	0	Genic	WP_001055831.1	hypothetical protein	FALSE	FALSE	FALSE	FALSE	TRUE	FALSE	FALSE
NC_016856.1__43804	NC_016856.1	CCCAGAATGAAGCATTCGTGATCGAGATAATGTTGGACATT	43804	1	1	1	0.93	1	0.965	gene37	STM14_RS00755	STM14_0046	NA	0	Genic	WP_001055831.1	hypothetical protein	FALSE	FALSE	FALSE	FALSE	TRUE	FALSE	FALSE
NC_016856.1__43917	NC_016856.1	CGTTACGCCGCCCAAACGCGATCTCCCTCCGCGGTTGTTTT	43917	1	1	1	1	1	1	gene37	STM14_RS00755	STM14_0046	NA	0	Genic	WP_001055831.1	hypothetical protein	FALSE	FALSE	FALSE	FALSE	TRUE	FALSE	FALSE
NC_016856.1__43918	NC_016856.1	AAAAACAACCGCGGAGGGAGATCGCGTTTGGGCGGCGTAAC	43918	1	1	1	1	1	1	gene37	STM14_RS00755	STM14_0046	NA	0	Genic	WP_001055831.1	hypothetical protein	FALSE	FALSE	FALSE	FALSE	TRUE	FALSE	FALSE
NC_016856.1__44253	NC_016856.1	CGGACGGCTTAAAAATCCAGAGTATTAATTTTCGTGGTCCC	44253	1	1	1	1	1	1	gene38	STM14_RS00760	STM14_0047	NA	59	Upstream	WP_001094892.1	arylsulfatase	FALSE	TRUE	FALSE	FALSE	FALSE	FALSE	FALSE
NC_016856.1__44543	NC_016856.1	GGAGTCTGGAACCGGCTGAGATCATAGTCACGGTCCAGGAT	44543	0.96	0.96	0.96	0.97	1	0.985	gene38	STM14_RS00760	STM14_0047	NA	0	Genic	WP_001094892.1	arylsulfatase	FALSE	FALSE	FALSE	FALSE	TRUE	FALSE	FALSE
NC_016856.1__44544	NC_016856.1	CATCCTGGACCGTGACTATGATCTCAGCCGGTTCCAGACTC	44544	0.98	1	0.99	0.99	0.99	0.99	gene38	STM14_RS00760	STM14_0047	NA	0	Genic	WP_001094892.1	arylsulfatase	FALSE	FALSE	FALSE	FALSE	TRUE	FALSE	FALSE
NC_016856.1__44835	NC_016856.1	TTATTTTATTACGCATTTCGATCGTTATAATTACGCATTAG	44835	1	1	1	1	1	1	gene38	STM14_RS00760	STM14_0047	NA	0	Genic	WP_001094892.1	arylsulfatase	FALSE	FALSE	FALSE	FALSE	TRUE	FALSE	FALSE
NC_016856.1__44836	NC_016856.1	TCTAATGCGTAATTATAACGATCGAAATGCGTAATAAAATA	44836	1	1	1	1	1	1	gene38	STM14_RS00760	STM14_0047	NA	0	Genic	WP_001094892.1	arylsulfatase	FALSE	FALSE	FALSE	FALSE	TRUE	FALSE	FALSE
NC_016856.1__44856	NC_016856.1	TCGTTATAATTACGCATTAGATCAGAATGGTCTGGTGCGCT	44856	1	0.97	0.985	0.95	0.96	0.955	gene38	STM14_RS00760	STM14_0047	NA	0	Genic	WP_001094892.1	arylsulfatase	FALSE	FALSE	FALSE	FALSE	TRUE	FALSE	FALSE
NC_016856.1__44857	NC_016856.1	CAGCGCACCAGACCATTCTGATCTAATGCGTAATTATAACG	44857	1	1	1	1	1	1	gene38	STM14_RS00760	STM14_0047	NA	0	Genic	WP_001094892.1	arylsulfatase	FALSE	FALSE	FALSE	FALSE	TRUE	FALSE	FALSE
NC_016856.1__44859	NC_016856.1	TTATAATTACGCATTAGATCAGAATGGTCTGGTGCGCTGGT	44859	1	0.98	0.99	0.91	1	0.955	gene38	STM14_RS00760	STM14_0047	NA	0	Genic	WP_001094892.1	arylsulfatase	FALSE	FALSE	FALSE	FALSE	FALSE	TRUE	FALSE
NC_016856.1__45077	NC_016856.1	CCGACCCGAGGTATATTCAGAGGGCGCAACAATGGTATTGC	45077	1	1	1	1	0.81	0.905	gene38	STM14_RS00760	STM14_0047	NA	0	Genic	WP_001094892.1	arylsulfatase	FALSE	TRUE	FALSE	FALSE	FALSE	FALSE	FALSE
NC_016856.1__45141	NC_016856.1	AGACGGCGTATCGGTTGTCGATCTGACTACCGGACTGGAGA	45141	1	1	1	1	1	1	gene38	STM14_RS00760	STM14_0047	NA	0	Genic	WP_001094892.1	arylsulfatase	FALSE	FALSE	FALSE	FALSE	TRUE	FALSE	FALSE
NC_016856.1__45142	NC_016856.1	GTCTCCAGTCCGGTAGTCAGATCGACAACCGATACGCCGTC	45142	1	1	1	1	1	1	gene38	STM14_RS00760	STM14_0047	NA	0	Genic	WP_001094892.1	arylsulfatase	FALSE	FALSE	FALSE	FALSE	TRUE	FALSE	FALSE
NC_016856.1__45272	NC_016856.1	ACTGGCTGCATATAAACCAGAGCTACGTGAATGAGACGAAT	45272	1	1	1	1	1	1	gene38	STM14_RS00760	STM14_0047	NA	0	Genic	WP_001094892.1	arylsulfatase	FALSE	TRUE	FALSE	FALSE	FALSE	FALSE	FALSE
NC_016856.1__45323	NC_016856.1	TTGCGTCCGGGCGTCATCAGAGCGCGGTGTTTGGCGTCGAT	45323	1	0.98	0.99	1	1	1	gene38	STM14_RS00760	STM14_0047	NA	0	Genic	WP_001094892.1	arylsulfatase	FALSE	TRUE	FALSE	FALSE	FALSE	FALSE	FALSE
NC_016856.1__45342	NC_016856.1	GAGCGCGGTGTTTGGCGTCGATCTGCAAACGCAAGCGCTAC	45342	1	1	1	0.97	1	0.985	gene38	STM14_RS00760	STM14_0047	NA	0	Genic	WP_001094892.1	arylsulfatase	FALSE	FALSE	FALSE	FALSE	TRUE	FALSE	FALSE
NC_016856.1__45343	NC_016856.1	CGTAGCGCTTGCGTTTGCAGATCGACGCCAAACACCGCGCT	45343	1	1	1	1	1	1	gene38	STM14_RS00760	STM14_0047	NA	0	Genic	WP_001094892.1	arylsulfatase	FALSE	FALSE	FALSE	FALSE	TRUE	FALSE	FALSE
NC_016856.1__45743	NC_016856.1	GCTGCGTTAGCGCGAAAGCGATCCAGCAGAATGGCAATATT	45743	1	1	1	1	1	1	gene38	STM14_RS00760	STM14_0047	NA	0	Genic	WP_001094892.1	arylsulfatase	FALSE	FALSE	FALSE	FALSE	TRUE	FALSE	FALSE
NC_016856.1__45744	NC_016856.1	CAATATTGCCATTCTGCTGGATCGCTTTCGCGCTAACGCAG	45744	1	1	1	1	1	1	gene38	STM14_RS00760	STM14_0047	NA	0	Genic	WP_001094892.1	arylsulfatase	FALSE	FALSE	FALSE	FALSE	TRUE	FALSE	FALSE
NC_016856.1__45828	NC_016856.1	CATCTCTTGCCAGCCTGGCGAGAGCGATATTATCGATCCGC	45828	0.59	0	0.295	0.54	0	0.27	gene38	STM14_RS00760	STM14_0047	NA	0	Genic	WP_001094892.1	arylsulfatase	FALSE	FALSE	FALSE	FALSE	FALSE	FALSE	TRUE
NC_016856.1__45843	NC_016856.1	TGGCGAGAGCGATATTATCGATCCGCAGGCGGGCAGTGAGG	45843	1	1	1	1	1	1	gene38	STM14_RS00760	STM14_0047	NA	0	Genic	WP_001094892.1	arylsulfatase	FALSE	FALSE	FALSE	FALSE	TRUE	FALSE	FALSE
NC_016856.1__45844	NC_016856.1	GCCTCACTGCCCGCCTGCGGATCGATAATATCGCTCTCGCC	45844	1	0.99	0.995	0.99	0.99	0.99	gene38	STM14_RS00760	STM14_0047	NA	0	Genic	WP_001094892.1	arylsulfatase	FALSE	FALSE	FALSE	FALSE	TRUE	FALSE	FALSE
NC_016856.1__46014	NC_016856.1	TTTCCGGGTGTATAAAATGGATCTGTACGCGTAGCGGTCTA	46014	1	0.99	0.995	1	1	1	gene38	STM14_RS00760	STM14_0047	NA	0	Genic	WP_001094892.1	arylsulfatase	FALSE	FALSE	FALSE	FALSE	TRUE	FALSE	FALSE
NC_016856.1__46015	NC_016856.1	ATAGACCGCTACGCGTACAGATCCATTTTATACACCCGGAA	46015	1	1	1	1	1	1	gene38	STM14_RS00760	STM14_0047	NA	0	Genic	WP_001094892.1	arylsulfatase	FALSE	FALSE	FALSE	FALSE	TRUE	FALSE	FALSE
NC_016856.1__46156	NC_016856.1	CAGGCGAGGTAAGATAGTAGATCCGAAGAATTCACCTGATT	46156	1	0.94	0.97	1	0.97	0.985	gene39	STM14_RS00765	STM14_0048	nhaA	34	Upstream	WP_000681340.1	Na+/H+ antiporter NhaA	FALSE	FALSE	FALSE	FALSE	TRUE	FALSE	FALSE
NC_016856.1__46157	NC_016856.1	CAATCAGGTGAATTCTTCGGATCTACTATCTTACCTCGCCT	46157	1	1	1	1	0.99	0.995	gene39	STM14_RS00765	STM14_0048	nhaA	33	Upstream	WP_000681340.1	Na+/H+ antiporter NhaA	FALSE	FALSE	FALSE	FALSE	TRUE	FALSE	FALSE
NC_016856.1__46226	NC_016856.1	GATGAGAATGATGCCCCCAGAGGCATCGCTGCTAAAAAATC	46226	0.85	0.98	0.915	1	0.98	0.99	gene39	STM14_RS00765	STM14_0048	nhaA	0	Genic	WP_000681340.1	Na+/H+ antiporter NhaA	FALSE	TRUE	FALSE	FALSE	FALSE	FALSE	FALSE
NC_016856.1__46352	NC_016856.1	TACGGGTTGGGGCGCTTGAGATCAACAAAAACATGCTGTTG	46352	0.98	0.95	0.965	1	0.96	0.98	gene39	STM14_RS00765	STM14_0048	nhaA	0	Genic	WP_000681340.1	Na+/H+ antiporter NhaA	FALSE	FALSE	FALSE	FALSE	TRUE	FALSE	FALSE
NC_016856.1__46353	NC_016856.1	ACAACAGCATGTTTTTGTTGATCTCAAGCGCCCCAACCCGT	46353	1	1	1	0.99	1	0.995	gene39	STM14_RS00765	STM14_0048	nhaA	0	Genic	WP_000681340.1	Na+/H+ antiporter NhaA	FALSE	FALSE	FALSE	FALSE	TRUE	FALSE	FALSE
NC_016856.1__46376	NC_016856.1	ACAAAAACATGCTGTTGTGGATCAACGATGCGCTGATGGCC	46376	0.99	0.98	0.985	0.98	0.98	0.98	gene39	STM14_RS00765	STM14_0048	nhaA	0	Genic	WP_000681340.1	Na+/H+ antiporter NhaA	FALSE	FALSE	FALSE	FALSE	TRUE	FALSE	FALSE
NC_016856.1__46377	NC_016856.1	CGGCCATCAGCGCATCGTTGATCCACAACAGCATGTTTTTG	46377	1	1	1	1	1	1	gene39	STM14_RS00765	STM14_0048	nhaA	0	Genic	WP_000681340.1	Na+/H+ antiporter NhaA	FALSE	FALSE	FALSE	FALSE	TRUE	FALSE	FALSE
NC_016856.1__46545	NC_016856.1	TCTGGCCTTTAACTACTCCGATCCGGTCACTCGCGAGGGCT	46545	1	1	1	1	1	1	gene39	STM14_RS00765	STM14_0048	nhaA	0	Genic	WP_000681340.1	Na+/H+ antiporter NhaA	FALSE	FALSE	FALSE	FALSE	TRUE	FALSE	FALSE
NC_016856.1__46546	NC_016856.1	CAGCCCTCGCGAGTGACCGGATCGGAGTAGTTAAAGGCCAG	46546	1	1	1	1	1	1	gene39	STM14_RS00765	STM14_0048	nhaA	0	Genic	WP_000681340.1	Na+/H+ antiporter NhaA	FALSE	FALSE	FALSE	FALSE	TRUE	FALSE	FALSE
NC_016856.1__46670	NC_016856.1	TTTTCCTGATGGCGCTGGCGATCATCGATGATCTCGGCGCC	46670	1	1	1	1	1	1	gene39	STM14_RS00765	STM14_0048	nhaA	0	Genic	WP_000681340.1	Na+/H+ antiporter NhaA	FALSE	FALSE	FALSE	FALSE	TRUE	FALSE	FALSE
NC_016856.1__46671	NC_016856.1	TGGCGCCGAGATCATCGATGATCGCCAGCGCCATCAGGAAA	46671	1	1	1	1	1	1	gene39	STM14_RS00765	STM14_0048	nhaA	0	Genic	WP_000681340.1	Na+/H+ antiporter NhaA	FALSE	FALSE	FALSE	FALSE	TRUE	FALSE	FALSE
NC_016856.1__46680	NC_016856.1	GGCGCTGGCGATCATCGATGATCTCGGCGCCATCGTTATTA	46680	1	1	1	1	1	1	gene39	STM14_RS00765	STM14_0048	nhaA	0	Genic	WP_000681340.1	Na+/H+ antiporter NhaA	FALSE	FALSE	FALSE	FALSE	TRUE	FALSE	FALSE
NC_016856.1__46681	NC_016856.1	ATAATAACGATGGCGCCGAGATCATCGATGATCGCCAGCGC	46681	1	1	1	1	1	1	gene39	STM14_RS00765	STM14_0048	nhaA	0	Genic	WP_000681340.1	Na+/H+ antiporter NhaA	FALSE	FALSE	FALSE	FALSE	TRUE	FALSE	FALSE
NC_016856.1__46722	NC_016856.1	CGCACTGTTTTATACCAGCGATCTTTCTATCGTCTCGCTGG	46722	0.98	1	0.99	1	1	1	gene39	STM14_RS00765	STM14_0048	nhaA	0	Genic	WP_000681340.1	Na+/H+ antiporter NhaA	FALSE	FALSE	FALSE	FALSE	TRUE	FALSE	FALSE
NC_016856.1__46723	NC_016856.1	CCCAGCGAGACGATAGAAAGATCGCTGGTATAAAACAGTGC	46723	1	1	1	1	1	1	gene39	STM14_RS00765	STM14_0048	nhaA	0	Genic	WP_000681340.1	Na+/H+ antiporter NhaA	FALSE	FALSE	FALSE	FALSE	TRUE	FALSE	FALSE
NC_016856.1__46974	NC_016856.1	AAGCGAAGAGCGGCAGGATCAGGTACGCGACCCACGGGTGC	46974	1	1	1	1	1	1	gene39	STM14_RS00765	STM14_0048	nhaA	0	Genic	WP_000681340.1	Na+/H+ antiporter NhaA	FALSE	FALSE	FALSE	FALSE	FALSE	TRUE	FALSE
NC_016856.1__46976	NC_016856.1	ACCCGTGGGTCGCGTACCTGATCCTGCCGCTCTTCGCTTTT	46976	1	1	1	1	1	1	gene39	STM14_RS00765	STM14_0048	nhaA	0	Genic	WP_000681340.1	Na+/H+ antiporter NhaA	FALSE	FALSE	FALSE	FALSE	TRUE	FALSE	FALSE
NC_016856.1__46977	NC_016856.1	CAAAAGCGAAGAGCGGCAGGATCAGGTACGCGACCCACGGG	46977	0.98	0.98	0.98	1	0.98	0.99	gene39	STM14_RS00765	STM14_0048	nhaA	0	Genic	WP_000681340.1	Na+/H+ antiporter NhaA	FALSE	FALSE	FALSE	FALSE	TRUE	FALSE	FALSE
NC_016856.1__47250	NC_016856.1	CCTGGCATTTGGCAATGTCGATCCGGAACTTATTAACTGGG	47250	1	1	1	1	0.98	0.99	gene39	STM14_RS00765	STM14_0048	nhaA	0	Genic	WP_000681340.1	Na+/H+ antiporter NhaA	FALSE	FALSE	FALSE	FALSE	TRUE	FALSE	FALSE
NC_016856.1__47251	NC_016856.1	GCCCAGTTAATAAGTTCCGGATCGACATTGCCAAATGCCAG	47251	0.99	1	0.995	0.99	0.99	0.99	gene39	STM14_RS00765	STM14_0048	nhaA	0	Genic	WP_000681340.1	Na+/H+ antiporter NhaA	FALSE	FALSE	FALSE	FALSE	TRUE	FALSE	FALSE
NC_016856.1__47500	NC_016856.1	TTCTGTCGTGGGTGCCGCAGAGGCGCTTTTTCTGACGCCGC	47500	0.88	0.84	0.86	0.98	0.9	0.94	gene40	STM14_RS00770	STM14_0049	nhaR	0	Genic	WP_000062871.1	transcriptional activator NhaR	FALSE	TRUE	FALSE	FALSE	FALSE	FALSE	FALSE
NC_016856.1__48075	NC_016856.1	CACAGGGGTTGCAGGTTGAGATCCTCGGTGAATTTGATGAT	48075	1	1	1	1	1	1	gene40	STM14_RS00770	STM14_0049	nhaR	0	Genic	WP_000062871.1	transcriptional activator NhaR	FALSE	FALSE	FALSE	FALSE	TRUE	FALSE	FALSE
NC_016856.1__48076	NC_016856.1	CATCATCAAATTCACCGAGGATCTCAACCTGCAACCCCTGT	48076	1	1	1	0.97	1	0.985	gene40	STM14_RS00770	STM14_0049	nhaR	0	Genic	WP_000062871.1	transcriptional activator NhaR	FALSE	FALSE	FALSE	FALSE	TRUE	FALSE	FALSE
NC_016856.1__48252	NC_016856.1	CGATTTTTGCCGAGAGAATGATCCAGCATCCGGCGGTGCAG	48252	1	1	1	1	1	1	gene40	STM14_RS00770	STM14_0049	nhaR	0	Genic	WP_000062871.1	transcriptional activator NhaR	FALSE	FALSE	FALSE	FALSE	TRUE	FALSE	FALSE
NC_016856.1__48253	NC_016856.1	GCTGCACCGCCGGATGCTGGATCATTCTCTCGGCAAAAATC	48253	0.97	0.98	0.975	0.99	0.99	0.99	gene40	STM14_RS00770	STM14_0049	nhaR	0	Genic	WP_000062871.1	transcriptional activator NhaR	FALSE	FALSE	FALSE	FALSE	TRUE	FALSE	FALSE
NC_016856.1__48489	NC_016856.1	TAGCTTTCACCGGTCGCAAGATCCGTCCATGTTTCCCCTTC	48489	1	1	1	1	1	1	gene41	STM14_RS00775	STM14_0050	NA	0	Genic	WP_001116457.1	glycoside hydrolase family 31 protein	FALSE	FALSE	FALSE	FALSE	TRUE	FALSE	FALSE
NC_016856.1__48490	NC_016856.1	AGAAGGGGAAACATGGACGGATCTTGCGACCGGTGAAAGCT	48490	1	1	1	0.98	1	0.99	gene41	STM14_RS00775	STM14_0050	NA	0	Genic	WP_001116457.1	glycoside hydrolase family 31 protein	FALSE	FALSE	FALSE	FALSE	TRUE	FALSE	FALSE
NC_016856.1__48544	NC_016856.1	GCTGATCGCCCCCGTCATGCATGAAGGTATGCGCGAACGTG	48544	0.6	0.59	0.595	0.82	0.95	0.885	gene41	STM14_RS00775	STM14_0050	NA	0	Genic	WP_001116457.1	glycoside hydrolase family 31 protein	TRUE	FALSE	FALSE	FALSE	FALSE	FALSE	FALSE
NC_016856.1__48547	NC_016856.1	GTTCGCGCATACCTTCATGCATGACGGGGGCGATCAGCAGG	48547	0.6	0.58	0.59	0.83	0.93	0.88	gene41	STM14_RS00775	STM14_0050	NA	0	Genic	WP_001116457.1	glycoside hydrolase family 31 protein	TRUE	FALSE	FALSE	FALSE	FALSE	FALSE	FALSE
NC_016856.1__48559	NC_016856.1	CTTCATGCATGACGGGGGCGATCAGCAGGTCAGGACCAAAA	48559	0.98	0.96	0.97	1	1	1	gene41	STM14_RS00775	STM14_0050	NA	0	Genic	WP_001116457.1	glycoside hydrolase family 31 protein	FALSE	FALSE	FALSE	FALSE	TRUE	FALSE	FALSE
NC_016856.1__48560	NC_016856.1	GTTTTGGTCCTGACCTGCTGATCGCCCCCGTCATGCATGAA	48560	1	1	1	1	1	1	gene41	STM14_RS00775	STM14_0050	NA	0	Genic	WP_001116457.1	glycoside hydrolase family 31 protein	FALSE	FALSE	FALSE	FALSE	TRUE	FALSE	FALSE
NC_016856.1__48562	NC_016856.1	CATGCATGACGGGGGCGATCAGCAGGTCAGGACCAAAACAA	48562	0.9	1	0.95	0.94	1	0.97	gene41	STM14_RS00775	STM14_0050	NA	0	Genic	WP_001116457.1	glycoside hydrolase family 31 protein	FALSE	FALSE	FALSE	FALSE	FALSE	TRUE	FALSE
NC_016856.1__48834	NC_016856.1	TGTGCGGGTAAAATCTGCGGATCGCGGTTGCCGTGCAGACG	48834	1	1	1	1	1	1	gene41	STM14_RS00775	STM14_0050	NA	0	Genic	WP_001116457.1	glycoside hydrolase family 31 protein	FALSE	FALSE	FALSE	FALSE	TRUE	FALSE	FALSE
NC_016856.1__48835	NC_016856.1	GCGTCTGCACGGCAACCGCGATCCGCAGATTTTACCCGCAC	48835	1	1	1	1	1	1	gene41	STM14_RS00775	STM14_0050	NA	0	Genic	WP_001116457.1	glycoside hydrolase family 31 protein	FALSE	FALSE	FALSE	FALSE	TRUE	FALSE	FALSE
NC_016856.1__49016	NC_016856.1	AGCAAACTGGTTGCGCAGCGATCTAAACGAGGAGTGAATAT	49016	1	1	1	1	1	1	gene41	STM14_RS00775	STM14_0050	NA	0	Genic	WP_001116457.1	glycoside hydrolase family 31 protein	FALSE	FALSE	FALSE	FALSE	TRUE	FALSE	FALSE
NC_016856.1__49017	NC_016856.1	GATATTCACTCCTCGTTTAGATCGCTGCGCAACCAGTTTGC	49017	1	1	1	1	1	1	gene41	STM14_RS00775	STM14_0050	NA	0	Genic	WP_001116457.1	glycoside hydrolase family 31 protein	FALSE	FALSE	FALSE	FALSE	TRUE	FALSE	FALSE
NC_016856.1__49053	NC_016856.1	ATATCCCCTGACCAGACCAGAGCGCCGTACTTCTGACTGCC	49053	1	1	1	1	1	1	gene41	STM14_RS00775	STM14_0050	NA	0	Genic	WP_001116457.1	glycoside hydrolase family 31 protein	FALSE	TRUE	FALSE	FALSE	FALSE	FALSE	FALSE
NC_016856.1__49369	NC_016856.1	TGCCGAGGAAATCCATATTGATCGGCAAGCCACGTTCCGTT	49369	1	0.98	0.99	1	1	1	gene41	STM14_RS00775	STM14_0050	NA	0	Genic	WP_001116457.1	glycoside hydrolase family 31 protein	FALSE	FALSE	FALSE	FALSE	TRUE	FALSE	FALSE
NC_016856.1__49370	NC_016856.1	AAACGGAACGTGGCTTGCCGATCAATATGGATTTCCTCGGC	49370	1	0.96	0.98	0.93	1	0.965	gene41	STM14_RS00775	STM14_0050	NA	0	Genic	WP_001116457.1	glycoside hydrolase family 31 protein	FALSE	FALSE	FALSE	FALSE	TRUE	FALSE	FALSE
NC_016856.1__49512	NC_016856.1	TCGGCAATCATGGCATCAGGATCGGGCCAGTCGCGCGCATC	49512	1	1	1	1	1	1	gene41	STM14_RS00775	STM14_0050	NA	0	Genic	WP_001116457.1	glycoside hydrolase family 31 protein	FALSE	FALSE	FALSE	FALSE	TRUE	FALSE	FALSE
NC_016856.1__49513	NC_016856.1	CGATGCGCGCGACTGGCCCGATCCTGATGCCATGATTGCCG	49513	0.99	1	0.995	1	0.99	0.995	gene41	STM14_RS00775	STM14_0050	NA	0	Genic	WP_001116457.1	glycoside hydrolase family 31 protein	FALSE	FALSE	FALSE	FALSE	TRUE	FALSE	FALSE
NC_016856.1__49579	NC_016856.1	AGTGAAAGAAGTCGATTACGATCACTGAGATAGGCAGATTG	49579	1	1	1	1	0.98	0.99	gene41	STM14_RS00775	STM14_0050	NA	0	Genic	WP_001116457.1	glycoside hydrolase family 31 protein	FALSE	FALSE	FALSE	FALSE	TRUE	FALSE	FALSE
NC_016856.1__49580	NC_016856.1	GCAATCTGCCTATCTCAGTGATCGTAATCGACTTCTTTCAC	49580	1	1	1	1	1	1	gene41	STM14_RS00775	STM14_0050	NA	0	Genic	WP_001116457.1	glycoside hydrolase family 31 protein	FALSE	FALSE	FALSE	FALSE	TRUE	FALSE	FALSE
NC_016856.1__49759	NC_016856.1	CCGGGGTATCGCCAGCCGTGATCCAGTAGTCCAGCTGTTCG	49759	1	1	1	1	1	1	gene41	STM14_RS00775	STM14_0050	NA	0	Genic	WP_001116457.1	glycoside hydrolase family 31 protein	FALSE	FALSE	FALSE	FALSE	TRUE	FALSE	FALSE
NC_016856.1__49760	NC_016856.1	GCGAACAGCTGGACTACTGGATCACGGCTGGCGATACCCCG	49760	1	1	1	1	1	1	gene41	STM14_RS00775	STM14_0050	NA	0	Genic	WP_001116457.1	glycoside hydrolase family 31 protein	FALSE	FALSE	FALSE	FALSE	TRUE	FALSE	FALSE
NC_016856.1__49935	NC_016856.1	TCAAGCACGCATCCTTTGAGATCCAGGTTGGCCTGTTGATA	49935	1	1	1	0.98	1	0.99	gene41	STM14_RS00775	STM14_0050	NA	0	Genic	WP_001116457.1	glycoside hydrolase family 31 protein	FALSE	FALSE	FALSE	FALSE	TRUE	FALSE	FALSE
NC_016856.1__49936	NC_016856.1	GTATCAACAGGCCAACCTGGATCTCAAAGGATGCGTGCTTG	49936	0.97	1	0.985	1	0.99	0.995	gene41	STM14_RS00775	STM14_0050	NA	0	Genic	WP_001116457.1	glycoside hydrolase family 31 protein	FALSE	FALSE	FALSE	FALSE	TRUE	FALSE	FALSE
NC_016856.1__50361	NC_016856.1	GGTTCAATCCATAAATAGCGATCGTTTTGCTGCCAGACCAG	50361	1	1	1	1	1	1	gene41	STM14_RS00775	STM14_0050	NA	0	Genic	WP_001116457.1	glycoside hydrolase family 31 protein	FALSE	FALSE	FALSE	FALSE	TRUE	FALSE	FALSE
NC_016856.1__50362	NC_016856.1	TCTGGTCTGGCAGCAAAACGATCGCTATTTATGGATTGAAC	50362	1	1	1	1	1	1	gene41	STM14_RS00775	STM14_0050	NA	0	Genic	WP_001116457.1	glycoside hydrolase family 31 protein	FALSE	FALSE	FALSE	FALSE	TRUE	FALSE	FALSE
NC_016856.1__50472	NC_016856.1	TATGAGTTGACGGTTTCCAGATCGTGGCGAATCTTCTCTTC	50472	1	1	1	1	1	1	gene42	STM14_RS00780	STM14_0051	NA	0	Genic	WP_000099996.1	MFS transporter	FALSE	FALSE	FALSE	FALSE	TRUE	FALSE	FALSE
NC_016856.1__50473	NC_016856.1	GGAAGAGAAGATTCGCCACGATCTGGAAACCGTCAACTCAT	50473	1	1	1	1	1	1	gene42	STM14_RS00780	STM14_0051	NA	0	Genic	WP_000099996.1	MFS transporter	FALSE	FALSE	FALSE	FALSE	TRUE	FALSE	FALSE
NC_016856.1__50527	NC_016856.1	TGCGAAAGAAAAGTAGTGGGATCGCTGCGAGCGCGAAGAGT	50527	0.96	0.97	0.965	0.98	1	0.99	gene42	STM14_RS00780	STM14_0051	NA	0	Genic	WP_000099996.1	MFS transporter	FALSE	FALSE	FALSE	FALSE	TRUE	FALSE	FALSE
NC_016856.1__50528	NC_016856.1	TACTCTTCGCGCTCGCAGCGATCCCACTACTTTTCTTTCGC	50528	1	1	1	0.99	0.99	0.99	gene42	STM14_RS00780	STM14_0051	NA	0	Genic	WP_000099996.1	MFS transporter	FALSE	FALSE	FALSE	FALSE	TRUE	FALSE	FALSE
NC_016856.1__50600	NC_016856.1	ATGTCCCCAACCATGCCCAGAGTGCTGCGGGTCTGGAGGGC	50600	1	1	1	1	1	1	gene42	STM14_RS00780	STM14_0051	NA	0	Genic	WP_000099996.1	MFS transporter	FALSE	TRUE	FALSE	FALSE	FALSE	FALSE	FALSE
NC_016856.1__50638	NC_016856.1	CATAGCCAAAACTGTTCATGATCCAGGCGGCGAAAGCGGTG	50638	1	1	1	1	1	1	gene42	STM14_RS00780	STM14_0051	NA	0	Genic	WP_000099996.1	MFS transporter	FALSE	FALSE	FALSE	FALSE	TRUE	FALSE	FALSE
NC_016856.1__50639	NC_016856.1	GCACCGCTTTCGCCGCCTGGATCATGAACAGTTTTGGCTAT	50639	0.94	0.94	0.94	0.95	0.95	0.95	gene42	STM14_RS00780	STM14_0051	NA	0	Genic	WP_000099996.1	MFS transporter	FALSE	FALSE	FALSE	FALSE	TRUE	FALSE	FALSE
NC_016856.1__50959	NC_016856.1	GGATAGCGATGATAAACAGGATCTGAATCGTCGCCAGGCTG	50959	0.95	1	0.975	1	1	1	gene42	STM14_RS00780	STM14_0051	NA	0	Genic	WP_000099996.1	MFS transporter	FALSE	FALSE	FALSE	FALSE	TRUE	FALSE	FALSE
NC_016856.1__50960	NC_016856.1	ACAGCCTGGCGACGATTCAGATCCTGTTTATCATCGCTATC	50960	1	1	1	0.96	0.98	0.97	gene42	STM14_RS00780	STM14_0051	NA	0	Genic	WP_000099996.1	MFS transporter	FALSE	FALSE	FALSE	FALSE	TRUE	FALSE	FALSE
NC_016856.1__50997	NC_016856.1	CTGTTAATCAGCGGTACCAGATCTTTACGGTCGAGGTTGTA	50997	1	1	1	0.88	0.96	0.92	gene42	STM14_RS00780	STM14_0051	NA	0	Genic	WP_000099996.1	MFS transporter	FALSE	FALSE	FALSE	FALSE	TRUE	FALSE	FALSE
NC_016856.1__50998	NC_016856.1	CTACAACCTCGACCGTAAAGATCTGGTACCGCTGATTAACA	50998	1	1	1	1	0.98	0.99	gene42	STM14_RS00780	STM14_0051	NA	0	Genic	WP_000099996.1	MFS transporter	FALSE	FALSE	FALSE	FALSE	TRUE	FALSE	FALSE
NC_016856.1__51070	NC_016856.1	GCTGTAGGGCAATCCAGAAGATCAGATTAGCCAGCACCATC	51070	1	0.98	0.99	1	1	1	gene42	STM14_RS00780	STM14_0051	NA	0	Genic	WP_000099996.1	MFS transporter	FALSE	FALSE	FALSE	FALSE	TRUE	FALSE	FALSE
NC_016856.1__51071	NC_016856.1	TGATGGTGCTGGCTAATCTGATCTTCTGGATTGCCCTACAG	51071	1	1	1	1	1	1	gene42	STM14_RS00780	STM14_0051	NA	0	Genic	WP_000099996.1	MFS transporter	FALSE	FALSE	FALSE	FALSE	TRUE	FALSE	FALSE
NC_016856.1__51073	NC_016856.1	GTAGGGCAATCCAGAAGATCAGATTAGCCAGCACCATCAGG	51073	0.98	0.94	0.96	1	1	1	gene42	STM14_RS00780	STM14_0051	NA	0	Genic	WP_000099996.1	MFS transporter	FALSE	FALSE	FALSE	FALSE	FALSE	TRUE	FALSE
NC_016856.1__51094	NC_016856.1	GATTAGCCAGCACCATCAGGATCCACGGCCAGTTACCTTTC	51094	1	1	1	1	1	1	gene42	STM14_RS00780	STM14_0051	NA	0	Genic	WP_000099996.1	MFS transporter	FALSE	FALSE	FALSE	FALSE	TRUE	FALSE	FALSE
NC_016856.1__51095	NC_016856.1	TGAAAGGTAACTGGCCGTGGATCCTGATGGTGCTGGCTAAT	51095	1	1	1	1	1	1	gene42	STM14_RS00780	STM14_0051	NA	0	Genic	WP_000099996.1	MFS transporter	FALSE	FALSE	FALSE	FALSE	TRUE	FALSE	FALSE
NC_016856.1__51261	NC_016856.1	GTATAAATAAAACCAGCGTGATCATCACCGTTACCTAAAAA	51261	0.99	1	0.995	0.99	1	0.995	gene42	STM14_RS00780	STM14_0051	NA	0	Genic	WP_000099996.1	MFS transporter	FALSE	FALSE	FALSE	FALSE	TRUE	FALSE	FALSE
NC_016856.1__51262	NC_016856.1	TTTTTTAGGTAACGGTGATGATCACGCTGGTTTTATTTATA	51262	0.98	0.98	0.98	0.98	0.99	0.985	gene42	STM14_RS00780	STM14_0051	NA	0	Genic	WP_000099996.1	MFS transporter	FALSE	FALSE	FALSE	FALSE	TRUE	FALSE	FALSE
NC_016856.1__51595	NC_016856.1	AACGTGTTTTATCGATGATGATCCCCCATATGGGGGCGTCT	51595	1	1	1	1	1	1	gene42	STM14_RS00780	STM14_0051	NA	0	Genic	WP_000099996.1	MFS transporter	FALSE	FALSE	FALSE	FALSE	TRUE	FALSE	FALSE
NC_016856.1__51596	NC_016856.1	TAGACGCCCCCATATGGGGGATCATCATCGATAAAACACGT	51596	1	0.99	0.995	1	0.99	0.995	gene42	STM14_RS00780	STM14_0051	NA	0	Genic	WP_000099996.1	MFS transporter	FALSE	FALSE	FALSE	FALSE	TRUE	FALSE	FALSE
NC_016856.1__52188	NC_016856.1	GCGTGAACGAGTGAGGTCAGAGCCAGCGGTTGTCGAGCAAA	52188	1	1	1	1	1	1	gene43	STM14_RS00785	STM14_0052	rpsT	92	Downstream	WP_001518655.1	30S ribosomal protein S20	FALSE	TRUE	FALSE	FALSE	FALSE	FALSE	FALSE
NC_016856.1__52296	NC_016856.1	GCGATTAAGCCAGTTTGTTGATCTGTGCAGTCAGGTTAGCT	52296	0.99	0.99	0.99	1	1	1	gene43	STM14_RS00785	STM14_0052	rpsT	0	Genic	WP_001518655.1	30S ribosomal protein S20	FALSE	FALSE	FALSE	FALSE	TRUE	FALSE	FALSE
NC_016856.1__52297	NC_016856.1	AAGCTAACCTGACTGCACAGATCAACAAACTGGCTTAATCG	52297	1	0.94	0.97	0.98	1	0.99	gene43	STM14_RS00785	STM14_0052	rpsT	0	Genic	WP_001518655.1	30S ribosomal protein S20	FALSE	FALSE	FALSE	FALSE	TRUE	FALSE	FALSE
NC_016856.1__52344	NC_016856.1	GTGCAGCTTTGTTTTTGTGGATCAGACCTTTAGCAGCCTGA	52344	0.98	1	0.99	1	0.95	0.975	gene43	STM14_RS00785	STM14_0052	rpsT	0	Genic	WP_001518655.1	30S ribosomal protein S20	FALSE	FALSE	FALSE	FALSE	TRUE	FALSE	FALSE
NC_016856.1__52345	NC_016856.1	GTCAGGCTGCTAAAGGTCTGATCCACAAAAACAAAGCTGCA	52345	0.99	1	0.995	1	0.99	0.995	gene43	STM14_RS00785	STM14_0052	rpsT	0	Genic	WP_001518655.1	30S ribosomal protein S20	FALSE	FALSE	FALSE	FALSE	TRUE	FALSE	FALSE
NC_016856.1__52347	NC_016856.1	CAGCTTTGTTTTTGTGGATCAGACCTTTAGCAGCCTGACGG	52347	1	1	1	0.99	1	0.995	gene43	STM14_RS00785	STM14_0052	rpsT	0	Genic	WP_001518655.1	30S ribosomal protein S20	FALSE	FALSE	FALSE	FALSE	FALSE	TRUE	FALSE
NC_016856.1__52374	NC_016856.1	TAGCAGCCTGACGGTCCACGATCGGTTGCATTTCGTTAAAT	52374	1	1	1	1	1	1	gene43	STM14_RS00785	STM14_0052	rpsT	0	Genic	WP_001518655.1	30S ribosomal protein S20	FALSE	FALSE	FALSE	FALSE	TRUE	FALSE	FALSE
NC_016856.1__52375	NC_016856.1	CATTTAACGAAATGCAACCGATCGTGGACCGTCAGGCTGCT	52375	1	1	1	1	1	1	gene43	STM14_RS00785	STM14_0052	rpsT	0	Genic	WP_001518655.1	30S ribosomal protein S20	FALSE	FALSE	FALSE	FALSE	TRUE	FALSE	FALSE
NC_016856.1__53155	NC_016856.1	TGTGCTGTGCGTGAAATTCGATCGCCGCTTTGCCGCTTTGA	53155	1	1	1	1	0.98	0.99	gene45	STM14_RS00795	STM14_0054	ribF	0	Genic	WP_000767311.1	bifunctional riboflavin kinase/FAD synthetase	FALSE	FALSE	FALSE	FALSE	TRUE	FALSE	FALSE
NC_016856.1__53156	NC_016856.1	GTCAAAGCGGCAAAGCGGCGATCGAATTTCACGCACAGCAC	53156	1	1	1	1	1	1	gene45	STM14_RS00795	STM14_0054	ribF	0	Genic	WP_000767311.1	bifunctional riboflavin kinase/FAD synthetase	FALSE	FALSE	FALSE	FALSE	TRUE	FALSE	FALSE
NC_016856.1__53398	NC_016856.1	ACAGGCGCTGGCGGAAGATAACCTGGCGCTTGCCGAAAGTC	53398	0	0	0	0	0	0	gene45	STM14_RS00795	STM14_0054	ribF	0	Genic	WP_000767311.1	bifunctional riboflavin kinase/FAD synthetase	FALSE	FALSE	FALSE	FALSE	FALSE	FALSE	TRUE
NC_016856.1__53961	NC_016856.1	GGCGCGTTGGACCGATGATGATCTGTACGGCATCATTCGTG	53961	0.95	0.88	0.915	0.99	0.95	0.97	gene46	STM14_RS00800	STM14_0055	ileS	0	Genic	WP_001670710.1	isoleucine--tRNA ligase	FALSE	FALSE	FALSE	FALSE	TRUE	FALSE	FALSE
NC_016856.1__53962	NC_016856.1	GCACGAATGATGCCGTACAGATCATCATCGGTCCAACGCGC	53962	1	1	1	1	1	1	gene46	STM14_RS00800	STM14_0055	ileS	0	Genic	WP_001670710.1	isoleucine--tRNA ligase	FALSE	FALSE	FALSE	FALSE	TRUE	FALSE	FALSE
NC_016856.1__54050	NC_016856.1	ATGCGAATGGCAGCATTCATATTGGTCACTCAGTTAACAAG	54050	1	1	1	1	1	1	gene46	STM14_RS00800	STM14_0055	ileS	0	Genic	WP_001670710.1	isoleucine--tRNA ligase	FALSE	FALSE	TRUE	FALSE	FALSE	FALSE	FALSE
NC_016856.1__54059	NC_016856.1	TTTCAGAATCTTGTTAACTGAGTGACCAATATGAATGCTGC	54059	0	0.95	0.475	0.91	0.97	0.94	gene46	STM14_RS00800	STM14_0055	ileS	0	Genic	WP_001670710.1	isoleucine--tRNA ligase	FALSE	FALSE	FALSE	TRUE	FALSE	FALSE	FALSE
NC_016856.1__54507	NC_016856.1	CGTGGCGTTCCGCGCCGTCGATCAGGATGCGGTGAAAGCGA	54507	0.99	1	0.995	0.99	1	0.995	gene46	STM14_RS00800	STM14_0055	ileS	0	Genic	WP_001670710.1	isoleucine--tRNA ligase	FALSE	FALSE	FALSE	FALSE	TRUE	FALSE	FALSE
NC_016856.1__54508	NC_016856.1	TTCGCTTTCACCGCATCCTGATCGACGGCGCGGAACGCCAC	54508	1	1	1	1	1	1	gene46	STM14_RS00800	STM14_0055	ileS	0	Genic	WP_001670710.1	isoleucine--tRNA ligase	FALSE	FALSE	FALSE	FALSE	TRUE	FALSE	FALSE
NC_016856.1__54510	NC_016856.1	GGCGTTCCGCGCCGTCGATCAGGATGCGGTGAAAGCGAAGT	54510	1	1	1	1	1	1	gene46	STM14_RS00800	STM14_0055	ileS	0	Genic	WP_001670710.1	isoleucine--tRNA ligase	FALSE	FALSE	FALSE	FALSE	FALSE	TRUE	FALSE
NC_016856.1__54681	NC_016856.1	GGCGGTGATTCTGGCGAAAGATCTGGTTGAAAGCGTCATGC	54681	1	1	1	1	1	1	gene46	STM14_RS00800	STM14_0055	ileS	0	Genic	WP_001670710.1	isoleucine--tRNA ligase	FALSE	FALSE	FALSE	FALSE	TRUE	FALSE	FALSE
NC_016856.1__54682	NC_016856.1	TGCATGACGCTTTCAACCAGATCTTTCGCCAGAATCACCGC	54682	1	1	1	1	1	1	gene46	STM14_RS00800	STM14_0055	ileS	0	Genic	WP_001670710.1	isoleucine--tRNA ligase	FALSE	FALSE	FALSE	FALSE	TRUE	FALSE	FALSE
NC_016856.1__54806	NC_016856.1	TGGGCTTTGACGTGCCGGCGATCCTCGGCGATCACGTCACC	54806	1	0.98	0.99	0.94	1	0.97	gene46	STM14_RS00800	STM14_0055	ileS	0	Genic	WP_001670710.1	isoleucine--tRNA ligase	FALSE	FALSE	FALSE	FALSE	TRUE	FALSE	FALSE
NC_016856.1__54807	NC_016856.1	GGGTGACGTGATCGCCGAGGATCGCCGGCACGTCAAAGCCC	54807	1	1	1	0.97	1	0.985	gene46	STM14_RS00800	STM14_0055	ileS	0	Genic	WP_001670710.1	isoleucine--tRNA ligase	FALSE	FALSE	FALSE	FALSE	TRUE	FALSE	FALSE
NC_016856.1__54816	NC_016856.1	CGTGCCGGCGATCCTCGGCGATCACGTCACCCTGGACGCCG	54816	1	1	1	1	1	1	gene46	STM14_RS00800	STM14_0055	ileS	0	Genic	WP_001670710.1	isoleucine--tRNA ligase	FALSE	FALSE	FALSE	FALSE	TRUE	FALSE	FALSE
NC_016856.1__54817	NC_016856.1	CCGGCGTCCAGGGTGACGTGATCGCCGAGGATCGCCGGCAC	54817	0.99	0.99	0.99	1	1	1	gene46	STM14_RS00800	STM14_0055	ileS	0	Genic	WP_001670710.1	isoleucine--tRNA ligase	FALSE	FALSE	FALSE	FALSE	TRUE	FALSE	FALSE
NC_016856.1__55091	NC_016856.1	GTTGGCGTCACAAAACGCCGATCATTTTCCGCGCGACCCCG	55091	1	1	1	0.98	1	0.99	gene46	STM14_RS00800	STM14_0055	ileS	0	Genic	WP_001670710.1	isoleucine--tRNA ligase	FALSE	FALSE	FALSE	FALSE	TRUE	FALSE	FALSE
NC_016856.1__55092	NC_016856.1	GCGGGGTCGCGCGGAAAATGATCGGCGTTTTGTGACGCCAA	55092	1	1	1	0.92	1	0.96	gene46	STM14_RS00800	STM14_0055	ileS	0	Genic	WP_001670710.1	isoleucine--tRNA ligase	FALSE	FALSE	FALSE	FALSE	TRUE	FALSE	FALSE
NC_016856.1__55166	NC_016856.1	GTCAACAGTCCCTGAAAGAGATCAAAGGCGTTCAGTGGATC	55166	1	1	1	1	1	1	gene46	STM14_RS00800	STM14_0055	ileS	0	Genic	WP_001670710.1	isoleucine--tRNA ligase	FALSE	FALSE	FALSE	FALSE	TRUE	FALSE	FALSE
NC_016856.1__55167	NC_016856.1	GGATCCACTGAACGCCTTTGATCTCTTTCAGGGACTGTTGA	55167	0.98	1	0.99	0.95	1	0.975	gene46	STM14_RS00800	STM14_0055	ileS	0	Genic	WP_001670710.1	isoleucine--tRNA ligase	FALSE	FALSE	FALSE	FALSE	TRUE	FALSE	FALSE
NC_016856.1__55184	NC_016856.1	AGATCAAAGGCGTTCAGTGGATCCCGGACTGGGGTCAGGCG	55184	0.99	0.99	0.99	0.99	0.99	0.99	gene46	STM14_RS00800	STM14_0055	ileS	0	Genic	WP_001670710.1	isoleucine--tRNA ligase	FALSE	FALSE	FALSE	FALSE	TRUE	FALSE	FALSE
NC_016856.1__55185	NC_016856.1	GCGCCTGACCCCAGTCCGGGATCCACTGAACGCCTTTGATC	55185	1	1	1	1	1	1	gene46	STM14_RS00800	STM14_0055	ileS	0	Genic	WP_001670710.1	isoleucine--tRNA ligase	FALSE	FALSE	FALSE	FALSE	TRUE	FALSE	FALSE
NC_016856.1__55327	NC_016856.1	ACCTCTTCCATCGCCGCCAGAGTACGCTCAATCGGCAGCAG	55327	0.94	1	0.97	0.98	0.93	0.955	gene46	STM14_RS00800	STM14_0055	ileS	0	Genic	WP_001670710.1	isoleucine--tRNA ligase	FALSE	TRUE	FALSE	FALSE	FALSE	FALSE	FALSE
NC_016856.1__55389	NC_016856.1	CGGTATCCAGGCGTGGTGGGATCTCGACCCGAAAGAGATCC	55389	1	1	1	1	1	1	gene46	STM14_RS00800	STM14_0055	ileS	0	Genic	WP_001670710.1	isoleucine--tRNA ligase	FALSE	FALSE	FALSE	FALSE	TRUE	FALSE	FALSE
NC_016856.1__55390	NC_016856.1	AGGATCTCTTTCGGGTCGAGATCCCACCACGCCTGGATACC	55390	1	1	1	1	1	1	gene46	STM14_RS00800	STM14_0055	ileS	0	Genic	WP_001670710.1	isoleucine--tRNA ligase	FALSE	FALSE	FALSE	FALSE	TRUE	FALSE	FALSE
NC_016856.1__55406	NC_016856.1	GGGATCTCGACCCGAAAGAGATCCTCGGCGAAGATGCCGAT	55406	1	1	1	0.99	1	0.995	gene46	STM14_RS00800	STM14_0055	ileS	0	Genic	WP_001670710.1	isoleucine--tRNA ligase	FALSE	FALSE	FALSE	FALSE	TRUE	FALSE	FALSE
NC_016856.1__55407	NC_016856.1	GATCGGCATCTTCGCCGAGGATCTCTTTCGGGTCGAGATCC	55407	0.97	0.98	0.975	0.94	1	0.97	gene46	STM14_RS00800	STM14_0055	ileS	0	Genic	WP_001670710.1	isoleucine--tRNA ligase	FALSE	FALSE	FALSE	FALSE	TRUE	FALSE	FALSE
NC_016856.1__55425	NC_016856.1	GATCCTCGGCGAAGATGCCGATCAATACGAGAAAGTTCCGG	55425	0.98	1	0.99	1	1	1	gene46	STM14_RS00800	STM14_0055	ileS	0	Genic	WP_001670710.1	isoleucine--tRNA ligase	FALSE	FALSE	FALSE	FALSE	TRUE	FALSE	FALSE
NC_016856.1__55426	NC_016856.1	TCCGGAACTTTCTCGTATTGATCGGCATCTTCGCCGAGGAT	55426	0.99	1	0.995	1	1	1	gene46	STM14_RS00800	STM14_0055	ileS	0	Genic	WP_001670710.1	isoleucine--tRNA ligase	FALSE	FALSE	FALSE	FALSE	TRUE	FALSE	FALSE
NC_016856.1__55626	NC_016856.1	CGGTGAAGCCGTGAGTCAGTACCTGGCGGTATGGCGCTTTG	55626	0.4	0.33	0.365	0.47	0.39	0.43	gene46	STM14_RS00800	STM14_0055	ileS	0	Genic	WP_001670710.1	isoleucine--tRNA ligase	FALSE	FALSE	FALSE	FALSE	FALSE	FALSE	TRUE
NC_016856.1__55781	NC_016856.1	ACGTTTCAGGATTTCGTCAGAGACCGCCATTTCGCCGGTAT	55781	1	1	1	1	1	1	gene46	STM14_RS00800	STM14_0055	ileS	0	Genic	WP_001670710.1	isoleucine--tRNA ligase	FALSE	TRUE	FALSE	FALSE	FALSE	FALSE	FALSE
NC_016856.1__55951	NC_016856.1	TGCGCGAAAACGGCGCAGCAAGAGATTCTGAAGGCATACGA	55951	0.43	0.35	0.39	0.34	0	0.17	gene46	STM14_RS00800	STM14_0055	ileS	0	Genic	WP_001670710.1	isoleucine--tRNA ligase	FALSE	FALSE	FALSE	FALSE	FALSE	FALSE	TRUE
NC_016856.1__56156	NC_016856.1	TGGTTCGCTGGATGGCGCCGATCATGTCCTTCACGGCTGAT	56156	1	1	1	1	1	1	gene46	STM14_RS00800	STM14_0055	ileS	0	Genic	WP_001670710.1	isoleucine--tRNA ligase	FALSE	FALSE	FALSE	FALSE	TRUE	FALSE	FALSE
NC_016856.1__56157	NC_016856.1	CATCAGCCGTGAAGGACATGATCGGCGCCATCCAGCGAACC	56157	0.99	1	0.995	0.94	1	0.97	gene46	STM14_RS00800	STM14_0055	ileS	0	Genic	WP_001670710.1	isoleucine--tRNA ligase	FALSE	FALSE	FALSE	FALSE	TRUE	FALSE	FALSE
NC_016856.1__56411	NC_016856.1	CTGACGATGCTAACGGTACGATCAAGAAGCTGAAACTGTTG	56411	1	0.99	0.995	0.99	0.99	0.99	gene46	STM14_RS00800	STM14_0055	ileS	0	Genic	WP_001670710.1	isoleucine--tRNA ligase	FALSE	FALSE	FALSE	FALSE	TRUE	FALSE	FALSE
NC_016856.1__56412	NC_016856.1	CCAACAGTTTCAGCTTCTTGATCGTACCGTTAGCATCGTCA	56412	1	0.93	0.965	0.97	0.87	0.92	gene46	STM14_RS00800	STM14_0055	ileS	0	Genic	WP_001670710.1	isoleucine--tRNA ligase	FALSE	FALSE	FALSE	FALSE	TRUE	FALSE	FALSE
NC_016856.1__56702	NC_016856.1	AGCGTAGTCCTGTTGAACAGAGTGGTTTACTCATCAGGCAA	56702	1	1	1	0.92	1	0.96	gene47	STM14_RS00805	STM14_0056	lspA	0	Genic	WP_000042739.1	lipoprotein signal peptidase	FALSE	TRUE	FALSE	FALSE	FALSE	FALSE	FALSE
NC_016856.1__56774	NC_016856.1	GAGCGAAATTCTGGAGGATCAGGTATTTGCTGCCCAAATCG	56774	0.99	0.95	0.97	0.96	0.92	0.94	gene47	STM14_RS00805	STM14_0056	lspA	0	Genic	WP_000042739.1	lipoprotein signal peptidase	FALSE	FALSE	FALSE	FALSE	FALSE	TRUE	FALSE
NC_016856.1__56776	NC_016856.1	ATTTGGGCAGCAAATACCTGATCCTCCAGAATTTCGCTCTG	56776	1	1	1	1	1	1	gene47	STM14_RS00805	STM14_0056	lspA	0	Genic	WP_000042739.1	lipoprotein signal peptidase	FALSE	FALSE	FALSE	FALSE	TRUE	FALSE	FALSE
NC_016856.1__56777	NC_016856.1	CCAGAGCGAAATTCTGGAGGATCAGGTATTTGCTGCCCAAA	56777	0.99	1	0.995	1	0.93	0.965	gene47	STM14_RS00805	STM14_0056	lspA	0	Genic	WP_000042739.1	lipoprotein signal peptidase	FALSE	FALSE	FALSE	FALSE	TRUE	FALSE	FALSE
NC_016856.1__56793	NC_016856.1	AGCCCTACCGTATCCCCCAGAGCGAAATTCTGGAGGATCAG	56793	1	1	1	1	1	1	gene47	STM14_RS00805	STM14_0056	lspA	0	Genic	WP_000042739.1	lipoprotein signal peptidase	FALSE	TRUE	FALSE	FALSE	FALSE	FALSE	FALSE
NC_016856.1__56923	NC_016856.1	TTGCCGGGATTGCGATAGGGATCTGCGTAATTCTTTTGGTG	56923	1	1	1	0.98	0.99	0.985	gene47	STM14_RS00805	STM14_0056	lspA	0	Genic	WP_000042739.1	lipoprotein signal peptidase	FALSE	FALSE	FALSE	FALSE	TRUE	FALSE	FALSE
NC_016856.1__56924	NC_016856.1	TCACCAAAAGAATTACGCAGATCCCTATCGCAATCCCGGCA	56924	1	1	1	1	1	1	gene47	STM14_RS00805	STM14_0056	lspA	0	Genic	WP_000042739.1	lipoprotein signal peptidase	FALSE	FALSE	FALSE	FALSE	TRUE	FALSE	FALSE
NC_016856.1__57061	NC_016856.1	ACGGCTTTGTTGTCGATATGATCGATTTTTACGTCGGCAAC	57061	1	1	1	1	1	1	gene47	STM14_RS00805	STM14_0056	lspA	0	Genic	WP_000042739.1	lipoprotein signal peptidase	FALSE	FALSE	FALSE	FALSE	TRUE	FALSE	FALSE
NC_016856.1__57062	NC_016856.1	AGTTGCCGACGTAAAAATCGATCATATCGACAACAAAGCCG	57062	0.96	0.98	0.97	1	1	1	gene47	STM14_RS00805	STM14_0056	lspA	0	Genic	WP_000042739.1	lipoprotein signal peptidase	FALSE	FALSE	FALSE	FALSE	TRUE	FALSE	FALSE
NC_016856.1__57118	NC_016856.1	TCAACCTTGCCGATAGCGCGATCTGTATCGGCGCGGCGCTG	57118	1	1	1	1	1	1	gene47	STM14_RS00805	STM14_0056	lspA	0	Genic	WP_000042739.1	lipoprotein signal peptidase	FALSE	FALSE	FALSE	FALSE	TRUE	FALSE	FALSE
NC_016856.1__57119	NC_016856.1	TCAGCGCCGCGCCGATACAGATCGCGCTATCGGCAAGGTTG	57119	1	1	1	1	1	1	gene47	STM14_RS00805	STM14_0056	lspA	0	Genic	WP_000042739.1	lipoprotein signal peptidase	FALSE	FALSE	FALSE	FALSE	TRUE	FALSE	FALSE
NC_016856.1__57362	NC_016856.1	GCATGTCTAAATCCGTACAGAGCAACAGCGCGATCCTCGTT	57362	0.94	1	0.97	0.92	1	0.96	gene48	STM14_RS00810	STM14_0058	fkpB	0	Genic	WP_000047269.1	peptidyl-prolyl cis-trans isomerase	FALSE	TRUE	FALSE	FALSE	FALSE	FALSE	FALSE
NC_016856.1__57374	NC_016856.1	CCGTACAGAGCAACAGCGCGATCCTCGTTCACTTCACCCTG	57374	0.93	0.99	0.96	0.92	1	0.96	gene48	STM14_RS00810	STM14_0058	fkpB	0	Genic	WP_000047269.1	peptidyl-prolyl cis-trans isomerase	FALSE	FALSE	FALSE	FALSE	TRUE	FALSE	FALSE
NC_016856.1__57375	NC_016856.1	TCAGGGTGAAGTGAACGAGGATCGCGCTGTTGCTCTGTACG	57375	0.81	0.89	0.85	0.85	1	0.925	gene48	STM14_RS00810	STM14_0058	fkpB	0	Genic	WP_000047269.1	peptidyl-prolyl cis-trans isomerase	FALSE	FALSE	FALSE	FALSE	TRUE	FALSE	FALSE
NC_016856.1__57578	NC_016856.1	GCGTCCCCAGTCCGGACTTGATCCAGTATTTCTCGCGCCGT	57578	1	1	1	0.98	1	0.99	gene48	STM14_RS00810	STM14_0058	fkpB	0	Genic	WP_000047269.1	peptidyl-prolyl cis-trans isomerase	FALSE	FALSE	FALSE	FALSE	TRUE	FALSE	FALSE
NC_016856.1__57579	NC_016856.1	CACGGCGCGAGAAATACTGGATCAAGTCCGGACTGGGGACG	57579	0.99	1	0.995	0.9	1	0.95	gene48	STM14_RS00810	STM14_0058	fkpB	0	Genic	WP_000047269.1	peptidyl-prolyl cis-trans isomerase	FALSE	FALSE	FALSE	FALSE	TRUE	FALSE	FALSE
NC_016856.1__57774	NC_016856.1	TATTGAAGTGCTGGAAATCGATCCGGCGCTGGAGGCATAAA	57774	1	1	1	1	1	1	gene48	STM14_RS00810	STM14_0058	fkpB	0	Genic	WP_000047269.1	peptidyl-prolyl cis-trans isomerase	FALSE	FALSE	FALSE	FALSE	TRUE	FALSE	FALSE
NC_016856.1__57775	NC_016856.1	GTTTATGCCTCCAGCGCCGGATCGATTTCCAGCACTTCAAT	57775	1	1	1	0.99	1	0.995	gene48	STM14_RS00810	STM14_0058	fkpB	0	Genic	WP_000047269.1	peptidyl-prolyl cis-trans isomerase	FALSE	FALSE	FALSE	FALSE	TRUE	FALSE	FALSE
NC_016856.1__57802	NC_016856.1	CTGGAGGCATAAACATGCAGATCCTGTTGGCCAACCCACGC	57802	1	1	1	1	1	1	gene49	STM14_RS00815	STM14_0059	ispH	0	Genic	WP_001166422.1	4-hydroxy-3-methylbut-2-enyl diphosphate reductase	FALSE	FALSE	FALSE	FALSE	TRUE	FALSE	FALSE
NC_016856.1__57803	NC_016856.1	CGCGTGGGTTGGCCAACAGGATCTGCATGTTTATGCCTCCA	57803	0.99	0.99	0.99	1	1	1	gene49	STM14_RS00815	STM14_0059	ispH	0	Genic	WP_001166422.1	4-hydroxy-3-methylbut-2-enyl diphosphate reductase	FALSE	FALSE	FALSE	FALSE	TRUE	FALSE	FALSE
NC_016856.1__57958	NC_016856.1	GCCTGCGCAAGCGCGGGGCGATCTTTATAGAGCAAATTAGC	57958	0.96	1	0.98	0.92	1	0.96	gene49	STM14_RS00815	STM14_0059	ispH	0	Genic	WP_001166422.1	4-hydroxy-3-methylbut-2-enyl diphosphate reductase	FALSE	FALSE	FALSE	FALSE	TRUE	FALSE	FALSE
NC_016856.1__57959	NC_016856.1	CGCTAATTTGCTCTATAAAGATCGCCCCGCGCTTGCGCAGG	57959	1	1	1	1	1	1	gene49	STM14_RS00815	STM14_0059	ispH	0	Genic	WP_001166422.1	4-hydroxy-3-methylbut-2-enyl diphosphate reductase	FALSE	FALSE	FALSE	FALSE	TRUE	FALSE	FALSE
NC_016856.1__58058	NC_016856.1	TAACGAGGCGAAAAGCCGCGATCTTACCGTTTTTGACGCCA	58058	1	1	1	1	0.99	0.995	gene49	STM14_RS00815	STM14_0059	ispH	0	Genic	WP_001166422.1	4-hydroxy-3-methylbut-2-enyl diphosphate reductase	FALSE	FALSE	FALSE	FALSE	TRUE	FALSE	FALSE
NC_016856.1__58059	NC_016856.1	GTGGCGTCAAAAACGGTAAGATCGCGGCTTTTCGCCTCGTT	58059	0.95	1	0.975	0.99	1	0.995	gene49	STM14_RS00815	STM14_0059	ispH	0	Genic	WP_001166422.1	4-hydroxy-3-methylbut-2-enyl diphosphate reductase	FALSE	FALSE	FALSE	FALSE	TRUE	FALSE	FALSE
NC_016856.1__58220	NC_016856.1	CAACCCGGAAGGGGGGATGTACCTGGTGGAGTCGCCAGAGG	58220	0	0	0	0	0.36	0.18	gene49	STM14_RS00815	STM14_0059	ispH	0	Genic	WP_001166422.1	4-hydroxy-3-methylbut-2-enyl diphosphate reductase	FALSE	FALSE	FALSE	FALSE	FALSE	FALSE	TRUE
NC_016856.1__58238	NC_016856.1	GTACCTGGTGGAGTCGCCAGAGGACGTCTGGACGCTGAATG	58238	0.95	1	0.975	0.96	1	0.98	gene49	STM14_RS00815	STM14_0059	ispH	0	Genic	WP_001166422.1	4-hydroxy-3-methylbut-2-enyl diphosphate reductase	FALSE	TRUE	FALSE	FALSE	FALSE	FALSE	FALSE
NC_016856.1__58792	NC_016856.1	GATGACGCTACGTTGACCAGATCTTAAGAATTTCTTTTGAT	58792	0.95	0.99	0.97	0.88	1	0.94	gene49	STM14_RS00815	STM14_0059	ispH	46	Downstream	WP_001166422.1	4-hydroxy-3-methylbut-2-enyl diphosphate reductase	FALSE	FALSE	FALSE	FALSE	TRUE	FALSE	FALSE
NC_016856.1__58793	NC_016856.1	TATCAAAAGAAATTCTTAAGATCTGGTCAACGTAGCGTCAT	58793	1	1	1	1	1	1	gene49	STM14_RS00815	STM14_0059	ispH	47	Downstream	WP_001166422.1	4-hydroxy-3-methylbut-2-enyl diphosphate reductase	FALSE	FALSE	FALSE	FALSE	TRUE	FALSE	FALSE
NC_016856.1__59538	NC_016856.1	CAATTTTGATGGCTACCCGGATCTGTCGATTGTAACAGAGT	59538	1	1	1	1	1	1	gene50	STM14_RS00820	STM14_0060	NA	0	Genic	WP_000516322.1	nitrite reductase	FALSE	FALSE	FALSE	FALSE	TRUE	FALSE	FALSE
NC_016856.1__59539	NC_016856.1	AACTCTGTTACAATCGACAGATCCGGGTAGCCATCAAAATT	59539	1	1	1	0.94	1	0.97	gene50	STM14_RS00820	STM14_0060	NA	0	Genic	WP_000516322.1	nitrite reductase	FALSE	FALSE	FALSE	FALSE	TRUE	FALSE	FALSE
NC_016856.1__59556	NC_016856.1	GGATCTGTCGATTGTAACAGAGTTACTTGCTGGGCCGGATG	59556	1	1	1	1	1	1	gene50	STM14_RS00820	STM14_0060	NA	0	Genic	WP_000516322.1	nitrite reductase	FALSE	TRUE	FALSE	FALSE	FALSE	FALSE	FALSE
NC_016856.1__59661	NC_016856.1	TCAGGAAATCACTTCACCAGAGATCGATGCTGAACATAAAC	59661	0.98	1	0.99	1	0.97	0.985	gene50	STM14_RS00820	STM14_0060	NA	0	Genic	WP_000516322.1	nitrite reductase	FALSE	TRUE	FALSE	FALSE	FALSE	FALSE	FALSE
NC_016856.1__59663	NC_016856.1	AGGAAATCACTTCACCAGAGATCGATGCTGAACATAAACAG	59663	1	1	1	1	1	1	gene50	STM14_RS00820	STM14_0060	NA	0	Genic	WP_000516322.1	nitrite reductase	FALSE	FALSE	FALSE	FALSE	TRUE	FALSE	FALSE
NC_016856.1__59664	NC_016856.1	TCTGTTTATGTTCAGCATCGATCTCTGGTGAAGTGATTTCC	59664	0.99	1	0.995	1	0.99	0.995	gene50	STM14_RS00820	STM14_0060	NA	0	Genic	WP_000516322.1	nitrite reductase	FALSE	FALSE	FALSE	FALSE	TRUE	FALSE	FALSE
NC_016856.1__59760	NC_016856.1	AGCTTTCACCGCGATCGATCAGTTCAATCGTTTTTCCTTTC	59760	0.97	0.97	0.97	0.91	1	0.955	gene50	STM14_RS00820	STM14_0060	NA	0	Genic	WP_000516322.1	nitrite reductase	FALSE	FALSE	FALSE	FALSE	FALSE	TRUE	FALSE
NC_016856.1__59762	NC_016856.1	AAGGAAAAACGATTGAACTGATCGATCGCGGTGAAAGCTAC	59762	1	1	1	1	1	1	gene50	STM14_RS00820	STM14_0060	NA	0	Genic	WP_000516322.1	nitrite reductase	FALSE	FALSE	FALSE	FALSE	TRUE	FALSE	FALSE
NC_016856.1__59763	NC_016856.1	AGTAGCTTTCACCGCGATCGATCAGTTCAATCGTTTTTCCT	59763	0.9	0.96	0.93	0.87	1	0.935	gene50	STM14_RS00820	STM14_0060	NA	0	Genic	WP_000516322.1	nitrite reductase	FALSE	FALSE	FALSE	FALSE	TRUE	FALSE	FALSE
NC_016856.1__59766	NC_016856.1	AAAAACGATTGAACTGATCGATCGCGGTGAAAGCTACTTTC	59766	0.98	1	0.99	0.91	1	0.955	gene50	STM14_RS00820	STM14_0060	NA	0	Genic	WP_000516322.1	nitrite reductase	FALSE	FALSE	FALSE	FALSE	TRUE	FALSE	FALSE
NC_016856.1__59767	NC_016856.1	TGAAAGTAGCTTTCACCGCGATCGATCAGTTCAATCGTTTT	59767	1	1	1	1	1	1	gene50	STM14_RS00820	STM14_0060	NA	0	Genic	WP_000516322.1	nitrite reductase	FALSE	FALSE	FALSE	FALSE	TRUE	FALSE	FALSE
NC_016856.1__59795	NC_016856.1	AAAGCTACTTTCAGCCTGTGATCAGTAAAGGCAAAATGTAT	59795	0.9	0.95	0.925	0.95	0.96	0.955	gene50	STM14_RS00820	STM14_0060	NA	0	Genic	WP_000516322.1	nitrite reductase	FALSE	FALSE	FALSE	FALSE	TRUE	FALSE	FALSE
NC_016856.1__59796	NC_016856.1	TATACATTTTGCCTTTACTGATCACAGGCTGAAAGTAGCTT	59796	1	1	1	1	1	1	gene50	STM14_RS00820	STM14_0060	NA	0	Genic	WP_000516322.1	nitrite reductase	FALSE	FALSE	FALSE	FALSE	TRUE	FALSE	FALSE
NC_016856.1__59798	NC_016856.1	GCTACTTTCAGCCTGTGATCAGTAAAGGCAAAATGTATAAC	59798	0.98	0.94	0.96	1	1	1	gene50	STM14_RS00820	STM14_0060	NA	0	Genic	WP_000516322.1	nitrite reductase	FALSE	FALSE	FALSE	FALSE	FALSE	TRUE	FALSE
NC_016856.1__60198	NC_016856.1	ACACATTATTCTTGATACCGATCCGGGCATTGATGACGCGG	60198	0.97	0.98	0.975	0.98	0.96	0.97	gene51	STM14_RS00825	STM14_0061	rihC	0	Genic	WP_000127283.1	non-specific ribonucleoside hydrolase RihC	FALSE	FALSE	FALSE	FALSE	TRUE	FALSE	FALSE
NC_016856.1__60199	NC_016856.1	GCCGCGTCATCAATGCCCGGATCGGTATCAAGAATAATGTG	60199	1	1	1	1	1	1	gene51	STM14_RS00825	STM14_0061	rihC	0	Genic	WP_000127283.1	non-specific ribonucleoside hydrolase RihC	FALSE	FALSE	FALSE	FALSE	TRUE	FALSE	FALSE
NC_016856.1__60255	NC_016856.1	GCTGTTCGCCCCCCAGCTTGATCTGCAACTAATAACCACCG	60255	0.99	0.99	0.99	0.99	1	0.995	gene51	STM14_RS00825	STM14_0061	rihC	0	Genic	WP_000127283.1	non-specific ribonucleoside hydrolase RihC	FALSE	FALSE	FALSE	FALSE	TRUE	FALSE	FALSE
NC_016856.1__60256	NC_016856.1	ACGGTGGTTATTAGTTGCAGATCAAGCTGGGGGGCGAACAG	60256	1	0.98	0.99	1	0.96	0.98	gene51	STM14_RS00825	STM14_0061	rihC	0	Genic	WP_000127283.1	non-specific ribonucleoside hydrolase RihC	FALSE	FALSE	FALSE	FALSE	TRUE	FALSE	FALSE
NC_016856.1__60675	NC_016856.1	TGAATTTAACATTGCTGTCGATCCGGAGGCCGCGGCGCTGG	60675	0.99	0.99	0.99	1	1	1	gene51	STM14_RS00825	STM14_0061	rihC	0	Genic	WP_000127283.1	non-specific ribonucleoside hydrolase RihC	FALSE	FALSE	FALSE	FALSE	TRUE	FALSE	FALSE
NC_016856.1__60676	NC_016856.1	ACCAGCGCCGCGGCCTCCGGATCGACAGCAATGTTAAATTC	60676	0.95	0.99	0.97	0.98	0.99	0.985	gene51	STM14_RS00825	STM14_0061	rihC	0	Genic	WP_000127283.1	non-specific ribonucleoside hydrolase RihC	FALSE	FALSE	FALSE	FALSE	TRUE	FALSE	FALSE
NC_016856.1__60870	NC_016856.1	CACTGGCGTCCGGATGCACGATCTCTGCGCTATCGCCTGGC	60870	0.94	0.92	0.93	1	0.99	0.995	gene51	STM14_RS00825	STM14_0061	rihC	0	Genic	WP_000127283.1	non-specific ribonucleoside hydrolase RihC	FALSE	FALSE	FALSE	FALSE	TRUE	FALSE	FALSE
NC_016856.1__60871	NC_016856.1	AGCCAGGCGATAGCGCAGAGATCGTGCATCCGGACGCCAGT	60871	1	1	1	1	1	1	gene51	STM14_RS00825	STM14_0061	rihC	0	Genic	WP_000127283.1	non-specific ribonucleoside hydrolase RihC	FALSE	FALSE	FALSE	FALSE	TRUE	FALSE	FALSE
NC_016856.1__60873	NC_016856.1	CCAGCCAGGCGATAGCGCAGAGATCGTGCATCCGGACGCCA	60873	0.98	1	0.99	0.96	0.98	0.97	gene51	STM14_RS00825	STM14_0061	rihC	0	Genic	WP_000127283.1	non-specific ribonucleoside hydrolase RihC	FALSE	TRUE	FALSE	FALSE	FALSE	FALSE	FALSE
NC_016856.1__61156	NC_016856.1	ACTTTCTCGAAGCGGAGATCAGCTACGGGAAAGTGGGCAGG	61156	1	1	1	0.97	1	0.985	gene52	dpiA	STM14_0728	dpiA	0	Genic	WP_000377406.1	response regulator	FALSE	FALSE	FALSE	FALSE	FALSE	TRUE	FALSE
NC_016856.1__61158	NC_016856.1	TGCCCACTTTCCCGTAGCTGATCTCCGCTTCGAGAAAGTTA	61158	1	1	1	1	1	1	gene52	dpiA	STM14_0728	dpiA	0	Genic	WP_000377406.1	response regulator	FALSE	FALSE	FALSE	FALSE	TRUE	FALSE	FALSE
NC_016856.1__61159	NC_016856.1	ATAACTTTCTCGAAGCGGAGATCAGCTACGGGAAAGTGGGC	61159	0.97	1	0.985	1	1	1	gene52	dpiA	STM14_0728	dpiA	0	Genic	WP_000377406.1	response regulator	FALSE	FALSE	FALSE	FALSE	TRUE	FALSE	FALSE
NC_016856.1__61244	NC_016856.1	CTGCCCAGAATTTGCGCCAGAGTGTCTGCTGTATGTACTGC	61244	0.98	0.96	0.97	1	1	1	gene52	dpiA	STM14_0728	dpiA	0	Genic	WP_000377406.1	response regulator	FALSE	TRUE	FALSE	FALSE	FALSE	FALSE	FALSE
NC_016856.1__61599	NC_016856.1	TGGTATGACGAATTAAATCGATCCCTTTGCCATCGGGTAAA	61599	1	0.97	0.985	1	1	1	gene52	dpiA	STM14_0728	dpiA	0	Genic	WP_000377406.1	response regulator	FALSE	FALSE	FALSE	FALSE	TRUE	FALSE	FALSE
NC_016856.1__61600	NC_016856.1	TTTTACCCGATGGCAAAGGGATCGATTTAATTCGTCATACC	61600	1	1	1	0.99	1	0.995	gene52	dpiA	STM14_0728	dpiA	0	Genic	WP_000377406.1	response regulator	FALSE	FALSE	FALSE	FALSE	TRUE	FALSE	FALSE
NC_016856.1__61803	NC_016856.1	CTCTATATCCCTTTTACCAGAGAAGAATAACATGGATAGCA	61803	0.9	0.98	0.94	0.95	0.94	0.945	gene53	STM14_RS00835	STM14_0063	NA	0	Genic	WP_001737977.1	sensor histidine kinase	FALSE	TRUE	FALSE	FALSE	FALSE	FALSE	FALSE
NC_016856.1__61920	NC_016856.1	AACCATAATCCAATTCCGTGATCGCCGTTGTTGTGGGTGGT	61920	1	1	1	1	1	1	gene53	STM14_RS00835	STM14_0063	NA	0	Genic	WP_001737977.1	sensor histidine kinase	FALSE	FALSE	FALSE	FALSE	TRUE	FALSE	FALSE
NC_016856.1__61921	NC_016856.1	GACCACCCACAACAACGGCGATCACGGAATTGGATTATGGT	61921	1	1	1	1	0.99	0.995	gene53	STM14_RS00835	STM14_0063	NA	0	Genic	WP_001737977.1	sensor histidine kinase	FALSE	FALSE	FALSE	FALSE	TRUE	FALSE	FALSE
NC_016856.1__61993	NC_016856.1	CATTATTGAAGTTGCCGATCAGGGATGTGGTATTGACGAAA	61993	1	0.98	0.99	1	1	1	gene53	STM14_RS00835	STM14_0063	NA	0	Genic	WP_001737977.1	sensor histidine kinase	FALSE	FALSE	FALSE	FALSE	FALSE	TRUE	FALSE
NC_016856.1__61995	NC_016856.1	TCGTCAATACCACATCCCTGATCGGCAACTTCAATAATGAC	61995	1	0.98	0.99	1	1	1	gene53	STM14_RS00835	STM14_0063	NA	0	Genic	WP_001737977.1	sensor histidine kinase	FALSE	FALSE	FALSE	FALSE	TRUE	FALSE	FALSE
NC_016856.1__61996	NC_016856.1	AGTCATTATTGAAGTTGCCGATCAGGGATGTGGTATTGACG	61996	0.93	1	0.965	1	0.98	0.99	gene53	STM14_RS00835	STM14_0063	NA	0	Genic	WP_001737977.1	sensor histidine kinase	FALSE	FALSE	FALSE	FALSE	TRUE	FALSE	FALSE
NC_016856.1__62035	NC_016856.1	CTTCATTACCTTCGCTGTTGATCAGGCACTCAATCTGTCGC	62035	0.97	0.98	0.975	0.98	0.98	0.98	gene53	STM14_RS00835	STM14_0063	NA	0	Genic	WP_001737977.1	sensor histidine kinase	FALSE	FALSE	FALSE	FALSE	TRUE	FALSE	FALSE
NC_016856.1__62036	NC_016856.1	CGCGACAGATTGAGTGCCTGATCAACAGCGAAGGTAATGAA	62036	0.9	1	0.95	1	1	1	gene53	STM14_RS00835	STM14_0063	NA	0	Genic	WP_001737977.1	sensor histidine kinase	FALSE	FALSE	FALSE	FALSE	TRUE	FALSE	FALSE
NC_016856.1__62038	NC_016856.1	CATTACCTTCGCTGTTGATCAGGCACTCAATCTGTCGCGAG	62038	0.88	0.98	0.93	0.97	1	0.985	gene53	STM14_RS00835	STM14_0063	NA	0	Genic	WP_001737977.1	sensor histidine kinase	FALSE	FALSE	FALSE	FALSE	FALSE	TRUE	FALSE
NC_016856.1__62172	NC_016856.1	TGTTCAACAAAGCTTGAAGGATCGAAAATCAGCTCCAGCCC	62172	1	1	1	1	0.98	0.99	gene53	STM14_RS00835	STM14_0063	NA	0	Genic	WP_001737977.1	sensor histidine kinase	FALSE	FALSE	FALSE	FALSE	TRUE	FALSE	FALSE
NC_016856.1__62173	NC_016856.1	GGGGCTGGAGCTGATTTTCGATCCTTCAAGCTTTGTTGAAC	62173	1	1	1	1	1	1	gene53	STM14_RS00835	STM14_0063	NA	0	Genic	WP_001737977.1	sensor histidine kinase	FALSE	FALSE	FALSE	FALSE	TRUE	FALSE	FALSE
NC_016856.1__62548	NC_016856.1	TCATTTGGTTAAAGGTGACGATCTCATCTTTTTTGTTTTTT	62548	0.93	0.93	0.93	0.89	0.98	0.935	gene53	STM14_RS00835	STM14_0063	NA	0	Genic	WP_001737977.1	sensor histidine kinase	FALSE	FALSE	FALSE	FALSE	TRUE	FALSE	FALSE
NC_016856.1__62549	NC_016856.1	AAAAAAACAAAAAAGATGAGATCGTCACCTTTAACCAAATG	62549	1	0.98	0.99	0.76	0.96	0.86	gene53	STM14_RS00835	STM14_0063	NA	0	Genic	WP_001737977.1	sensor histidine kinase	FALSE	FALSE	FALSE	FALSE	TRUE	FALSE	FALSE
NC_016856.1__62713	NC_016856.1	GGTGATGGGAGTCAATGGCGATCAACCCTTCAAATACCGAC	62713	1	1	1	1	1	1	gene53	STM14_RS00835	STM14_0063	NA	0	Genic	WP_001737977.1	sensor histidine kinase	FALSE	FALSE	FALSE	FALSE	TRUE	FALSE	FALSE
NC_016856.1__62714	NC_016856.1	AGTCGGTATTTGAAGGGTTGATCGCCATTGACTCCCATCAC	62714	1	1	1	1	1	1	gene53	STM14_RS00835	STM14_0063	NA	0	Genic	WP_001737977.1	sensor histidine kinase	FALSE	FALSE	FALSE	FALSE	TRUE	FALSE	FALSE
NC_016856.1__62916	NC_016856.1	CAGCTCTCCAACTGTTCCAGAGTATAGCCGACGGAAACAAT	62916	0.8	0.95	0.875	0.9	0.88	0.89	gene53	STM14_RS00835	STM14_0063	NA	0	Genic	WP_001737977.1	sensor histidine kinase	FALSE	TRUE	FALSE	FALSE	FALSE	FALSE	FALSE
NC_016856.1__63076	NC_016856.1	CGCCCTCCATATATTTGCCGATCTCATCCGGGTTGACGTGA	63076	0.98	0.94	0.96	1	0.94	0.97	gene53	STM14_RS00835	STM14_0063	NA	0	Genic	WP_001737977.1	sensor histidine kinase	FALSE	FALSE	FALSE	FALSE	TRUE	FALSE	FALSE
NC_016856.1__63077	NC_016856.1	ATCACGTCAACCCGGATGAGATCGGCAAATATATGGAGGGC	63077	0.98	1	0.99	0.99	1	0.995	gene53	STM14_RS00835	STM14_0063	NA	0	Genic	WP_001737977.1	sensor histidine kinase	FALSE	FALSE	FALSE	FALSE	TRUE	FALSE	FALSE
NC_016856.1__63346	NC_016856.1	CGATGGTGGATGTAAACAGGATCAGTAGAAATATCCGGTTT	63346	0.98	0.95	0.965	0.99	1	0.995	gene53	STM14_RS00835	STM14_0063	NA	0	Genic	WP_001737977.1	sensor histidine kinase	FALSE	FALSE	FALSE	FALSE	TRUE	FALSE	FALSE
NC_016856.1__63347	NC_016856.1	AAAACCGGATATTTCTACTGATCCTGTTTACATCCACCATC	63347	1	1	1	1	1	1	gene53	STM14_RS00835	STM14_0063	NA	0	Genic	WP_001737977.1	sensor histidine kinase	FALSE	FALSE	FALSE	FALSE	TRUE	FALSE	FALSE
NC_016856.1__63349	NC_016856.1	TGGTGGATGTAAACAGGATCAGTAGAAATATCCGGTTTTGA	63349	0.96	0.95	0.955	1	1	1	gene53	STM14_RS00835	STM14_0063	NA	0	Genic	WP_001737977.1	sensor histidine kinase	FALSE	FALSE	FALSE	FALSE	FALSE	TRUE	FALSE
NC_016856.1__64069	NC_016856.1	TGGTGCAGCTGCGCACGGTGAGTAAGCGGGAAAAAATCCTC	64069	0.39	0.22	0.305	0	0	0	gene54	STM14_RS00840	STM14_0064	NA	0	Genic	WP_000444828.1	oxalacetate decarboxylase subunit beta	FALSE	FALSE	FALSE	FALSE	FALSE	FALSE	TRUE
NC_016856.1__64384	NC_016856.1	ACTTCGGCCCGCTGCTGGCCAACCCGCGCACCCTGCTGCTG	64384	0	0.21	0.105	0	0	0	gene54	STM14_RS00840	STM14_0064	NA	0	Genic	WP_000444828.1	oxalacetate decarboxylase subunit beta	FALSE	FALSE	FALSE	FALSE	FALSE	FALSE	TRUE
NC_016856.1__64458	NC_016856.1	GCGGCGCGACACCGGAACCAATCGCCACTTTGTAGAACAGC	64458	0	0.45	0.225	0.64	0.39	0.515	gene54	STM14_RS00840	STM14_0064	NA	0	Genic	WP_000444828.1	oxalacetate decarboxylase subunit beta	FALSE	FALSE	FALSE	FALSE	FALSE	FALSE	TRUE
NC_016856.1__64596	NC_016856.1	GCACGTCCGGCGCGCAGTTCAGCTTCGCGGCAATCACCGCC	64596	0	0.33	0.165	0.34	0.28	0.31	gene54	STM14_RS00840	STM14_0064	NA	0	Genic	WP_000444828.1	oxalacetate decarboxylase subunit beta	FALSE	FALSE	FALSE	FALSE	FALSE	FALSE	TRUE
NC_016856.1__64608	NC_016856.1	CGCAGTTCAGCTTCGCGGCAATCACCGCCAGTTGCCCGGCG	64608	0	0	0	0	0	0	gene54	STM14_RS00840	STM14_0064	NA	0	Genic	WP_000444828.1	oxalacetate decarboxylase subunit beta	FALSE	FALSE	FALSE	FALSE	FALSE	FALSE	TRUE
NC_016856.1__64632	NC_016856.1	GGAAAGCCTGCTGGCGCACCACGACGCCGGGCAACTGGCGG	64632	0.41	0.28	0.345	0	0.41	0.205	gene54	STM14_RS00840	STM14_0064	NA	0	Genic	WP_000444828.1	oxalacetate decarboxylase subunit beta	FALSE	FALSE	FALSE	FALSE	FALSE	FALSE	TRUE
NC_016856.1__65226	NC_016856.1	GCAGCCGGTGGCAAAAGCAGAGAAGCCTGCAGCTTCCGGTA	65226	1	1	1	1	1	1	gene55	STM14_RS00845	STM14_0065	oadA	0	Genic	WP_000150420.1	oxaloacetate decarboxylase subunit alpha	FALSE	TRUE	FALSE	FALSE	FALSE	FALSE	FALSE
NC_016856.1__65369	NC_016856.1	TCAATGGCGTTTCCCGCCAGAGTAATGCCCTTCTCCTGCGC	65369	1	0.99	0.995	1	1	1	gene55	STM14_RS00845	STM14_0065	oadA	0	Genic	WP_000150420.1	oxaloacetate decarboxylase subunit alpha	FALSE	TRUE	FALSE	FALSE	FALSE	FALSE	FALSE
NC_016856.1__66590	NC_016856.1	CGCAGGCGGGTGGCGAACAGAGACTGGTGGGCGTCACGCAG	66590	1	1	1	1	1	1	gene55	STM14_RS00845	STM14_0065	oadA	0	Genic	WP_000150420.1	oxaloacetate decarboxylase subunit alpha	FALSE	TRUE	FALSE	FALSE	FALSE	FALSE	FALSE
NC_016856.1__66640	NC_016856.1	GGTAATGGCAATGGTCATGGATCCCTCCGGGAAATTAAACG	66640	1	1	1	1	1	1	gene55	STM14_RS00845	STM14_0065	oadA	3	Upstream	WP_000150420.1	oxaloacetate decarboxylase subunit alpha	FALSE	FALSE	FALSE	FALSE	TRUE	FALSE	FALSE
NC_016856.1__66641	NC_016856.1	ACGTTTAATTTCCCGGAGGGATCCATGACCATTGCCATTAC	66641	0.99	0.99	0.99	1	0.99	0.995	gene55	STM14_RS00845	STM14_0065	oadA	4	Upstream	WP_000150420.1	oxaloacetate decarboxylase subunit alpha	FALSE	FALSE	FALSE	FALSE	TRUE	FALSE	FALSE
NC_016856.1__66990	NC_016856.1	AAAGTAGAGGCCAAAGCCAGAGGTGGCCAAGGGAAATCCAC	66990	0.96	0.95	0.955	0.94	0.93	0.935	gene57	STM14_RS00855	STM14_0067	citN	62	Downstream	WP_000183602.1	citrate:sodium symporter	FALSE	TRUE	FALSE	FALSE	FALSE	FALSE	FALSE
NC_016856.1__67019	NC_016856.1	CGGTGTCTTGGCAGCAAACGACCTGGAGAAAAGTAGAGGCC	67019	0.74	0.67	0.705	0.71	0.67	0.69	gene57	STM14_RS00855	STM14_0067	citN	33	Downstream	WP_000183602.1	citrate:sodium symporter	FALSE	FALSE	FALSE	FALSE	FALSE	FALSE	TRUE
NC_016856.1__67172	NC_016856.1	CAGGCGGAGAGCACTTCCAGATCGCCGGAGCCGCCGCGGTT	67172	1	1	1	1	1	1	gene57	STM14_RS00855	STM14_0067	citN	0	Genic	WP_000183602.1	citrate:sodium symporter	FALSE	FALSE	FALSE	FALSE	TRUE	FALSE	FALSE
NC_016856.1__67173	NC_016856.1	CAACCGCGGCGGCTCCGGCGATCTGGAAGTGCTCTCCGCCT	67173	1	0.99	0.995	0.99	1	0.995	gene57	STM14_RS00855	STM14_0067	citN	0	Genic	WP_000183602.1	citrate:sodium symporter	FALSE	FALSE	FALSE	FALSE	TRUE	FALSE	FALSE
NC_016856.1__67332	NC_016856.1	CGAACGTCAGGGCATCGATGATCTCTTGCAGATCGGTGTAG	67332	1	1	1	1	1	1	gene57	STM14_RS00855	STM14_0067	citN	0	Genic	WP_000183602.1	citrate:sodium symporter	FALSE	FALSE	FALSE	FALSE	TRUE	FALSE	FALSE
NC_016856.1__67333	NC_016856.1	GCTACACCGATCTGCAAGAGATCATCGATGCCCTGACGTTC	67333	1	0.98	0.99	1	1	1	gene57	STM14_RS00855	STM14_0067	citN	0	Genic	WP_000183602.1	citrate:sodium symporter	FALSE	FALSE	FALSE	FALSE	TRUE	FALSE	FALSE
NC_016856.1__67343	NC_016856.1	GCATCGATGATCTCTTGCAGATCGGTGTAGCAAACACCCAC	67343	1	1	1	1	1	1	gene57	STM14_RS00855	STM14_0067	citN	0	Genic	WP_000183602.1	citrate:sodium symporter	FALSE	FALSE	FALSE	FALSE	TRUE	FALSE	FALSE
NC_016856.1__67344	NC_016856.1	TGTGGGTGTTTGCTACACCGATCTGCAAGAGATCATCGATG	67344	1	1	1	1	1	1	gene57	STM14_RS00855	STM14_0067	citN	0	Genic	WP_000183602.1	citrate:sodium symporter	FALSE	FALSE	FALSE	FALSE	TRUE	FALSE	FALSE
NC_016856.1__67817	NC_016856.1	GAGTGATAAATTTCAGACAGAGGCACGGCGCCCGCGCCGTT	67817	1	1	1	1	1	1	gene57	STM14_RS00855	STM14_0067	citN	0	Genic	WP_000183602.1	citrate:sodium symporter	FALSE	TRUE	FALSE	FALSE	FALSE	FALSE	FALSE
NC_016856.1__68007	NC_016856.1	GCTTACGGTTTACCGACAGGATCGCGCCTGTGATCAACACT	68007	0.99	0.92	0.955	0.84	0.89	0.865	gene57	STM14_RS00855	STM14_0067	citN	0	Genic	WP_000183602.1	citrate:sodium symporter	FALSE	FALSE	FALSE	FALSE	TRUE	FALSE	FALSE
NC_016856.1__68008	NC_016856.1	CAGTGTTGATCACAGGCGCGATCCTGTCGGTAAACCGTAAG	68008	0.96	1	0.98	1	1	1	gene57	STM14_RS00855	STM14_0067	citN	0	Genic	WP_000183602.1	citrate:sodium symporter	FALSE	FALSE	FALSE	FALSE	TRUE	FALSE	FALSE
NC_016856.1__68019	NC_016856.1	CCGACAGGATCGCGCCTGTGATCAACACTGCGATAAACAGG	68019	1	0.99	0.995	0.99	0.98	0.985	gene57	STM14_RS00855	STM14_0067	citN	0	Genic	WP_000183602.1	citrate:sodium symporter	FALSE	FALSE	FALSE	FALSE	TRUE	FALSE	FALSE
NC_016856.1__68020	NC_016856.1	ACCTGTTTATCGCAGTGTTGATCACAGGCGCGATCCTGTCG	68020	0.95	0.98	0.965	0.99	0.98	0.985	gene57	STM14_RS00855	STM14_0067	citN	0	Genic	WP_000183602.1	citrate:sodium symporter	FALSE	FALSE	FALSE	FALSE	TRUE	FALSE	FALSE
NC_016856.1__68071	NC_016856.1	AGAAAGAAATTGATGCGATCAGCAACGTAATGGATAAAAGC	68071	1	0.96	0.98	0.99	1	0.995	gene57	STM14_RS00855	STM14_0067	citN	0	Genic	WP_000183602.1	citrate:sodium symporter	FALSE	FALSE	FALSE	FALSE	FALSE	TRUE	FALSE
NC_016856.1__68073	NC_016856.1	TTTTATCCATTACGTTGCTGATCGCATCAATTTCTTTCTGC	68073	1	1	1	1	1	1	gene57	STM14_RS00855	STM14_0067	citN	0	Genic	WP_000183602.1	citrate:sodium symporter	FALSE	FALSE	FALSE	FALSE	TRUE	FALSE	FALSE
NC_016856.1__68074	NC_016856.1	CGCAGAAAGAAATTGATGCGATCAGCAACGTAATGGATAAA	68074	0.95	0.95	0.95	0.97	0.91	0.94	gene57	STM14_RS00855	STM14_0067	citN	0	Genic	WP_000183602.1	citrate:sodium symporter	FALSE	FALSE	FALSE	FALSE	TRUE	FALSE	FALSE
NC_016856.1__68172	NC_016856.1	CGCCAATATATTTATTGAAGATCGGTAAACGTTTGCCGATT	68172	0.98	0.98	0.98	0.93	0.84	0.885	gene57	STM14_RS00855	STM14_0067	citN	0	Genic	WP_000183602.1	citrate:sodium symporter	FALSE	FALSE	FALSE	FALSE	TRUE	FALSE	FALSE
NC_016856.1__68173	NC_016856.1	AAATCGGCAAACGTTTACCGATCTTCAATAAATATATTGGC	68173	0.94	1	0.97	0.98	1	0.99	gene57	STM14_RS00855	STM14_0067	citN	0	Genic	WP_000183602.1	citrate:sodium symporter	FALSE	FALSE	FALSE	FALSE	TRUE	FALSE	FALSE
NC_016856.1__68518	NC_016856.1	TTATTTCCTTAATTAACCAGAGTTAATAAAAATAATTAAAT	68518	1	1	1	0.85	1	0.925	gene58	STM14_RS00860	STM14_0069	citC	119	Upstream	WP_001181453.1	[citrate (pro-3S)-lyase] ligase	FALSE	TRUE	FALSE	FALSE	FALSE	FALSE	FALSE
NC_016856.1__68804	NC_016856.1	TTCAGTACGCTCCCGGCCAGAGAACCGCACCCGACTATCTC	68804	0.94	0.94	0.94	0.86	0.91	0.885	gene58	STM14_RS00860	STM14_0069	citC	0	Genic	WP_001181453.1	[citrate (pro-3S)-lyase] ligase	FALSE	TRUE	FALSE	FALSE	FALSE	FALSE	FALSE
NC_016856.1__69084	NC_016856.1	ATCGTCAACCGGGAAAAACGATCGGCGCCATCGTCATGAAC	69084	1	0.98	0.99	1	1	1	gene58	STM14_RS00860	STM14_0069	citC	0	Genic	WP_001181453.1	[citrate (pro-3S)-lyase] ligase	FALSE	FALSE	FALSE	FALSE	TRUE	FALSE	FALSE
NC_016856.1__69085	NC_016856.1	CGTTCATGACGATGGCGCCGATCGTTTTTCCCGGTTGACGA	69085	1	1	1	1	1	1	gene58	STM14_RS00860	STM14_0069	citC	0	Genic	WP_001181453.1	[citrate (pro-3S)-lyase] ligase	FALSE	FALSE	FALSE	FALSE	TRUE	FALSE	FALSE
NC_016856.1__69229	NC_016856.1	CCGCGATTCCTTGTTCGATCAGCGCCCAACGGTCGGTATAG	69229	1	1	1	0.9	1	0.95	gene58	STM14_RS00860	STM14_0069	citC	0	Genic	WP_001181453.1	[citrate (pro-3S)-lyase] ligase	FALSE	FALSE	FALSE	FALSE	FALSE	TRUE	FALSE
NC_016856.1__69231	NC_016856.1	ATACCGACCGTTGGGCGCTGATCGAACAAGGAATCGCGGGC	69231	1	1	1	1	1	1	gene58	STM14_RS00860	STM14_0069	citC	0	Genic	WP_001181453.1	[citrate (pro-3S)-lyase] ligase	FALSE	FALSE	FALSE	FALSE	TRUE	FALSE	FALSE
NC_016856.1__69232	NC_016856.1	TGCCCGCGATTCCTTGTTCGATCAGCGCCCAACGGTCGGTA	69232	1	0.94	0.97	1	0.99	0.995	gene58	STM14_RS00860	STM14_0069	citC	0	Genic	WP_001181453.1	[citrate (pro-3S)-lyase] ligase	FALSE	FALSE	FALSE	FALSE	TRUE	FALSE	FALSE
NC_016856.1__69291	NC_016856.1	ATTCCGGCTCCGCTTATATGATCTCGCGTGCGACGTTTCCC	69291	1	1	1	1	1	1	gene58	STM14_RS00860	STM14_0069	citC	0	Genic	WP_001181453.1	[citrate (pro-3S)-lyase] ligase	FALSE	FALSE	FALSE	FALSE	TRUE	FALSE	FALSE
NC_016856.1__69292	NC_016856.1	CGGGAAACGTCGCACGCGAGATCATATAAGCGGAGCCGGAA	69292	0.98	0.96	0.97	1	0.96	0.98	gene58	STM14_RS00860	STM14_0069	citC	0	Genic	WP_001181453.1	[citrate (pro-3S)-lyase] ligase	FALSE	FALSE	FALSE	FALSE	TRUE	FALSE	FALSE
NC_016856.1__69360	NC_016856.1	TGGACGACTGCCATTGCCAGATCGATCTGCAACTCTTCCGT	69360	1	0.98	0.99	1	1	1	gene58	STM14_RS00860	STM14_0069	citC	0	Genic	WP_001181453.1	[citrate (pro-3S)-lyase] ligase	FALSE	FALSE	FALSE	FALSE	TRUE	FALSE	FALSE
NC_016856.1__69361	NC_016856.1	CACGGAAGAGTTGCAGATCGATCTGGCAATGGCAGTCGTCC	69361	1	1	1	1	1	1	gene58	STM14_RS00860	STM14_0069	citC	0	Genic	WP_001181453.1	[citrate (pro-3S)-lyase] ligase	FALSE	FALSE	FALSE	FALSE	TRUE	FALSE	FALSE
NC_016856.1__69364	NC_016856.1	CGACTGCCATTGCCAGATCGATCTGCAACTCTTCCGTGAAC	69364	0.99	1	0.995	1	1	1	gene58	STM14_RS00860	STM14_0069	citC	0	Genic	WP_001181453.1	[citrate (pro-3S)-lyase] ligase	FALSE	FALSE	FALSE	FALSE	TRUE	FALSE	FALSE
NC_016856.1__69365	NC_016856.1	TGTTCACGGAAGAGTTGCAGATCGATCTGGCAATGGCAGTC	69365	1	1	1	1	0.97	0.985	gene58	STM14_RS00860	STM14_0069	citC	0	Genic	WP_001181453.1	[citrate (pro-3S)-lyase] ligase	FALSE	FALSE	FALSE	FALSE	TRUE	FALSE	FALSE
NC_016856.1__69443	NC_016856.1	TGGTTATAGGCACAGGTCAGAGGACAAAACGGTTCACTGCC	69443	0.98	0.96	0.97	0.87	1	0.935	gene58	STM14_RS00860	STM14_0069	citC	0	Genic	WP_001181453.1	[citrate (pro-3S)-lyase] ligase	FALSE	TRUE	FALSE	FALSE	FALSE	FALSE	FALSE
NC_016856.1__69487	NC_016856.1	AATGCACGACATTTTGCACGATCCGAAGCGTAGCGGCCCGG	69487	1	0.96	0.98	0.99	0.95	0.97	gene58	STM14_RS00860	STM14_0069	citC	0	Genic	WP_001181453.1	[citrate (pro-3S)-lyase] ligase	FALSE	FALSE	FALSE	FALSE	TRUE	FALSE	FALSE
NC_016856.1__69488	NC_016856.1	ACCGGGCCGCTACGCTTCGGATCGTGCAAAATGTCGTGCAT	69488	0.99	1	0.995	1	1	1	gene58	STM14_RS00860	STM14_0069	citC	0	Genic	WP_001181453.1	[citrate (pro-3S)-lyase] ligase	FALSE	FALSE	FALSE	FALSE	TRUE	FALSE	FALSE
NC_016856.1__69764	NC_016856.1	TGGAATCCAGCGATGTGATGATCAGGATTGGTCCATCCAGC	69764	0.98	0.95	0.965	0.91	0.96	0.935	gene59	STM14_RS00865	STM14_0070	citD	0	Genic	WP_000691461.1	citrate lyase ACP	FALSE	FALSE	FALSE	FALSE	TRUE	FALSE	FALSE
NC_016856.1__69765	NC_016856.1	CGCTGGATGGACCAATCCTGATCATCACATCGCTGGATTCC	69765	0.95	1	0.975	1	1	1	gene59	STM14_RS00865	STM14_0070	citD	0	Genic	WP_000691461.1	citrate lyase ACP	FALSE	FALSE	FALSE	FALSE	TRUE	FALSE	FALSE
NC_016856.1__69767	NC_016856.1	AATCCAGCGATGTGATGATCAGGATTGGTCCATCCAGCGAG	69767	0.97	0.88	0.925	0.91	1	0.955	gene59	STM14_RS00865	STM14_0070	citD	0	Genic	WP_000691461.1	citrate lyase ACP	FALSE	FALSE	FALSE	FALSE	FALSE	TRUE	FALSE
NC_016856.1__70232	NC_016856.1	CACGCCGTTTGGTCTGGCCGATCTTGAAGCCGTCGTGCGTG	70232	1	1	1	1	1	1	gene60	STM14_RS00870	STM14_0071	citE	0	Genic	WP_001247803.1	citrate (pro-3S)-lyase subunit beta	FALSE	FALSE	FALSE	FALSE	TRUE	FALSE	FALSE
NC_016856.1__70233	NC_016856.1	CCACGCACGACGGCTTCAAGATCGGCCAGACCAAACGGCGT	70233	1	1	1	1	1	1	gene60	STM14_RS00870	STM14_0071	citE	0	Genic	WP_001247803.1	citrate (pro-3S)-lyase subunit beta	FALSE	FALSE	FALSE	FALSE	TRUE	FALSE	FALSE
NC_016856.1__70330	NC_016856.1	TGGAAGCGCAGGTCGAACGGATCGAACGTGAATGTGGACGC	70330	1	0.99	0.995	1	1	1	gene60	STM14_RS00870	STM14_0071	citE	0	Genic	WP_001247803.1	citrate (pro-3S)-lyase subunit beta	FALSE	FALSE	FALSE	FALSE	TRUE	FALSE	FALSE
NC_016856.1__70331	NC_016856.1	CGCGTCCACATTCACGTTCGATCCGTTCGACCTGCGCTTCC	70331	1	1	1	1	1	1	gene60	STM14_RS00870	STM14_0071	citE	0	Genic	WP_001247803.1	citrate (pro-3S)-lyase subunit beta	FALSE	FALSE	FALSE	FALSE	TRUE	FALSE	FALSE
NC_016856.1__70381	NC_016856.1	GTACCAGGCTGATGGCGGCGATCGAATCAGCGAAAGGCGTG	70381	1	0.98	0.99	1	0.96	0.98	gene60	STM14_RS00870	STM14_0071	citE	0	Genic	WP_001247803.1	citrate (pro-3S)-lyase subunit beta	FALSE	FALSE	FALSE	FALSE	TRUE	FALSE	FALSE
NC_016856.1__70382	NC_016856.1	CCACGCCTTTCGCTGATTCGATCGCCGCCATCAGCCTGGTA	70382	1	1	1	1	1	1	gene60	STM14_RS00870	STM14_0071	citE	0	Genic	WP_001247803.1	citrate (pro-3S)-lyase subunit beta	FALSE	FALSE	FALSE	FALSE	TRUE	FALSE	FALSE
NC_016856.1__71142	NC_016856.1	GGCGGAAATGGGATTCCGCGATCTGACGCTTGCCTCCAGCT	71142	1	1	1	1	1	1	gene61	STM14_RS00875	STM14_0072	citF	0	Genic	WP_000665573.1	citrate lyase subunit alpha	FALSE	FALSE	FALSE	FALSE	TRUE	FALSE	FALSE
NC_016856.1__71143	NC_016856.1	GAGCTGGAGGCAAGCGTCAGATCGCGGAATCCCATTTCCGC	71143	1	1	1	1	1	1	gene61	STM14_RS00875	STM14_0072	citF	0	Genic	WP_000665573.1	citrate lyase subunit alpha	FALSE	FALSE	FALSE	FALSE	TRUE	FALSE	FALSE
NC_016856.1__71261	NC_016856.1	GCGGCAAGTTAGGGGAAGAGATCTCCGCTGGCCTGATGGAA	71261	1	1	1	1	1	1	gene61	STM14_RS00875	STM14_0072	citF	0	Genic	WP_000665573.1	citrate lyase subunit alpha	FALSE	FALSE	FALSE	FALSE	TRUE	FALSE	FALSE
NC_016856.1__71262	NC_016856.1	TTTCCATCAGGCCAGCGGAGATCTCTTCCCCTAACTTGCCG	71262	0.91	1	0.955	0.96	0.96	0.96	gene61	STM14_RS00875	STM14_0072	citF	0	Genic	WP_000665573.1	citrate lyase subunit alpha	FALSE	FALSE	FALSE	FALSE	TRUE	FALSE	FALSE
NC_016856.1__71294	NC_016856.1	TGATGGAAAACCCGGTACAGATCCACTCTCACGGCGGCCGC	71294	1	1	1	1	1	1	gene61	STM14_RS00875	STM14_0072	citF	0	Genic	WP_000665573.1	citrate lyase subunit alpha	FALSE	FALSE	FALSE	FALSE	TRUE	FALSE	FALSE
NC_016856.1__71295	NC_016856.1	CGCGGCCGCCGTGAGAGTGGATCTGTACCGGGTTTTCCATC	71295	1	1	1	1	1	1	gene61	STM14_RS00875	STM14_0072	citF	0	Genic	WP_000665573.1	citrate lyase subunit alpha	FALSE	FALSE	FALSE	FALSE	TRUE	FALSE	FALSE
NC_016856.1__71330	NC_016856.1	GCCGCGTAAAGCTGATTCAGAGCGGTGAGCTGAATATTGAT	71330	1	1	1	1	1	1	gene61	STM14_RS00875	STM14_0072	citF	0	Genic	WP_000665573.1	citrate lyase subunit alpha	FALSE	TRUE	FALSE	FALSE	FALSE	FALSE	FALSE
NC_016856.1__71529	NC_016856.1	TCCGGCCAGTATCGCGCAGGATCAGGTTGATTTGATCGTAC	71529	0.95	0.92	0.935	0.9	0.99	0.945	gene61	STM14_RS00875	STM14_0072	citF	0	Genic	WP_000665573.1	citrate lyase subunit alpha	FALSE	FALSE	FALSE	FALSE	TRUE	FALSE	FALSE
NC_016856.1__71530	NC_016856.1	TGTACGATCAAATCAACCTGATCCTGCGCGATACTGGCCGG	71530	1	1	1	0.99	1	0.995	gene61	STM14_RS00875	STM14_0072	citF	0	Genic	WP_000665573.1	citrate lyase subunit alpha	FALSE	FALSE	FALSE	FALSE	TRUE	FALSE	FALSE
NC_016856.1__71532	NC_016856.1	GGCCAGTATCGCGCAGGATCAGGTTGATTTGATCGTACAGG	71532	1	1	1	0.95	1	0.975	gene61	STM14_RS00875	STM14_0072	citF	0	Genic	WP_000665573.1	citrate lyase subunit alpha	FALSE	FALSE	FALSE	FALSE	FALSE	TRUE	FALSE
NC_016856.1__71543	NC_016856.1	CGCAGGATCAGGTTGATTTGATCGTACAGGTGGACGAAGTA	71543	1	1	1	1	1	1	gene61	STM14_RS00875	STM14_0072	citF	0	Genic	WP_000665573.1	citrate lyase subunit alpha	FALSE	FALSE	FALSE	FALSE	TRUE	FALSE	FALSE
NC_016856.1__71544	NC_016856.1	CTACTTCGTCCACCTGTACGATCAAATCAACCTGATCCTGC	71544	1	0.95	0.975	0.99	1	0.995	gene61	STM14_RS00875	STM14_0072	citF	0	Genic	WP_000665573.1	citrate lyase subunit alpha	FALSE	FALSE	FALSE	FALSE	TRUE	FALSE	FALSE
NC_016856.1__71568	NC_016856.1	ACAGGTGGACGAAGTAGGGGATCCGGAAAAAATCACCGCGG	71568	1	1	1	0.94	1	0.97	gene61	STM14_RS00875	STM14_0072	citF	0	Genic	WP_000665573.1	citrate lyase subunit alpha	FALSE	FALSE	FALSE	FALSE	TRUE	FALSE	FALSE
NC_016856.1__71569	NC_016856.1	CCCGCGGTGATTTTTTCCGGATCCCCTACTTCGTCCACCTG	71569	0.99	0.99	0.99	0.99	0.99	0.99	gene61	STM14_RS00875	STM14_0072	citF	0	Genic	WP_000665573.1	citrate lyase subunit alpha	FALSE	FALSE	FALSE	FALSE	TRUE	FALSE	FALSE
NC_016856.1__71627	NC_016856.1	GCAACCCGCGTGAACTGTTGATCGCCCGGCAGGCGGCCAAT	71627	1	1	1	1	1	1	gene61	STM14_RS00875	STM14_0072	citF	0	Genic	WP_000665573.1	citrate lyase subunit alpha	FALSE	FALSE	FALSE	FALSE	TRUE	FALSE	FALSE
NC_016856.1__71628	NC_016856.1	CATTGGCCGCCTGCCGGGCGATCAACAGTTCACGCGGGTTG	71628	1	0.97	0.985	1	1	1	gene61	STM14_RS00875	STM14_0072	citF	0	Genic	WP_000665573.1	citrate lyase subunit alpha	FALSE	FALSE	FALSE	FALSE	TRUE	FALSE	FALSE
NC_016856.1__71651	NC_016856.1	CCCGGCAGGCGGCCAATGTGATCGAACACTCAGGTTATTTT	71651	1	1	1	1	1	1	gene61	STM14_RS00875	STM14_0072	citF	0	Genic	WP_000665573.1	citrate lyase subunit alpha	FALSE	FALSE	FALSE	FALSE	TRUE	FALSE	FALSE
NC_016856.1__71652	NC_016856.1	AAAAATAACCTGAGTGTTCGATCACATTGGCCGCCTGCCGG	71652	1	1	1	1	1	1	gene61	STM14_RS00875	STM14_0072	citF	0	Genic	WP_000665573.1	citrate lyase subunit alpha	FALSE	FALSE	FALSE	FALSE	TRUE	FALSE	FALSE
NC_016856.1__71713	NC_016856.1	AGGAAACGGGTGACCGCCAGAGAAGCGCCACCGGTGCCGGT	71713	0.91	1	0.955	0.98	0.98	0.98	gene61	STM14_RS00875	STM14_0072	citF	0	Genic	WP_000665573.1	citrate lyase subunit alpha	FALSE	TRUE	FALSE	FALSE	FALSE	FALSE	FALSE
NC_016856.1__71786	NC_016856.1	CGAGTTTTGGCCTGGGTGGGATCACCGGCACCATGGTGGAT	71786	0.99	0.96	0.975	0.93	0.97	0.95	gene61	STM14_RS00875	STM14_0072	citF	0	Genic	WP_000665573.1	citrate lyase subunit alpha	FALSE	FALSE	FALSE	FALSE	TRUE	FALSE	FALSE
NC_016856.1__71787	NC_016856.1	GATCCACCATGGTGCCGGTGATCCCACCCAGGCCAAAACTC	71787	0.94	1	0.97	1	0.94	0.97	gene61	STM14_RS00875	STM14_0072	citF	0	Genic	WP_000665573.1	citrate lyase subunit alpha	FALSE	FALSE	FALSE	FALSE	TRUE	FALSE	FALSE
NC_016856.1__71805	NC_016856.1	GATCACCGGCACCATGGTGGATCTGCATGAGAAAGGGTTGA	71805	1	1	1	1	1	1	gene61	STM14_RS00875	STM14_0072	citF	0	Genic	WP_000665573.1	citrate lyase subunit alpha	FALSE	FALSE	FALSE	FALSE	TRUE	FALSE	FALSE
NC_016856.1__71806	NC_016856.1	ATCAACCCTTTCTCATGCAGATCCACCATGGTGCCGGTGAT	71806	1	1	1	1	1	1	gene61	STM14_RS00875	STM14_0072	citF	0	Genic	WP_000665573.1	citrate lyase subunit alpha	FALSE	FALSE	FALSE	FALSE	TRUE	FALSE	FALSE
NC_016856.1__71825	NC_016856.1	ATCTGCATGAGAAAGGGTTGATCAAAGCGCTGCTGGATACG	71825	1	1	1	0.95	1	0.975	gene61	STM14_RS00875	STM14_0072	citF	0	Genic	WP_000665573.1	citrate lyase subunit alpha	FALSE	FALSE	FALSE	FALSE	TRUE	FALSE	FALSE
NC_016856.1__71826	NC_016856.1	GCGTATCCAGCAGCGCTTTGATCAACCCTTTCTCATGCAGA	71826	0.99	0.99	0.99	0.99	0.99	0.99	gene61	STM14_RS00875	STM14_0072	citF	0	Genic	WP_000665573.1	citrate lyase subunit alpha	FALSE	FALSE	FALSE	FALSE	TRUE	FALSE	FALSE
NC_016856.1__72081	NC_016856.1	CGATACGGCAGCAGGGGCCGATCTCACCATTATTACCGCAC	72081	1	1	1	1	1	1	gene61	STM14_RS00875	STM14_0072	citF	0	Genic	WP_000665573.1	citrate lyase subunit alpha	FALSE	FALSE	FALSE	FALSE	TRUE	FALSE	FALSE
NC_016856.1__72082	NC_016856.1	GGTGCGGTAATAATGGTGAGATCGGCCCCTGCTGCCGTATC	72082	1	1	1	1	1	1	gene61	STM14_RS00875	STM14_0072	citF	0	Genic	WP_000665573.1	citrate lyase subunit alpha	FALSE	FALSE	FALSE	FALSE	TRUE	FALSE	FALSE
NC_016856.1__72222	NC_016856.1	GGTGAACCCCGCGCGTCAGGATCTGCTTGATAACCTGCGTG	72222	0.99	0.99	0.99	1	0.98	0.99	gene61	STM14_RS00875	STM14_0072	citF	0	Genic	WP_000665573.1	citrate lyase subunit alpha	FALSE	FALSE	FALSE	FALSE	TRUE	FALSE	FALSE
NC_016856.1__72223	NC_016856.1	GCACGCAGGTTATCAAGCAGATCCTGACGCGCGGGGTTCAC	72223	0.92	1	0.96	1	0.98	0.99	gene61	STM14_RS00875	STM14_0072	citF	0	Genic	WP_000665573.1	citrate lyase subunit alpha	FALSE	FALSE	FALSE	FALSE	TRUE	FALSE	FALSE
NC_016856.1__72330	NC_016856.1	GCAGCCGATTGAGTTTACCGATCGGGTGGTGGCTGTGGTGC	72330	1	1	1	1	1	1	gene61	STM14_RS00875	STM14_0072	citF	0	Genic	WP_000665573.1	citrate lyase subunit alpha	FALSE	FALSE	FALSE	FALSE	TRUE	FALSE	FALSE
NC_016856.1__72331	NC_016856.1	CGCACCACAGCCACCACCCGATCGGTAAACTCAATCGGCTG	72331	1	1	1	1	1	1	gene61	STM14_RS00875	STM14_0072	citF	0	Genic	WP_000665573.1	citrate lyase subunit alpha	FALSE	FALSE	FALSE	FALSE	TRUE	FALSE	FALSE
NC_016856.1__72860	NC_016856.1	GATGCTTGCCCCGGGCACAGAGATGAGCATCCTGCTGGCAT	72860	0.95	1	0.975	1	1	1	gene62	STM14_RS00880	STM14_0073	citX	0	Genic	WP_000679040.1	citrate lyase holo-[acyl-carrier protein] synthase	FALSE	TRUE	FALSE	FALSE	FALSE	FALSE	FALSE
NC_016856.1__73092	NC_016856.1	GGGAGCGCATAGGGATATGGATCTGGCGGCATTTGAACGTA	73092	0.99	0.99	0.99	1	0.99	0.995	gene63	STM14_RS00885	STM14_0074	citG	0	Genic	WP_001103238.1	triphosphoribosyl-dephospho-CoA synthase	FALSE	FALSE	FALSE	FALSE	TRUE	FALSE	FALSE
NC_016856.1__73093	NC_016856.1	CTACGTTCAAATGCCGCCAGATCCATATCCCTATGCGCTCC	73093	1	1	1	1	1	1	gene63	STM14_RS00885	STM14_0074	citG	0	Genic	WP_001103238.1	triphosphoribosyl-dephospho-CoA synthase	FALSE	FALSE	FALSE	FALSE	TRUE	FALSE	FALSE
NC_016856.1__73976	NC_016856.1	ATTGCGTAAACCGTTTTCAGAGTAACCAGCGCGCCCGGAGG	73976	0.98	0.93	0.955	0.86	0.95	0.905	gene64	STM14_RS00890	STM14_0075	dapB	41	Upstream	WP_000544031.1	4-hydroxy-tetrahydrodipicolinate reductase	FALSE	TRUE	FALSE	FALSE	FALSE	FALSE	FALSE
NC_016856.1__74018	NC_016856.1	CGCGGATTTGTGCTTCATGCATAGCTATTCTCTTTTGTAAA	74018	0.57	0.63	0.6	1	0.84	0.92	gene64	STM14_RS00890	STM14_0075	dapB	0	Genic	WP_000544031.1	4-hydroxy-tetrahydrodipicolinate reductase	TRUE	FALSE	FALSE	FALSE	FALSE	FALSE	FALSE
NC_016856.1__74021	NC_016856.1	ACAAAAGAGAATAGCTATGCATGAAGCACAAATCCGCGTCG	74021	0.48	0.47	0.475	0.82	0.72	0.77	gene64	STM14_RS00890	STM14_0075	dapB	0	Genic	WP_000544031.1	4-hydroxy-tetrahydrodipicolinate reductase	TRUE	FALSE	FALSE	FALSE	FALSE	FALSE	FALSE
NC_016856.1__74197	NC_016856.1	GGGCGGGAAAGTCCGGCGTGATCGTTCAAAGCAGCCTTGAG	74197	1	1	1	0.99	1	0.995	gene64	STM14_RS00890	STM14_0075	dapB	0	Genic	WP_000544031.1	4-hydroxy-tetrahydrodipicolinate reductase	FALSE	FALSE	FALSE	FALSE	TRUE	FALSE	FALSE
NC_016856.1__74198	NC_016856.1	CCTCAAGGCTGCTTTGAACGATCACGCCGGACTTTCCCGCC	74198	1	1	1	1	1	1	gene64	STM14_RS00890	STM14_0075	dapB	0	Genic	WP_000544031.1	4-hydroxy-tetrahydrodipicolinate reductase	FALSE	FALSE	FALSE	FALSE	TRUE	FALSE	FALSE
NC_016856.1__74383	NC_016856.1	AGGCGTCACAAGAGATTGCGATCGTTTTCGCCGCAAACTTT	74383	1	1	1	1	1	1	gene64	STM14_RS00890	STM14_0075	dapB	0	Genic	WP_000544031.1	4-hydroxy-tetrahydrodipicolinate reductase	FALSE	FALSE	FALSE	FALSE	TRUE	FALSE	FALSE
NC_016856.1__74384	NC_016856.1	TAAAGTTTGCGGCGAAAACGATCGCAATCTCTTGTGACGCC	74384	1	1	1	1	1	1	gene64	STM14_RS00890	STM14_0075	dapB	0	Genic	WP_000544031.1	4-hydroxy-tetrahydrodipicolinate reductase	FALSE	FALSE	FALSE	FALSE	TRUE	FALSE	FALSE
NC_016856.1__74763	NC_016856.1	TTTGCAAATGGCGCGTTGCGATCGGCGTTATGGCTAAAAAC	74763	0.91	0.95	0.93	0.88	0.91	0.895	gene64	STM14_RS00890	STM14_0075	dapB	0	Genic	WP_000544031.1	4-hydroxy-tetrahydrodipicolinate reductase	FALSE	FALSE	FALSE	FALSE	TRUE	FALSE	FALSE
NC_016856.1__74764	NC_016856.1	CGTTTTTAGCCATAACGCCGATCGCAACGCGCCATTTGCAA	74764	1	1	1	1	1	1	gene64	STM14_RS00890	STM14_0075	dapB	0	Genic	WP_000544031.1	4-hydroxy-tetrahydrodipicolinate reductase	FALSE	FALSE	FALSE	FALSE	TRUE	FALSE	FALSE
NC_016856.1__75370	NC_016856.1	CTTAAAGAAAAAGAAGCTGGATCTTTATATCGCGATTGTAA	75370	0.51	0.53	0.52	0.54	0.45	0.495	gene65	STM14_RS25810	NA	NA	0	Genic	0	0	FALSE	FALSE	FALSE	FALSE	TRUE	FALSE	FALSE
NC_016856.1__75371	NC_016856.1	ATTACAATCGCGATATAAAGATCCAGCTTCTTTTTCTTTAA	75371	0.79	0.84	0.815	0.85	0.74	0.795	gene65	STM14_RS25810	NA	NA	0	Genic	0	0	FALSE	FALSE	FALSE	FALSE	TRUE	FALSE	FALSE
NC_016856.1__75675	NC_016856.1	TTTCTATCGTAACTTAGTTGATCTTTTTGCCTCTTAAACAG	75675	0.42	0.49	0.455	0.46	0.44	0.45	gene66	STM14_RS00900	STM14_0077	NA	206	Upstream	WP_000597287.1	carbamoyl-phosphate synthase small subunit	FALSE	FALSE	FALSE	FALSE	TRUE	FALSE	FALSE
NC_016856.1__75676	NC_016856.1	TCTGTTTAAGAGGCAAAAAGATCAACTAAGTTACGATAGAA	75676	0	0	0	0	0	0	gene66	STM14_RS00900	STM14_0077	NA	205	Upstream	WP_000597287.1	carbamoyl-phosphate synthase small subunit	FALSE	FALSE	FALSE	FALSE	TRUE	FALSE	FALSE
NC_016856.1__75868	NC_016856.1	TTAATCAAAACACCCTCCAGAGAATATTCACTCACTTTATT	75868	0.85	0.91	0.88	0.97	1	0.985	gene66	STM14_RS00900	STM14_0077	NA	13	Upstream	WP_000597287.1	carbamoyl-phosphate synthase small subunit	FALSE	TRUE	FALSE	FALSE	FALSE	FALSE	FALSE
NC_016856.1__76012	NC_016856.1	TGGCGGGAATAGGAAGGATCAGTGAGGATTTCTTGATAACC	76012	0.73	0.72	0.725	0.87	0.75	0.81	gene66	STM14_RS00900	STM14_0077	NA	0	Genic	WP_000597287.1	carbamoyl-phosphate synthase small subunit	FALSE	FALSE	FALSE	FALSE	FALSE	TRUE	FALSE
NC_016856.1__76014	NC_016856.1	TTATCAAGAAATCCTCACTGATCCTTCCTATTCCCGCCAAA	76014	0.98	0.98	0.98	1	1	1	gene66	STM14_RS00900	STM14_0077	NA	0	Genic	WP_000597287.1	carbamoyl-phosphate synthase small subunit	FALSE	FALSE	FALSE	FALSE	TRUE	FALSE	FALSE
NC_016856.1__76015	NC_016856.1	ATTTGGCGGGAATAGGAAGGATCAGTGAGGATTTCTTGATA	76015	0.93	0.96	0.945	1	0.95	0.975	gene66	STM14_RS00900	STM14_0077	NA	0	Genic	WP_000597287.1	carbamoyl-phosphate synthase small subunit	FALSE	FALSE	FALSE	FALSE	TRUE	FALSE	FALSE
NC_016856.1__76131	NC_016856.1	GCAAGGTTTAGTGATTCGCGATCTGCCGTTGATTGCCAGCA	76131	1	1	1	1	1	1	gene66	STM14_RS00900	STM14_0077	NA	0	Genic	WP_000597287.1	carbamoyl-phosphate synthase small subunit	FALSE	FALSE	FALSE	FALSE	TRUE	FALSE	FALSE
NC_016856.1__76132	NC_016856.1	TTGCTGGCAATCAACGGCAGATCGCGAATCACTAAACCTTG	76132	1	1	1	1	1	1	gene66	STM14_RS00900	STM14_0077	NA	0	Genic	WP_000597287.1	carbamoyl-phosphate synthase small subunit	FALSE	FALSE	FALSE	FALSE	TRUE	FALSE	FALSE
NC_016856.1__76350	NC_016856.1	TCCTGGACTTAACGGTATGGATCTGGCGAAAGAAGTGACCA	76350	0.97	0.98	0.975	0.97	0.97	0.97	gene66	STM14_RS00900	STM14_0077	NA	0	Genic	WP_000597287.1	carbamoyl-phosphate synthase small subunit	FALSE	FALSE	FALSE	FALSE	TRUE	FALSE	FALSE
NC_016856.1__76351	NC_016856.1	GTGGTCACTTCTTTCGCCAGATCCATACCGTTAAGTCCAGG	76351	1	1	1	1	1	1	gene66	STM14_RS00900	STM14_0077	NA	0	Genic	WP_000597287.1	carbamoyl-phosphate synthase small subunit	FALSE	FALSE	FALSE	FALSE	TRUE	FALSE	FALSE
NC_016856.1__76512	NC_016856.1	CATCCTGCGTATGCTGGTGGATCGCGGCTGCCGCCTGACGG	76512	0.98	0.99	0.985	0.99	0.99	0.99	gene66	STM14_RS00900	STM14_0077	NA	0	Genic	WP_000597287.1	carbamoyl-phosphate synthase small subunit	FALSE	FALSE	FALSE	FALSE	TRUE	FALSE	FALSE
NC_016856.1__76513	NC_016856.1	ACCGTCAGGCGGCAGCCGCGATCCACCAGCATACGCAGGAT	76513	0.9	1	0.95	1	1	1	gene66	STM14_RS00900	STM14_0077	NA	0	Genic	WP_000597287.1	carbamoyl-phosphate synthase small subunit	FALSE	FALSE	FALSE	FALSE	TRUE	FALSE	FALSE
NC_016856.1__76550	NC_016856.1	TTTCAGCACCTCTTCAGCAGAGGTTTGCGCTGGCACCACCG	76550	1	1	1	1	1	1	gene66	STM14_RS00900	STM14_0077	NA	0	Genic	WP_000597287.1	carbamoyl-phosphate synthase small subunit	FALSE	TRUE	FALSE	FALSE	FALSE	FALSE	FALSE
NC_016856.1__76626	NC_016856.1	TGGCGACCCGGCTCCGTGCGACTACGCGATTACTGCTATCC	76626	0.55	0.55	0.55	0.71	0.41	0.56	gene66	STM14_RS00900	STM14_0077	NA	0	Genic	WP_000597287.1	carbamoyl-phosphate synthase small subunit	FALSE	FALSE	FALSE	FALSE	FALSE	FALSE	TRUE
NC_016856.1__76799	NC_016856.1	TGGACAGAAACGTGGTAATGATCACCGCGCAGAACCACGGC	76799	1	0.99	0.995	1	0.99	0.995	gene66	STM14_RS00900	STM14_0077	NA	0	Genic	WP_000597287.1	carbamoyl-phosphate synthase small subunit	FALSE	FALSE	FALSE	FALSE	TRUE	FALSE	FALSE
NC_016856.1__76800	NC_016856.1	AGCCGTGGTTCTGCGCGGTGATCATTACCACGTTTCTGTCC	76800	0.91	1	0.955	1	1	1	gene66	STM14_RS00900	STM14_0077	NA	0	Genic	WP_000597287.1	carbamoyl-phosphate synthase small subunit	FALSE	FALSE	FALSE	FALSE	TRUE	FALSE	FALSE
NC_016856.1__77252	NC_016856.1	ATGCCACCTACATCGAGCCGATTCACTGGGAAGTGGTGCGC	77252	0.66	0	0.33	0.53	0	0.265	gene67	carB	STM14_0078	carB	0	Genic	WP_001126305.1	carbamoyl-phosphate synthase large chain	FALSE	FALSE	FALSE	FALSE	FALSE	FALSE	TRUE
NC_016856.1__77676	NC_016856.1	CGTACTCTTTCCAGCCGATCAGCGATTCATCAATCAGCAGC	77676	0.99	1	0.995	1	0.99	0.995	gene67	carB	STM14_0078	carB	0	Genic	WP_001126305.1	carbamoyl-phosphate synthase large chain	FALSE	FALSE	FALSE	FALSE	FALSE	TRUE	FALSE
NC_016856.1__77678	NC_016856.1	TGCTGATTGATGAATCGCTGATCGGCTGGAAAGAGTACGAG	77678	1	1	1	1	1	1	gene67	carB	STM14_0078	carB	0	Genic	WP_001126305.1	carbamoyl-phosphate synthase large chain	FALSE	FALSE	FALSE	FALSE	TRUE	FALSE	FALSE
NC_016856.1__77679	NC_016856.1	TCTCGTACTCTTTCCAGCCGATCAGCGATTCATCAATCAGC	77679	0.9	0.98	0.94	0.97	0.97	0.97	gene67	carB	STM14_0078	carB	0	Genic	WP_001126305.1	carbamoyl-phosphate synthase large chain	FALSE	FALSE	FALSE	FALSE	TRUE	FALSE	FALSE
NC_016856.1__77931	NC_016856.1	GGTTCATTTCGATAACGATCAGACGGCCGTTTTTCGGGTTC	77931	0.97	0.97	0.97	0.94	1	0.97	gene67	carB	STM14_0078	carB	0	Genic	WP_001126305.1	carbamoyl-phosphate synthase large chain	FALSE	FALSE	FALSE	FALSE	FALSE	TRUE	FALSE
NC_016856.1__77933	NC_016856.1	ACCCGAAAAACGGCCGTCTGATCGTTATCGAAATGAACCCG	77933	1	1	1	1	1	1	gene67	carB	STM14_0078	carB	0	Genic	WP_001126305.1	carbamoyl-phosphate synthase large chain	FALSE	FALSE	FALSE	FALSE	TRUE	FALSE	FALSE
NC_016856.1__77934	NC_016856.1	GCGGGTTCATTTCGATAACGATCAGACGGCCGTTTTTCGGG	77934	1	0.98	0.99	1	1	1	gene67	carB	STM14_0078	carB	0	Genic	WP_001126305.1	carbamoyl-phosphate synthase large chain	FALSE	FALSE	FALSE	FALSE	TRUE	FALSE	FALSE
NC_016856.1__78348	NC_016856.1	GCTGAAAGACGCGGGCGCAGATCGTATCTGGTACATCGCCG	78348	1	1	1	0.97	1	0.985	gene67	carB	STM14_0078	carB	0	Genic	WP_001126305.1	carbamoyl-phosphate synthase large chain	FALSE	FALSE	FALSE	FALSE	TRUE	FALSE	FALSE
NC_016856.1__78349	NC_016856.1	TCGGCGATGTACCAGATACGATCTGCGCCCGCGTCTTTCAG	78349	1	1	1	1	1	1	gene67	carB	STM14_0078	carB	0	Genic	WP_001126305.1	carbamoyl-phosphate synthase large chain	FALSE	FALSE	FALSE	FALSE	TRUE	FALSE	FALSE
NC_016856.1__78389	NC_016856.1	GTTAAAGACGCCATCGACGGAGAGGCCTGCGCGGAAAGCAT	78389	0	0	0	0	0	0	gene67	carB	STM14_0078	carB	0	Genic	WP_001126305.1	carbamoyl-phosphate synthase large chain	FALSE	FALSE	FALSE	FALSE	FALSE	FALSE	TRUE
NC_016856.1__79169	NC_016856.1	CTGTCGAAAAAGCGAAAGAGATCGGCTACCCGCTGGTGGTA	79169	1	1	1	1	1	1	gene67	carB	STM14_0078	carB	0	Genic	WP_001126305.1	carbamoyl-phosphate synthase large chain	FALSE	FALSE	FALSE	FALSE	TRUE	FALSE	FALSE
NC_016856.1__79170	NC_016856.1	GTACCACCAGCGGGTAGCCGATCTCTTTCGCTTTTTCGACA	79170	1	0.95	0.975	1	1	1	gene67	carB	STM14_0078	carB	0	Genic	WP_001126305.1	carbamoyl-phosphate synthase large chain	FALSE	FALSE	FALSE	FALSE	TRUE	FALSE	FALSE
NC_016856.1__79383	NC_016856.1	CCGCCTGCTCAATGTGCTCCATAATGCCGCCAATCAGCACC	79383	0	0.21	0.105	0	0	0	gene67	carB	STM14_0078	carB	0	Genic	WP_001126305.1	carbamoyl-phosphate synthase large chain	FALSE	FALSE	FALSE	FALSE	FALSE	FALSE	TRUE
NC_016856.1__79923	NC_016856.1	CGACAAAGAGCGCGTGGTGGATCTCGCCGCCAAGCTGCTGA	79923	1	1	1	1	1	1	gene67	carB	STM14_0078	carB	0	Genic	WP_001126305.1	carbamoyl-phosphate synthase large chain	FALSE	FALSE	FALSE	FALSE	TRUE	FALSE	FALSE
NC_016856.1__79924	NC_016856.1	TTCAGCAGCTTGGCGGCGAGATCCACCACGCGCTCTTTGTC	79924	1	1	1	1	1	1	gene67	carB	STM14_0078	carB	0	Genic	WP_001126305.1	carbamoyl-phosphate synthase large chain	FALSE	FALSE	FALSE	FALSE	TRUE	FALSE	FALSE
NC_016856.1__80261	NC_016856.1	TGCAGGAAATGCACGCGCAGATCAAAAAGTCGTAAACAAAG	80261	0.99	0.98	0.985	0.95	0.98	0.965	gene67	carB	STM14_0078	carB	0	Genic	WP_001126305.1	carbamoyl-phosphate synthase large chain	FALSE	FALSE	FALSE	FALSE	TRUE	FALSE	FALSE
NC_016856.1__80262	NC_016856.1	CCTTTGTTTACGACTTTTTGATCTGCGCGTGCATTTCCTGC	80262	1	1	1	1	1	1	gene67	carB	STM14_0078	carB	0	Genic	WP_001126305.1	carbamoyl-phosphate synthase large chain	FALSE	FALSE	FALSE	FALSE	TRUE	FALSE	FALSE
NC_016856.1__80677	NC_016856.1	GGAAGCAGAATGTTGTGCAGATCATATTCACATGCTTCTGG	80677	0.98	0.96	0.97	1	0.93	0.965	gene69	STM14_RS00910	STM14_0080	NA	0	Genic	WP_000502119.1	IS200/IS605 family transposase IS200F	FALSE	FALSE	FALSE	FALSE	TRUE	FALSE	FALSE
NC_016856.1__80678	NC_016856.1	TCCAGAAGCATGTGAATATGATCTGCACAACATTCTGCTTC	80678	0.96	1	0.98	1	1	1	gene69	STM14_RS00910	STM14_0080	NA	0	Genic	WP_000502119.1	IS200/IS605 family transposase IS200F	FALSE	FALSE	FALSE	FALSE	TRUE	FALSE	FALSE
NC_016856.1__80700	NC_016856.1	ATATTCACATGCTTCTGGAGATCCCGCCGAAGATGAGTGTG	80700	1	1	1	1	1	1	gene69	STM14_RS00910	STM14_0080	NA	0	Genic	WP_000502119.1	IS200/IS605 family transposase IS200F	FALSE	FALSE	FALSE	FALSE	TRUE	FALSE	FALSE
NC_016856.1__80701	NC_016856.1	ACACACTCATCTTCGGCGGGATCTCCAGAAGCATGTGAATA	80701	0.96	0.97	0.965	0.96	0.99	0.975	gene69	STM14_RS00910	STM14_0080	NA	0	Genic	WP_000502119.1	IS200/IS605 family transposase IS200F	FALSE	FALSE	FALSE	FALSE	TRUE	FALSE	FALSE
NC_016856.1__80782	NC_016856.1	GCTTTACGAGCAGTTTGGGGATCTAAAATTCAAATACAGGA	80782	1	1	1	1	1	1	gene69	STM14_RS00910	STM14_0080	NA	0	Genic	WP_000502119.1	IS200/IS605 family transposase IS200F	FALSE	FALSE	FALSE	FALSE	TRUE	FALSE	FALSE
NC_016856.1__80783	NC_016856.1	TTCCTGTATTTGAATTTTAGATCCCCAAACTGCTCGTAAAG	80783	1	1	1	1	1	1	gene69	STM14_RS00910	STM14_0080	NA	0	Genic	WP_000502119.1	IS200/IS605 family transposase IS200F	FALSE	FALSE	FALSE	FALSE	TRUE	FALSE	FALSE
NC_016856.1__80822	NC_016856.1	AACAGGGAGTTCTGGTGCAGAGGGTACTATGTCGATACGGT	80822	0.83	0.93	0.88	1	0.95	0.975	gene69	STM14_RS00910	STM14_0080	NA	0	Genic	WP_000502119.1	IS200/IS605 family transposase IS200F	FALSE	TRUE	FALSE	FALSE	FALSE	FALSE	FALSE
NC_016856.1__80919	NC_016856.1	AAATGGGTGAGCAATTATCGATCCCGTATCCGGGCAGCCCG	80919	1	1	1	1	1	1	gene69	STM14_RS00910	STM14_0080	NA	0	Genic	WP_000502119.1	IS200/IS605 family transposase IS200F	FALSE	FALSE	FALSE	FALSE	TRUE	FALSE	FALSE
NC_016856.1__80920	NC_016856.1	ACGGGCTGCCCGGATACGGGATCGATAATTGCTCACCCATT	80920	1	1	1	1	1	1	gene69	STM14_RS00910	STM14_0080	NA	0	Genic	WP_000502119.1	IS200/IS605 family transposase IS200F	FALSE	FALSE	FALSE	FALSE	TRUE	FALSE	FALSE
NC_016856.1__80980	NC_016856.1	AAGTTTGATGCAAATGTCAGATCGTATGCGCCTGTTAGGGC	80980	1	1	1	1	1	1	gene70	STM14_RS24335	#N/A	#N/A	14	Downstream	0	0	FALSE	FALSE	FALSE	FALSE	TRUE	FALSE	FALSE
NC_016856.1__80981	NC_016856.1	CGCCCTAACAGGCGCATACGATCTGACATTTGCATCAAACT	80981	1	0.99	0.995	1	1	1	gene70	STM14_RS24335	#N/A	#N/A	13	Downstream	0	0	FALSE	FALSE	FALSE	FALSE	TRUE	FALSE	FALSE
NC_016856.1__81321	NC_016856.1	TGCTGACTGGATGATGGCAGAGAACCGATGGATCACTGCCA	81321	0.89	0.97	0.93	0.89	0.84	0.865	gene71	STM14_RS00915	STM14_0081	caiF	0	Genic	WP_000333324.1	transcriptional activator CaiF	FALSE	TRUE	FALSE	FALSE	FALSE	FALSE	FALSE
NC_016856.1__81332	NC_016856.1	TGATGGCAGAGAACCGATGGATCACTGCCAGGGAGATTTCC	81332	0.89	0.97	0.93	0.95	1	0.975	gene71	STM14_RS00915	STM14_0081	caiF	0	Genic	WP_000333324.1	transcriptional activator CaiF	FALSE	FALSE	FALSE	FALSE	TRUE	FALSE	FALSE
NC_016856.1__81333	NC_016856.1	GGGAAATCTCCCTGGCAGTGATCCATCGGTTCTCTGCCATC	81333	1	1	1	1	1	1	gene71	STM14_RS00915	STM14_0081	caiF	0	Genic	WP_000333324.1	transcriptional activator CaiF	FALSE	FALSE	FALSE	FALSE	TRUE	FALSE	FALSE
NC_016856.1__81443	NC_016856.1	TTGTTTGTGAAGTGAAGATGATCCCTAACCAAATTGCAGGA	81443	1	1	1	1	0.99	0.995	gene71	STM14_RS00915	STM14_0081	caiF	0	Genic	WP_000333324.1	transcriptional activator CaiF	FALSE	FALSE	FALSE	FALSE	TRUE	FALSE	FALSE
NC_016856.1__81444	NC_016856.1	GTCCTGCAATTTGGTTAGGGATCATCTTCACTTCACAAACA	81444	0.99	0.96	0.975	0.99	0.99	0.99	gene71	STM14_RS00915	STM14_0081	caiF	0	Genic	WP_000333324.1	transcriptional activator CaiF	FALSE	FALSE	FALSE	FALSE	TRUE	FALSE	FALSE
NC_016856.1__81600	NC_016856.1	GTCTGCCGTTCCCCCCACAGAGCTAAACCGTGAGCAGAAAT	81600	1	0.98	0.99	1	1	1	gene71	STM14_RS00915	STM14_0081	caiF	0	Genic	WP_000333324.1	transcriptional activator CaiF	FALSE	TRUE	FALSE	FALSE	FALSE	FALSE	FALSE
NC_016856.1__81838	NC_016856.1	ATAACCCCGTTCGACAACGGATCGCAAGATCCTGATATTCT	81838	0.98	0.97	0.975	0.92	0.9	0.91	gene72	STM14_RS00920	STM14_0082	caiE	0	Genic	WP_000122861.1	carnitine operon protein CaiE	FALSE	FALSE	FALSE	FALSE	TRUE	FALSE	FALSE
NC_016856.1__81839	NC_016856.1	AAGAATATCAGGATCTTGCGATCCGTTGTCGAACGGGGTTA	81839	0.99	1	0.995	1	1	1	gene72	STM14_RS00920	STM14_0082	caiE	0	Genic	WP_000122861.1	carnitine operon protein CaiE	FALSE	FALSE	FALSE	FALSE	TRUE	FALSE	FALSE
NC_016856.1__81846	NC_016856.1	GTTCGACAACGGATCGCAAGATCCTGATATTCTTTGGTATT	81846	1	1	1	1	0.96	0.98	gene72	STM14_RS00920	STM14_0082	caiE	0	Genic	WP_000122861.1	carnitine operon protein CaiE	FALSE	FALSE	FALSE	FALSE	TRUE	FALSE	FALSE
NC_016856.1__81847	NC_016856.1	CAATACCAAAGAATATCAGGATCTTGCGATCCGTTGTCGAA	81847	0.93	1	0.965	0.98	0.96	0.97	gene72	STM14_RS00920	STM14_0082	caiE	0	Genic	WP_000122861.1	carnitine operon protein CaiE	FALSE	FALSE	FALSE	FALSE	TRUE	FALSE	FALSE
NC_016856.1__81923	NC_016856.1	GCGTAGTACGCGCGCCGGTGATCCCACCAGGAGTTGCCTTG	81923	0.99	0.98	0.985	0.99	1	0.995	gene72	STM14_RS00920	STM14_0082	caiE	0	Genic	WP_000122861.1	carnitine operon protein CaiE	FALSE	FALSE	FALSE	FALSE	TRUE	FALSE	FALSE
NC_016856.1__81924	NC_016856.1	GCAAGGCAACTCCTGGTGGGATCACCGGCGCGCGTACTACG	81924	1	0.99	0.995	0.99	0.95	0.97	gene72	STM14_RS00920	STM14_0082	caiE	0	Genic	WP_000122861.1	carnitine operon protein CaiE	FALSE	FALSE	FALSE	FALSE	TRUE	FALSE	FALSE
NC_016856.1__82135	NC_016856.1	GCAGGATGGCTGCATTATGCATGGCTACTGCGATACCGATA	82135	0	0.33	0.165	0.5	0.63	0.565	gene72	STM14_RS00920	STM14_0082	caiE	0	Genic	WP_000122861.1	carnitine operon protein CaiE	TRUE	FALSE	FALSE	FALSE	FALSE	FALSE	FALSE
NC_016856.1__82138	NC_016856.1	CGGTATCGCAGTAGCCATGCATAATGCAGCCATCCTGCAGA	82138	0.47	0.51	0.49	0.72	0.71	0.715	gene72	STM14_RS00920	STM14_0082	caiE	0	Genic	WP_000122861.1	carnitine operon protein CaiE	TRUE	FALSE	FALSE	FALSE	FALSE	FALSE	FALSE
NC_016856.1__82177	NC_016856.1	GATTAGAGCCTGCCTCCAGGATCAGGCGACCATAATCCCCA	82177	1	1	1	1	0.99	0.995	gene72	STM14_RS00920	STM14_0082	caiE	0	Genic	WP_000122861.1	carnitine operon protein CaiE	FALSE	FALSE	FALSE	FALSE	TRUE	FALSE	FALSE
NC_016856.1__82178	NC_016856.1	GTGGGGATTATGGTCGCCTGATCCTGGAGGCAGGCTCTAAT	82178	1	1	1	0.99	1	0.995	gene72	STM14_RS00920	STM14_0082	caiE	0	Genic	WP_000122861.1	carnitine operon protein CaiE	FALSE	FALSE	FALSE	FALSE	TRUE	FALSE	FALSE
NC_016856.1__82180	NC_016856.1	TAGAGCCTGCCTCCAGGATCAGGCGACCATAATCCCCACGC	82180	0.98	0.98	0.98	1	0.98	0.99	gene72	STM14_RS00920	STM14_0082	caiE	0	Genic	WP_000122861.1	carnitine operon protein CaiE	FALSE	FALSE	FALSE	FALSE	FALSE	TRUE	FALSE
NC_016856.1__82300	NC_016856.1	CGTCCGGATGCACCACCGGGATCAGTCCTTCAAAGGCGTAA	82300	1	1	1	0.99	0.99	0.99	gene72	STM14_RS00920	STM14_0082	caiE	0	Genic	WP_000122861.1	carnitine operon protein CaiE	FALSE	FALSE	FALSE	FALSE	TRUE	FALSE	FALSE
NC_016856.1__82301	NC_016856.1	ATTACGCCTTTGAAGGACTGATCCCGGTGGTGCATCCGGAC	82301	1	1	1	1	1	1	gene72	STM14_RS00920	STM14_0082	caiE	0	Genic	WP_000122861.1	carnitine operon protein CaiE	FALSE	FALSE	FALSE	FALSE	TRUE	FALSE	FALSE
NC_016856.1__82303	NC_016856.1	CCGGATGCACCACCGGGATCAGTCCTTCAAAGGCGTAATAG	82303	1	1	1	1	1	1	gene72	STM14_RS00920	STM14_0082	caiE	0	Genic	WP_000122861.1	carnitine operon protein CaiE	FALSE	FALSE	FALSE	FALSE	FALSE	TRUE	FALSE
NC_016856.1__82370	NC_016856.1	GCGCAACCGTAGACCGGATAAGGTGTTTACGCCGCCATCCG	82370	0	0	0	0	0	0	gene72	STM14_RS00920	STM14_0082	caiE	42	Upstream	WP_000122861.1	carnitine operon protein CaiE	FALSE	FALSE	FALSE	FALSE	FALSE	FALSE	TRUE
NC_016856.1__82458	NC_016856.1	TAACGACCTTTCCACACCGGATCGCGTTTTTCGGCAAATGC	82458	1	0.99	0.995	0.99	1	0.995	gene73	STM14_RS00925	STM14_0083	caiD	0	Genic	WP_000004385.1	carnitinyl-CoA dehydratase	FALSE	FALSE	FALSE	FALSE	TRUE	FALSE	FALSE
NC_016856.1__82459	NC_016856.1	GGCATTTGCCGAAAAACGCGATCCGGTGTGGAAAGGTCGTT	82459	1	1	1	1	1	1	gene73	STM14_RS00925	STM14_0083	caiD	0	Genic	WP_000004385.1	carnitinyl-CoA dehydratase	FALSE	FALSE	FALSE	FALSE	TRUE	FALSE	FALSE
NC_016856.1__82563	NC_016856.1	ACCAGCGAAATGCCGGTAGAAGAAGGCTACCGCTACATCCG	82563	0	0	0	0	0	0	gene73	STM14_RS00925	STM14_0083	caiD	0	Genic	WP_000004385.1	carnitinyl-CoA dehydratase	FALSE	FALSE	FALSE	FALSE	FALSE	FALSE	TRUE
NC_016856.1__82676	NC_016856.1	TGAACCGCGTTGTCAGCCAGAGCGAACTGATGGAGAGTGCG	82676	1	1	1	1	1	1	gene73	STM14_RS00925	STM14_0083	caiD	0	Genic	WP_000004385.1	carnitinyl-CoA dehydratase	FALSE	TRUE	FALSE	FALSE	FALSE	FALSE	FALSE
NC_016856.1__83091	NC_016856.1	ATTGCTACGCGTAATTCCGGATCGTCACGGAAATTAAGAAA	83091	1	0.99	0.995	0.95	0.99	0.97	gene73	STM14_RS00925	STM14_0083	caiD	0	Genic	WP_000004385.1	carnitinyl-CoA dehydratase	FALSE	FALSE	FALSE	FALSE	TRUE	FALSE	FALSE
NC_016856.1__83092	NC_016856.1	TTTTCTTAATTTCCGTGACGATCCGGAATTACGCGTAGCAA	83092	0.99	0.99	0.99	1	0.99	0.995	gene73	STM14_RS00925	STM14_0083	caiD	0	Genic	WP_000004385.1	carnitinyl-CoA dehydratase	FALSE	FALSE	FALSE	FALSE	TRUE	FALSE	FALSE
NC_016856.1__83185	NC_016856.1	GGTCGAGGGTAATTTCCAGGATCGGGCCGTTACGGGTCAGA	83185	1	1	1	1	1	1	gene73	STM14_RS00925	STM14_0083	caiD	0	Genic	WP_000004385.1	carnitinyl-CoA dehydratase	FALSE	FALSE	FALSE	FALSE	TRUE	FALSE	FALSE
NC_016856.1__83186	NC_016856.1	ATCTGACCCGTAACGGCCCGATCCTGGAAATTACCCTCGAC	83186	1	0.99	0.995	1	0.98	0.99	gene73	STM14_RS00925	STM14_0083	caiD	0	Genic	WP_000004385.1	carnitinyl-CoA dehydratase	FALSE	FALSE	FALSE	FALSE	TRUE	FALSE	FALSE
NC_016856.1__83332	NC_016856.1	TTCCCTCTTTTATGGAGATCAGAACCGACCTGCCGCGCAAC	83332	0.99	1	0.995	0.94	0.99	0.965	gene74	STM14_RS00930	STM14_0084	caiC	0	Genic	WP_000355806.1	ATP-dependent acyl-CoA ligase	FALSE	FALSE	FALSE	FALSE	FALSE	TRUE	FALSE
NC_016856.1__83334	NC_016856.1	TGCGCGGCAGGTCGGTTCTGATCTCCATAAAAGAGGGAACC	83334	1	0.98	0.99	0.99	0.99	0.99	gene74	STM14_RS00930	STM14_0084	caiC	0	Genic	WP_000355806.1	ATP-dependent acyl-CoA ligase	FALSE	FALSE	FALSE	FALSE	TRUE	FALSE	FALSE
NC_016856.1__83335	NC_016856.1	AGGTTCCCTCTTTTATGGAGATCAGAACCGACCTGCCGCGC	83335	0.82	0.92	0.87	0.89	0.91	0.9	gene74	STM14_RS00930	STM14_0084	caiC	0	Genic	WP_000355806.1	ATP-dependent acyl-CoA ligase	FALSE	FALSE	FALSE	FALSE	TRUE	FALSE	FALSE
NC_016856.1__83347	NC_016856.1	GGTTCTGATCTCCATAAAAGAGGGAACCTTGAACTTCGCCA	83347	0	0.43	0.215	0	0	0	gene74	STM14_RS00930	STM14_0084	caiC	0	Genic	WP_000355806.1	ATP-dependent acyl-CoA ligase	FALSE	FALSE	FALSE	FALSE	FALSE	FALSE	TRUE
NC_016856.1__83457	NC_016856.1	CTTTAATGGCTTCATCACGGATCGCGTCTTTAATACCAACC	83457	1	1	1	0.99	1	0.995	gene74	STM14_RS00930	STM14_0084	caiC	0	Genic	WP_000355806.1	ATP-dependent acyl-CoA ligase	FALSE	FALSE	FALSE	FALSE	TRUE	FALSE	FALSE
NC_016856.1__83458	NC_016856.1	TGGTTGGTATTAAAGACGCGATCCGTGATGAAGCCATTAAA	83458	0.94	0.94	0.94	0.99	0.99	0.99	gene74	STM14_RS00930	STM14_0084	caiC	0	Genic	WP_000355806.1	ATP-dependent acyl-CoA ligase	FALSE	FALSE	FALSE	FALSE	TRUE	FALSE	FALSE
NC_016856.1__83762	NC_016856.1	GCGGGCAGCGGGCGATTTTGATCGTCGCGAATTTCAGCTTC	83762	1	1	1	1	1	1	gene74	STM14_RS00930	STM14_0084	caiC	0	Genic	WP_000355806.1	ATP-dependent acyl-CoA ligase	FALSE	FALSE	FALSE	FALSE	TRUE	FALSE	FALSE
NC_016856.1__83763	NC_016856.1	TGAAGCTGAAATTCGCGACGATCAAAATCGCCCGCTGCCCG	83763	1	1	1	1	1	1	gene74	STM14_RS00930	STM14_0084	caiC	0	Genic	WP_000355806.1	ATP-dependent acyl-CoA ligase	FALSE	FALSE	FALSE	FALSE	TRUE	FALSE	FALSE
NC_016856.1__84012	NC_016856.1	GCTGGACCATCAGCGTGCGGATCATCATCGGGATGCACTCG	84012	0.98	1	0.99	0.98	0.98	0.98	gene74	STM14_RS00930	STM14_0084	caiC	0	Genic	WP_000355806.1	ATP-dependent acyl-CoA ligase	FALSE	FALSE	FALSE	FALSE	TRUE	FALSE	FALSE
NC_016856.1__84013	NC_016856.1	CCGAGTGCATCCCGATGATGATCCGCACGCTGATGGTCCAG	84013	0.99	0.97	0.98	0.99	0.99	0.99	gene74	STM14_RS00930	STM14_0084	caiC	0	Genic	WP_000355806.1	ATP-dependent acyl-CoA ligase	FALSE	FALSE	FALSE	FALSE	TRUE	FALSE	FALSE
NC_016856.1__84060	NC_016856.1	CGCCAGGGCCTTCTGGGATCAGGTACGTAAATATCAGGCAA	84060	1	1	1	1	0.98	0.99	gene74	STM14_RS00930	STM14_0084	caiC	0	Genic	WP_000355806.1	ATP-dependent acyl-CoA ligase	FALSE	FALSE	FALSE	FALSE	FALSE	TRUE	FALSE
NC_016856.1__84062	NC_016856.1	GCCTGATATTTACGTACCTGATCCCAGAAGGCCCTGGCGCT	84062	1	0.98	0.99	0.96	1	0.98	gene74	STM14_RS00930	STM14_0084	caiC	0	Genic	WP_000355806.1	ATP-dependent acyl-CoA ligase	FALSE	FALSE	FALSE	FALSE	TRUE	FALSE	FALSE
NC_016856.1__84063	NC_016856.1	CAGCGCCAGGGCCTTCTGGGATCAGGTACGTAAATATCAGG	84063	1	0.97	0.985	1	1	1	gene74	STM14_RS00930	STM14_0084	caiC	0	Genic	WP_000355806.1	ATP-dependent acyl-CoA ligase	FALSE	FALSE	FALSE	FALSE	TRUE	FALSE	FALSE
NC_016856.1__84217	NC_016856.1	CAGGGCGATTTGCCAGGCAGAGTAGTAGCCTGCAAAACGCA	84217	0.81	1	0.905	0.89	1	0.945	gene74	STM14_RS00930	STM14_0084	caiC	0	Genic	WP_000355806.1	ATP-dependent acyl-CoA ligase	FALSE	TRUE	FALSE	FALSE	FALSE	FALSE	FALSE
NC_016856.1__84519	NC_016856.1	TCACCTGGCTGTTTTGCAGGATCCAGGCGCTTTCTTCGCCC	84519	1	0.99	0.995	0.99	0.99	0.99	gene74	STM14_RS00930	STM14_0084	caiC	0	Genic	WP_000355806.1	ATP-dependent acyl-CoA ligase	FALSE	FALSE	FALSE	FALSE	TRUE	FALSE	FALSE
NC_016856.1__84520	NC_016856.1	TGGGCGAAGAAAGCGCCTGGATCCTGCAAAACAGCCAGGTG	84520	1	1	1	1	0.98	0.99	gene74	STM14_RS00930	STM14_0084	caiC	0	Genic	WP_000355806.1	ATP-dependent acyl-CoA ligase	FALSE	FALSE	FALSE	FALSE	TRUE	FALSE	FALSE
NC_016856.1__84654	NC_016856.1	CGACCCTATCACCCTTGCGGATCCCTAAGGAATAAAAAAGG	84654	1	1	1	0.99	1	0.995	gene74	STM14_RS00930	STM14_0084	caiC	0	Genic	WP_000355806.1	ATP-dependent acyl-CoA ligase	FALSE	FALSE	FALSE	FALSE	TRUE	FALSE	FALSE
NC_016856.1__84655	NC_016856.1	ACCTTTTTTATTCCTTAGGGATCCGCAAGGGTGATAGGGTC	84655	1	0.99	0.995	0.99	0.99	0.99	gene74	STM14_RS00930	STM14_0084	caiC	0	Genic	WP_000355806.1	ATP-dependent acyl-CoA ligase	FALSE	FALSE	FALSE	FALSE	TRUE	FALSE	FALSE
NC_016856.1__85634	NC_016856.1	CCAAAACGGCGACGTTGATCAGCCGATGCCAGCCTTCCCGT	85634	0.94	0.93	0.935	0.97	0.98	0.975	gene75	STM14_RS00935	STM14_0085	caiB	0	Genic	WP_001016212.1	L-carnitine CoA-transferase	FALSE	FALSE	FALSE	FALSE	FALSE	TRUE	FALSE
NC_016856.1__85636	NC_016856.1	GGGAAGGCTGGCATCGGCTGATCAACGTCGCCGTTTTGGAT	85636	1	1	1	1	1	1	gene75	STM14_RS00935	STM14_0085	caiB	0	Genic	WP_001016212.1	L-carnitine CoA-transferase	FALSE	FALSE	FALSE	FALSE	TRUE	FALSE	FALSE
NC_016856.1__85637	NC_016856.1	GATCCAAAACGGCGACGTTGATCAGCCGATGCCAGCCTTCC	85637	0.95	0.99	0.97	0.99	1	0.995	gene75	STM14_RS00935	STM14_0085	caiB	0	Genic	WP_001016212.1	L-carnitine CoA-transferase	FALSE	FALSE	FALSE	FALSE	TRUE	FALSE	FALSE
NC_016856.1__85655	NC_016856.1	GATCAACGTCGCCGTTTTGGATCAGATAACCACTGAATGCC	85655	1	1	1	1	0.98	0.99	gene75	STM14_RS00935	STM14_0085	caiB	0	Genic	WP_001016212.1	L-carnitine CoA-transferase	FALSE	FALSE	FALSE	FALSE	TRUE	FALSE	FALSE
NC_016856.1__85656	NC_016856.1	AGGCATTCAGTGGTTATCTGATCCAAAACGGCGACGTTGAT	85656	0.99	1	0.995	1	0.98	0.99	gene75	STM14_RS00935	STM14_0085	caiB	0	Genic	WP_001016212.1	L-carnitine CoA-transferase	FALSE	FALSE	FALSE	FALSE	TRUE	FALSE	FALSE
NC_016856.1__85658	NC_016856.1	CAACGTCGCCGTTTTGGATCAGATAACCACTGAATGCCTGC	85658	0.99	1	0.995	1	1	1	gene75	STM14_RS00935	STM14_0085	caiB	0	Genic	WP_001016212.1	L-carnitine CoA-transferase	FALSE	FALSE	FALSE	FALSE	FALSE	TRUE	FALSE
NC_016856.1__85994	NC_016856.1	GTTCGCCGAATGGGGCGCAGAGGTTATCTGGATTGAAAACG	85994	0.89	0.93	0.91	0.89	1	0.945	gene75	STM14_RS00935	STM14_0085	caiB	0	Genic	WP_001016212.1	L-carnitine CoA-transferase	FALSE	TRUE	FALSE	FALSE	FALSE	FALSE	FALSE
NC_016856.1__86216	NC_016856.1	TCTTATCAGGCCTACAAGGGATCGATTAGCGGTATTGCTTA	86216	1	1	1	1	1	1	gene76	STM14_RS00940	STM14_0087	caiA	5	Downstream	WP_000347134.1	crotonobetainyl-CoA dehydrogenase	FALSE	FALSE	FALSE	FALSE	TRUE	FALSE	FALSE
NC_016856.1__86217	NC_016856.1	TTAAGCAATACCGCTAATCGATCCCTTGTAGGCCTGATAAG	86217	0.98	1	0.99	1	1	1	gene76	STM14_RS00940	STM14_0087	caiA	4	Downstream	WP_000347134.1	crotonobetainyl-CoA dehydrogenase	FALSE	FALSE	FALSE	FALSE	TRUE	FALSE	FALSE
NC_016856.1__86261	NC_016856.1	CCGCACGACCCAACGTCAGGATCTGCATTTCATCAGAACCA	86261	0.98	0.98	0.98	1	0.98	0.99	gene76	STM14_RS00940	STM14_0087	caiA	0	Genic	WP_000347134.1	crotonobetainyl-CoA dehydrogenase	FALSE	FALSE	FALSE	FALSE	TRUE	FALSE	FALSE
NC_016856.1__86262	NC_016856.1	GTGGTTCTGATGAAATGCAGATCCTGACGTTGGGTCGTGCG	86262	1	1	1	1	1	1	gene76	STM14_RS00940	STM14_0087	caiA	0	Genic	WP_000347134.1	crotonobetainyl-CoA dehydrogenase	FALSE	FALSE	FALSE	FALSE	TRUE	FALSE	FALSE
NC_016856.1__86501	NC_016856.1	TTTTCATGGAGTTCAGTTTGATCGCCATATGCGCAAACTTC	86501	0.95	0.98	0.965	1	1	1	gene76	STM14_RS00940	STM14_0087	caiA	0	Genic	WP_000347134.1	crotonobetainyl-CoA dehydrogenase	FALSE	FALSE	FALSE	FALSE	TRUE	FALSE	FALSE
NC_016856.1__86502	NC_016856.1	AGAAGTTTGCGCATATGGCGATCAAACTGAACTCCATGAAA	86502	1	1	1	1	1	1	gene76	STM14_RS00940	STM14_0087	caiA	0	Genic	WP_000347134.1	crotonobetainyl-CoA dehydrogenase	FALSE	FALSE	FALSE	FALSE	TRUE	FALSE	FALSE
NC_016856.1__86973	NC_016856.1	TTTCAGACTACCAACATCCGATCCCGCTCCTGGTTCGGTGA	86973	1	1	1	1	1	1	gene76	STM14_RS00940	STM14_0087	caiA	0	Genic	WP_000347134.1	crotonobetainyl-CoA dehydrogenase	FALSE	FALSE	FALSE	FALSE	TRUE	FALSE	FALSE
NC_016856.1__86974	NC_016856.1	ATCACCGAACCAGGAGCGGGATCGGATGTTGGTAGTCTGAA	86974	1	1	1	1	1	1	gene76	STM14_RS00940	STM14_0087	caiA	0	Genic	WP_000347134.1	crotonobetainyl-CoA dehydrogenase	FALSE	FALSE	FALSE	FALSE	TRUE	FALSE	FALSE
NC_016856.1__87000	NC_016856.1	TCCTGGTTCGGTGATAGCAGAGTTCCACATCTGCTTACCGG	87000	1	1	1	0.91	1	0.955	gene76	STM14_RS00940	STM14_0087	caiA	0	Genic	WP_000347134.1	crotonobetainyl-CoA dehydrogenase	FALSE	TRUE	FALSE	FALSE	FALSE	FALSE	FALSE
NC_016856.1__87197	NC_016856.1	GACCGCCGTGTTCTTCCGGGATCAGCAGGCTATCAATACCC	87197	1	1	1	0.98	0.97	0.975	gene76	STM14_RS00940	STM14_0087	caiA	0	Genic	WP_000347134.1	crotonobetainyl-CoA dehydrogenase	FALSE	FALSE	FALSE	FALSE	TRUE	FALSE	FALSE
NC_016856.1__87198	NC_016856.1	TGGGTATTGATAGCCTGCTGATCCCGGAAGAACACGGCGGT	87198	1	1	1	1	1	1	gene76	STM14_RS00940	STM14_0087	caiA	0	Genic	WP_000347134.1	crotonobetainyl-CoA dehydrogenase	FALSE	FALSE	FALSE	FALSE	TRUE	FALSE	FALSE
NC_016856.1__87200	NC_016856.1	CGCCGTGTTCTTCCGGGATCAGCAGGCTATCAATACCCATA	87200	0.97	1	0.985	1	1	1	gene76	STM14_RS00940	STM14_0087	caiA	0	Genic	WP_000347134.1	crotonobetainyl-CoA dehydrogenase	FALSE	FALSE	FALSE	FALSE	FALSE	TRUE	FALSE
NC_016856.1__87265	NC_016856.1	TCAGGGTAGACGCTGTCACGATCGCACTCGGCAAAATAAGC	87265	1	1	1	1	1	1	gene76	STM14_RS00940	STM14_0087	caiA	0	Genic	WP_000347134.1	crotonobetainyl-CoA dehydrogenase	FALSE	FALSE	FALSE	FALSE	TRUE	FALSE	FALSE
NC_016856.1__87266	NC_016856.1	AGCTTATTTTGCCGAGTGCGATCGTGACAGCGTCTACCCTG	87266	1	1	1	1	1	1	gene76	STM14_RS00940	STM14_0087	caiA	0	Genic	WP_000347134.1	crotonobetainyl-CoA dehydrogenase	FALSE	FALSE	FALSE	FALSE	TRUE	FALSE	FALSE
NC_016856.1__87378	NC_016856.1	ATCCATCTTTCAGCCTCTTGATCAATTGGGTTAATAAGAAT	87378	1	1	1	1	1	1	gene76	STM14_RS00940	STM14_0087	caiA	15	Upstream	WP_000347134.1	crotonobetainyl-CoA dehydrogenase	FALSE	FALSE	FALSE	FALSE	TRUE	FALSE	FALSE
NC_016856.1__87379	NC_016856.1	AATTCTTATTAACCCAATTGATCAAGAGGCTGAAAGATGGA	87379	1	1	1	1	1	1	gene76	STM14_RS00940	STM14_0087	caiA	16	Upstream	WP_000347134.1	crotonobetainyl-CoA dehydrogenase	FALSE	FALSE	FALSE	FALSE	TRUE	FALSE	FALSE
NC_016856.1__87581	NC_016856.1	CAGCCGATACGCACTAACAGAGGCGGCTCTTCACCATCGCG	87581	0.91	0.98	0.945	1	1	1	gene77	STM14_RS00945	STM14_0088	caiT	0	Genic	WP_000787076.1	L-carnitine/gamma-butyrobetaine antiporter	FALSE	TRUE	FALSE	FALSE	FALSE	FALSE	FALSE
NC_016856.1__87675	NC_016856.1	TGACGGTGGCAATAAAGCAGAGGATGAAGAAGCCCCACATG	87675	0.95	1	0.975	0.98	1	0.99	gene77	STM14_RS00945	STM14_0088	caiT	0	Genic	WP_000787076.1	L-carnitine/gamma-butyrobetaine antiporter	FALSE	TRUE	FALSE	FALSE	FALSE	FALSE	FALSE
NC_016856.1__87834	NC_016856.1	TGCCCAGCACTGTCCACAGGATCCAGGTAGACGCGGTCAGA	87834	1	1	1	0.99	0.99	0.99	gene77	STM14_RS00945	STM14_0088	caiT	0	Genic	WP_000787076.1	L-carnitine/gamma-butyrobetaine antiporter	FALSE	FALSE	FALSE	FALSE	TRUE	FALSE	FALSE
NC_016856.1__87835	NC_016856.1	GTCTGACCGCGTCTACCTGGATCCTGTGGACAGTGCTGGGC	87835	0.97	0.99	0.98	0.95	1	0.975	gene77	STM14_RS00945	STM14_0088	caiT	0	Genic	WP_000787076.1	L-carnitine/gamma-butyrobetaine antiporter	FALSE	FALSE	FALSE	FALSE	TRUE	FALSE	FALSE
NC_016856.1__88197	NC_016856.1	CGCAAATCGCGTTCAGAATGATCCAGCAGGTAATGATGATG	88197	1	1	1	1	1	1	gene77	STM14_RS00945	STM14_0088	caiT	0	Genic	WP_000787076.1	L-carnitine/gamma-butyrobetaine antiporter	FALSE	FALSE	FALSE	FALSE	TRUE	FALSE	FALSE
NC_016856.1__88198	NC_016856.1	CCATCATCATTACCTGCTGGATCATTCTGAACGCGATTTGC	88198	0.99	0.95	0.97	0.9	0.95	0.925	gene77	STM14_RS00945	STM14_0088	caiT	0	Genic	WP_000787076.1	L-carnitine/gamma-butyrobetaine antiporter	FALSE	FALSE	FALSE	FALSE	TRUE	FALSE	FALSE
NC_016856.1__88314	NC_016856.1	GGCTGGTGCCCATCGCGAAGATCAGCGCCACCAGGTAGAAG	88314	0.95	0.99	0.97	0.99	0.98	0.985	gene77	STM14_RS00945	STM14_0088	caiT	0	Genic	WP_000787076.1	L-carnitine/gamma-butyrobetaine antiporter	FALSE	FALSE	FALSE	FALSE	TRUE	FALSE	FALSE
NC_016856.1__88315	NC_016856.1	ACTTCTACCTGGTGGCGCTGATCTTCGCGATGGGCACCAGC	88315	0.99	1	0.995	1	1	1	gene77	STM14_RS00945	STM14_0088	caiT	0	Genic	WP_000787076.1	L-carnitine/gamma-butyrobetaine antiporter	FALSE	FALSE	FALSE	FALSE	TRUE	FALSE	FALSE
NC_016856.1__88317	NC_016856.1	TGGTGCCCATCGCGAAGATCAGCGCCACCAGGTAGAAGTTA	88317	1	1	1	0.87	1	0.935	gene77	STM14_RS00945	STM14_0088	caiT	0	Genic	WP_000787076.1	L-carnitine/gamma-butyrobetaine antiporter	FALSE	FALSE	FALSE	FALSE	FALSE	TRUE	FALSE
NC_016856.1__88581	NC_016856.1	GGGTGGAGATATAGTAGTAGATCTCAATAGAGCCCCAGAAC	88581	0.98	1	0.99	1	0.98	0.99	gene77	STM14_RS00945	STM14_0088	caiT	0	Genic	WP_000787076.1	L-carnitine/gamma-butyrobetaine antiporter	FALSE	FALSE	FALSE	FALSE	TRUE	FALSE	FALSE
NC_016856.1__88582	NC_016856.1	TGTTCTGGGGCTCTATTGAGATCTACTACTATATCTCCACC	88582	1	1	1	1	1	1	gene77	STM14_RS00945	STM14_0088	caiT	0	Genic	WP_000787076.1	L-carnitine/gamma-butyrobetaine antiporter	FALSE	FALSE	FALSE	FALSE	TRUE	FALSE	FALSE
NC_016856.1__88820	NC_016856.1	ACGACGTTAGCGGCATCAAGATCTCTGACTGTTAGCCAGCA	88820	1	1	1	0.94	1	0.97	gene77	STM14_RS00945	STM14_0088	caiT	0	Genic	WP_000787076.1	L-carnitine/gamma-butyrobetaine antiporter	FALSE	FALSE	FALSE	FALSE	TRUE	FALSE	FALSE
NC_016856.1__88821	NC_016856.1	TTGCTGGCTAACAGTCAGAGATCTTGATGCCGCTAACGTCG	88821	1	1	1	1	1	1	gene77	STM14_RS00945	STM14_0088	caiT	0	Genic	WP_000787076.1	L-carnitine/gamma-butyrobetaine antiporter	FALSE	FALSE	FALSE	FALSE	TRUE	FALSE	FALSE
NC_016856.1__88823	NC_016856.1	CTTTGCTGGCTAACAGTCAGAGATCTTGATGCCGCTAACGT	88823	0.99	0.98	0.985	0.88	0.9	0.89	gene77	STM14_RS00945	STM14_0088	caiT	0	Genic	WP_000787076.1	L-carnitine/gamma-butyrobetaine antiporter	FALSE	TRUE	FALSE	FALSE	FALSE	FALSE	FALSE
NC_016856.1__89012	NC_016856.1	TACTCATTGAGGCGTCCCAGAGGTTAAAAACTTATCAACAA	89012	1	1	1	0.92	0.92	0.92	gene77	STM14_RS00945	STM14_0088	caiT	97	Upstream	WP_000787076.1	L-carnitine/gamma-butyrobetaine antiporter	FALSE	TRUE	FALSE	FALSE	FALSE	FALSE	FALSE
NC_016856.1__89508	NC_016856.1	TAGCAAAATCAGCCAATATGATCTGAATGCAATTGAAGCTG	89508	0.94	1	0.97	0.92	0.99	0.955	gene79	STM14_RS00955	STM14_0090	NA	0	Genic	WP_000692185.1	protein FixA	FALSE	FALSE	FALSE	FALSE	TRUE	FALSE	FALSE
NC_016856.1__89509	NC_016856.1	GCAGCTTCAATTGCATTCAGATCATATTGGCTGATTTTGCT	89509	0.8	1	0.9	0.87	1	0.935	gene79	STM14_RS00955	STM14_0090	NA	0	Genic	WP_000692185.1	protein FixA	FALSE	FALSE	FALSE	FALSE	TRUE	FALSE	FALSE
NC_016856.1__89664	NC_016856.1	ACTGATTGTGGTCATTGACGATCAATTTGAGCAGGCGCTGC	89664	1	1	1	1	1	1	gene79	STM14_RS00955	STM14_0090	NA	0	Genic	WP_000692185.1	protein FixA	FALSE	FALSE	FALSE	FALSE	TRUE	FALSE	FALSE
NC_016856.1__89665	NC_016856.1	GGCAGCGCCTGCTCAAATTGATCGTCAATGACCACAATCAG	89665	0.98	1	0.99	0.81	1	0.905	gene79	STM14_RS00955	STM14_0090	NA	0	Genic	WP_000692185.1	protein FixA	FALSE	FALSE	FALSE	FALSE	TRUE	FALSE	FALSE
NC_016856.1__89736	NC_016856.1	CGCGCAAAAATCAGGTTTCGATCTACTTATCTGCGGCGACG	89736	1	1	1	1	1	1	gene79	STM14_RS00955	STM14_0090	NA	0	Genic	WP_000692185.1	protein FixA	FALSE	FALSE	FALSE	FALSE	TRUE	FALSE	FALSE
NC_016856.1__89737	NC_016856.1	CCGTCGCCGCAGATAAGTAGATCGAAACCTGATTTTTGCGC	89737	1	1	1	1	1	1	gene79	STM14_RS00955	STM14_0090	NA	0	Genic	WP_000692185.1	protein FixA	FALSE	FALSE	FALSE	FALSE	TRUE	FALSE	FALSE
NC_016856.1__89766	NC_016856.1	CTGCGGCGACGGTTCTTCCGATCTTTATGCTCAGCAGGTTG	89766	1	1	1	1	1	1	gene79	STM14_RS00955	STM14_0090	NA	0	Genic	WP_000692185.1	protein FixA	FALSE	FALSE	FALSE	FALSE	TRUE	FALSE	FALSE
NC_016856.1__89767	NC_016856.1	CCAACCTGCTGAGCATAAAGATCGGAAGAACCGTCGCCGCA	89767	0.95	0.96	0.955	0.92	0.98	0.95	gene79	STM14_RS00955	STM14_0090	NA	0	Genic	WP_000692185.1	protein FixA	FALSE	FALSE	FALSE	FALSE	TRUE	FALSE	FALSE
NC_016856.1__89927	NC_016856.1	GCATCCCGCTCCCGGCGGTGATCGCGGTTTCCACCGACATT	89927	0.97	0.96	0.965	1	0.96	0.98	gene79	STM14_RS00955	STM14_0090	NA	0	Genic	WP_000692185.1	protein FixA	FALSE	FALSE	FALSE	FALSE	TRUE	FALSE	FALSE
NC_016856.1__89928	NC_016856.1	TAATGTCGGTGGAAACCGCGATCACCGCCGGGAGCGGGATG	89928	1	1	1	1	1	1	gene79	STM14_RS00955	STM14_0090	NA	0	Genic	WP_000692185.1	protein FixA	FALSE	FALSE	FALSE	FALSE	TRUE	FALSE	FALSE
NC_016856.1__90330	NC_016856.1	AGCATGTCATTTGGGCGCGGATCATGTCTGGCTGCTCAGCG	90330	0.99	1	0.995	1	1	1	gene80	STM14_RS00960	STM14_0091	NA	0	Genic	WP_001032189.1	protein FixB	FALSE	FALSE	FALSE	FALSE	TRUE	FALSE	FALSE
NC_016856.1__90331	NC_016856.1	CCGCTGAGCAGCCAGACATGATCCGCGCCCAAATGACATGC	90331	1	1	1	0.99	1	0.995	gene80	STM14_RS00960	STM14_0091	NA	0	Genic	WP_001032189.1	protein FixB	FALSE	FALSE	FALSE	FALSE	TRUE	FALSE	FALSE
NC_016856.1__90371	NC_016856.1	GCAAACCAGAAGACCGCATGATCGAAGACTACGCTGCTGCG	90371	1	1	1	1	1	1	gene80	STM14_RS00960	STM14_0091	NA	0	Genic	WP_001032189.1	protein FixB	FALSE	FALSE	FALSE	FALSE	TRUE	FALSE	FALSE
NC_016856.1__90372	NC_016856.1	TCGCAGCAGCGTAGTCTTCGATCATGCGGTCTTCTGGTTTG	90372	0.98	1	0.99	1	1	1	gene80	STM14_RS00960	STM14_0091	NA	0	Genic	WP_001032189.1	protein FixB	FALSE	FALSE	FALSE	FALSE	TRUE	FALSE	FALSE
NC_016856.1__90549	NC_016856.1	CGCCGTAGACCATATGTTTAACCGCCGCTTTTCCATCCTGC	90549	0	0.48	0.24	0	0.51	0.255	gene80	STM14_RS00960	STM14_0091	NA	0	Genic	WP_001032189.1	protein FixB	FALSE	FALSE	FALSE	FALSE	FALSE	FALSE	TRUE
NC_016856.1__90614	NC_016856.1	TCGCTTCGCCGTTTGCCGTGATCACACTCAGCAGCGGAACG	90614	1	0.99	0.995	1	1	1	gene80	STM14_RS00960	STM14_0091	NA	0	Genic	WP_001032189.1	protein FixB	FALSE	FALSE	FALSE	FALSE	TRUE	FALSE	FALSE
NC_016856.1__90615	NC_016856.1	ACGTTCCGCTGCTGAGTGTGATCACGGCAAACGGCGAAGCG	90615	1	1	1	1	1	1	gene80	STM14_RS00960	STM14_0091	NA	0	Genic	WP_001032189.1	protein FixB	FALSE	FALSE	FALSE	FALSE	TRUE	FALSE	FALSE
NC_016856.1__90632	NC_016856.1	TGATCACACTCAGCAGCGGAACGTTTGACGCACAACAACCG	90632	0	0	0	0	0.43	0.215	gene80	STM14_RS00960	STM14_0091	NA	0	Genic	WP_001032189.1	protein FixB	FALSE	FALSE	FALSE	FALSE	FALSE	FALSE	TRUE
NC_016856.1__90643	NC_016856.1	AGCAGCGGAACGTTTGACGCACAACAACCGGATGCTTCTCG	90643	0	0.45	0.225	0.37	0.37	0.37	gene80	STM14_RS00960	STM14_0091	NA	0	Genic	WP_001032189.1	protein FixB	FALSE	FALSE	FALSE	FALSE	FALSE	FALSE	TRUE
NC_016856.1__90648	NC_016856.1	CGGAACGTTTGACGCACAACAACCGGATGCTTCTCGCAGCG	90648	0	0.22	0.11	0	0.28	0.14	gene80	STM14_RS00960	STM14_0091	NA	0	Genic	WP_001032189.1	protein FixB	FALSE	FALSE	FALSE	FALSE	FALSE	FALSE	TRUE
NC_016856.1__90654	NC_016856.1	GTTTGACGCACAACAACCGGATGCTTCTCGCAGCGGCGAGA	90654	0.63	0.31	0.47	0	0.55	0.275	gene80	STM14_RS00960	STM14_0091	NA	0	Genic	WP_001032189.1	protein FixB	FALSE	FALSE	FALSE	FALSE	FALSE	FALSE	TRUE
NC_016856.1__90684	NC_016856.1	TGGCCGGAGCCTGCCACTGCACGGTGTGCATCTCGCCGCTG	90684	0	0.43	0.215	0	0	0	gene80	STM14_RS00960	STM14_0091	NA	0	Genic	WP_001032189.1	protein FixB	FALSE	FALSE	FALSE	FALSE	FALSE	FALSE	TRUE
NC_016856.1__90740	NC_016856.1	CCGCAACCCAGGCGCGTCAGAGCAACAGCGTTGACCTCGAC	90740	1	1	1	1	1	1	gene80	STM14_RS00960	STM14_0091	NA	0	Genic	WP_001032189.1	protein FixB	FALSE	TRUE	FALSE	FALSE	FALSE	FALSE	FALSE
NC_016856.1__90795	NC_016856.1	AGATATTCTCTTTGCTGCCGATGCCGCGTCCCACGCTGACC	90795	0	0.43	0.215	0.4	0.25	0.325	gene80	STM14_RS00960	STM14_0091	NA	0	Genic	WP_001032189.1	protein FixB	FALSE	FALSE	FALSE	FALSE	FALSE	FALSE	TRUE
NC_016856.1__90962	NC_016856.1	AACTGTATCTGGCGGTGGGGATCTCCGGGCAGATCCAACAC	90962	0.99	1	0.995	0.95	1	0.975	gene80	STM14_RS00960	STM14_0091	NA	0	Genic	WP_001032189.1	protein FixB	FALSE	FALSE	FALSE	FALSE	TRUE	FALSE	FALSE
NC_016856.1__90963	NC_016856.1	TGTGTTGGATCTGCCCGGAGATCCCCACCGCCAGATACAGT	90963	1	0.99	0.995	1	1	1	gene80	STM14_RS00960	STM14_0091	NA	0	Genic	WP_001032189.1	protein FixB	FALSE	FALSE	FALSE	FALSE	TRUE	FALSE	FALSE
NC_016856.1__90974	NC_016856.1	CGGTGGGGATCTCCGGGCAGATCCAACACATGGTCGGCGCC	90974	1	1	1	1	1	1	gene80	STM14_RS00960	STM14_0091	NA	0	Genic	WP_001032189.1	protein FixB	FALSE	FALSE	FALSE	FALSE	TRUE	FALSE	FALSE
NC_016856.1__90975	NC_016856.1	TGGCGCCGACCATGTGTTGGATCTGCCCGGAGATCCCCACC	90975	0.98	0.98	0.98	0.98	0.98	0.98	gene80	STM14_RS00960	STM14_0091	NA	0	Genic	WP_001032189.1	protein FixB	FALSE	FALSE	FALSE	FALSE	TRUE	FALSE	FALSE
NC_016856.1__91088	NC_016856.1	TCGTTGGCGATGCGCTGAAGATCCTGCCTGCGCTGACGGCT	91088	0.98	1	0.99	1	1	1	gene80	STM14_RS00960	STM14_0091	NA	0	Genic	WP_001032189.1	protein FixB	FALSE	FALSE	FALSE	FALSE	TRUE	FALSE	FALSE
NC_016856.1__91089	NC_016856.1	CAGCCGTCAGCGCAGGCAGGATCTTCAGCGCATCGCCAACG	91089	0.99	0.98	0.985	0.92	0.99	0.955	gene80	STM14_RS00960	STM14_0091	NA	0	Genic	WP_001032189.1	protein FixB	FALSE	FALSE	FALSE	FALSE	TRUE	FALSE	FALSE
NC_016856.1__91363	NC_016856.1	CATCATTCCCGGCTTTGCGGATCAGGCCCCCATTGAACGCA	91363	1	0.99	0.995	0.89	0.99	0.94	gene81	STM14_RS00965	STM14_0092	NA	0	Genic	WP_001287777.1	FAD-dependent oxidoreductase	FALSE	FALSE	FALSE	FALSE	TRUE	FALSE	FALSE
NC_016856.1__91364	NC_016856.1	ATGCGTTCAATGGGGGCCTGATCCGCAAAGCCGGGAATGAT	91364	0.98	1	0.99	1	1	1	gene81	STM14_RS00965	STM14_0092	NA	0	Genic	WP_001287777.1	FAD-dependent oxidoreductase	FALSE	FALSE	FALSE	FALSE	TRUE	FALSE	FALSE
NC_016856.1__91366	NC_016856.1	CATTCCCGGCTTTGCGGATCAGGCCCCCATTGAACGCATGA	91366	0.98	1	0.99	1	0.98	0.99	gene81	STM14_RS00965	STM14_0092	NA	0	Genic	WP_001287777.1	FAD-dependent oxidoreductase	FALSE	FALSE	FALSE	FALSE	FALSE	TRUE	FALSE
NC_016856.1__91386	NC_016856.1	AGGCCCCCATTGAACGCATGATCACCCACGAAAAACTCGCC	91386	0.99	1	0.995	0.99	1	0.995	gene81	STM14_RS00965	STM14_0092	NA	0	Genic	WP_001287777.1	FAD-dependent oxidoreductase	FALSE	FALSE	FALSE	FALSE	TRUE	FALSE	FALSE
NC_016856.1__91387	NC_016856.1	AGGCGAGTTTTTCGTGGGTGATCATGCGTTCAATGGGGGCC	91387	1	1	1	0.99	1	0.995	gene81	STM14_RS00965	STM14_0092	NA	0	Genic	WP_001287777.1	FAD-dependent oxidoreductase	FALSE	FALSE	FALSE	FALSE	TRUE	FALSE	FALSE
NC_016856.1__91546	NC_016856.1	CCACGCGAATACCGGTGATCAGTTGCGCCCCCGCCTCTTCG	91546	0.9	0.96	0.93	0.88	1	0.94	gene81	STM14_RS00965	STM14_0092	NA	0	Genic	WP_001287777.1	FAD-dependent oxidoreductase	FALSE	FALSE	FALSE	FALSE	FALSE	TRUE	FALSE
NC_016856.1__91548	NC_016856.1	AAGAGGCGGGGGCGCAACTGATCACCGGTATTCGCGTGGAT	91548	1	1	1	1	1	1	gene81	STM14_RS00965	STM14_0092	NA	0	Genic	WP_001287777.1	FAD-dependent oxidoreductase	FALSE	FALSE	FALSE	FALSE	TRUE	FALSE	FALSE
NC_016856.1__91549	NC_016856.1	TATCCACGCGAATACCGGTGATCAGTTGCGCCCCCGCCTCT	91549	0.88	0.9	0.89	0.9	0.94	0.92	gene81	STM14_RS00965	STM14_0092	NA	0	Genic	WP_001287777.1	FAD-dependent oxidoreductase	FALSE	FALSE	FALSE	FALSE	TRUE	FALSE	FALSE
NC_016856.1__91641	NC_016856.1	TTCTGGAAGCCAAAGTCGTGATCCTCGCTGACGGGGTGAAT	91641	0.94	1	0.97	0.98	1	0.99	gene81	STM14_RS00965	STM14_0092	NA	0	Genic	WP_001287777.1	FAD-dependent oxidoreductase	FALSE	FALSE	FALSE	FALSE	TRUE	FALSE	FALSE
NC_016856.1__91642	NC_016856.1	AATTCACCCCGTCAGCGAGGATCACGACTTTGGCTTCCAGA	91642	0.98	1	0.99	0.99	1	0.995	gene81	STM14_RS00965	STM14_0092	NA	0	Genic	WP_001287777.1	FAD-dependent oxidoreductase	FALSE	FALSE	FALSE	FALSE	TRUE	FALSE	FALSE
NC_016856.1__91664	NC_016856.1	CCCAGCTTTTCAGCCAGCAGAGAATTCACCCCGTCAGCGAG	91664	0.85	0.97	0.91	0.97	0.97	0.97	gene81	STM14_RS00965	STM14_0092	NA	0	Genic	WP_001287777.1	FAD-dependent oxidoreductase	FALSE	TRUE	FALSE	FALSE	FALSE	FALSE	FALSE
NC_016856.1__91735	NC_016856.1	CCGACTTCGGCAATTCGATCAGTTCCTTCACGCCGACAGCA	91735	0.98	1	0.99	1	1	1	gene81	STM14_RS00965	STM14_0092	NA	0	Genic	WP_001287777.1	FAD-dependent oxidoreductase	FALSE	FALSE	FALSE	FALSE	FALSE	TRUE	FALSE
NC_016856.1__91737	NC_016856.1	CTGTCGGCGTGAAGGAACTGATCGAATTGCCGAAGTCGGTC	91737	1	1	1	1	1	1	gene81	STM14_RS00965	STM14_0092	NA	0	Genic	WP_001287777.1	FAD-dependent oxidoreductase	FALSE	FALSE	FALSE	FALSE	TRUE	FALSE	FALSE
NC_016856.1__91738	NC_016856.1	TGACCGACTTCGGCAATTCGATCAGTTCCTTCACGCCGACA	91738	0.94	0.99	0.965	0.98	0.9	0.94	gene81	STM14_RS00965	STM14_0092	NA	0	Genic	WP_001287777.1	FAD-dependent oxidoreductase	FALSE	FALSE	FALSE	FALSE	TRUE	FALSE	FALSE
NC_016856.1__91765	NC_016856.1	GCCGAAGTCGGTCATTGAAGATCGTTTCCAGTTACAGGGCA	91765	1	1	1	1	1	1	gene81	STM14_RS00965	STM14_0092	NA	0	Genic	WP_001287777.1	FAD-dependent oxidoreductase	FALSE	FALSE	FALSE	FALSE	TRUE	FALSE	FALSE
NC_016856.1__91766	NC_016856.1	TTGCCCTGTAACTGGAAACGATCTTCAATGACCGACTTCGG	91766	1	1	1	1	1	1	gene81	STM14_RS00965	STM14_0092	NA	0	Genic	WP_001287777.1	FAD-dependent oxidoreductase	FALSE	FALSE	FALSE	FALSE	TRUE	FALSE	FALSE
NC_016856.1__91972	NC_016856.1	CCAGCTTGCCACCGGCGATCAGCGGCGCAACTGCCGGATGC	91972	1	1	1	0.88	1	0.94	gene81	STM14_RS00965	STM14_0092	NA	0	Genic	WP_001287777.1	FAD-dependent oxidoreductase	FALSE	FALSE	FALSE	FALSE	FALSE	TRUE	FALSE
NC_016856.1__91974	NC_016856.1	ATCCGGCAGTTGCGCCGCTGATCGCCGGTGGCAAGCTGGTG	91974	1	1	1	1	1	1	gene81	STM14_RS00965	STM14_0092	NA	0	Genic	WP_001287777.1	FAD-dependent oxidoreductase	FALSE	FALSE	FALSE	FALSE	TRUE	FALSE	FALSE
NC_016856.1__91975	NC_016856.1	CCACCAGCTTGCCACCGGCGATCAGCGGCGCAACTGCCGGA	91975	1	0.98	0.99	0.94	0.92	0.93	gene81	STM14_RS00965	STM14_0092	NA	0	Genic	WP_001287777.1	FAD-dependent oxidoreductase	FALSE	FALSE	FALSE	FALSE	TRUE	FALSE	FALSE
NC_016856.1__92125	NC_016856.1	CTTTACCATCCGGGGTATGGATCTCGCCATATCCGCAGGCG	92125	1	0.98	0.99	1	1	1	gene81	STM14_RS00965	STM14_0092	NA	0	Genic	WP_001287777.1	FAD-dependent oxidoreductase	FALSE	FALSE	FALSE	FALSE	TRUE	FALSE	FALSE
NC_016856.1__92126	NC_016856.1	TCGCCTGCGGATATGGCGAGATCCATACCCCGGATGGTAAA	92126	1	1	1	1	1	1	gene81	STM14_RS00965	STM14_0092	NA	0	Genic	WP_001287777.1	FAD-dependent oxidoreductase	FALSE	FALSE	FALSE	FALSE	TRUE	FALSE	FALSE
NC_016856.1__92544	NC_016856.1	GCACATCATTCTCAAAACCGATCCTGATAAACAGGCGCTGG	92544	0.97	0.94	0.955	0.98	1	0.99	gene82	STM14_RS00970	STM14_0093	fixX	0	Genic	WP_000203736.1	ferredoxin-like protein FixX	FALSE	FALSE	FALSE	FALSE	TRUE	FALSE	FALSE
NC_016856.1__92545	NC_016856.1	TCCAGCGCCTGTTTATCAGGATCGGTTTTGAGAATGATGTG	92545	0.99	0.99	0.99	0.99	1	0.995	gene82	STM14_RS00970	STM14_0093	fixX	0	Genic	WP_000203736.1	ferredoxin-like protein FixX	FALSE	FALSE	FALSE	FALSE	TRUE	FALSE	FALSE
NC_016856.1__92666	NC_016856.1	TGGAGTGCGGAACGTGCCGGATCCTCGGCCTTGATACGGCG	92666	1	1	1	1	1	1	gene82	STM14_RS00970	STM14_0093	fixX	0	Genic	WP_000203736.1	ferredoxin-like protein FixX	FALSE	FALSE	FALSE	FALSE	TRUE	FALSE	FALSE
NC_016856.1__92667	NC_016856.1	GCGCCGTATCAAGGCCGAGGATCCGGCACGTTCCGCACTCC	92667	1	0.99	0.995	1	0.99	0.995	gene82	STM14_RS00970	STM14_0093	fixX	0	Genic	WP_000203736.1	ferredoxin-like protein FixX	FALSE	FALSE	FALSE	FALSE	TRUE	FALSE	FALSE
NC_016856.1__92995	NC_016856.1	TTGATGGCTACGTGCTGGTGATCATTGGCGTGGCGCTGGAA	92995	0.93	1	0.965	1	1	1	gene83	STM14_RS00975	STM14_0094	NA	0	Genic	WP_001737995.1	MFS transporter	FALSE	FALSE	FALSE	FALSE	TRUE	FALSE	FALSE
NC_016856.1__92996	NC_016856.1	GTTCCAGCGCCACGCCAATGATCACCAGCACGTAGCCATCA	92996	1	1	1	0.99	1	0.995	gene83	STM14_RS00975	STM14_0094	NA	0	Genic	WP_001737995.1	MFS transporter	FALSE	FALSE	FALSE	FALSE	TRUE	FALSE	FALSE
NC_016856.1__93365	NC_016856.1	CGTCGGCGCGACCTGCGCCAACCTGGTGGGCTACTGGCTGT	93365	0.56	0.44	0.5	0.58	0.64	0.61	gene83	STM14_RS00975	STM14_0094	NA	0	Genic	WP_001737995.1	MFS transporter	FALSE	FALSE	FALSE	FALSE	FALSE	FALSE	TRUE
NC_016856.1__93529	NC_016856.1	AAGAGTGCGAACAAATGATGATCAAACTGTTCGGCGAACCG	93529	1	1	1	1	1	1	gene83	STM14_RS00975	STM14_0094	NA	0	Genic	WP_001737995.1	MFS transporter	FALSE	FALSE	FALSE	FALSE	TRUE	FALSE	FALSE
NC_016856.1__93530	NC_016856.1	CCGGTTCGCCGAACAGTTTGATCATCATTTGTTCGCACTCT	93530	0.99	0.99	0.99	0.99	0.98	0.985	gene83	STM14_RS00975	STM14_0094	NA	0	Genic	WP_001737995.1	MFS transporter	FALSE	FALSE	FALSE	FALSE	TRUE	FALSE	FALSE
NC_016856.1__93658	NC_016856.1	CTATCTGGACCTGTCAGGTGATCCCGATGTTCGCTATCTAT	93658	0.99	0.98	0.985	0.99	0.98	0.985	gene83	STM14_RS00975	STM14_0094	NA	0	Genic	WP_001737995.1	MFS transporter	FALSE	FALSE	FALSE	FALSE	TRUE	FALSE	FALSE
NC_016856.1__93659	NC_016856.1	TATAGATAGCGAACATCGGGATCACCTGACAGGTCCAGATA	93659	1	0.95	0.975	1	1	1	gene83	STM14_RS00975	STM14_0094	NA	0	Genic	WP_001737995.1	MFS transporter	FALSE	FALSE	FALSE	FALSE	TRUE	FALSE	FALSE
NC_016856.1__93694	NC_016856.1	TCTATACCTTTGGGCCGCAGATCGTCGGGTTACTCGGCTGG	93694	1	1	1	1	1	1	gene83	STM14_RS00975	STM14_0094	NA	0	Genic	WP_001737995.1	MFS transporter	FALSE	FALSE	FALSE	FALSE	TRUE	FALSE	FALSE
NC_016856.1__93695	NC_016856.1	CCCAGCCGAGTAACCCGACGATCTGCGGCCCAAAGGTATAG	93695	1	1	1	0.99	1	0.995	gene83	STM14_RS00975	STM14_0094	NA	0	Genic	WP_001737995.1	MFS transporter	FALSE	FALSE	FALSE	FALSE	TRUE	FALSE	FALSE
NC_016856.1__93819	NC_016856.1	GCGAAGCTGCCAATAAGCAGAGGGCGACGGCCAATACTGTT	93819	1	0.96	0.98	1	1	1	gene83	STM14_RS00975	STM14_0094	NA	0	Genic	WP_001737995.1	MFS transporter	FALSE	TRUE	FALSE	FALSE	FALSE	FALSE	FALSE
NC_016856.1__94515	NC_016856.1	AACCGAACAGATTAACCGCGATCAGCTGAAAAATATGAGCG	94515	1	0.98	0.99	1	0.98	0.99	gene84	STM14_RS00980	STM14_0095	NA	0	Genic	WP_001172089.1	YgdI/YgdR family lipoprotein	FALSE	FALSE	FALSE	FALSE	TRUE	FALSE	FALSE
NC_016856.1__94516	NC_016856.1	TCGCTCATATTTTTCAGCTGATCGCGGTTAATCTGTTCGGT	94516	0.89	1	0.945	0.86	0.99	0.925	gene84	STM14_RS00980	STM14_0095	NA	0	Genic	WP_001172089.1	YgdI/YgdR family lipoprotein	FALSE	FALSE	FALSE	FALSE	TRUE	FALSE	FALSE
NC_016856.1__94518	NC_016856.1	CGAACAGATTAACCGCGATCAGCTGAAAAATATGAGCGAGC	94518	0.94	0.98	0.96	1	0.99	0.995	gene84	STM14_RS00980	STM14_0095	NA	0	Genic	WP_001172089.1	YgdI/YgdR family lipoprotein	FALSE	FALSE	FALSE	FALSE	FALSE	TRUE	FALSE
NC_016856.1__94742	NC_016856.1	AATGTTGAGCCGCTGTTCAGAGAAATGTCGATGAGTGTAAC	94742	0.99	0.88	0.935	0.9	0.93	0.915	gene85	STM14_RS00985	STM14_0096	NA	101	Upstream	WP_000802644.1	hypothetical protein	FALSE	TRUE	FALSE	FALSE	FALSE	FALSE	FALSE
NC_016856.1__94922	NC_016856.1	TGGTTTTCCATGTTCCGATCAGGTCTTTGCAGACGTTTATC	94922	0.95	0.98	0.965	0.99	0.98	0.985	gene85	STM14_RS00985	STM14_0096	NA	0	Genic	WP_000802644.1	hypothetical protein	FALSE	FALSE	FALSE	FALSE	FALSE	TRUE	FALSE
NC_016856.1__94924	NC_016856.1	TAAACGTCTGCAAAGACCTGATCGGAACATGGAAAACCACG	94924	0.99	0.9	0.945	0.83	0.98	0.905	gene85	STM14_RS00985	STM14_0096	NA	0	Genic	WP_000802644.1	hypothetical protein	FALSE	FALSE	FALSE	FALSE	TRUE	FALSE	FALSE
NC_016856.1__94925	NC_016856.1	CCGTGGTTTTCCATGTTCCGATCAGGTCTTTGCAGACGTTT	94925	1	0.97	0.985	1	1	1	gene85	STM14_RS00985	STM14_0096	NA	0	Genic	WP_000802644.1	hypothetical protein	FALSE	FALSE	FALSE	FALSE	TRUE	FALSE	FALSE
NC_016856.1__95479	NC_016856.1	CCTCGTTATGGCGCAATCAGAGCTTTATTTCGTCGCATCGT	95479	1	1	1	1	1	1	gene86	STM14_RS00990	STM14_0098	NA	4	Downstream	WP_000745961.1	DUF1471 domain-containing protein	FALSE	TRUE	FALSE	FALSE	FALSE	FALSE	FALSE
NC_016856.1__95609	NC_016856.1	TCTGACAGTTTTTCGCGTAGATCAGAGGGTGAGGAAATCTG	95609	1	0.99	0.995	0.92	1	0.96	gene86	STM14_RS00990	STM14_0098	NA	0	Genic	WP_000745961.1	DUF1471 domain-containing protein	FALSE	FALSE	FALSE	FALSE	TRUE	FALSE	FALSE
NC_016856.1__95610	NC_016856.1	ACAGATTTCCTCACCCTCTGATCTACGCGAAAAACTGTCAG	95610	0.99	1	0.995	1	1	1	gene86	STM14_RS00990	STM14_0098	NA	0	Genic	WP_000745961.1	DUF1471 domain-containing protein	FALSE	FALSE	FALSE	FALSE	TRUE	FALSE	FALSE
NC_016856.1__95612	NC_016856.1	GACAGTTTTTCGCGTAGATCAGAGGGTGAGGAAATCTGTCC	95612	0.98	0.98	0.98	0.9	1	0.95	gene86	STM14_RS00990	STM14_0098	NA	0	Genic	WP_000745961.1	DUF1471 domain-containing protein	FALSE	FALSE	FALSE	FALSE	FALSE	TRUE	FALSE
NC_016856.1__95614	NC_016856.1	CAGTTTTTCGCGTAGATCAGAGGGTGAGGAAATCTGTCCGC	95614	0.98	1	0.99	0.94	0.98	0.96	gene86	STM14_RS00990	STM14_0098	NA	0	Genic	WP_000745961.1	DUF1471 domain-containing protein	FALSE	TRUE	FALSE	FALSE	FALSE	FALSE	FALSE
NC_016856.1__95638	NC_016856.1	GCACCATAAATGTGTCCCAGAGTGGCGGACAGATTTCCTCA	95638	0.92	0.96	0.94	0.95	0.94	0.945	gene86	STM14_RS00990	STM14_0098	NA	0	Genic	WP_000745961.1	DUF1471 domain-containing protein	FALSE	TRUE	FALSE	FALSE	FALSE	FALSE	FALSE
NC_016856.1__95706	NC_016856.1	ATTCAGCACACTTGCGGCAGAGCAGGTCTCTAAACAAGAAA	95706	0.98	0.9	0.94	0.92	1	0.96	gene86	STM14_RS00990	STM14_0098	NA	0	Genic	WP_000745961.1	DUF1471 domain-containing protein	FALSE	TRUE	FALSE	FALSE	FALSE	FALSE	FALSE
NC_016856.1__96290	NC_016856.1	GTTATGTTTTAATTTCCCAGAGTGATATTACCGGTTGTATG	96290	1	0.96	0.98	0.96	1	0.98	gene88	STM14_RS00995	#N/A	#N/A	113	Downstream	WP_014343787.1	hypothetical protein	FALSE	TRUE	FALSE	FALSE	FALSE	FALSE	FALSE
NC_016856.1__96708	NC_016856.1	TCTGTCCGCAGAAGAGACGGATCTTACGCGTAGGAAACTGT	96708	1	1	1	0.97	1	0.985	gene89	STM14_RS01000	STM14_0100	NA	0	Genic	WP_000066317.1	sulfatase	FALSE	FALSE	FALSE	FALSE	TRUE	FALSE	FALSE
NC_016856.1__96709	NC_016856.1	AACAGTTTCCTACGCGTAAGATCCGTCTCTTCTGCGGACAG	96709	1	1	1	1	1	1	gene89	STM14_RS01000	STM14_0100	NA	0	Genic	WP_000066317.1	sulfatase	FALSE	FALSE	FALSE	FALSE	TRUE	FALSE	FALSE
NC_016856.1__96937	NC_016856.1	CCTTTCCCGGTACCCGGCAGAGAGCGGCTCATGAAAACGGG	96937	1	1	1	1	0.93	0.965	gene89	STM14_RS01000	STM14_0100	NA	0	Genic	WP_000066317.1	sulfatase	FALSE	TRUE	FALSE	FALSE	FALSE	FALSE	FALSE
NC_016856.1__97500	NC_016856.1	ACAGTGGCGTGGCGAGTTGGATCAGGATGATAATACCCTGG	97500	0.95	0.99	0.97	0.9	0.85	0.875	gene89	STM14_RS01000	STM14_0100	NA	0	Genic	WP_000066317.1	sulfatase	FALSE	FALSE	FALSE	FALSE	TRUE	FALSE	FALSE
NC_016856.1__97501	NC_016856.1	GCCAGGGTATTATCATCCTGATCCAACTCGCCACGCCACTG	97501	1	1	1	1	1	1	gene89	STM14_RS01000	STM14_0100	NA	0	Genic	WP_000066317.1	sulfatase	FALSE	FALSE	FALSE	FALSE	TRUE	FALSE	FALSE
NC_016856.1__97503	NC_016856.1	GTGGCGTGGCGAGTTGGATCAGGATGATAATACCCTGGCGC	97503	0.91	0.98	0.945	0.95	0.93	0.94	gene89	STM14_RS01000	STM14_0100	NA	0	Genic	WP_000066317.1	sulfatase	FALSE	FALSE	FALSE	FALSE	FALSE	TRUE	FALSE
NC_016856.1__97683	NC_016856.1	AGGGCAGTTTCCTGATGAAGATCGTCGTTGGCGTAAACTGC	97683	1	1	1	1	1	1	gene89	STM14_RS01000	STM14_0100	NA	0	Genic	WP_000066317.1	sulfatase	FALSE	FALSE	FALSE	FALSE	TRUE	FALSE	FALSE
NC_016856.1__97684	NC_016856.1	AGCAGTTTACGCCAACGACGATCTTCATCAGGAAACTGCCC	97684	1	1	1	1	1	1	gene89	STM14_RS01000	STM14_0100	NA	0	Genic	WP_000066317.1	sulfatase	FALSE	FALSE	FALSE	FALSE	TRUE	FALSE	FALSE
NC_016856.1__97815	NC_016856.1	GATTGTTGTATTTACTGCCGATCATGGCGAATTAGGCGGAA	97815	0.96	0.99	0.975	0.85	0.93	0.89	gene89	STM14_RS01000	STM14_0100	NA	0	Genic	WP_000066317.1	sulfatase	FALSE	FALSE	FALSE	FALSE	TRUE	FALSE	FALSE
NC_016856.1__97816	NC_016856.1	CTTCCGCCTAATTCGCCATGATCGGCAGTAAATACAACAAT	97816	1	1	1	1	1	1	gene89	STM14_RS01000	STM14_0100	NA	0	Genic	WP_000066317.1	sulfatase	FALSE	FALSE	FALSE	FALSE	TRUE	FALSE	FALSE
NC_016856.1__97880	NC_016856.1	CTTCCGTTTATAAAGAACAGATCCATGTACCGATGATTATT	97880	1	1	1	1	1	1	gene89	STM14_RS01000	STM14_0100	NA	0	Genic	WP_000066317.1	sulfatase	FALSE	FALSE	FALSE	FALSE	TRUE	FALSE	FALSE
NC_016856.1__97881	NC_016856.1	AAATAATCATCGGTACATGGATCTGTTCTTTATAAACGGAA	97881	1	1	1	1	1	1	gene89	STM14_RS01000	STM14_0100	NA	0	Genic	WP_000066317.1	sulfatase	FALSE	FALSE	FALSE	FALSE	TRUE	FALSE	FALSE
NC_016856.1__98117	NC_016856.1	GCTTATATTGCTATGGCATGATCTTGTATACCGATGCCCAT	98117	0.99	0.99	0.99	0.99	1	0.995	gene89	STM14_RS01000	STM14_0100	NA	0	Genic	WP_000066317.1	sulfatase	FALSE	FALSE	FALSE	FALSE	TRUE	FALSE	FALSE
NC_016856.1__98118	NC_016856.1	AATGGGCATCGGTATACAAGATCATGCCATAGCAATATAAG	98118	0.95	1	0.975	0.98	1	0.99	gene89	STM14_RS01000	STM14_0100	NA	0	Genic	WP_000066317.1	sulfatase	FALSE	FALSE	FALSE	FALSE	TRUE	FALSE	FALSE
NC_016856.1__98325	NC_016856.1	TACGCCGGAAACCTGGGAGGATCTTATTAAGTACAACGATC	98325	0.98	1	0.99	1	1	1	gene89	STM14_RS01000	STM14_0100	NA	0	Genic	WP_000066317.1	sulfatase	FALSE	FALSE	FALSE	FALSE	TRUE	FALSE	FALSE
NC_016856.1__98326	NC_016856.1	AGATCGTTGTACTTAATAAGATCCTCCCAGGTTTCCGGCGT	98326	1	1	1	1	1	1	gene89	STM14_RS01000	STM14_0100	NA	0	Genic	WP_000066317.1	sulfatase	FALSE	FALSE	FALSE	FALSE	TRUE	FALSE	FALSE
NC_016856.1__98343	NC_016856.1	GGATCTTATTAAGTACAACGATCTTGAACTTTACGATCTTA	98343	0.82	0.93	0.875	0.97	1	0.985	gene89	STM14_RS01000	STM14_0100	NA	0	Genic	WP_000066317.1	sulfatase	FALSE	FALSE	FALSE	FALSE	TRUE	FALSE	FALSE
NC_016856.1__98344	NC_016856.1	TTAAGATCGTAAAGTTCAAGATCGTTGTACTTAATAAGATC	98344	1	1	1	1	0.98	0.99	gene89	STM14_RS01000	STM14_0100	NA	0	Genic	WP_000066317.1	sulfatase	FALSE	FALSE	FALSE	FALSE	TRUE	FALSE	FALSE
NC_016856.1__98358	NC_016856.1	CAACGATCTTGAACTTTACGATCTTAAAAATGATCCCGATG	98358	0.96	1	0.98	1	1	1	gene89	STM14_RS01000	STM14_0100	NA	0	Genic	WP_000066317.1	sulfatase	FALSE	FALSE	FALSE	FALSE	TRUE	FALSE	FALSE
NC_016856.1__98359	NC_016856.1	TCATCGGGATCATTTTTAAGATCGTAAAGTTCAAGATCGTT	98359	1	1	1	0.95	1	0.975	gene89	STM14_RS01000	STM14_0100	NA	0	Genic	WP_000066317.1	sulfatase	FALSE	FALSE	FALSE	FALSE	TRUE	FALSE	FALSE
NC_016856.1__98370	NC_016856.1	ACTTTACGATCTTAAAAATGATCCCGATGAGAACCATAACC	98370	0.97	1	0.985	0.98	0.91	0.945	gene89	STM14_RS01000	STM14_0100	NA	0	Genic	WP_000066317.1	sulfatase	FALSE	FALSE	FALSE	FALSE	TRUE	FALSE	FALSE
NC_016856.1__98371	NC_016856.1	AGGTTATGGTTCTCATCGGGATCATTTTTAAGATCGTAAAG	98371	0.98	0.99	0.985	0.94	0.99	0.965	gene89	STM14_RS01000	STM14_0100	NA	0	Genic	WP_000066317.1	sulfatase	FALSE	FALSE	FALSE	FALSE	TRUE	FALSE	FALSE
NC_016856.1__98418	NC_016856.1	TGATAAACAGAAATATCAGGATCTCATTCTTACGATGAATG	98418	0.89	1	0.945	1	0.99	0.995	gene89	STM14_RS01000	STM14_0100	NA	0	Genic	WP_000066317.1	sulfatase	FALSE	FALSE	FALSE	FALSE	TRUE	FALSE	FALSE
NC_016856.1__98419	NC_016856.1	TCATTCATCGTAAGAATGAGATCCTGATATTTCTGTTTATC	98419	1	1	1	1	1	1	gene89	STM14_RS01000	STM14_0100	NA	0	Genic	WP_000066317.1	sulfatase	FALSE	FALSE	FALSE	FALSE	TRUE	FALSE	FALSE
NC_016856.1__98520	NC_016856.1	TGCGGCCCATGAGCCGTGGGATCTTACTATTGAGCAATTTA	98520	0.99	0.99	0.99	0.97	1	0.985	gene89	STM14_RS01000	STM14_0100	NA	0	Genic	WP_000066317.1	sulfatase	FALSE	FALSE	FALSE	FALSE	TRUE	FALSE	FALSE
NC_016856.1__98521	NC_016856.1	TTAAATTGCTCAATAGTAAGATCCCACGGCTCATGGGCCGC	98521	1	1	1	1	1	1	gene89	STM14_RS01000	STM14_0100	NA	0	Genic	WP_000066317.1	sulfatase	FALSE	FALSE	FALSE	FALSE	TRUE	FALSE	FALSE
NC_016856.1__98596	NC_016856.1	GGCTATTTTATTCGTCGGCGATCTGGCATCCAGCGTGTCTG	98596	1	1	1	1	1	1	gene89	STM14_RS01000	STM14_0100	NA	36	Downstream	WP_000066317.1	sulfatase	FALSE	FALSE	FALSE	FALSE	TRUE	FALSE	FALSE
NC_016856.1__98597	NC_016856.1	CCAGACACGCTGGATGCCAGATCGCCGACGAATAAAATAGC	98597	1	1	1	1	1	1	gene89	STM14_RS01000	STM14_0100	NA	37	Downstream	WP_000066317.1	sulfatase	FALSE	FALSE	FALSE	FALSE	TRUE	FALSE	FALSE
NC_016856.1__98786	NC_016856.1	CACCGACCTTTCCACACCGGATCGCGCTTTTCCGCAAACGC	98786	0.99	0.94	0.965	0.99	0.99	0.99	gene90	STM14_RS25820	#N/A	#N/A	0	Genic	0	0	FALSE	FALSE	FALSE	FALSE	TRUE	FALSE	FALSE
NC_016856.1__98787	NC_016856.1	GGCGTTTGCGGAAAAGCGCGATCCGGTGTGGAAAGGTCGGT	98787	1	1	1	1	1	1	gene90	STM14_RS25820	#N/A	#N/A	0	Genic	0	0	FALSE	FALSE	FALSE	FALSE	TRUE	FALSE	FALSE
NC_016856.1__98950	NC_016856.1	CACTTTGTAATAAAAAACAGATCATCACAGGCTAATCATGA	98950	0.86	0.95	0.905	0.87	1	0.935	gene91	STM14_RS01005	STM14_0103	kefF	17	Upstream	WP_000600709.1	glutathione-regulated potassium-efflux system ancillary protein KefF	FALSE	FALSE	FALSE	FALSE	TRUE	FALSE	FALSE
NC_016856.1__98951	NC_016856.1	ATCATGATTAGCCTGTGATGATCTGTTTTTTATTACAAAGT	98951	0.98	0.99	0.985	1	0.99	0.995	gene91	STM14_RS01005	STM14_0103	kefF	16	Upstream	WP_000600709.1	glutathione-regulated potassium-efflux system ancillary protein KefF	FALSE	FALSE	FALSE	FALSE	TRUE	FALSE	FALSE
NC_016856.1__98970	NC_016856.1	ATCATCACAGGCTAATCATGATCCTCATTATTTATGCGCAT	98970	1	1	1	1	1	1	gene91	STM14_RS01005	STM14_0103	kefF	0	Genic	WP_000600709.1	glutathione-regulated potassium-efflux system ancillary protein KefF	FALSE	FALSE	FALSE	FALSE	TRUE	FALSE	FALSE
NC_016856.1__98971	NC_016856.1	GATGCGCATAAATAATGAGGATCATGATTAGCCTGTGATGA	98971	0.83	1	0.915	0.98	1	0.99	gene91	STM14_RS01005	STM14_0103	kefF	0	Genic	WP_000600709.1	glutathione-regulated potassium-efflux system ancillary protein KefF	FALSE	FALSE	FALSE	FALSE	TRUE	FALSE	FALSE
NC_016856.1__99518	NC_016856.1	CCGCCGAACCAAGATAGATCAGCGCCTGCAGTAGAGTATGG	99518	1	0.96	0.98	1	1	1	gene92	STM14_RS01010	STM14_0104	kefC	0	Genic	WP_000377155.1	glutathione-regulated potassium-efflux system protein KefC	FALSE	FALSE	FALSE	FALSE	FALSE	TRUE	FALSE
NC_016856.1__99520	NC_016856.1	ATACTCTACTGCAGGCGCTGATCTATCTTGGTTCGGCGGCG	99520	0.99	0.99	0.99	0.99	0.99	0.99	gene92	STM14_RS01010	STM14_0104	kefC	0	Genic	WP_000377155.1	glutathione-regulated potassium-efflux system protein KefC	FALSE	FALSE	FALSE	FALSE	TRUE	FALSE	FALSE
NC_016856.1__99521	NC_016856.1	ACGCCGCCGAACCAAGATAGATCAGCGCCTGCAGTAGAGTA	99521	1	1	1	0.94	0.98	0.96	gene92	STM14_RS01010	STM14_0104	kefC	0	Genic	WP_000377155.1	glutathione-regulated potassium-efflux system protein KefC	FALSE	FALSE	FALSE	FALSE	TRUE	FALSE	FALSE
NC_016856.1__99576	NC_016856.1	GCGGTACGTTTGGGCTTAGGATCGGTGCTGGGGTATCTGAT	99576	1	0.99	0.995	1	0.97	0.985	gene92	STM14_RS01010	STM14_0104	kefC	0	Genic	WP_000377155.1	glutathione-regulated potassium-efflux system protein KefC	FALSE	FALSE	FALSE	FALSE	TRUE	FALSE	FALSE
NC_016856.1__99577	NC_016856.1	AATCAGATACCCCAGCACCGATCCTAAGCCCAAACGTACCG	99577	1	1	1	1	1	1	gene92	STM14_RS01010	STM14_0104	kefC	0	Genic	WP_000377155.1	glutathione-regulated potassium-efflux system protein KefC	FALSE	FALSE	FALSE	FALSE	TRUE	FALSE	FALSE
NC_016856.1__99967	NC_016856.1	TGTTCCAGGATATCGCGGCGATCCCGCTGGTGGCGATGATT	99967	1	0.97	0.985	1	1	1	gene92	STM14_RS01010	STM14_0104	kefC	0	Genic	WP_000377155.1	glutathione-regulated potassium-efflux system protein KefC	FALSE	FALSE	FALSE	FALSE	TRUE	FALSE	FALSE
NC_016856.1__99968	NC_016856.1	GAATCATCGCCACCAGCGGGATCGCCGCGATATCCTGGAAC	99968	0.97	0.99	0.98	1	1	1	gene92	STM14_RS01010	STM14_0104	kefC	0	Genic	WP_000377155.1	glutathione-regulated potassium-efflux system protein KefC	FALSE	FALSE	FALSE	FALSE	TRUE	FALSE	FALSE
NC_016856.1__100775	NC_016856.1	GGTGAAGATGGTGGTGCTCGATCACGACCCCGATCATATCG	100775	1	1	1	1	1	1	gene92	STM14_RS01010	STM14_0104	kefC	0	Genic	WP_000377155.1	glutathione-regulated potassium-efflux system protein KefC	FALSE	FALSE	FALSE	FALSE	TRUE	FALSE	FALSE
NC_016856.1__100776	NC_016856.1	TCGATATGATCGGGGTCGTGATCGAGCACCACCATCTTCAC	100776	0.99	0.99	0.99	0.99	0.99	0.99	gene92	STM14_RS01010	STM14_0104	kefC	0	Genic	WP_000377155.1	glutathione-regulated potassium-efflux system protein KefC	FALSE	FALSE	FALSE	FALSE	TRUE	FALSE	FALSE
NC_016856.1__100787	NC_016856.1	GGTGCTCGATCACGACCCCGATCATATCGAAACGCTGCGTA	100787	1	1	1	1	1	1	gene92	STM14_RS01010	STM14_0104	kefC	0	Genic	WP_000377155.1	glutathione-regulated potassium-efflux system protein KefC	FALSE	FALSE	FALSE	FALSE	TRUE	FALSE	FALSE
NC_016856.1__100788	NC_016856.1	TTACGCAGCGTTTCGATATGATCGGGGTCGTGATCGAGCAC	100788	0.99	1	0.995	1	1	1	gene92	STM14_RS01010	STM14_0104	kefC	0	Genic	WP_000377155.1	glutathione-regulated potassium-efflux system protein KefC	FALSE	FALSE	FALSE	FALSE	TRUE	FALSE	FALSE
NC_016856.1__100907	NC_016856.1	ATTGATTAACGCCATTGACGATCCGCAAACCAATTTGCAAC	100907	1	1	1	1	0.97	0.985	gene92	STM14_RS01010	STM14_0104	kefC	0	Genic	WP_000377155.1	glutathione-regulated potassium-efflux system protein KefC	FALSE	FALSE	FALSE	FALSE	TRUE	FALSE	FALSE
NC_016856.1__100908	NC_016856.1	AGTTGCAAATTGGTTTGCGGATCGTCAATGGCGTTAATCAA	100908	0.99	0.99	0.99	0.92	0.99	0.955	gene92	STM14_RS01010	STM14_0104	kefC	0	Genic	WP_000377155.1	glutathione-regulated potassium-efflux system protein KefC	FALSE	FALSE	FALSE	FALSE	TRUE	FALSE	FALSE
NC_016856.1__100991	NC_016856.1	CGCCCGCGCCCGTGATGTCGATCATTACATTCGCCTGCGCC	100991	0.97	0.98	0.975	0.94	0.99	0.965	gene92	STM14_RS01010	STM14_0104	kefC	0	Genic	WP_000377155.1	glutathione-regulated potassium-efflux system protein KefC	FALSE	FALSE	FALSE	FALSE	TRUE	FALSE	FALSE
NC_016856.1__100992	NC_016856.1	TGGCGCAGGCGAATGTAATGATCGACATCACGGGCGCGGGC	100992	1	1	1	0.98	1	0.99	gene92	STM14_RS01010	STM14_0104	kefC	0	Genic	WP_000377155.1	glutathione-regulated potassium-efflux system protein KefC	FALSE	FALSE	FALSE	FALSE	TRUE	FALSE	FALSE
NC_016856.1__101123	NC_016856.1	TGAAGCCCGCGAGCGCGCGGATCTGTTCCGTCATTTTAATA	101123	1	1	1	1	1	1	gene92	STM14_RS01010	STM14_0104	kefC	0	Genic	WP_000377155.1	glutathione-regulated potassium-efflux system protein KefC	FALSE	FALSE	FALSE	FALSE	TRUE	FALSE	FALSE
NC_016856.1__101124	NC_016856.1	GTATTAAAATGACGGAACAGATCCGCGCGCTCGCGGGCTTC	101124	1	1	1	1	1	1	gene92	STM14_RS01010	STM14_0104	kefC	0	Genic	WP_000377155.1	glutathione-regulated potassium-efflux system protein KefC	FALSE	FALSE	FALSE	FALSE	TRUE	FALSE	FALSE
NC_016856.1__101180	NC_016856.1	GATGGCGAAAGGGGAAAACGATCCGTTATCTCGCGCCGCCG	101180	1	1	1	1	1	1	gene92	STM14_RS01010	STM14_0104	kefC	0	Genic	WP_000377155.1	glutathione-regulated potassium-efflux system protein KefC	FALSE	FALSE	FALSE	FALSE	TRUE	FALSE	FALSE
NC_016856.1__101181	NC_016856.1	GCGGCGGCGCGAGATAACGGATCGTTTTCCCCTTTCGCCAT	101181	1	0.99	0.995	0.99	0.99	0.99	gene92	STM14_RS01010	STM14_0104	kefC	0	Genic	WP_000377155.1	glutathione-regulated potassium-efflux system protein KefC	FALSE	FALSE	FALSE	FALSE	TRUE	FALSE	FALSE
NC_016856.1__101554	NC_016856.1	GTATCAGGAAATAATTAATGATCAGTCTGATTGCGGCGTTA	101554	0.96	0.87	0.915	0.93	0.96	0.945	gene93	folA	STM14_0106	folA	0	Genic	WP_000624379.1	type 3 dihydrofolate reductase	FALSE	FALSE	FALSE	FALSE	TRUE	FALSE	FALSE
NC_016856.1__101555	NC_016856.1	CTAACGCCGCAATCAGACTGATCATTAATTATTTCCTGATA	101555	0.99	1	0.995	1	0.97	0.985	gene93	folA	STM14_0106	folA	0	Genic	WP_000624379.1	type 3 dihydrofolate reductase	FALSE	FALSE	FALSE	FALSE	TRUE	FALSE	FALSE
NC_016856.1__101557	NC_016856.1	TCAGGAAATAATTAATGATCAGTCTGATTGCGGCGTTAGCG	101557	0.92	1	0.96	0.84	0.89	0.865	gene93	folA	STM14_0106	folA	0	Genic	WP_000624379.1	type 3 dihydrofolate reductase	FALSE	FALSE	FALSE	FALSE	FALSE	TRUE	FALSE
NC_016856.1__101582	NC_016856.1	GATTGCGGCGTTAGCGGTGGATCGCGTCATCGGTATGGAAA	101582	1	1	1	1	1	1	gene93	folA	STM14_0106	folA	0	Genic	WP_000624379.1	type 3 dihydrofolate reductase	FALSE	FALSE	FALSE	FALSE	TRUE	FALSE	FALSE
NC_016856.1__101583	NC_016856.1	TTTTCCATACCGATGACGCGATCCACCGCTAACGCCGCAAT	101583	1	1	1	1	1	1	gene93	folA	STM14_0106	folA	0	Genic	WP_000624379.1	type 3 dihydrofolate reductase	FALSE	FALSE	FALSE	FALSE	TRUE	FALSE	FALSE
NC_016856.1__101630	NC_016856.1	GCCGTGGAACCTGCCTGCCGATCTCGCCTGGTTTAAACGTA	101630	1	1	1	1	1	1	gene93	folA	STM14_0106	folA	0	Genic	WP_000624379.1	type 3 dihydrofolate reductase	FALSE	FALSE	FALSE	FALSE	TRUE	FALSE	FALSE
NC_016856.1__101631	NC_016856.1	TTACGTTTAAACCAGGCGAGATCGGCAGGCAGGTTCCACGG	101631	1	1	1	1	1	1	gene93	folA	STM14_0106	folA	0	Genic	WP_000624379.1	type 3 dihydrofolate reductase	FALSE	FALSE	FALSE	FALSE	TRUE	FALSE	FALSE
NC_016856.1__101759	NC_016856.1	CAGCCAGCCAGGCACCGACGATCGCGTGCAGTGGGTGAAGT	101759	1	1	1	1	1	1	gene93	folA	STM14_0106	folA	0	Genic	WP_000624379.1	type 3 dihydrofolate reductase	FALSE	FALSE	FALSE	FALSE	TRUE	FALSE	FALSE
NC_016856.1__101760	NC_016856.1	GACTTCACCCACTGCACGCGATCGTCGGTGCCTGGCTGGCT	101760	1	1	1	0.95	1	0.975	gene93	folA	STM14_0106	folA	0	Genic	WP_000624379.1	type 3 dihydrofolate reductase	FALSE	FALSE	FALSE	FALSE	TRUE	FALSE	FALSE
NC_016856.1__102271	NC_016856.1	GAAGGGAAAGGGACGCCGGAAGGTATTTACGCGCTGGATAC	102271	0	0	0	0	0	0	gene94	STM14_RS01020	STM14_0107	apaH	0	Genic	WP_000257211.1	bis(5'-nucleosyl)-tetraphosphatase (symmetrical)	FALSE	FALSE	FALSE	FALSE	FALSE	FALSE	TRUE
NC_016856.1__102892	NC_016856.1	AAATCGCCAGTCAGCCACAGAGTGTCTGTGTCTGGCGTAAA	102892	0.98	1	0.99	1	0.99	0.995	gene94	STM14_RS01020	STM14_0107	apaH	0	Genic	WP_000257211.1	bis(5'-nucleosyl)-tetraphosphatase (symmetrical)	FALSE	TRUE	FALSE	FALSE	FALSE	FALSE	FALSE
NC_016856.1__102935	NC_016856.1	CCACTTGCTGTAATAAGGCGATCAGTTCGTCGTAGCAACCG	102935	0.93	0.93	0.93	0.84	0.95	0.895	gene94	STM14_RS01020	STM14_0107	apaH	0	Genic	WP_000257211.1	bis(5'-nucleosyl)-tetraphosphatase (symmetrical)	FALSE	FALSE	FALSE	FALSE	TRUE	FALSE	FALSE
NC_016856.1__102936	NC_016856.1	ACGGTTGCTACGACGAACTGATCGCCTTATTACAGCAAGTG	102936	1	1	1	1	1	1	gene94	STM14_RS01020	STM14_0107	apaH	0	Genic	WP_000257211.1	bis(5'-nucleosyl)-tetraphosphatase (symmetrical)	FALSE	FALSE	FALSE	FALSE	TRUE	FALSE	FALSE
NC_016856.1__102938	NC_016856.1	CTTGCTGTAATAAGGCGATCAGTTCGTCGTAGCAACCGTGA	102938	0.94	1	0.97	1	1	1	gene94	STM14_RS01020	STM14_0107	apaH	0	Genic	WP_000257211.1	bis(5'-nucleosyl)-tetraphosphatase (symmetrical)	FALSE	FALSE	FALSE	FALSE	FALSE	TRUE	FALSE
NC_016856.1__103068	NC_016856.1	AGGCGTCGCCATTTTCATCGATCATTTCGTAATGACCCTGC	103068	1	1	1	1	1	1	gene95	STM14_RS01025	STM14_0108	apaG	0	Genic	WP_000610894.1	Co2+/Mg2+ efflux protein ApaG	FALSE	FALSE	FALSE	FALSE	TRUE	FALSE	FALSE
NC_016856.1__103069	NC_016856.1	TGCAGGGTCATTACGAAATGATCGATGAAAATGGCGACGCC	103069	1	1	1	1	1	1	gene95	STM14_RS01025	STM14_0108	apaG	0	Genic	WP_000610894.1	Co2+/Mg2+ efflux protein ApaG	FALSE	FALSE	FALSE	FALSE	TRUE	FALSE	FALSE
NC_016856.1__103355	NC_016856.1	AACATGATCAATTCGCCCAGAGTGTGTATTCAGGTGCAAAG	103355	1	0.96	0.98	0.98	0.98	0.98	gene95	STM14_RS01025	STM14_0108	apaG	0	Genic	WP_000610894.1	Co2+/Mg2+ efflux protein ApaG	FALSE	TRUE	FALSE	FALSE	FALSE	FALSE	FALSE
NC_016856.1__103363	NC_016856.1	CTGAATACACACTCTGGGCGAATTGATCATGTTTAACTCTC	103363	0	0.33	0.165	0.26	0	0.13	gene95	STM14_RS01025	STM14_0108	apaG	0	Genic	WP_000610894.1	Co2+/Mg2+ efflux protein ApaG	FALSE	FALSE	FALSE	FALSE	FALSE	FALSE	TRUE
NC_016856.1__103368	NC_016856.1	TACACACTCTGGGCGAATTGATCATGTTTAACTCTCCTTCA	103368	0.99	1	0.995	1	0.98	0.99	gene95	STM14_RS01025	STM14_0108	apaG	0	Genic	WP_000610894.1	Co2+/Mg2+ efflux protein ApaG	FALSE	FALSE	FALSE	FALSE	TRUE	FALSE	FALSE
NC_016856.1__103369	NC_016856.1	TTGAAGGAGAGTTAAACATGATCAATTCGCCCAGAGTGTGT	103369	1	1	1	0.93	1	0.965	gene95	STM14_RS01025	STM14_0108	apaG	0	Genic	WP_000610894.1	Co2+/Mg2+ efflux protein ApaG	FALSE	FALSE	FALSE	FALSE	TRUE	FALSE	FALSE
NC_016856.1__103440	NC_016856.1	CTGGCAGTACTGCGCGACAGAGATATTTTCCGCGCGCATTG	103440	1	1	1	1	0.98	0.99	gene96	ksgA	#N/A	#N/A	0	Genic	WP_001065397.1	ribosomal RNA small subunit methyltransferase A	FALSE	TRUE	FALSE	FALSE	FALSE	FALSE	FALSE
NC_016856.1__103523	NC_016856.1	GATTGCCGAGACTGTTACGGATCGTTTTACGGCGCTGGTTA	103523	1	0.99	0.995	1	1	1	gene96	ksgA	#N/A	#N/A	0	Genic	WP_001065397.1	ribosomal RNA small subunit methyltransferase A	FALSE	FALSE	FALSE	FALSE	TRUE	FALSE	FALSE
NC_016856.1__103524	NC_016856.1	TTAACCAGCGCCGTAAAACGATCCGTAACAGTCTCGGCAAT	103524	1	1	1	1	1	1	gene96	ksgA	#N/A	#N/A	0	Genic	WP_001065397.1	ribosomal RNA small subunit methyltransferase A	FALSE	FALSE	FALSE	FALSE	TRUE	FALSE	FALSE
NC_016856.1__103685	NC_016856.1	GCGGCACTTCAAGCACCGGGATCACCTGACAGTAATATTGC	103685	1	1	1	1	1	1	gene96	ksgA	#N/A	#N/A	0	Genic	WP_001065397.1	ribosomal RNA small subunit methyltransferase A	FALSE	FALSE	FALSE	FALSE	TRUE	FALSE	FALSE
NC_016856.1__103686	NC_016856.1	CGCAATATTACTGTCAGGTGATCCCGGTGCTTGAAGTGCCG	103686	1	0.99	0.995	0.98	1	0.99	gene96	ksgA	#N/A	#N/A	0	Genic	WP_001065397.1	ribosomal RNA small subunit methyltransferase A	FALSE	FALSE	FALSE	FALSE	TRUE	FALSE	FALSE
NC_016856.1__103987	NC_016856.1	GTTTGCAAACGCGCCGCCAGATCGCGGTCAAGTTCAATGAC	103987	1	1	1	0.99	1	0.995	gene96	ksgA	#N/A	#N/A	0	Genic	WP_001065397.1	ribosomal RNA small subunit methyltransferase A	FALSE	FALSE	FALSE	FALSE	TRUE	FALSE	FALSE
NC_016856.1__103988	NC_016856.1	GGTCATTGAACTTGACCGCGATCTGGCGGCGCGTTTGCAAA	103988	1	1	1	1	1	1	gene96	ksgA	#N/A	#N/A	0	Genic	WP_001065397.1	ribosomal RNA small subunit methyltransferase A	FALSE	FALSE	FALSE	FALSE	TRUE	FALSE	FALSE
NC_016856.1__104120	NC_016856.1	TAGCAGAAACAATACTGTCGATCACAAACCGATCGTTGAGA	104120	1	0.91	0.955	0.96	0.99	0.975	gene96	ksgA	#N/A	#N/A	0	Genic	WP_001065397.1	ribosomal RNA small subunit methyltransferase A	FALSE	FALSE	FALSE	FALSE	TRUE	FALSE	FALSE
NC_016856.1__104121	NC_016856.1	TTCTCAACGATCGGTTTGTGATCGACAGTATTGTTTCTGCT	104121	1	1	1	1	1	1	gene96	ksgA	#N/A	#N/A	0	Genic	WP_001065397.1	ribosomal RNA small subunit methyltransferase A	FALSE	FALSE	FALSE	FALSE	TRUE	FALSE	FALSE
NC_016856.1__104131	NC_016856.1	ATACTGTCGATCACAAACCGATCGTTGAGAAAGTTTTGCCC	104131	1	0.95	0.975	0.96	0.97	0.965	gene96	ksgA	#N/A	#N/A	0	Genic	WP_001065397.1	ribosomal RNA small subunit methyltransferase A	FALSE	FALSE	FALSE	FALSE	TRUE	FALSE	FALSE
NC_016856.1__104132	NC_016856.1	CGGGCAAAACTTTCTCAACGATCGGTTTGTGATCGACAGTA	104132	1	1	1	1	1	1	gene96	ksgA	#N/A	#N/A	0	Genic	WP_001065397.1	ribosomal RNA small subunit methyltransferase A	FALSE	FALSE	FALSE	FALSE	TRUE	FALSE	FALSE
NC_016856.1__104380	NC_016856.1	GCTGGCAATGTACCACGATCAGGGCCTGCCCGTGCTAAAAT	104380	0.97	0.99	0.98	1	1	1	gene97	STM14_RS01035	STM14_0110	pdxA	0	Genic	WP_000093011.1	4-hydroxythreonine-4-phosphate dehydrogenase PdxA	FALSE	FALSE	FALSE	FALSE	FALSE	TRUE	FALSE
NC_016856.1__104382	NC_016856.1	TTTAGCACGGGCAGGCCCTGATCGTGGTACATTGCCAGCAC	104382	1	0.97	0.985	0.98	0.96	0.97	gene97	STM14_RS01035	STM14_0110	pdxA	0	Genic	WP_000093011.1	4-hydroxythreonine-4-phosphate dehydrogenase PdxA	FALSE	FALSE	FALSE	FALSE	TRUE	FALSE	FALSE
NC_016856.1__104383	NC_016856.1	GGTGCTGGCAATGTACCACGATCAGGGCCTGCCCGTGCTAA	104383	1	1	1	1	0.98	0.99	gene97	STM14_RS01035	STM14_0110	pdxA	0	Genic	WP_000093011.1	4-hydroxythreonine-4-phosphate dehydrogenase PdxA	FALSE	FALSE	FALSE	FALSE	TRUE	FALSE	FALSE
NC_016856.1__104833	NC_016856.1	CTTTGTGCACGGGGCCTGTGATCAGCGCGGCAAATTCACCG	104833	0.99	0.99	0.99	0.99	0.99	0.99	gene97	STM14_RS01035	STM14_0110	pdxA	0	Genic	WP_000093011.1	4-hydroxythreonine-4-phosphate dehydrogenase PdxA	FALSE	FALSE	FALSE	FALSE	TRUE	FALSE	FALSE
NC_016856.1__104834	NC_016856.1	ACGGTGAATTTGCCGCGCTGATCACAGGCCCCGTGCACAAA	104834	1	0.98	0.99	1	1	1	gene97	STM14_RS01035	STM14_0110	pdxA	0	Genic	WP_000093011.1	4-hydroxythreonine-4-phosphate dehydrogenase PdxA	FALSE	FALSE	FALSE	FALSE	TRUE	FALSE	FALSE
NC_016856.1__104836	NC_016856.1	TGTGCACGGGGCCTGTGATCAGCGCGGCAAATTCACCGTTC	104836	1	1	1	0.9	0.95	0.925	gene97	STM14_RS01035	STM14_0110	pdxA	0	Genic	WP_000093011.1	4-hydroxythreonine-4-phosphate dehydrogenase PdxA	FALSE	FALSE	FALSE	FALSE	FALSE	TRUE	FALSE
NC_016856.1__105123	NC_016856.1	TGCGCCAGTTGGACGACAAGATCGGGGCCAATCCCGGCGGG	105123	1	1	1	1	1	1	gene97	STM14_RS01035	STM14_0110	pdxA	0	Genic	WP_000093011.1	4-hydroxythreonine-4-phosphate dehydrogenase PdxA	FALSE	FALSE	FALSE	FALSE	TRUE	FALSE	FALSE
NC_016856.1__105124	NC_016856.1	ACCCGCCGGGATTGGCCCCGATCTTGTCGTCCAACTGGCGC	105124	1	1	1	0.97	1	0.985	gene97	STM14_RS01035	STM14_0110	pdxA	0	Genic	WP_000093011.1	4-hydroxythreonine-4-phosphate dehydrogenase PdxA	FALSE	FALSE	FALSE	FALSE	TRUE	FALSE	FALSE
NC_016856.1__105284	NC_016856.1	ATCAGCATACGATAAGCGCGATCTTTCTGCGCCGCATCGGT	105284	1	0.92	0.96	1	1	1	gene98	STM14_RS01040	STM14_0111	surA	0	Genic	WP_000800482.1	chaperone SurA	FALSE	FALSE	FALSE	FALSE	TRUE	FALSE	FALSE
NC_016856.1__105285	NC_016856.1	AACCGATGCGGCGCAGAAAGATCGCGCTTATCGTATGCTGA	105285	1	1	1	1	1	1	gene98	STM14_RS01040	STM14_0111	surA	0	Genic	WP_000800482.1	chaperone SurA	FALSE	FALSE	FALSE	FALSE	TRUE	FALSE	FALSE
NC_016856.1__105336	NC_016856.1	TACGCGTATCCAGCAATTCGATCAGATGCCAGCCGAAAGAG	105336	1	0.9	0.95	0.88	0.92	0.9	gene98	STM14_RS01040	STM14_0111	surA	0	Genic	WP_000800482.1	chaperone SurA	FALSE	FALSE	FALSE	FALSE	TRUE	FALSE	FALSE
NC_016856.1__105337	NC_016856.1	CCTCTTTCGGCTGGCATCTGATCGAATTGCTGGATACGCGT	105337	1	1	1	1	1	1	gene98	STM14_RS01040	STM14_0111	surA	0	Genic	WP_000800482.1	chaperone SurA	FALSE	FALSE	FALSE	FALSE	TRUE	FALSE	FALSE
NC_016856.1__105339	NC_016856.1	GCGTATCCAGCAATTCGATCAGATGCCAGCCGAAAGAGGAG	105339	0.88	0.95	0.915	1	0.97	0.985	gene98	STM14_RS01040	STM14_0111	surA	0	Genic	WP_000800482.1	chaperone SurA	FALSE	FALSE	FALSE	FALSE	FALSE	TRUE	FALSE
NC_016856.1__105567	NC_016856.1	GTCGCCGATCATGAACGATCAGCAGGCGCGCCTGAAGCTGG	105567	0.98	1	0.99	1	1	1	gene98	STM14_RS01040	STM14_0111	surA	0	Genic	WP_000800482.1	chaperone SurA	FALSE	FALSE	FALSE	FALSE	FALSE	TRUE	FALSE
NC_016856.1__105569	NC_016856.1	AGCTTCAGGCGCGCCTGCTGATCGTTCATGATCGGCGACGG	105569	1	1	1	1	1	1	gene98	STM14_RS01040	STM14_0111	surA	0	Genic	WP_000800482.1	chaperone SurA	FALSE	FALSE	FALSE	FALSE	TRUE	FALSE	FALSE
NC_016856.1__105570	NC_016856.1	GCCGTCGCCGATCATGAACGATCAGCAGGCGCGCCTGAAGC	105570	1	1	1	0.95	1	0.975	gene98	STM14_RS01040	STM14_0111	surA	0	Genic	WP_000800482.1	chaperone SurA	FALSE	FALSE	FALSE	FALSE	TRUE	FALSE	FALSE
NC_016856.1__105579	NC_016856.1	GCGCCTGCTGATCGTTCATGATCGGCGACGGCTTAAGCAGA	105579	1	1	1	1	1	1	gene98	STM14_RS01040	STM14_0111	surA	0	Genic	WP_000800482.1	chaperone SurA	FALSE	FALSE	FALSE	FALSE	TRUE	FALSE	FALSE
NC_016856.1__105580	NC_016856.1	TTCTGCTTAAGCCGTCGCCGATCATGAACGATCAGCAGGCG	105580	1	1	1	1	1	1	gene98	STM14_RS01040	STM14_0111	surA	0	Genic	WP_000800482.1	chaperone SurA	FALSE	FALSE	FALSE	FALSE	TRUE	FALSE	FALSE
NC_016856.1__105634	NC_016856.1	ACCTGCGCGGTCAGAGCCAGAGTATCTCCGTGACCGAAGTT	105634	1	0.92	0.96	1	1	1	gene98	STM14_RS01040	STM14_0111	surA	0	Genic	WP_000800482.1	chaperone SurA	FALSE	TRUE	FALSE	FALSE	FALSE	FALSE	FALSE
NC_016856.1__105640	NC_016856.1	TAAATGACCTGCGCGGTCAGAGCCAGAGTATCTCCGTGACC	105640	1	1	1	1	1	1	gene98	STM14_RS01040	STM14_0111	surA	0	Genic	WP_000800482.1	chaperone SurA	FALSE	TRUE	FALSE	FALSE	FALSE	FALSE	FALSE
NC_016856.1__105811	NC_016856.1	TAGCGCCTGCTGGTCGGCAGAGTAGGTAATCGCCAGTTTGC	105811	1	1	1	0.98	1	0.99	gene98	STM14_RS01040	STM14_0111	surA	0	Genic	WP_000800482.1	chaperone SurA	FALSE	TRUE	FALSE	FALSE	FALSE	FALSE	FALSE
NC_016856.1__105923	NC_016856.1	GAGGTTGGGTTTTCCGGCAGAGCAATCAGGATATGGCTCAG	105923	1	1	1	1	1	1	gene98	STM14_RS01040	STM14_0111	surA	0	Genic	WP_000800482.1	chaperone SurA	FALSE	TRUE	FALSE	FALSE	FALSE	FALSE	FALSE
NC_016856.1__106054	NC_016856.1	CTCATTGTTGCGCACTTCAGAGATAATCATCTCTTTACGAA	106054	1	1	1	1	1	1	gene98	STM14_RS01040	STM14_0111	surA	0	Genic	WP_000800482.1	chaperone SurA	FALSE	TRUE	FALSE	FALSE	FALSE	FALSE	FALSE
NC_016856.1__106131	NC_016856.1	AAACAATATGACGATGGATCAGATGCGCAGCCGTCTGGCTT	106131	0.96	1	0.98	0.98	1	0.99	gene98	STM14_RS01040	STM14_0111	surA	0	Genic	WP_000800482.1	chaperone SurA	FALSE	FALSE	FALSE	FALSE	FALSE	TRUE	FALSE
NC_016856.1__106133	NC_016856.1	GCCAGACGGCTGCGCATCTGATCCATCGTCATATTGTTTTG	106133	1	1	1	0.98	1	0.99	gene98	STM14_RS01040	STM14_0111	surA	0	Genic	WP_000800482.1	chaperone SurA	FALSE	FALSE	FALSE	FALSE	TRUE	FALSE	FALSE
NC_016856.1__106134	NC_016856.1	ACAAAACAATATGACGATGGATCAGATGCGCAGCCGTCTGG	106134	1	0.97	0.985	1	0.97	0.985	gene98	STM14_RS01040	STM14_0111	surA	0	Genic	WP_000800482.1	chaperone SurA	FALSE	FALSE	FALSE	FALSE	TRUE	FALSE	FALSE
NC_016856.1__106176	NC_016856.1	CACGGATGAGCAGTTGGATCAGGCCATCGCCAACATCGCCA	106176	1	0.98	0.99	0.95	0.98	0.965	gene98	STM14_RS01040	STM14_0111	surA	0	Genic	WP_000800482.1	chaperone SurA	FALSE	FALSE	FALSE	FALSE	FALSE	TRUE	FALSE
NC_016856.1__106178	NC_016856.1	GCGATGTTGGCGATGGCCTGATCCAACTGCTCATCCGTGAT	106178	0.99	1	0.995	1	0.99	0.995	gene98	STM14_RS01040	STM14_0111	surA	0	Genic	WP_000800482.1	chaperone SurA	FALSE	FALSE	FALSE	FALSE	TRUE	FALSE	FALSE
NC_016856.1__106179	NC_016856.1	GATCACGGATGAGCAGTTGGATCAGGCCATCGCCAACATCG	106179	0.98	0.98	0.98	0.94	0.96	0.95	gene98	STM14_RS01040	STM14_0111	surA	0	Genic	WP_000800482.1	chaperone SurA	FALSE	FALSE	FALSE	FALSE	TRUE	FALSE	FALSE
NC_016856.1__106197	NC_016856.1	GATCCAACTGCTCATCCGTGATCTTCACCCCCATCTTCTGA	106197	0.98	0.94	0.96	0.96	0.86	0.91	gene98	STM14_RS01040	STM14_0111	surA	0	Genic	WP_000800482.1	chaperone SurA	FALSE	FALSE	FALSE	FALSE	TRUE	FALSE	FALSE
NC_016856.1__106198	NC_016856.1	GTCAGAAGATGGGGGTGAAGATCACGGATGAGCAGTTGGAT	106198	1	1	1	1	1	1	gene98	STM14_RS01040	STM14_0111	surA	0	Genic	WP_000800482.1	chaperone SurA	FALSE	FALSE	FALSE	FALSE	TRUE	FALSE	FALSE
NC_016856.1__106238	NC_016856.1	CCCATCTGCAGGATAATTTGATCCATAATCAAACGTTCCAG	106238	1	1	1	1	1	1	gene98	STM14_RS01040	STM14_0111	surA	0	Genic	WP_000800482.1	chaperone SurA	FALSE	FALSE	FALSE	FALSE	TRUE	FALSE	FALSE
NC_016856.1__106239	NC_016856.1	CCTGGAACGTTTGATTATGGATCAAATTATCCTGCAGATGG	106239	1	1	1	1	0.99	0.995	gene98	STM14_RS01040	STM14_0111	surA	0	Genic	WP_000800482.1	chaperone SurA	FALSE	FALSE	FALSE	FALSE	TRUE	FALSE	FALSE
NC_016856.1__106260	NC_016856.1	CCATAATCAAACGTTCCAGGATCTGGTGACGCAGCGTGGCG	106260	1	0.96	0.98	1	0.99	0.995	gene98	STM14_RS01040	STM14_0111	surA	0	Genic	WP_000800482.1	chaperone SurA	FALSE	FALSE	FALSE	FALSE	TRUE	FALSE	FALSE
NC_016856.1__106261	NC_016856.1	ACGCCACGCTGCGTCACCAGATCCTGGAACGTTTGATTATG	106261	1	1	1	1	0.98	0.99	gene98	STM14_RS01040	STM14_0111	surA	0	Genic	WP_000800482.1	chaperone SurA	FALSE	FALSE	FALSE	FALSE	TRUE	FALSE	FALSE
NC_016856.1__106428	NC_016856.1	CAGCGAAACTGGTATTCGCGATCATGGCGATACCGAGAAGC	106428	1	1	1	1	0.95	0.975	gene98	STM14_RS01040	STM14_0111	surA	0	Genic	WP_000800482.1	chaperone SurA	FALSE	FALSE	FALSE	FALSE	TRUE	FALSE	FALSE
NC_016856.1__106429	NC_016856.1	TGCTTCTCGGTATCGCCATGATCGCGAATACCAGTTTCGCT	106429	1	1	1	1	0.98	0.99	gene98	STM14_RS01040	STM14_0111	surA	0	Genic	WP_000800482.1	chaperone SurA	FALSE	FALSE	FALSE	FALSE	TRUE	FALSE	FALSE
NC_016856.1__106694	NC_016856.1	TACGTTCGTATCCGACGCGGATCGCATAGCAGCAAGAGTTG	106694	1	1	1	1	1	1	gene99	STM14_RS01045	STM14_0112	lptD	0	Genic	WP_000746126.1	LPS assembly protein LptD	FALSE	FALSE	FALSE	FALSE	TRUE	FALSE	FALSE
NC_016856.1__106695	NC_016856.1	ACAACTCTTGCTGCTATGCGATCCGCGTCGGATACGAACGT	106695	0.94	0.96	0.95	0.83	0.96	0.895	gene99	STM14_RS01045	STM14_0112	lptD	0	Genic	WP_000746126.1	LPS assembly protein LptD	FALSE	FALSE	FALSE	FALSE	TRUE	FALSE	FALSE
NC_016856.1__106792	NC_016856.1	GCGCCGACAATCGACCAGCGATCGGCAATCGGCCAACTTGC	106792	1	0.99	0.995	0.87	0.82	0.845	gene99	STM14_RS01045	STM14_0112	lptD	0	Genic	WP_000746126.1	LPS assembly protein LptD	FALSE	FALSE	FALSE	FALSE	TRUE	FALSE	FALSE
NC_016856.1__106793	NC_016856.1	GGCAAGTTGGCCGATTGCCGATCGCTGGTCGATTGTCGGCG	106793	1	1	1	1	1	1	gene99	STM14_RS01045	STM14_0112	lptD	0	Genic	WP_000746126.1	LPS assembly protein LptD	FALSE	FALSE	FALSE	FALSE	TRUE	FALSE	FALSE
NC_016856.1__106850	NC_016856.1	TTCGTATTATTCCACGGCAGAGCAGTATAAAAACGGCATCA	106850	1	1	1	1	0.93	0.965	gene99	STM14_RS01045	STM14_0112	lptD	0	Genic	WP_000746126.1	LPS assembly protein LptD	FALSE	TRUE	FALSE	FALSE	FALSE	FALSE	FALSE
NC_016856.1__106930	NC_016856.1	TAGTTCAACTGTACCAGACGATCCTGATCCCGACGGTATTC	106930	0.98	0.99	0.985	0.89	0.89	0.89	gene99	STM14_RS01045	STM14_0112	lptD	0	Genic	WP_000746126.1	LPS assembly protein LptD	FALSE	FALSE	FALSE	FALSE	TRUE	FALSE	FALSE
NC_016856.1__106931	NC_016856.1	CGAATACCGTCGGGATCAGGATCGTCTGGTACAGTTGAACT	106931	0.99	0.99	0.99	0.99	0.97	0.98	gene99	STM14_RS01045	STM14_0112	lptD	0	Genic	WP_000746126.1	LPS assembly protein LptD	FALSE	FALSE	FALSE	FALSE	TRUE	FALSE	FALSE
NC_016856.1__106934	NC_016856.1	CCTCGAATACCGTCGGGATCAGGATCGTCTGGTACAGTTGA	106934	0.95	1	0.975	0.96	1	0.98	gene99	STM14_RS01045	STM14_0112	lptD	0	Genic	WP_000746126.1	LPS assembly protein LptD	FALSE	FALSE	FALSE	FALSE	FALSE	TRUE	FALSE
NC_016856.1__106936	NC_016856.1	AACTGTACCAGACGATCCTGATCCCGACGGTATTCGAGGCT	106936	0.99	1	0.995	1	1	1	gene99	STM14_RS01045	STM14_0112	lptD	0	Genic	WP_000746126.1	LPS assembly protein LptD	FALSE	FALSE	FALSE	FALSE	TRUE	FALSE	FALSE
NC_016856.1__106937	NC_016856.1	CAGCCTCGAATACCGTCGGGATCAGGATCGTCTGGTACAGT	106937	0.99	0.99	0.99	0.9	0.92	0.91	gene99	STM14_RS01045	STM14_0112	lptD	0	Genic	WP_000746126.1	LPS assembly protein LptD	FALSE	FALSE	FALSE	FALSE	TRUE	FALSE	FALSE
NC_016856.1__107310	NC_016856.1	ATGTGCCGTACCGCGACCAGAGCGGCATCTATAACTACGAT	107310	1	1	1	0.98	1	0.99	gene99	STM14_RS01045	STM14_0112	lptD	0	Genic	WP_000746126.1	LPS assembly protein LptD	FALSE	TRUE	FALSE	FALSE	FALSE	FALSE	FALSE
NC_016856.1__107476	NC_016856.1	AGCTTATTTTTATTGTTTGGATCGCTGTTATAGCTGTCCAG	107476	0.97	0.98	0.975	1	0.96	0.98	gene99	STM14_RS01045	STM14_0112	lptD	0	Genic	WP_000746126.1	LPS assembly protein LptD	FALSE	FALSE	FALSE	FALSE	TRUE	FALSE	FALSE
NC_016856.1__107477	NC_016856.1	TCTGGACAGCTATAACAGCGATCCAAACAATAAAAATAAGC	107477	1	1	1	0.92	1	0.96	gene99	STM14_RS01045	STM14_0112	lptD	0	Genic	WP_000746126.1	LPS assembly protein LptD	FALSE	FALSE	FALSE	FALSE	TRUE	FALSE	FALSE
NC_016856.1__107677	NC_016856.1	CGGGTATCAAACGGGCCGAGATCGTTATGGTAGTAGTTAAC	107677	1	1	1	0.98	1	0.99	gene99	STM14_RS01045	STM14_0112	lptD	0	Genic	WP_000746126.1	LPS assembly protein LptD	FALSE	FALSE	FALSE	FALSE	TRUE	FALSE	FALSE
NC_016856.1__107678	NC_016856.1	CGTTAACTACTACCATAACGATCTCGGCCCGTTTGATACCC	107678	1	1	1	1	1	1	gene99	STM14_RS01045	STM14_0112	lptD	0	Genic	WP_000746126.1	LPS assembly protein LptD	FALSE	FALSE	FALSE	FALSE	TRUE	FALSE	FALSE
NC_016856.1__107737	NC_016856.1	GAATAGCTGCTGGTGTTTTGATCGTTAAAGACCTGGAATTG	107737	1	0.98	0.99	1	1	1	gene99	STM14_RS01045	STM14_0112	lptD	0	Genic	WP_000746126.1	LPS assembly protein LptD	FALSE	FALSE	FALSE	FALSE	TRUE	FALSE	FALSE
NC_016856.1__107738	NC_016856.1	ACAATTCCAGGTCTTTAACGATCAAAACACCAGCAGCTATT	107738	1	1	1	1	0.96	0.98	gene99	STM14_RS01045	STM14_0112	lptD	0	Genic	WP_000746126.1	LPS assembly protein LptD	FALSE	FALSE	FALSE	FALSE	TRUE	FALSE	FALSE
NC_016856.1__107915	NC_016856.1	GCACTCAGGCGTGATGGATCAGGTGTGGCGTTTTAACGTCG	107915	1	0.93	0.965	1	0.9	0.95	gene99	STM14_RS01045	STM14_0112	lptD	0	Genic	WP_000746126.1	LPS assembly protein LptD	FALSE	FALSE	FALSE	FALSE	FALSE	TRUE	FALSE
NC_016856.1__107917	NC_016856.1	ACGTTAAAACGCCACACCTGATCCATCACGCCTGAGTGCTG	107917	1	1	1	1	1	1	gene99	STM14_RS01045	STM14_0112	lptD	0	Genic	WP_000746126.1	LPS assembly protein LptD	FALSE	FALSE	FALSE	FALSE	TRUE	FALSE	FALSE
NC_016856.1__107918	NC_016856.1	GCAGCACTCAGGCGTGATGGATCAGGTGTGGCGTTTTAACG	107918	0.99	0.95	0.97	1	0.98	0.99	gene99	STM14_RS01045	STM14_0112	lptD	0	Genic	WP_000746126.1	LPS assembly protein LptD	FALSE	FALSE	FALSE	FALSE	TRUE	FALSE	FALSE
NC_016856.1__107980	NC_016856.1	TTATCGCCCTCTTTGGGGTGATCGTCCTCGTAGACTTTATC	107980	0.98	0.97	0.975	1	1	1	gene99	STM14_RS01045	STM14_0112	lptD	0	Genic	WP_000746126.1	LPS assembly protein LptD	FALSE	FALSE	FALSE	FALSE	TRUE	FALSE	FALSE
NC_016856.1__107981	NC_016856.1	TGATAAAGTCTACGAGGACGATCACCCCAAAGAGGGCGATA	107981	1	1	1	1	1	1	gene99	STM14_RS01045	STM14_0112	lptD	0	Genic	WP_000746126.1	LPS assembly protein LptD	FALSE	FALSE	FALSE	FALSE	TRUE	FALSE	FALSE
NC_016856.1__108194	NC_016856.1	TCGTGTATTTCGCGTTCGGGATCAGGAAACCTGAGCGACGC	108194	1	0.99	0.995	1	1	1	gene99	STM14_RS01045	STM14_0112	lptD	0	Genic	WP_000746126.1	LPS assembly protein LptD	FALSE	FALSE	FALSE	FALSE	TRUE	FALSE	FALSE
NC_016856.1__108195	NC_016856.1	AGCGTCGCTCAGGTTTCCTGATCCCGAACGCGAAATACACG	108195	1	1	1	1	1	1	gene99	STM14_RS01045	STM14_0112	lptD	0	Genic	WP_000746126.1	LPS assembly protein LptD	FALSE	FALSE	FALSE	FALSE	TRUE	FALSE	FALSE
NC_016856.1__108197	NC_016856.1	TGTATTTCGCGTTCGGGATCAGGAAACCTGAGCGACGCTTG	108197	0.87	0.92	0.895	0.84	1	0.92	gene99	STM14_RS01045	STM14_0112	lptD	0	Genic	WP_000746126.1	LPS assembly protein LptD	FALSE	FALSE	FALSE	FALSE	FALSE	TRUE	FALSE
NC_016856.1__108254	NC_016856.1	GTAAATAGGGGCTATAAAAGATCGGAACCGGACCTACTTTA	108254	0.86	1	0.93	1	1	1	gene99	STM14_RS01045	STM14_0112	lptD	0	Genic	WP_000746126.1	LPS assembly protein LptD	FALSE	FALSE	FALSE	FALSE	TRUE	FALSE	FALSE
NC_016856.1__108255	NC_016856.1	TTAAAGTAGGTCCGGTTCCGATCTTTTATAGCCCCTATTTA	108255	0.99	0.99	0.99	0.98	1	0.99	gene99	STM14_RS01045	STM14_0112	lptD	0	Genic	WP_000746126.1	LPS assembly protein LptD	FALSE	FALSE	FALSE	FALSE	TRUE	FALSE	FALSE
NC_016856.1__108290	NC_016856.1	CTTTAAACCGGGCGTTCCAGATCTCCGCAACCTGTTCTTCG	108290	1	0.98	0.99	1	0.94	0.97	gene99	STM14_RS01045	STM14_0112	lptD	0	Genic	WP_000746126.1	LPS assembly protein LptD	FALSE	FALSE	FALSE	FALSE	TRUE	FALSE	FALSE
NC_016856.1__108291	NC_016856.1	GCGAAGAACAGGTTGCGGAGATCTGGAACGCCCGGTTTAAA	108291	1	1	1	1	1	1	gene99	STM14_RS01045	STM14_0112	lptD	0	Genic	WP_000746126.1	LPS assembly protein LptD	FALSE	FALSE	FALSE	FALSE	TRUE	FALSE	FALSE
NC_016856.1__108427	NC_016856.1	TCGCCGCGCTGCTTCATGAGATCGGCTTTACCGCGCCCCTG	108427	0.98	1	0.99	1	1	1	gene99	STM14_RS01045	STM14_0112	lptD	0	Genic	WP_000746126.1	LPS assembly protein LptD	FALSE	FALSE	FALSE	FALSE	TRUE	FALSE	FALSE
NC_016856.1__108428	NC_016856.1	TCAGGGGCGCGGTAAAGCCGATCTCATGAAGCAGCGCGGCG	108428	1	1	1	1	1	1	gene99	STM14_RS01045	STM14_0112	lptD	0	Genic	WP_000746126.1	LPS assembly protein LptD	FALSE	FALSE	FALSE	FALSE	TRUE	FALSE	FALSE
NC_016856.1__108736	NC_016856.1	GCATTGATAGTAACCGGCAGATCGTTGGTATCGCCTTTTAC	108736	1	1	1	1	1	1	gene99	STM14_RS01045	STM14_0112	lptD	0	Genic	WP_000746126.1	LPS assembly protein LptD	FALSE	FALSE	FALSE	FALSE	TRUE	FALSE	FALSE
NC_016856.1__108737	NC_016856.1	GGTAAAAGGCGATACCAACGATCTGCCGGTTACTATCAATG	108737	1	1	1	1	0.98	0.99	gene99	STM14_RS01045	STM14_0112	lptD	0	Genic	WP_000746126.1	LPS assembly protein LptD	FALSE	FALSE	FALSE	FALSE	TRUE	FALSE	FALSE
NC_016856.1__108760	NC_016856.1	TTGGTATCGCCTTTTACCAGAGGACGATCGTAGCTCGGCAC	108760	1	0.98	0.99	1	1	1	gene99	STM14_RS01045	STM14_0112	lptD	0	Genic	WP_000746126.1	LPS assembly protein LptD	FALSE	TRUE	FALSE	FALSE	FALSE	FALSE	FALSE
NC_016856.1__108766	NC_016856.1	TCGCCTTTTACCAGAGGACGATCGTAGCTCGGCACGCCCAA	108766	0.98	0.96	0.97	0.91	1	0.955	gene99	STM14_RS01045	STM14_0112	lptD	0	Genic	WP_000746126.1	LPS assembly protein LptD	FALSE	FALSE	FALSE	FALSE	TRUE	FALSE	FALSE
NC_016856.1__108767	NC_016856.1	GTTGGGCGTGCCGAGCTACGATCGTCCTCTGGTAAAAGGCG	108767	1	1	1	1	1	1	gene99	STM14_RS01045	STM14_0112	lptD	0	Genic	WP_000746126.1	LPS assembly protein LptD	FALSE	FALSE	FALSE	FALSE	TRUE	FALSE	FALSE
NC_016856.1__108805	NC_016856.1	AACATACACTGTGAGGCGAGATCGGCTGCCAGCCCCTGATG	108805	1	1	1	1	1	1	gene99	STM14_RS01045	STM14_0112	lptD	0	Genic	WP_000746126.1	LPS assembly protein LptD	FALSE	FALSE	FALSE	FALSE	TRUE	FALSE	FALSE
NC_016856.1__108806	NC_016856.1	TCATCAGGGGCTGGCAGCCGATCTCGCCTCACAGTGTATGT	108806	1	1	1	1	1	1	gene99	STM14_RS01045	STM14_0112	lptD	0	Genic	WP_000746126.1	LPS assembly protein LptD	FALSE	FALSE	FALSE	FALSE	TRUE	FALSE	FALSE
NC_016856.1__108845	NC_016856.1	GACTATAAAGGGCGCTGGCGATCATGGTGGCCAGAAGAGTG	108845	0.99	1	0.995	0.98	0.97	0.975	gene99	STM14_RS01045	STM14_0112	lptD	0	Genic	WP_000746126.1	LPS assembly protein LptD	FALSE	FALSE	FALSE	FALSE	TRUE	FALSE	FALSE
NC_016856.1__108846	NC_016856.1	CCACTCTTCTGGCCACCATGATCGCCAGCGCCCTTTATAGT	108846	1	1	1	0.93	1	0.965	gene99	STM14_RS01045	STM14_0112	lptD	0	Genic	WP_000746126.1	LPS assembly protein LptD	FALSE	FALSE	FALSE	FALSE	TRUE	FALSE	FALSE
NC_016856.1__109389	NC_016856.1	TATCGCCAGTCAGTTGATGGATCGTATGAATTTACACGGCG	109389	1	1	1	0.98	1	0.99	gene100	STM14_RS01050	STM14_0114	djlA	0	Genic	WP_001200595.1	molecular chaperone DjlA	FALSE	FALSE	FALSE	FALSE	TRUE	FALSE	FALSE
NC_016856.1__109390	NC_016856.1	TCGCCGTGTAAATTCATACGATCCATCAACTGACTGGCGAT	109390	1	1	1	1	1	1	gene100	STM14_RS01050	STM14_0114	djlA	0	Genic	WP_001200595.1	molecular chaperone DjlA	FALSE	FALSE	FALSE	FALSE	TRUE	FALSE	FALSE
NC_016856.1__109515	NC_016856.1	CGTCTGCTTCGGGCGTTTTGATCTGATCCGGATGTTTCTGG	109515	0.99	0.99	0.99	1	0.99	0.995	gene100	STM14_RS01050	STM14_0114	djlA	0	Genic	WP_001200595.1	molecular chaperone DjlA	FALSE	FALSE	FALSE	FALSE	TRUE	FALSE	FALSE
NC_016856.1__109516	NC_016856.1	TCCAGAAACATCCGGATCAGATCAAAACGCCCGAAGCAGAC	109516	0.88	0.94	0.91	0.98	0.92	0.95	gene100	STM14_RS01050	STM14_0114	djlA	0	Genic	WP_001200595.1	molecular chaperone DjlA	FALSE	FALSE	FALSE	FALSE	TRUE	FALSE	FALSE
NC_016856.1__109518	NC_016856.1	TTTCCAGAAACATCCGGATCAGATCAAAACGCCCGAAGCAG	109518	1	0.97	0.985	1	0.96	0.98	gene100	STM14_RS01050	STM14_0114	djlA	0	Genic	WP_001200595.1	molecular chaperone DjlA	FALSE	FALSE	FALSE	FALSE	FALSE	TRUE	FALSE
NC_016856.1__109520	NC_016856.1	GCTTCGGGCGTTTTGATCTGATCCGGATGTTTCTGGAAATT	109520	0.96	0.96	0.96	1	1	1	gene100	STM14_RS01050	STM14_0114	djlA	0	Genic	WP_001200595.1	molecular chaperone DjlA	FALSE	FALSE	FALSE	FALSE	TRUE	FALSE	FALSE
NC_016856.1__109521	NC_016856.1	GAATTTCCAGAAACATCCGGATCAGATCAAAACGCCCGAAG	109521	1	0.99	0.995	0.99	0.98	0.985	gene100	STM14_RS01050	STM14_0114	djlA	0	Genic	WP_001200595.1	molecular chaperone DjlA	FALSE	FALSE	FALSE	FALSE	TRUE	FALSE	FALSE
NC_016856.1__109544	NC_016856.1	GGATGTTTCTGGAAATTCAGATCCAGGCGGCGTTTGCCGAT	109544	1	0.97	0.985	1	0.98	0.99	gene100	STM14_RS01050	STM14_0114	djlA	0	Genic	WP_001200595.1	molecular chaperone DjlA	FALSE	FALSE	FALSE	FALSE	TRUE	FALSE	FALSE
NC_016856.1__109545	NC_016856.1	CATCGGCAAACGCCGCCTGGATCTGAATTTCCAGAAACATC	109545	0.96	0.91	0.935	0.94	0.97	0.955	gene100	STM14_RS01050	STM14_0114	djlA	0	Genic	WP_001200595.1	molecular chaperone DjlA	FALSE	FALSE	FALSE	FALSE	TRUE	FALSE	FALSE
NC_016856.1__109641	NC_016856.1	TATTTCCCGCGTACAGTTCGATCAGTTTCTGCGCATGATGC	109641	0.85	0.85	0.85	1	0.94	0.97	gene100	STM14_RS01050	STM14_0114	djlA	0	Genic	WP_001200595.1	molecular chaperone DjlA	FALSE	FALSE	FALSE	FALSE	TRUE	FALSE	FALSE
NC_016856.1__109642	NC_016856.1	TGCATCATGCGCAGAAACTGATCGAACTGTACGCGGGAAAT	109642	0.98	1	0.99	0.98	0.98	0.98	gene100	STM14_RS01050	STM14_0114	djlA	0	Genic	WP_001200595.1	molecular chaperone DjlA	FALSE	FALSE	FALSE	FALSE	TRUE	FALSE	FALSE
NC_016856.1__109644	NC_016856.1	TTCCCGCGTACAGTTCGATCAGTTTCTGCGCATGATGCAGG	109644	0.96	1	0.98	0.89	0.98	0.935	gene100	STM14_RS01050	STM14_0114	djlA	0	Genic	WP_001200595.1	molecular chaperone DjlA	FALSE	FALSE	FALSE	FALSE	FALSE	TRUE	FALSE
NC_016856.1__110169	NC_016856.1	TCCGGCGAGGCGTAAAACCGATCGCCTAAAATCGGGTGGCC	110169	1	1	1	0.98	1	0.99	gene101	STM14_RS01055	STM14_0115	rluA	0	Genic	WP_000525196.1	bifunctional tRNA pseudouridine(32) synthase/ribosomal large subunit pseudouridine synthase RluA	FALSE	FALSE	FALSE	FALSE	TRUE	FALSE	FALSE
NC_016856.1__110170	NC_016856.1	AGGCCACCCGATTTTAGGCGATCGGTTTTACGCCTCGCCGG	110170	0.99	1	0.995	1	1	1	gene101	STM14_RS01055	STM14_0115	rluA	0	Genic	WP_000525196.1	bifunctional tRNA pseudouridine(32) synthase/ribosomal large subunit pseudouridine synthase RluA	FALSE	FALSE	FALSE	FALSE	TRUE	FALSE	FALSE
NC_016856.1__110233	NC_016856.1	GCTGATGCGAACGTCCGGTGATCGGCTTGAGCACCACGCGG	110233	1	0.98	0.99	1	1	1	gene101	STM14_RS01055	STM14_0115	rluA	0	Genic	WP_000525196.1	bifunctional tRNA pseudouridine(32) synthase/ribosomal large subunit pseudouridine synthase RluA	FALSE	FALSE	FALSE	FALSE	TRUE	FALSE	FALSE
NC_016856.1__110234	NC_016856.1	CCCGCGTGGTGCTCAAGCCGATCACCGGACGTTCGCATCAG	110234	1	1	1	1	1	1	gene101	STM14_RS01055	STM14_0115	rluA	0	Genic	WP_000525196.1	bifunctional tRNA pseudouridine(32) synthase/ribosomal large subunit pseudouridine synthase RluA	FALSE	FALSE	FALSE	FALSE	TRUE	FALSE	FALSE
NC_016856.1__110422	NC_016856.1	CCGCGAACGTGAGCCGAAAAAGCAGTATGTAGCGCGCGTAT	110422	0.38	0.34	0.36	0.39	0	0.195	gene101	STM14_RS01055	STM14_0115	rluA	0	Genic	WP_000525196.1	bifunctional tRNA pseudouridine(32) synthase/ribosomal large subunit pseudouridine synthase RluA	FALSE	FALSE	FALSE	FALSE	FALSE	FALSE	TRUE
NC_016856.1__110921	NC_016856.1	CAGATTGAAAAGTCCGCCAGAGCGCTGATTGATAACGCGCG	110921	1	1	1	1	1	1	gene102	STM14_RS01060	STM14_0116	rapA	0	Genic	WP_001116976.1	RNA polymerase-associated protein RapA	FALSE	TRUE	FALSE	FALSE	FALSE	FALSE	FALSE
NC_016856.1__111244	NC_016856.1	GCTGCTGCCGGTGTCGCCGGAGAGGATCAGATCCAGTCCGT	111244	0.75	0.61	0.68	0.56	0.51	0.535	gene102	STM14_RS01060	STM14_0116	rapA	0	Genic	WP_001116976.1	RNA polymerase-associated protein RapA	FALSE	FALSE	FALSE	FALSE	FALSE	FALSE	TRUE
NC_016856.1__111249	NC_016856.1	TGCCGGTGTCGCCGGAGAGGATCAGATCCAGTCCGTTACGG	111249	0.91	1	0.955	0.93	1	0.965	gene102	STM14_RS01060	STM14_0116	rapA	0	Genic	WP_001116976.1	RNA polymerase-associated protein RapA	FALSE	FALSE	FALSE	FALSE	TRUE	FALSE	FALSE
NC_016856.1__111250	NC_016856.1	TCCGTAACGGACTGGATCTGATCCTCTCCGGCGACACCGGC	111250	1	1	1	1	0.96	0.98	gene102	STM14_RS01060	STM14_0116	rapA	0	Genic	WP_001116976.1	RNA polymerase-associated protein RapA	FALSE	FALSE	FALSE	FALSE	TRUE	FALSE	FALSE
NC_016856.1__111252	NC_016856.1	CGGTGTCGCCGGAGAGGATCAGATCCAGTCCGTTACGGATG	111252	0.97	0.99	0.98	0.99	0.95	0.97	gene102	STM14_RS01060	STM14_0116	rapA	0	Genic	WP_001116976.1	RNA polymerase-associated protein RapA	FALSE	FALSE	FALSE	FALSE	FALSE	TRUE	FALSE
NC_016856.1__111254	NC_016856.1	GTGTCGCCGGAGAGGATCAGATCCAGTCCGTTACGGATGAG	111254	1	1	1	1	1	1	gene102	STM14_RS01060	STM14_0116	rapA	0	Genic	WP_001116976.1	RNA polymerase-associated protein RapA	FALSE	FALSE	FALSE	FALSE	TRUE	FALSE	FALSE
NC_016856.1__111255	NC_016856.1	GCTCATCCGTAACGGACTGGATCTGATCCTCTCCGGCGACA	111255	0.87	1	0.935	1	1	1	gene102	STM14_RS01060	STM14_0116	rapA	0	Genic	WP_001116976.1	RNA polymerase-associated protein RapA	FALSE	FALSE	FALSE	FALSE	TRUE	FALSE	FALSE
NC_016856.1__111260	NC_016856.1	CATCCGCTCATCCGTAACGGACTGGATCTGATCCTCTCCGG	111260	0.57	0	0.285	0.48	0.28	0.38	gene102	STM14_RS01060	STM14_0116	rapA	0	Genic	WP_001116976.1	RNA polymerase-associated protein RapA	FALSE	FALSE	FALSE	FALSE	FALSE	FALSE	TRUE
NC_016856.1__111408	NC_016856.1	GGTCGGACGGCGTCAGCACGATCAGGTTGTCGCCGCGATCG	111408	1	1	1	1	1	1	gene102	STM14_RS01060	STM14_0116	rapA	0	Genic	WP_001116976.1	RNA polymerase-associated protein RapA	FALSE	FALSE	FALSE	FALSE	TRUE	FALSE	FALSE
NC_016856.1__111409	NC_016856.1	ACGATCGCGGCGACAACCTGATCGTGCTGACGCCGTCCGAC	111409	1	1	1	1	1	1	gene102	STM14_RS01060	STM14_0116	rapA	0	Genic	WP_001116976.1	RNA polymerase-associated protein RapA	FALSE	FALSE	FALSE	FALSE	TRUE	FALSE	FALSE
NC_016856.1__111411	NC_016856.1	CGGACGGCGTCAGCACGATCAGGTTGTCGCCGCGATCGTCC	111411	1	1	1	1	1	1	gene102	STM14_RS01060	STM14_0116	rapA	0	Genic	WP_001116976.1	RNA polymerase-associated protein RapA	FALSE	FALSE	FALSE	FALSE	FALSE	TRUE	FALSE
NC_016856.1__111414	NC_016856.1	CCAGGACGATCGCGGCGACAACCTGATCGTGCTGACGCCGT	111414	0.45	0	0.225	0	0.47	0.235	gene102	STM14_RS01060	STM14_0116	rapA	0	Genic	WP_001116976.1	RNA polymerase-associated protein RapA	FALSE	FALSE	FALSE	FALSE	FALSE	FALSE	TRUE
NC_016856.1__111425	NC_016856.1	ACGATCAGGTTGTCGCCGCGATCGTCCTGGTTAATGCCGAC	111425	1	1	1	1	1	1	gene102	STM14_RS01060	STM14_0116	rapA	0	Genic	WP_001116976.1	RNA polymerase-associated protein RapA	FALSE	FALSE	FALSE	FALSE	TRUE	FALSE	FALSE
NC_016856.1__111426	NC_016856.1	CGTCGGCATTAACCAGGACGATCGCGGCGACAACCTGATCG	111426	1	1	1	1	1	1	gene102	STM14_RS01060	STM14_0116	rapA	0	Genic	WP_001116976.1	RNA polymerase-associated protein RapA	FALSE	FALSE	FALSE	FALSE	TRUE	FALSE	FALSE
NC_016856.1__111549	NC_016856.1	TTTCACCACCGTTGGAGTGGATCTCCAGCAGGCGGTCGCGG	111549	1	1	1	1	0.97	0.985	gene102	STM14_RS01060	STM14_0116	rapA	0	Genic	WP_001116976.1	RNA polymerase-associated protein RapA	FALSE	FALSE	FALSE	FALSE	TRUE	FALSE	FALSE
NC_016856.1__111550	NC_016856.1	GCCGCGACCGCCTGCTGGAGATCCACTCCAACGGTGGTGAA	111550	1	1	1	1	1	1	gene102	STM14_RS01060	STM14_0116	rapA	0	Genic	WP_001116976.1	RNA polymerase-associated protein RapA	FALSE	FALSE	FALSE	FALSE	TRUE	FALSE	FALSE
NC_016856.1__111621	NC_016856.1	GTTGCTCGCGGCAGGATTTGATCAGATCGTCAAACCCGTCG	111621	0.99	0.99	0.99	0.99	0.98	0.985	gene102	STM14_RS01060	STM14_0116	rapA	0	Genic	WP_001116976.1	RNA polymerase-associated protein RapA	FALSE	FALSE	FALSE	FALSE	TRUE	FALSE	FALSE
NC_016856.1__111622	NC_016856.1	CCGACGGGTTTGACGATCTGATCAAATCCTGCCGCGAGCAA	111622	1	1	1	1	0.98	0.99	gene102	STM14_RS01060	STM14_0116	rapA	0	Genic	WP_001116976.1	RNA polymerase-associated protein RapA	FALSE	FALSE	FALSE	FALSE	TRUE	FALSE	FALSE
NC_016856.1__111624	NC_016856.1	GCTCGCGGCAGGATTTGATCAGATCGTCAAACCCGTCGGTT	111624	0.96	1	0.98	0.91	1	0.955	gene102	STM14_RS01060	STM14_0116	rapA	0	Genic	WP_001116976.1	RNA polymerase-associated protein RapA	FALSE	FALSE	FALSE	FALSE	FALSE	TRUE	FALSE
NC_016856.1__111626	NC_016856.1	TCGCGGCAGGATTTGATCAGATCGTCAAACCCGTCGGTTTC	111626	1	1	1	0.96	1	0.98	gene102	STM14_RS01060	STM14_0116	rapA	0	Genic	WP_001116976.1	RNA polymerase-associated protein RapA	FALSE	FALSE	FALSE	FALSE	TRUE	FALSE	FALSE
NC_016856.1__111627	NC_016856.1	AGAAACCGACGGGTTTGACGATCTGATCAAATCCTGCCGCG	111627	1	1	1	1	0.95	0.975	gene102	STM14_RS01060	STM14_0116	rapA	0	Genic	WP_001116976.1	RNA polymerase-associated protein RapA	FALSE	FALSE	FALSE	FALSE	TRUE	FALSE	FALSE
NC_016856.1__111798	NC_016856.1	TTTCCAGGTACGGGACGTGGATCTGGATATCATGCGCCTGG	111798	0.98	0.96	0.97	0.98	0.96	0.97	gene102	STM14_RS01060	STM14_0116	rapA	0	Genic	WP_001116976.1	RNA polymerase-associated protein RapA	FALSE	FALSE	FALSE	FALSE	TRUE	FALSE	FALSE
NC_016856.1__111799	NC_016856.1	GCCAGGCGCATGATATCCAGATCCACGTCCCGTACCTGGAA	111799	1	1	1	1	1	1	gene102	STM14_RS01060	STM14_0116	rapA	0	Genic	WP_001116976.1	RNA polymerase-associated protein RapA	FALSE	FALSE	FALSE	FALSE	TRUE	FALSE	FALSE
NC_016856.1__111827	NC_016856.1	TCATGCGCCTGGCCGATGCGATCCAGACGACCAATACGCTG	111827	1	1	1	1	1	1	gene102	STM14_RS01060	STM14_0116	rapA	0	Genic	WP_001116976.1	RNA polymerase-associated protein RapA	FALSE	FALSE	FALSE	FALSE	TRUE	FALSE	FALSE
NC_016856.1__111828	NC_016856.1	ACAGCGTATTGGTCGTCTGGATCGCATCGGCCAGGCGCATG	111828	1	1	1	1	1	1	gene102	STM14_RS01060	STM14_0116	rapA	0	Genic	WP_001116976.1	RNA polymerase-associated protein RapA	FALSE	FALSE	FALSE	FALSE	TRUE	FALSE	FALSE
NC_016856.1__111857	NC_016856.1	CCAATACGCTGTTCCAGCAGATCCGGGTTAAACGGCAAGTC	111857	1	1	1	1	1	1	gene102	STM14_RS01060	STM14_0116	rapA	0	Genic	WP_001116976.1	RNA polymerase-associated protein RapA	FALSE	FALSE	FALSE	FALSE	TRUE	FALSE	FALSE
NC_016856.1__111858	NC_016856.1	CGACTTGCCGTTTAACCCGGATCTGCTGGAACAGCGTATTG	111858	1	1	1	1	1	1	gene102	STM14_RS01060	STM14_0116	rapA	0	Genic	WP_001116976.1	RNA polymerase-associated protein RapA	FALSE	FALSE	FALSE	FALSE	TRUE	FALSE	FALSE
NC_016856.1__111973	NC_016856.1	GCCGGTATCTTCTTCGGCGAACCAGGCGGCGGCGCGGTCGC	111973	0	0	0	0	0	0	gene102	STM14_RS01060	STM14_0116	rapA	0	Genic	WP_001116976.1	RNA polymerase-associated protein RapA	FALSE	FALSE	FALSE	FALSE	FALSE	FALSE	TRUE
NC_016856.1__112095	NC_016856.1	CGGTGGTCGCTTTGGCGCAGATCACCAGCACTTTTTGCGAA	112095	1	1	1	1	1	1	gene102	STM14_RS01060	STM14_0116	rapA	0	Genic	WP_001116976.1	RNA polymerase-associated protein RapA	FALSE	FALSE	FALSE	FALSE	TRUE	FALSE	FALSE
NC_016856.1__112096	NC_016856.1	GTTCGCAAAAAGTGCTGGTGATCTGCGCCAAAGCGACCACC	112096	1	1	1	1	1	1	gene102	STM14_RS01060	STM14_0116	rapA	0	Genic	WP_001116976.1	RNA polymerase-associated protein RapA	FALSE	FALSE	FALSE	FALSE	TRUE	FALSE	FALSE
NC_016856.1__112235	NC_016856.1	TAGAGCATATCGCGGGCGCGATCTTCCGGGCTTTTACGCGC	112235	1	1	1	0.99	0.99	0.99	gene102	STM14_RS01060	STM14_0116	rapA	0	Genic	WP_001116976.1	RNA polymerase-associated protein RapA	FALSE	FALSE	FALSE	FALSE	TRUE	FALSE	FALSE
NC_016856.1__112236	NC_016856.1	CGCGCGTAAAAGCCCGGAAGATCGCGCCCGCGATATGCTCT	112236	1	1	1	1	1	1	gene102	STM14_RS01060	STM14_0116	rapA	0	Genic	WP_001116976.1	RNA polymerase-associated protein RapA	FALSE	FALSE	FALSE	FALSE	TRUE	FALSE	FALSE
NC_016856.1__112394	NC_016856.1	ACGCGGCTGGTGCCGTGGCGATCCATCAGCATCGACACCAG	112394	1	1	1	1	0.93	0.965	gene102	STM14_RS01060	STM14_0116	rapA	0	Genic	WP_001116976.1	RNA polymerase-associated protein RapA	FALSE	FALSE	FALSE	FALSE	TRUE	FALSE	FALSE
NC_016856.1__112395	NC_016856.1	GCTGGTGTCGATGCTGATGGATCGCCACGGCACCAGCCGCG	112395	0.98	0.99	0.985	0.97	1	0.985	gene102	STM14_RS01060	STM14_0116	rapA	0	Genic	WP_001116976.1	RNA polymerase-associated protein RapA	FALSE	FALSE	FALSE	FALSE	TRUE	FALSE	FALSE
NC_016856.1__112445	NC_016856.1	GCGGCCTGCGCATCGTCGCGATCGCTATTAGCGGCCTGCAA	112445	1	1	1	1	0.99	0.995	gene102	STM14_RS01060	STM14_0116	rapA	0	Genic	WP_001116976.1	RNA polymerase-associated protein RapA	FALSE	FALSE	FALSE	FALSE	TRUE	FALSE	FALSE
NC_016856.1__112446	NC_016856.1	GTTGCAGGCCGCTAATAGCGATCGCGACGATGCGCAGGCCG	112446	1	1	1	1	1	1	gene102	STM14_RS01060	STM14_0116	rapA	0	Genic	WP_001116976.1	RNA polymerase-associated protein RapA	FALSE	FALSE	FALSE	FALSE	TRUE	FALSE	FALSE
NC_016856.1__112491	NC_016856.1	GTTCAATATCCTGTTCGCCGATCAGATCGCCCAGCCTGTTC	112491	1	0.98	0.99	1	1	1	gene102	STM14_RS01060	STM14_0116	rapA	0	Genic	WP_001116976.1	RNA polymerase-associated protein RapA	FALSE	FALSE	FALSE	FALSE	TRUE	FALSE	FALSE
NC_016856.1__112492	NC_016856.1	TGAACAGGCTGGGCGATCTGATCGGCGAACAGGATATTGAA	112492	0.97	1	0.985	0.97	1	0.985	gene102	STM14_RS01060	STM14_0116	rapA	0	Genic	WP_001116976.1	RNA polymerase-associated protein RapA	FALSE	FALSE	FALSE	FALSE	TRUE	FALSE	FALSE
NC_016856.1__112494	NC_016856.1	CAATATCCTGTTCGCCGATCAGATCGCCCAGCCTGTTCAGT	112494	0.97	1	0.985	1	1	1	gene102	STM14_RS01060	STM14_0116	rapA	0	Genic	WP_001116976.1	RNA polymerase-associated protein RapA	FALSE	FALSE	FALSE	FALSE	FALSE	TRUE	FALSE
NC_016856.1__112496	NC_016856.1	ATATCCTGTTCGCCGATCAGATCGCCCAGCCTGTTCAGTTC	112496	1	1	1	1	1	1	gene102	STM14_RS01060	STM14_0116	rapA	0	Genic	WP_001116976.1	RNA polymerase-associated protein RapA	FALSE	FALSE	FALSE	FALSE	TRUE	FALSE	FALSE
NC_016856.1__112497	NC_016856.1	CGAACTGAACAGGCTGGGCGATCTGATCGGCGAACAGGATA	112497	1	0.99	0.995	0.99	1	0.995	gene102	STM14_RS01060	STM14_0116	rapA	0	Genic	WP_001116976.1	RNA polymerase-associated protein RapA	FALSE	FALSE	FALSE	FALSE	TRUE	FALSE	FALSE
NC_016856.1__112625	NC_016856.1	AAATCGTGGAAACGGTTCGGATCCAGCAGGCGCAGACGGGC	112625	1	0.99	0.995	0.99	0.99	0.99	gene102	STM14_RS01060	STM14_0116	rapA	0	Genic	WP_001116976.1	RNA polymerase-associated protein RapA	FALSE	FALSE	FALSE	FALSE	TRUE	FALSE	FALSE
NC_016856.1__112626	NC_016856.1	CGCCCGTCTGCGCCTGCTGGATCCGAACCGTTTCCACGATT	112626	0.9	0.98	0.94	0.97	0.97	0.97	gene102	STM14_RS01060	STM14_0116	rapA	0	Genic	WP_001116976.1	RNA polymerase-associated protein RapA	FALSE	FALSE	FALSE	FALSE	TRUE	FALSE	FALSE
NC_016856.1__112796	NC_016856.1	GCTTCGTCGACCACCAGCAGATCCCACTCGGCGTCGCACAA	112796	1	1	1	1	1	1	gene102	STM14_RS01060	STM14_0116	rapA	0	Genic	WP_001116976.1	RNA polymerase-associated protein RapA	FALSE	FALSE	FALSE	FALSE	TRUE	FALSE	FALSE
NC_016856.1__112797	NC_016856.1	TTTGTGCGACGCCGAGTGGGATCTGCTGGTGGTCGACGAAG	112797	1	0.99	0.995	0.99	1	0.995	gene102	STM14_RS01060	STM14_0116	rapA	0	Genic	WP_001116976.1	RNA polymerase-associated protein RapA	FALSE	FALSE	FALSE	FALSE	TRUE	FALSE	FALSE
NC_016856.1__112863	NC_016856.1	GGGCGAAATCCAGCGAGCAGATCACCAGTTGTTCGGTTTCA	112863	0.93	1	0.965	1	0.95	0.975	gene102	STM14_RS01060	STM14_0116	rapA	0	Genic	WP_001116976.1	RNA polymerase-associated protein RapA	FALSE	FALSE	FALSE	FALSE	TRUE	FALSE	FALSE
NC_016856.1__112864	NC_016856.1	TTGAAACCGAACAACTGGTGATCTGCTCGCTGGATTTCGCC	112864	1	1	1	1	1	1	gene102	STM14_RS01060	STM14_0116	rapA	0	Genic	WP_001116976.1	RNA polymerase-associated protein RapA	FALSE	FALSE	FALSE	FALSE	TRUE	FALSE	FALSE
NC_016856.1__113007	NC_016856.1	GCAGGGTTTCCGGAACGATGATCAATACGCGTTCCGCCGCG	113007	1	1	1	1	0.97	0.985	gene102	STM14_RS01060	STM14_0116	rapA	0	Genic	WP_001116976.1	RNA polymerase-associated protein RapA	FALSE	FALSE	FALSE	FALSE	TRUE	FALSE	FALSE
NC_016856.1__113008	NC_016856.1	GCGCGGCGGAACGCGTATTGATCATCGTTCCGGAAACCCTG	113008	0.98	0.98	0.98	0.99	0.98	0.985	gene102	STM14_RS01060	STM14_0116	rapA	0	Genic	WP_001116976.1	RNA polymerase-associated protein RapA	FALSE	FALSE	FALSE	FALSE	TRUE	FALSE	FALSE
NC_016856.1__113157	NC_016856.1	CGATATTAAGCTGATGCGGGATCAGATTGGTCCGCTGACCG	113157	1	1	1	0.99	1	0.995	gene102	STM14_RS01060	STM14_0116	rapA	0	Genic	WP_001116976.1	RNA polymerase-associated protein RapA	FALSE	FALSE	FALSE	FALSE	TRUE	FALSE	FALSE
NC_016856.1__113158	NC_016856.1	GCGGTCAGCGGACCAATCTGATCCCGCATCAGCTTAATATC	113158	1	1	1	1	1	1	gene102	STM14_RS01060	STM14_0116	rapA	0	Genic	WP_001116976.1	RNA polymerase-associated protein RapA	FALSE	FALSE	FALSE	FALSE	TRUE	FALSE	FALSE
NC_016856.1__113160	NC_016856.1	TATTAAGCTGATGCGGGATCAGATTGGTCCGCTGACCGCGC	113160	1	1	1	0.9	0.99	0.945	gene102	STM14_RS01060	STM14_0116	rapA	0	Genic	WP_001116976.1	RNA polymerase-associated protein RapA	FALSE	FALSE	FALSE	FALSE	FALSE	TRUE	FALSE
NC_016856.1__113212	NC_016856.1	ATCGCGCCCGTAAATTTCAGAGCGAGCAGTACCGGATGCCA	113212	0.99	1	0.995	0.9	0.94	0.92	gene102	STM14_RS01060	STM14_0116	rapA	0	Genic	WP_001116976.1	RNA polymerase-associated protein RapA	FALSE	TRUE	FALSE	FALSE	FALSE	FALSE	FALSE
NC_016856.1__113249	NC_016856.1	CGATAGCGCAGCGCGAACCGATCCATTCGATCGATTTGACC	113249	1	0.98	0.99	1	1	1	gene102	STM14_RS01060	STM14_0116	rapA	0	Genic	WP_001116976.1	RNA polymerase-associated protein RapA	FALSE	FALSE	FALSE	FALSE	TRUE	FALSE	FALSE
NC_016856.1__113250	NC_016856.1	CGGTCAAATCGATCGAATGGATCGGTTCGCGCTGCGCTATC	113250	1	1	1	1	1	1	gene102	STM14_RS01060	STM14_0116	rapA	0	Genic	WP_001116976.1	RNA polymerase-associated protein RapA	FALSE	FALSE	FALSE	FALSE	TRUE	FALSE	FALSE
NC_016856.1__113258	NC_016856.1	AGCGCGAACCGATCCATTCGATCGATTTGACCGGCGAACAG	113258	1	0.98	0.99	1	0.99	0.995	gene102	STM14_RS01060	STM14_0116	rapA	0	Genic	WP_001116976.1	RNA polymerase-associated protein RapA	FALSE	FALSE	FALSE	FALSE	TRUE	FALSE	FALSE
NC_016856.1__113259	NC_016856.1	TCTGTTCGCCGGTCAAATCGATCGAATGGATCGGTTCGCGC	113259	1	1	1	1	1	1	gene102	STM14_RS01060	STM14_0116	rapA	0	Genic	WP_001116976.1	RNA polymerase-associated protein RapA	FALSE	FALSE	FALSE	FALSE	TRUE	FALSE	FALSE
NC_016856.1__113282	NC_016856.1	ATTTGACCGGCGAACAGACGATCCTGGGGCTTACTGAAAAC	113282	1	1	1	1	1	1	gene102	STM14_RS01060	STM14_0116	rapA	0	Genic	WP_001116976.1	RNA polymerase-associated protein RapA	FALSE	FALSE	FALSE	FALSE	TRUE	FALSE	FALSE
NC_016856.1__113283	NC_016856.1	GGTTTTCAGTAAGCCCCAGGATCGTCTGTTCGCCGGTCAAA	113283	1	1	1	0.94	1	0.97	gene102	STM14_RS01060	STM14_0116	rapA	0	Genic	WP_001116976.1	RNA polymerase-associated protein RapA	FALSE	FALSE	FALSE	FALSE	TRUE	FALSE	FALSE
NC_016856.1__113590	NC_016856.1	CACTTGGTCAACGCTGGATCAGCGATACAGAAAGCGAGCTG	113590	0.98	0.98	0.98	0.93	0.91	0.92	gene102	STM14_RS01060	STM14_0116	rapA	0	Genic	WP_001116976.1	RNA polymerase-associated protein RapA	FALSE	FALSE	FALSE	FALSE	FALSE	TRUE	FALSE
NC_016856.1__113592	NC_016856.1	GCTCGCTTTCTGTATCGCTGATCCAGCGTTGACCAAGTGTA	113592	1	1	1	1	1	1	gene102	STM14_RS01060	STM14_0116	rapA	0	Genic	WP_001116976.1	RNA polymerase-associated protein RapA	FALSE	FALSE	FALSE	FALSE	TRUE	FALSE	FALSE
NC_016856.1__113593	NC_016856.1	TTACACTTGGTCAACGCTGGATCAGCGATACAGAAAGCGAG	113593	0.93	0.92	0.925	0.95	0.92	0.935	gene102	STM14_RS01060	STM14_0116	rapA	0	Genic	WP_001116976.1	RNA polymerase-associated protein RapA	FALSE	FALSE	FALSE	FALSE	TRUE	FALSE	FALSE
NC_016856.1__114610	NC_016856.1	ATTGACGACGCCAGACGGGGATCGAAAAAGCGACAGGCCGT	114610	1	1	1	1	1	1	gene103	STM14_RS01065	STM14_0117	polB	0	Genic	0	0	FALSE	FALSE	FALSE	FALSE	TRUE	FALSE	FALSE
NC_016856.1__114611	NC_016856.1	CACGGCCTGTCGCTTTTTCGATCCCCGTCTGGCGTCGTCAA	114611	1	1	1	1	1	1	gene103	STM14_RS01065	STM14_0117	polB	0	Genic	0	0	FALSE	FALSE	FALSE	FALSE	TRUE	FALSE	FALSE
NC_016856.1__114808	NC_016856.1	CCTTCGGTACTGTGTTCCGGATCCGGCTGCGCCATGCCTTC	114808	0.99	0.99	0.99	1	0.99	0.995	gene103	STM14_RS01065	STM14_0117	polB	0	Genic	0	0	FALSE	FALSE	FALSE	FALSE	TRUE	FALSE	FALSE
NC_016856.1__114809	NC_016856.1	CGAAGGCATGGCGCAGCCGGATCCGGAACACAGTACCGAAG	114809	0.96	1	0.98	0.87	1	0.935	gene103	STM14_RS01065	STM14_0117	polB	0	Genic	0	0	FALSE	FALSE	FALSE	FALSE	TRUE	FALSE	FALSE
NC_016856.1__114844	NC_016856.1	CCTTCGACCAGCCCGACGGGATCAATCAAAAACGTGCGGAT	114844	0.99	0.99	0.99	0.99	1	0.995	gene103	STM14_RS01065	STM14_0117	polB	0	Genic	0	0	FALSE	FALSE	FALSE	FALSE	TRUE	FALSE	FALSE
NC_016856.1__114845	NC_016856.1	TATCCGCACGTTTTTGATTGATCCCGTCGGGCTGGTCGAAG	114845	0.99	1	0.995	1	1	1	gene103	STM14_RS01065	STM14_0117	polB	0	Genic	0	0	FALSE	FALSE	FALSE	FALSE	TRUE	FALSE	FALSE
NC_016856.1__115054	NC_016856.1	GCGACCGAACCGCCGTGGCGATCGACCGGCAGGCCGTTGAT	115054	1	1	1	1	1	1	gene103	STM14_RS01065	STM14_0117	polB	0	Genic	0	0	FALSE	FALSE	FALSE	FALSE	TRUE	FALSE	FALSE
NC_016856.1__115055	NC_016856.1	GATCAACGGCCTGCCGGTCGATCGCCACGGCGGTTCGGTCG	115055	0.94	1	0.97	0.95	1	0.975	gene103	STM14_RS01065	STM14_0117	polB	0	Genic	0	0	FALSE	FALSE	FALSE	FALSE	TRUE	FALSE	FALSE
NC_016856.1__115073	NC_016856.1	GATCGACCGGCAGGCCGTTGATCGTCGCGCGTTCCAGCAAA	115073	1	1	1	1	1	1	gene103	STM14_RS01065	STM14_0117	polB	0	Genic	0	0	FALSE	FALSE	FALSE	FALSE	TRUE	FALSE	FALSE
NC_016856.1__115074	NC_016856.1	TTTTGCTGGAACGCGCGACGATCAACGGCCTGCCGGTCGAT	115074	0.99	1	0.995	0.98	1	0.99	gene103	STM14_RS01065	STM14_0117	polB	0	Genic	0	0	FALSE	FALSE	FALSE	FALSE	TRUE	FALSE	FALSE
NC_016856.1__115103	NC_016856.1	GTTCCAGCAAAAACGGCATGATCTCGGTTTTATGGAAAATG	115103	1	1	1	1	1	1	gene103	STM14_RS01065	STM14_0117	polB	0	Genic	0	0	FALSE	FALSE	FALSE	FALSE	TRUE	FALSE	FALSE
NC_016856.1__115104	NC_016856.1	GCATTTTCCATAAAACCGAGATCATGCCGTTTTTGCTGGAA	115104	1	1	1	0.98	1	0.99	gene103	STM14_RS01065	STM14_0117	polB	0	Genic	0	0	FALSE	FALSE	FALSE	FALSE	TRUE	FALSE	FALSE
NC_016856.1__115192	NC_016856.1	TTATCCTGGGCAAAGCGGCGATCGATCTCATCCATACGATC	115192	0.99	1	0.995	1	0.99	0.995	gene103	STM14_RS01065	STM14_0117	polB	0	Genic	0	0	FALSE	FALSE	FALSE	FALSE	TRUE	FALSE	FALSE
NC_016856.1__115193	NC_016856.1	GGATCGTATGGATGAGATCGATCGCCGCTTTGCCCAGGATA	115193	0.97	1	0.985	0.99	0.99	0.99	gene103	STM14_RS01065	STM14_0117	polB	0	Genic	0	0	FALSE	FALSE	FALSE	FALSE	TRUE	FALSE	FALSE
NC_016856.1__115196	NC_016856.1	CCTGGGCAAAGCGGCGATCGATCTCATCCATACGATCCCAG	115196	0.96	0.96	0.96	0.97	0.99	0.98	gene103	STM14_RS01065	STM14_0117	polB	0	Genic	0	0	FALSE	FALSE	FALSE	FALSE	TRUE	FALSE	FALSE
NC_016856.1__115197	NC_016856.1	CCTGGGATCGTATGGATGAGATCGATCGCCGCTTTGCCCAG	115197	1	1	1	1	1	1	gene103	STM14_RS01065	STM14_0117	polB	0	Genic	0	0	FALSE	FALSE	FALSE	FALSE	TRUE	FALSE	FALSE
NC_016856.1__115210	NC_016856.1	CGATCGATCTCATCCATACGATCCCAGGGGTTATCAATGGA	115210	1	1	1	1	1	1	gene103	STM14_RS01065	STM14_0117	polB	0	Genic	0	0	FALSE	FALSE	FALSE	FALSE	TRUE	FALSE	FALSE
NC_016856.1__115211	NC_016856.1	ATCCATTGATAACCCCTGGGATCGTATGGATGAGATCGATC	115211	0.98	0.99	0.985	0.98	0.99	0.985	gene103	STM14_RS01065	STM14_0117	polB	0	Genic	0	0	FALSE	FALSE	FALSE	FALSE	TRUE	FALSE	FALSE
NC_016856.1__115336	NC_016856.1	GTTTTTTTCGCCCAGGCCAGAGGGCGAGTCATTATCGATGG	115336	1	1	1	1	1	1	gene103	STM14_RS01065	STM14_0117	polB	0	Genic	0	0	FALSE	TRUE	FALSE	FALSE	FALSE	FALSE	FALSE
NC_016856.1__115353	NC_016856.1	CCCTCTGGCCTGGGCGAAAAAAACGCCGTTTTTGAAGCCAT	115353	0	0	0	0	0	0	gene103	STM14_RS01065	STM14_0117	polB	0	Genic	0	0	FALSE	FALSE	FALSE	FALSE	FALSE	FALSE	TRUE
NC_016856.1__115498	NC_016856.1	CAGCCGATGATGACATCAGGATCATGTTCGGCAAACCAGGC	115498	1	0.99	0.995	1	0.99	0.995	gene103	STM14_RS01065	STM14_0117	polB	0	Genic	0	0	FALSE	FALSE	FALSE	FALSE	TRUE	FALSE	FALSE
NC_016856.1__115499	NC_016856.1	CGCCTGGTTTGCCGAACATGATCCTGATGTCATCATCGGCT	115499	1	1	1	1	1	1	gene103	STM14_RS01065	STM14_0117	polB	0	Genic	0	0	FALSE	FALSE	FALSE	FALSE	TRUE	FALSE	FALSE
NC_016856.1__116308	NC_016856.1	CCAGGATTTATAGCGGGTGGATCGCGTGGGTGATGAGCGGC	116308	0.97	0.97	0.97	0.98	0.97	0.975	gene104	STM14_RS01070	STM14_0118	NA	0	Genic	WP_000877512.1	YdcF family protein	FALSE	FALSE	FALSE	FALSE	TRUE	FALSE	FALSE
NC_016856.1__116309	NC_016856.1	AGCCGCTCATCACCCACGCGATCCACCCGCTATAAATCCTG	116309	1	1	1	1	1	1	gene104	STM14_RS01070	STM14_0118	NA	0	Genic	WP_000877512.1	YdcF family protein	FALSE	FALSE	FALSE	FALSE	TRUE	FALSE	FALSE
NC_016856.1__116381	NC_016856.1	AGACGCAGCATATGCAGCGGATCGCTGACCAGTAACGCTGT	116381	1	1	1	0.99	1	0.995	gene104	STM14_RS01070	STM14_0118	NA	0	Genic	WP_000877512.1	YdcF family protein	FALSE	FALSE	FALSE	FALSE	TRUE	FALSE	FALSE
NC_016856.1__116382	NC_016856.1	CACAGCGTTACTGGTCAGCGATCCGCTGCATATGCTGCGTC	116382	1	1	1	0.99	1	0.995	gene104	STM14_RS01070	STM14_0118	NA	0	Genic	WP_000877512.1	YdcF family protein	FALSE	FALSE	FALSE	FALSE	TRUE	FALSE	FALSE
NC_016856.1__116618	NC_016856.1	TGGTAAAGCCAGATGGCATGATCCAGTCTGGCCTGAAAAAC	116618	0.99	1	0.995	1	1	1	gene104	STM14_RS01070	STM14_0118	NA	0	Genic	WP_000877512.1	YdcF family protein	FALSE	FALSE	FALSE	FALSE	TRUE	FALSE	FALSE
NC_016856.1__116619	NC_016856.1	CGTTTTTCAGGCCAGACTGGATCATGCCATCTGGCTTTACC	116619	1	1	1	1	1	1	gene104	STM14_RS01070	STM14_0118	NA	0	Genic	WP_000877512.1	YdcF family protein	FALSE	FALSE	FALSE	FALSE	TRUE	FALSE	FALSE
NC_016856.1__117430	NC_016856.1	ATAAAAATTAAATTATGCAGAGAGTTCCCGACGAATTCGCA	117430	0.92	0.92	0.92	0.89	0.96	0.925	gene107	STM14_RS01075	STM14_0119	NA	98	Upstream	WP_001103147.1	DUF4751 domain-containing protein	FALSE	TRUE	FALSE	FALSE	FALSE	FALSE	FALSE
NC_016856.1__117521	NC_016856.1	ATTTGTGGTATTCGGGAATGATCTTTTATGAATGTGAGTAT	117521	1	0.99	0.995	1	1	1	gene107	STM14_RS01075	STM14_0119	NA	7	Upstream	WP_001103147.1	DUF4751 domain-containing protein	FALSE	FALSE	FALSE	FALSE	TRUE	FALSE	FALSE
NC_016856.1__117522	NC_016856.1	CATACTCACATTCATAAAAGATCATTCCCGAATACCACAAA	117522	0.97	0.9	0.935	0.93	0.96	0.945	gene107	STM14_RS01075	STM14_0119	NA	6	Upstream	WP_001103147.1	DUF4751 domain-containing protein	FALSE	FALSE	FALSE	FALSE	TRUE	FALSE	FALSE
NC_016856.1__117863	NC_016856.1	CTTTGATAGACGTAATGATCAGAACTCACATATTCAATAAT	117863	0.98	1	0.99	0.93	0.95	0.94	gene107	STM14_RS01075	STM14_0119	NA	0	Genic	WP_001103147.1	DUF4751 domain-containing protein	FALSE	FALSE	FALSE	FALSE	FALSE	TRUE	FALSE
NC_016856.1__117865	NC_016856.1	TATTGAATATGTGAGTTCTGATCATTACGTCTATCAAAGCG	117865	1	0.99	0.995	0.94	1	0.97	gene107	STM14_RS01075	STM14_0119	NA	0	Genic	WP_001103147.1	DUF4751 domain-containing protein	FALSE	FALSE	FALSE	FALSE	TRUE	FALSE	FALSE
NC_016856.1__117866	NC_016856.1	GCGCTTTGATAGACGTAATGATCAGAACTCACATATTCAAT	117866	0.97	0.98	0.975	0.81	0.94	0.875	gene107	STM14_RS01075	STM14_0119	NA	0	Genic	WP_001103147.1	DUF4751 domain-containing protein	FALSE	FALSE	FALSE	FALSE	TRUE	FALSE	FALSE
NC_016856.1__118056	NC_016856.1	GCGCAAGCTGGCGGCAGAAGATCCCCATATAGGCCACTTCT	118056	1	1	1	1	1	1	gene108	STM14_RS01080	STM14_0120	araD	0	Genic	WP_000888683.1	L-ribulose-5-phosphate 4-epimerase	FALSE	FALSE	FALSE	FALSE	TRUE	FALSE	FALSE
NC_016856.1__118057	NC_016856.1	AAGAAGTGGCCTATATGGGGATCTTCTGCCGCCAGCTTGCG	118057	1	1	1	0.99	1	0.995	gene108	STM14_RS01080	STM14_0120	araD	0	Genic	WP_000888683.1	L-ribulose-5-phosphate 4-epimerase	FALSE	FALSE	FALSE	FALSE	TRUE	FALSE	FALSE
NC_016856.1__118550	NC_016856.1	ACCAGTACGCCGCGTTCGCGATCGACGGCGCTAACGTTACC	118550	1	1	1	1	1	1	gene108	STM14_RS01080	STM14_0120	araD	0	Genic	WP_000888683.1	L-ribulose-5-phosphate 4-epimerase	FALSE	FALSE	FALSE	FALSE	TRUE	FALSE	FALSE
NC_016856.1__118551	NC_016856.1	GGGTAACGTTAGCGCCGTCGATCGCGAACGCGGCGTACTGG	118551	1	1	1	1	1	1	gene108	STM14_RS01080	STM14_0120	araD	0	Genic	WP_000888683.1	L-ribulose-5-phosphate 4-epimerase	FALSE	FALSE	FALSE	FALSE	TRUE	FALSE	FALSE
NC_016856.1__118637	NC_016856.1	TCCAGTACCTGGCGTTTGAGATCTTCTAACATTGTTTTCTC	118637	1	1	1	1	1	1	gene108	STM14_RS01080	STM14_0120	araD	0	Genic	WP_000888683.1	L-ribulose-5-phosphate 4-epimerase	FALSE	FALSE	FALSE	FALSE	TRUE	FALSE	FALSE
NC_016856.1__118638	NC_016856.1	GGAGAAAACAATGTTAGAAGATCTCAAACGCCAGGTACTGG	118638	1	0.98	0.99	0.97	0.98	0.975	gene108	STM14_RS01080	STM14_0120	araD	0	Genic	WP_000888683.1	L-ribulose-5-phosphate 4-epimerase	FALSE	FALSE	FALSE	FALSE	TRUE	FALSE	FALSE
NC_016856.1__118918	NC_016856.1	AACTGGCGCATATCGTTCAGATCCAGCGCGTGGCTGAAGAC	118918	1	1	1	1	1	1	gene109	STM14_RS01085	STM14_0121	araA	0	Genic	WP_000151691.1	L-arabinose isomerase	FALSE	FALSE	FALSE	FALSE	TRUE	FALSE	FALSE
NC_016856.1__118919	NC_016856.1	CGTCTTCAGCCACGCGCTGGATCTGAACGATATGCGCCAGT	118919	1	0.91	0.955	0.82	0.95	0.885	gene109	STM14_RS01085	STM14_0121	araA	0	Genic	WP_000151691.1	L-arabinose isomerase	FALSE	FALSE	FALSE	FALSE	TRUE	FALSE	FALSE
NC_016856.1__118990	NC_016856.1	GCTTCGGAGGCGGTCGGCAGATCCGGCTGCGCCTTCCACAG	118990	0.98	1	0.99	1	1	1	gene109	STM14_RS01085	STM14_0121	araA	0	Genic	WP_000151691.1	L-arabinose isomerase	FALSE	FALSE	FALSE	FALSE	TRUE	FALSE	FALSE
NC_016856.1__118991	NC_016856.1	GCTGTGGAAGGCGCAGCCGGATCTGCCGACCGCCTCCGAAG	118991	1	1	1	1	1	1	gene109	STM14_RS01085	STM14_0121	araA	0	Genic	WP_000151691.1	L-arabinose isomerase	FALSE	FALSE	FALSE	FALSE	TRUE	FALSE	FALSE
NC_016856.1__119089	NC_016856.1	TTGACCAGCAGGCGATAACGATCGCCGAGGTCGATCAGGCT	119089	1	1	1	1	1	1	gene109	STM14_RS01085	STM14_0121	araA	0	Genic	WP_000151691.1	L-arabinose isomerase	FALSE	FALSE	FALSE	FALSE	TRUE	FALSE	FALSE
NC_016856.1__119090	NC_016856.1	CAGCCTGATCGACCTCGGCGATCGTTATCGCCTGCTGGTCA	119090	1	1	1	1	1	1	gene109	STM14_RS01085	STM14_0121	araA	0	Genic	WP_000151691.1	L-arabinose isomerase	FALSE	FALSE	FALSE	FALSE	TRUE	FALSE	FALSE
NC_016856.1__119102	NC_016856.1	GATAACGATCGCCGAGGTCGATCAGGCTGGCGACGATCGCC	119102	1	1	1	0.95	1	0.975	gene109	STM14_RS01085	STM14_0121	araA	0	Genic	WP_000151691.1	L-arabinose isomerase	FALSE	FALSE	FALSE	FALSE	TRUE	FALSE	FALSE
NC_016856.1__119103	NC_016856.1	CGGCGATCGTCGCCAGCCTGATCGACCTCGGCGATCGTTAT	119103	0.99	1	0.995	1	1	1	gene109	STM14_RS01085	STM14_0121	araA	0	Genic	WP_000151691.1	L-arabinose isomerase	FALSE	FALSE	FALSE	FALSE	TRUE	FALSE	FALSE
NC_016856.1__119105	NC_016856.1	AACGATCGCCGAGGTCGATCAGGCTGGCGACGATCGCCGGG	119105	1	1	1	0.88	1	0.94	gene109	STM14_RS01085	STM14_0121	araA	0	Genic	WP_000151691.1	L-arabinose isomerase	FALSE	FALSE	FALSE	FALSE	FALSE	TRUE	FALSE
NC_016856.1__119117	NC_016856.1	GGTCGATCAGGCTGGCGACGATCGCCGGGCCGGTTTGGGTA	119117	1	1	1	1	1	1	gene109	STM14_RS01085	STM14_0121	araA	0	Genic	WP_000151691.1	L-arabinose isomerase	FALSE	FALSE	FALSE	FALSE	TRUE	FALSE	FALSE
NC_016856.1__119118	NC_016856.1	ATACCCAAACCGGCCCGGCGATCGTCGCCAGCCTGATCGAC	119118	1	1	1	0.97	1	0.985	gene109	STM14_RS01085	STM14_0121	araA	0	Genic	WP_000151691.1	L-arabinose isomerase	FALSE	FALSE	FALSE	FALSE	TRUE	FALSE	FALSE
NC_016856.1__119158	NC_016856.1	TTGAAAATCAAACGCGCCGGATCTTCCTTGCCGCCAATGCC	119158	1	1	1	1	1	1	gene109	STM14_RS01085	STM14_0121	araA	0	Genic	WP_000151691.1	L-arabinose isomerase	FALSE	FALSE	FALSE	FALSE	TRUE	FALSE	FALSE
NC_016856.1__119159	NC_016856.1	CGGCATTGGCGGCAAGGAAGATCCGGCGCGTTTGATTTTCA	119159	1	1	1	1	1	1	gene109	STM14_RS01085	STM14_0121	araA	0	Genic	WP_000151691.1	L-arabinose isomerase	FALSE	FALSE	FALSE	FALSE	TRUE	FALSE	FALSE
NC_016856.1__119198	NC_016856.1	CGAGGTGCTGGACGTCGAGGATCGGTTTCTCTTCCACCGCG	119198	1	1	1	1	1	1	gene109	STM14_RS01085	STM14_0121	araA	0	Genic	WP_000151691.1	L-arabinose isomerase	FALSE	FALSE	FALSE	FALSE	TRUE	FALSE	FALSE
NC_016856.1__119199	NC_016856.1	TCGCGGTGGAAGAGAAACCGATCCTCGACGTCCAGCACCTC	119199	1	1	1	0.97	1	0.985	gene109	STM14_RS01085	STM14_0121	araA	0	Genic	WP_000151691.1	L-arabinose isomerase	FALSE	FALSE	FALSE	FALSE	TRUE	FALSE	FALSE
NC_016856.1__119260	NC_016856.1	ATGTGCGAGCCGAGCACCAGATCGTTGCCTTTCTCGAAGTG	119260	1	1	1	0.96	1	0.98	gene109	STM14_RS01085	STM14_0121	araA	0	Genic	WP_000151691.1	L-arabinose isomerase	FALSE	FALSE	FALSE	FALSE	TRUE	FALSE	FALSE
NC_016856.1__119261	NC_016856.1	CCACTTCGAGAAAGGCAACGATCTGGTGCTCGGCTCGCACA	119261	1	1	1	0.98	1	0.99	gene109	STM14_RS01085	STM14_0121	araA	0	Genic	WP_000151691.1	L-arabinose isomerase	FALSE	FALSE	FALSE	FALSE	TRUE	FALSE	FALSE
NC_016856.1__119353	NC_016856.1	ACTTTCATAATGCGAAGCAGAGCGGCGGTTTTCCAGTCGCC	119353	1	1	1	0.96	1	0.98	gene109	STM14_RS01085	STM14_0121	araA	0	Genic	WP_000151691.1	L-arabinose isomerase	FALSE	TRUE	FALSE	FALSE	FALSE	FALSE	FALSE
NC_016856.1__119608	NC_016856.1	CTTTCATACTCGTCAATCAGAGCGTTGATATCGCCGTCGCC	119608	0.88	0.98	0.93	0.88	0.95	0.915	gene109	STM14_RS01085	STM14_0121	araA	0	Genic	WP_000151691.1	L-arabinose isomerase	FALSE	TRUE	FALSE	FALSE	FALSE	FALSE	FALSE
NC_016856.1__119653	NC_016856.1	GAATTCACCACCTGCACCAGATCGCCGACCGCCCAGGTATT	119653	1	0.96	0.98	1	1	1	gene109	STM14_RS01085	STM14_0121	araA	0	Genic	WP_000151691.1	L-arabinose isomerase	FALSE	FALSE	FALSE	FALSE	TRUE	FALSE	FALSE
NC_016856.1__119654	NC_016856.1	CAATACCTGGGCGGTCGGCGATCTGGTGCAGGTGGTGAATT	119654	1	1	1	1	1	1	gene109	STM14_RS01085	STM14_0121	araA	0	Genic	WP_000151691.1	L-arabinose isomerase	FALSE	FALSE	FALSE	FALSE	TRUE	FALSE	FALSE
NC_016856.1__120023	NC_016856.1	TAAGGATACTCAGCCCGTTGATCCACATTTTGGCCGGGGAG	120023	0.97	1	0.985	1	0.99	0.995	gene109	STM14_RS01085	STM14_0121	araA	0	Genic	WP_000151691.1	L-arabinose isomerase	FALSE	FALSE	FALSE	FALSE	TRUE	FALSE	FALSE
NC_016856.1__120024	NC_016856.1	TCTCCCCGGCCAAAATGTGGATCAACGGGCTGAGTATCCTT	120024	0.99	1	0.995	0.99	0.99	0.99	gene109	STM14_RS01085	STM14_0121	araA	0	Genic	WP_000151691.1	L-arabinose isomerase	FALSE	FALSE	FALSE	FALSE	TRUE	FALSE	FALSE
NC_016856.1__120079	NC_016856.1	ACCACCAGCCCTGCGCAGCGATCGTCATAATTGGCGTCACG	120079	0.99	1	0.995	1	0.99	0.995	gene109	STM14_RS01085	STM14_0121	araA	0	Genic	WP_000151691.1	L-arabinose isomerase	FALSE	FALSE	FALSE	FALSE	TRUE	FALSE	FALSE
NC_016856.1__120080	NC_016856.1	TCGTGACGCCAATTATGACGATCGCTGCGCAGGGCTGGTGG	120080	0.97	0.98	0.975	1	0.95	0.975	gene109	STM14_RS01085	STM14_0121	araA	0	Genic	WP_000151691.1	L-arabinose isomerase	FALSE	FALSE	FALSE	FALSE	TRUE	FALSE	FALSE
NC_016856.1__120449	NC_016856.1	TGTTCAGGGTGGGGGCGCAGAGTGCGTTCTACCGCGCTCGC	120449	0.79	0.93	0.86	0.85	0.89	0.87	gene110	STM14_RS01090	STM14_0122	araB	0	Genic	WP_000951812.1	ribulokinase	FALSE	TRUE	FALSE	FALSE	FALSE	FALSE	FALSE
NC_016856.1__120567	NC_016856.1	AACACTGGTCGGAAGCGACGATCTGCAACGGACGATTCAGT	120567	0.99	1	0.995	0.99	1	0.995	gene110	STM14_RS01090	STM14_0122	araB	0	Genic	WP_000951812.1	ribulokinase	FALSE	FALSE	FALSE	FALSE	TRUE	FALSE	FALSE
NC_016856.1__120568	NC_016856.1	TACTGAATCGTCCGTTGCAGATCGTCGCTTCCGACCAGTGT	120568	1	1	1	1	1	1	gene110	STM14_RS01090	STM14_0122	araB	0	Genic	WP_000951812.1	ribulokinase	FALSE	FALSE	FALSE	FALSE	TRUE	FALSE	FALSE
NC_016856.1__120669	NC_016856.1	TCAGGAGTGTTTTACCGATCAGGGTATCGCGGTCAATAACG	120669	1	1	1	1	1	1	gene110	STM14_RS01090	STM14_0122	araB	0	Genic	WP_000951812.1	ribulokinase	FALSE	FALSE	FALSE	FALSE	FALSE	TRUE	FALSE
NC_016856.1__120671	NC_016856.1	TTATTGACCGCGATACCCTGATCGGTAAAACACTCCTGAAT	120671	1	0.97	0.985	0.99	1	0.995	gene110	STM14_RS01090	STM14_0122	araB	0	Genic	WP_000951812.1	ribulokinase	FALSE	FALSE	FALSE	FALSE	TRUE	FALSE	FALSE
NC_016856.1__120672	NC_016856.1	CATTCAGGAGTGTTTTACCGATCAGGGTATCGCGGTCAATA	120672	1	0.96	0.98	1	1	1	gene110	STM14_RS01090	STM14_0122	araB	0	Genic	WP_000951812.1	ribulokinase	FALSE	FALSE	FALSE	FALSE	TRUE	FALSE	FALSE
NC_016856.1__120764	NC_016856.1	GCGTCGGTGGCGAGATTGAGATCGGTAATGACGCCTTTCAG	120764	1	1	1	1	1	1	gene110	STM14_RS01090	STM14_0122	araB	0	Genic	WP_000951812.1	ribulokinase	FALSE	FALSE	FALSE	FALSE	TRUE	FALSE	FALSE
NC_016856.1__120765	NC_016856.1	TCTGAAAGGCGTCATTACCGATCTCAATCTCGCCACCGACG	120765	1	1	1	0.98	1	0.99	gene110	STM14_RS01090	STM14_0122	araB	0	Genic	WP_000951812.1	ribulokinase	FALSE	FALSE	FALSE	FALSE	TRUE	FALSE	FALSE
NC_016856.1__120845	NC_016856.1	TCGAGCACCACCGGCAGGTGATCCAGGGACGGATTTTTCGC	120845	0.99	0.99	0.99	1	1	1	gene110	STM14_RS01090	STM14_0122	araB	0	Genic	WP_000951812.1	ribulokinase	FALSE	FALSE	FALSE	FALSE	TRUE	FALSE	FALSE
NC_016856.1__120846	NC_016856.1	GGCGAAAAATCCGTCCCTGGATCACCTGCCGGTGGTGCTCG	120846	1	1	1	1	1	1	gene110	STM14_RS01090	STM14_0122	araB	0	Genic	WP_000951812.1	ribulokinase	FALSE	FALSE	FALSE	FALSE	TRUE	FALSE	FALSE
NC_016856.1__121082	NC_016856.1	CAAATGCCTTTCACGGCGCGATCCCCGACGCTCTGTTTATC	121082	1	1	1	1	0.99	0.995	gene110	STM14_RS01090	STM14_0122	araB	0	Genic	WP_000951812.1	ribulokinase	FALSE	FALSE	FALSE	FALSE	TRUE	FALSE	FALSE
NC_016856.1__121083	NC_016856.1	GGATAAACAGAGCGTCGGGGATCGCGCCGTGAAAGGCATTT	121083	1	0.99	0.995	0.94	0.99	0.965	gene110	STM14_RS01090	STM14_0122	araB	0	Genic	WP_000951812.1	ribulokinase	FALSE	FALSE	FALSE	FALSE	TRUE	FALSE	FALSE
NC_016856.1__121093	NC_016856.1	TTCTGATTGCGGATAAACAGAGCGTCGGGGATCGCGCCGTG	121093	1	1	1	0.9	1	0.95	gene110	STM14_RS01090	STM14_0122	araB	0	Genic	WP_000951812.1	ribulokinase	FALSE	TRUE	FALSE	FALSE	FALSE	FALSE	FALSE
NC_016856.1__121274	NC_016856.1	CACAGGGTGCCCACGGGCAGATCGGCGGTGAAGGTTTCGCT	121274	1	1	1	1	1	1	gene110	STM14_RS01090	STM14_0122	araB	0	Genic	WP_000951812.1	ribulokinase	FALSE	FALSE	FALSE	FALSE	TRUE	FALSE	FALSE
NC_016856.1__121275	NC_016856.1	TAGCGAAACCTTCACCGCCGATCTGCCCGTGGGCACCCTGT	121275	1	1	1	1	1	1	gene110	STM14_RS01090	STM14_0122	araB	0	Genic	WP_000951812.1	ribulokinase	FALSE	FALSE	FALSE	FALSE	TRUE	FALSE	FALSE
NC_016856.1__121331	NC_016856.1	AGATGACGGTTAATGCACGGATCGAGTTCATCAAAGAAGCT	121331	0.99	0.99	0.99	1	0.98	0.99	gene110	STM14_RS01090	STM14_0122	araB	0	Genic	WP_000951812.1	ribulokinase	FALSE	FALSE	FALSE	FALSE	TRUE	FALSE	FALSE
NC_016856.1__121332	NC_016856.1	GAGCTTCTTTGATGAACTCGATCCGTGCATTAACCGTCATC	121332	1	1	1	1	1	1	gene110	STM14_RS01090	STM14_0122	araB	0	Genic	WP_000951812.1	ribulokinase	FALSE	FALSE	FALSE	FALSE	TRUE	FALSE	FALSE
NC_016856.1__121649	NC_016856.1	GCCTCTTCCACGGCGGTGTGATCTTTCCACAGCACAAACAT	121649	0.96	1	0.98	0.98	1	0.99	gene110	STM14_RS01090	STM14_0122	araB	0	Genic	WP_000951812.1	ribulokinase	FALSE	FALSE	FALSE	FALSE	TRUE	FALSE	FALSE
NC_016856.1__121650	NC_016856.1	GATGTTTGTGCTGTGGAAAGATCACACCGCCGTGGAAGAGG	121650	1	1	1	0.95	1	0.975	gene110	STM14_RS01090	STM14_0122	araB	0	Genic	WP_000951812.1	ribulokinase	FALSE	FALSE	FALSE	FALSE	TRUE	FALSE	FALSE
NC_016856.1__121692	NC_016856.1	CGTCCTGGCGCTGCGTCCAGAGTTCGCCGAGAACCCGAATG	121692	0.99	1	0.995	1	1	1	gene110	STM14_RS01090	STM14_0122	araB	0	Genic	WP_000951812.1	ribulokinase	FALSE	TRUE	FALSE	FALSE	FALSE	FALSE	FALSE
NC_016856.1__121932	NC_016856.1	ACCACTCTACGCTGGTGGCGATCTCGTCGCCGGTGGCGCAG	121932	1	1	1	1	1	1	gene110	STM14_RS01090	STM14_0122	araB	0	Genic	WP_000951812.1	ribulokinase	FALSE	FALSE	FALSE	FALSE	TRUE	FALSE	FALSE
NC_016856.1__121933	NC_016856.1	ACTGCGCCACCGGCGACGAGATCGCCACCAGCGTAGAGTGG	121933	1	1	1	1	1	1	gene110	STM14_RS01090	STM14_0122	araB	0	Genic	WP_000951812.1	ribulokinase	FALSE	FALSE	FALSE	FALSE	TRUE	FALSE	FALSE
NC_016856.1__121964	NC_016856.1	GTGGCGCAGTCCACTGCCAGAGCGCGCACTGAATCACTGCC	121964	0.99	1	0.995	1	1	1	gene110	STM14_RS01090	STM14_0122	araB	0	Genic	WP_000951812.1	ribulokinase	FALSE	TRUE	FALSE	FALSE	FALSE	FALSE	FALSE
NC_016856.1__122082	NC_016856.1	GGCAAAAACCGTCAGGCAGGATCCGCTAATCTTATGGACAA	122082	0.99	0.99	0.99	0.98	0.95	0.965	gene110	STM14_RS01090	STM14_0122	araB	71	Upstream	WP_000951812.1	ribulokinase	FALSE	FALSE	FALSE	FALSE	TRUE	FALSE	FALSE
NC_016856.1__122083	NC_016856.1	TTTGTCCATAAGATTAGCGGATCCTGCCTGACGGTTTTTGC	122083	0.98	0.99	0.985	1	0.94	0.97	gene110	STM14_RS01090	STM14_0122	araB	72	Upstream	WP_000951812.1	ribulokinase	FALSE	FALSE	FALSE	FALSE	TRUE	FALSE	FALSE
NC_016856.1__122289	NC_016856.1	CATATCGACCAGGACGACAGAGCTTCCGTCTCCGCAAGACT	122289	1	0.95	0.975	0.98	1	0.99	gene111	STM14_RS01095	STM14_0123	araC	63	Upstream	WP_000852387.1	arabinose operon regulatory protein	FALSE	TRUE	FALSE	FALSE	FALSE	FALSE	FALSE
NC_016856.1__122326	NC_016856.1	CTCTACCCCCCGATGTTCAGAGAAGAAACAAATTGTCCATA	122326	0.86	0.9	0.88	0.82	0.96	0.89	gene111	STM14_RS01095	STM14_0123	araC	26	Upstream	WP_000852387.1	arabinose operon regulatory protein	FALSE	TRUE	FALSE	FALSE	FALSE	FALSE	FALSE
NC_016856.1__122371	NC_016856.1	CATGGCTGAAACGCAAAATGATCCGCTATTGCCGGGATATT	122371	1	1	1	1	1	1	gene111	STM14_RS01095	STM14_0123	araC	0	Genic	WP_000852387.1	arabinose operon regulatory protein	FALSE	FALSE	FALSE	FALSE	TRUE	FALSE	FALSE
NC_016856.1__122372	NC_016856.1	GAATATCCCGGCAATAGCGGATCATTTTGCGTTTCAGCCAT	122372	1	0.98	0.99	0.94	0.98	0.96	gene111	STM14_RS01095	STM14_0123	araC	0	Genic	WP_000852387.1	arabinose operon regulatory protein	FALSE	FALSE	FALSE	FALSE	TRUE	FALSE	FALSE
NC_016856.1__122461	NC_016856.1	ATATCTGGATTTTTTTATCGATCGTCCGTTGGGCATGAAGG	122461	1	1	1	1	1	1	gene111	STM14_RS01095	STM14_0123	araC	0	Genic	WP_000852387.1	arabinose operon regulatory protein	FALSE	FALSE	FALSE	FALSE	TRUE	FALSE	FALSE
NC_016856.1__122462	NC_016856.1	CCCTTCATGCCCAACGGACGATCGATAAAAAAATCCAGATA	122462	1	1	1	1	1	1	gene111	STM14_RS01095	STM14_0123	araC	0	Genic	WP_000852387.1	arabinose operon regulatory protein	FALSE	FALSE	FALSE	FALSE	TRUE	FALSE	FALSE
NC_016856.1__122676	NC_016856.1	CCTACTGGCAGGAGTGGCTGACCTGGCCGACAATCTTTGCC	122676	0.32	0.42	0.37	0	0.45	0.225	gene111	STM14_RS01095	STM14_0123	araC	0	Genic	WP_000852387.1	arabinose operon regulatory protein	FALSE	FALSE	FALSE	FALSE	FALSE	FALSE	TRUE
NC_016856.1__122760	NC_016856.1	TCAGCGAACTGTTCGGGCAGATCATCAGCGCCGGGCAAGGG	122760	0.96	1	0.98	0.95	1	0.975	gene111	STM14_RS01095	STM14_0123	araC	0	Genic	WP_000852387.1	arabinose operon regulatory protein	FALSE	FALSE	FALSE	FALSE	TRUE	FALSE	FALSE
NC_016856.1__122761	NC_016856.1	CCCCTTGCCCGGCGCTGATGATCTGCCCGAACAGTTCGCTG	122761	0.99	0.99	0.99	1	1	1	gene111	STM14_RS01095	STM14_0123	araC	0	Genic	WP_000852387.1	arabinose operon regulatory protein	FALSE	FALSE	FALSE	FALSE	TRUE	FALSE	FALSE
NC_016856.1__122808	NC_016856.1	GCTATTCTGAGCTACTGGCGATCAATCTGCTGGAGCAGTTG	122808	1	1	1	1	0.99	0.995	gene111	STM14_RS01095	STM14_0123	araC	0	Genic	WP_000852387.1	arabinose operon regulatory protein	FALSE	FALSE	FALSE	FALSE	TRUE	FALSE	FALSE
NC_016856.1__122809	NC_016856.1	ACAACTGCTCCAGCAGATTGATCGCCAGTAGCTCAGAATAG	122809	0.94	0.95	0.945	0.94	1	0.97	gene111	STM14_RS01095	STM14_0123	araC	0	Genic	WP_000852387.1	arabinose operon regulatory protein	FALSE	FALSE	FALSE	FALSE	TRUE	FALSE	FALSE
NC_016856.1__123037	NC_016856.1	CGTATTGAGCTGGCGCGAAGATCAGCGTATCAGCCAGGCGA	123037	0.86	1	0.93	0.9	1	0.95	gene111	STM14_RS01095	STM14_0123	araC	0	Genic	WP_000852387.1	arabinose operon regulatory protein	FALSE	FALSE	FALSE	FALSE	TRUE	FALSE	FALSE
NC_016856.1__123038	NC_016856.1	TTCGCCTGGCTGATACGCTGATCTTCGCGCCAGCTCAATAC	123038	0.97	1	0.985	0.91	1	0.955	gene111	STM14_RS01095	STM14_0123	araC	0	Genic	WP_000852387.1	arabinose operon regulatory protein	FALSE	FALSE	FALSE	FALSE	TRUE	FALSE	FALSE
NC_016856.1__123040	NC_016856.1	ATTGAGCTGGCGCGAAGATCAGCGTATCAGCCAGGCGAAAC	123040	0.93	1	0.965	0.96	0.99	0.975	gene111	STM14_RS01095	STM14_0123	araC	0	Genic	WP_000852387.1	arabinose operon regulatory protein	FALSE	FALSE	FALSE	FALSE	FALSE	TRUE	FALSE
NC_016856.1__123121	NC_016856.1	GCGCAATGTTGGATTTGACGATCAGCTCTATTTTTCGCGGG	123121	1	1	1	1	1	1	gene111	STM14_RS01095	STM14_0123	araC	0	Genic	WP_000852387.1	arabinose operon regulatory protein	FALSE	FALSE	FALSE	FALSE	TRUE	FALSE	FALSE
NC_016856.1__123122	NC_016856.1	ACCCGCGAAAAATAGAGCTGATCGTCAAATCCAACATTGCG	123122	1	1	1	1	1	1	gene111	STM14_RS01095	STM14_0123	araC	0	Genic	WP_000852387.1	arabinose operon regulatory protein	FALSE	FALSE	FALSE	FALSE	TRUE	FALSE	FALSE
NC_016856.1__123124	NC_016856.1	CAATGTTGGATTTGACGATCAGCTCTATTTTTCGCGGGTAT	123124	1	1	1	1	1	1	gene111	STM14_RS01095	STM14_0123	araC	0	Genic	WP_000852387.1	arabinose operon regulatory protein	FALSE	FALSE	FALSE	FALSE	FALSE	TRUE	FALSE
NC_016856.1__123354	NC_016856.1	ACGGCGATGAGCGAATACAGAGTGGATTGGGTGATAAAGTG	123354	0.94	1	0.97	0.94	1	0.97	gene112	STM14_RS01100	STM14_0124	NA	0	Genic	WP_001148368.1	DedA family protein	FALSE	TRUE	FALSE	FALSE	FALSE	FALSE	FALSE
NC_016856.1__123652	NC_016856.1	ATCAGCACAGTATGTTCACGATCCTGGTCGGACGTTTTGTC	123652	0.96	1	0.98	1	1	1	gene112	STM14_RS01100	STM14_0124	NA	0	Genic	WP_001148368.1	DedA family protein	FALSE	FALSE	FALSE	FALSE	TRUE	FALSE	FALSE
NC_016856.1__123653	NC_016856.1	CGACAAAACGTCCGACCAGGATCGTGAACATACTGTGCTGA	123653	1	1	1	1	1	1	gene112	STM14_RS01100	STM14_0124	NA	0	Genic	WP_001148368.1	DedA family protein	FALSE	FALSE	FALSE	FALSE	TRUE	FALSE	FALSE
NC_016856.1__123716	NC_016856.1	GATGGTGGCAGGGATGCTGGATCTTCCCGTGGCGAAATTTA	123716	0.99	0.92	0.955	1	1	1	gene112	STM14_RS01100	STM14_0124	NA	0	Genic	WP_001148368.1	DedA family protein	FALSE	FALSE	FALSE	FALSE	TRUE	FALSE	FALSE
NC_016856.1__123717	NC_016856.1	ATAAATTTCGCCACGGGAAGATCCAGCATCCCTGCCACCAT	123717	1	1	1	1	1	1	gene112	STM14_RS01100	STM14_0124	NA	0	Genic	WP_001148368.1	DedA family protein	FALSE	FALSE	FALSE	FALSE	TRUE	FALSE	FALSE
NC_016856.1__123835	NC_016856.1	ATATTCCTTCCGATATGCAGAGCGGAGATTTCAAATGGCTG	123835	1	0.94	0.97	0.98	1	0.99	gene112	STM14_RS01100	STM14_0124	NA	0	Genic	WP_001148368.1	DedA family protein	FALSE	TRUE	FALSE	FALSE	FALSE	FALSE	FALSE
NC_016856.1__123935	NC_016856.1	CAGCGGCAAAGCGGCAGTCGATCGTTTAACCGCGTATTTCC	123935	1	1	1	1	1	1	gene112	STM14_RS01100	STM14_0124	NA	0	Genic	WP_001148368.1	DedA family protein	FALSE	FALSE	FALSE	FALSE	TRUE	FALSE	FALSE
NC_016856.1__123936	NC_016856.1	GGGAAATACGCGGTTAAACGATCGACTGCCGCTTTGCCGCT	123936	1	1	1	1	1	1	gene112	STM14_RS01100	STM14_0124	NA	0	Genic	WP_001148368.1	DedA family protein	FALSE	FALSE	FALSE	FALSE	TRUE	FALSE	FALSE
NC_016856.1__123997	NC_016856.1	TGGCGCCGTTGACGCTCGGGATCGGCGTGGTCGCGCTGGTG	123997	1	1	1	1	1	1	gene112	STM14_RS01100	STM14_0124	NA	0	Genic	WP_001148368.1	DedA family protein	FALSE	FALSE	FALSE	FALSE	TRUE	FALSE	FALSE
NC_016856.1__123998	NC_016856.1	CCACCAGCGCGACCACGCCGATCCCGAGCGTCAACGGCGCC	123998	1	1	1	1	1	1	gene112	STM14_RS01100	STM14_0124	NA	0	Genic	WP_001148368.1	DedA family protein	FALSE	FALSE	FALSE	FALSE	TRUE	FALSE	FALSE
NC_016856.1__124347	NC_016856.1	ATCTCCTGGCGCAGCGCGGGATCGAGCGCGGAGAACGGTTC	124347	1	1	1	1	1	1	gene113	STM14_RS01105	STM14_0125	thiQ	0	Genic	WP_000915965.1	thiamine import ATP-binding protein ThiQ	FALSE	FALSE	FALSE	FALSE	TRUE	FALSE	FALSE
NC_016856.1__124348	NC_016856.1	TGAACCGTTCTCCGCGCTCGATCCCGCGCTGCGCCAGGAGA	124348	1	1	1	1	1	1	gene113	STM14_RS01105	STM14_0125	thiQ	0	Genic	WP_000915965.1	thiamine import ATP-binding protein ThiQ	FALSE	FALSE	FALSE	FALSE	TRUE	FALSE	FALSE
NC_016856.1__124396	NC_016856.1	GCAGTACCGGCTGTTCGCGTACCAGGCAGCGCGCCAGCGCT	124396	0.37	0.33	0.35	0	0	0	gene113	STM14_RS01105	STM14_0125	thiQ	0	Genic	WP_000915965.1	thiamine import ATP-binding protein ThiQ	FALSE	FALSE	FALSE	FALSE	FALSE	FALSE	TRUE
NC_016856.1__124644	NC_016856.1	GAGGGCGGCGTAAGCGTATGATCGTCGCCGGCAATCAGTAG	124644	1	0.98	0.99	0.98	0.99	0.985	gene113	STM14_RS01105	STM14_0125	thiQ	0	Genic	WP_000915965.1	thiamine import ATP-binding protein ThiQ	FALSE	FALSE	FALSE	FALSE	TRUE	FALSE	FALSE
NC_016856.1__124645	NC_016856.1	GCTACTGATTGCCGGCGACGATCATACGCTTACGCCGCCCT	124645	1	1	1	1	1	1	gene113	STM14_RS01105	STM14_0125	thiQ	0	Genic	WP_000915965.1	thiamine import ATP-binding protein ThiQ	FALSE	FALSE	FALSE	FALSE	TRUE	FALSE	FALSE
NC_016856.1__124874	NC_016856.1	GGGTAAATAACGTAAAGCAGAGCAGCAGCAGTATCAGCGCG	124874	0.89	1	0.945	0.9	0.97	0.935	gene114	thiP	STM14_0126	thiP	0	Genic	WP_000235634.1	thiamine/thiamine pyrophosphate ABC transporter permease ThiP	FALSE	TRUE	FALSE	FALSE	FALSE	FALSE	FALSE
NC_016856.1__124928	NC_016856.1	CCTGGCTGCGGTAGGAGCCGATCTGCTGATACAGATAAAAC	124928	1	1	1	1	0.98	0.99	gene114	thiP	STM14_0126	thiP	0	Genic	WP_000235634.1	thiamine/thiamine pyrophosphate ABC transporter permease ThiP	FALSE	FALSE	FALSE	FALSE	TRUE	FALSE	FALSE
NC_016856.1__124929	NC_016856.1	CGTTTTATCTGTATCAGCAGATCGGCTCCTACCGCAGCCAG	124929	1	1	1	1	1	1	gene114	thiP	STM14_0126	thiP	0	Genic	WP_000235634.1	thiamine/thiamine pyrophosphate ABC transporter permease ThiP	FALSE	FALSE	FALSE	FALSE	TRUE	FALSE	FALSE
NC_016856.1__125069	NC_016856.1	TCAGCGCCCGCAGTTCCACGATCTTTAACCGCGACCAGCCT	125069	1	1	1	1	1	1	gene114	thiP	STM14_0126	thiP	0	Genic	WP_000235634.1	thiamine/thiamine pyrophosphate ABC transporter permease ThiP	FALSE	FALSE	FALSE	FALSE	TRUE	FALSE	FALSE
NC_016856.1__125070	NC_016856.1	AAGGCTGGTCGCGGTTAAAGATCGTGGAACTGCGGGCGCTG	125070	1	1	1	1	1	1	gene114	thiP	STM14_0126	thiP	0	Genic	WP_000235634.1	thiamine/thiamine pyrophosphate ABC transporter permease ThiP	FALSE	FALSE	FALSE	FALSE	TRUE	FALSE	FALSE
NC_016856.1__125273	NC_016856.1	AGAAGCCTGTCGCCAGCACGATCCCCGGCATCGCGAGGATC	125273	0.89	1	0.945	1	1	1	gene114	thiP	STM14_0126	thiP	0	Genic	WP_000235634.1	thiamine/thiamine pyrophosphate ABC transporter permease ThiP	FALSE	FALSE	FALSE	FALSE	TRUE	FALSE	FALSE
NC_016856.1__125274	NC_016856.1	TGATCCTCGCGATGCCGGGGATCGTGCTGGCGACAGGCTTC	125274	1	1	1	1	1	1	gene114	thiP	STM14_0126	thiP	0	Genic	WP_000235634.1	thiamine/thiamine pyrophosphate ABC transporter permease ThiP	FALSE	FALSE	FALSE	FALSE	TRUE	FALSE	FALSE
NC_016856.1__125291	NC_016856.1	CGATCCCCGGCATCGCGAGGATCAACATTCCGCTGAGTTCC	125291	0.99	0.97	0.98	0.96	0.95	0.955	gene114	thiP	STM14_0126	thiP	0	Genic	WP_000235634.1	thiamine/thiamine pyrophosphate ABC transporter permease ThiP	FALSE	FALSE	FALSE	FALSE	TRUE	FALSE	FALSE
NC_016856.1__125292	NC_016856.1	TGGAACTCAGCGGAATGTTGATCCTCGCGATGCCGGGGATC	125292	1	0.98	0.99	0.95	1	0.975	gene114	thiP	STM14_0126	thiP	0	Genic	WP_000235634.1	thiamine/thiamine pyrophosphate ABC transporter permease ThiP	FALSE	FALSE	FALSE	FALSE	TRUE	FALSE	FALSE
NC_016856.1__125575	NC_016856.1	GTCAGACGGCTGTGGAGACGATCGTCAGGATCGCGCCAGCC	125575	0.99	1	0.995	1	1	1	gene114	thiP	STM14_0126	thiP	0	Genic	WP_000235634.1	thiamine/thiamine pyrophosphate ABC transporter permease ThiP	FALSE	FALSE	FALSE	FALSE	TRUE	FALSE	FALSE
NC_016856.1__125576	NC_016856.1	GGGCTGGCGCGATCCTGACGATCGTCTCCACAGCCGTCTGA	125576	1	1	1	1	1	1	gene114	thiP	STM14_0126	thiP	0	Genic	WP_000235634.1	thiamine/thiamine pyrophosphate ABC transporter permease ThiP	FALSE	FALSE	FALSE	FALSE	TRUE	FALSE	FALSE
NC_016856.1__125584	NC_016856.1	CTGTGGAGACGATCGTCAGGATCGCGCCAGCCCTGCGTCAG	125584	1	1	1	0.99	1	0.995	gene114	thiP	STM14_0126	thiP	0	Genic	WP_000235634.1	thiamine/thiamine pyrophosphate ABC transporter permease ThiP	FALSE	FALSE	FALSE	FALSE	TRUE	FALSE	FALSE
NC_016856.1__125585	NC_016856.1	GCTGACGCAGGGCTGGCGCGATCCTGACGATCGTCTCCACA	125585	1	1	1	1	1	1	gene114	thiP	STM14_0126	thiP	0	Genic	WP_000235634.1	thiamine/thiamine pyrophosphate ABC transporter permease ThiP	FALSE	FALSE	FALSE	FALSE	TRUE	FALSE	FALSE
NC_016856.1__125707	NC_016856.1	AGCATCGCCGCGCGGGCGGGATCGTAGTCATAACTGAGCGC	125707	0.99	0.98	0.985	0.99	1	0.995	gene114	thiP	STM14_0126	thiP	0	Genic	WP_000235634.1	thiamine/thiamine pyrophosphate ABC transporter permease ThiP	FALSE	FALSE	FALSE	FALSE	TRUE	FALSE	FALSE
NC_016856.1__125708	NC_016856.1	GGCGCTCAGTTATGACTACGATCCCGCCCGCGCGGCGATGC	125708	1	1	1	1	1	1	gene114	thiP	STM14_0126	thiP	0	Genic	WP_000235634.1	thiamine/thiamine pyrophosphate ABC transporter permease ThiP	FALSE	FALSE	FALSE	FALSE	TRUE	FALSE	FALSE
NC_016856.1__125807	NC_016856.1	TTGCGAAACTGGCGAAGCAGAGCATAAAAATCAGCGCCGCG	125807	0.98	0.98	0.98	0.95	1	0.975	gene114	thiP	STM14_0126	thiP	0	Genic	WP_000235634.1	thiamine/thiamine pyrophosphate ABC transporter permease ThiP	FALSE	TRUE	FALSE	FALSE	FALSE	FALSE	FALSE
NC_016856.1__126939	NC_016856.1	TAAATCACCCGCCATTTTTGATCGCTCTCGACCAGTTCTTT	126939	1	1	1	1	1	1	gene115	STM14_RS01115	STM14_0127	NA	0	Genic	WP_000915326.1	thiamine ABC transporter substrate binding subunit	FALSE	FALSE	FALSE	FALSE	TRUE	FALSE	FALSE
NC_016856.1__126940	NC_016856.1	GAAAGAACTGGTCGAGAGCGATCAAAAATGGCGGGTGATTT	126940	0.98	1	0.99	0.88	0.93	0.905	gene115	STM14_RS01115	STM14_0127	NA	0	Genic	WP_000915326.1	thiamine ABC transporter substrate binding subunit	FALSE	FALSE	FALSE	FALSE	TRUE	FALSE	FALSE
NC_016856.1__127454	NC_016856.1	CCTTCGCCGGCATTATCCGGATCAGGTTCGACGGGTATTTT	127454	1	0.98	0.99	0.94	0.96	0.95	gene115	STM14_RS01115	STM14_0127	NA	72	Upstream	WP_000915326.1	thiamine ABC transporter substrate binding subunit	FALSE	FALSE	FALSE	FALSE	TRUE	FALSE	FALSE
NC_016856.1__127455	NC_016856.1	GAAAATACCCGTCGAACCTGATCCGGATAATGCCGGCGAAG	127455	0.99	1	0.995	1	0.98	0.99	gene115	STM14_RS01115	STM14_0127	NA	73	Upstream	WP_000915326.1	thiamine ABC transporter substrate binding subunit	FALSE	FALSE	FALSE	FALSE	TRUE	FALSE	FALSE
NC_016856.1__127457	NC_016856.1	TCGCCGGCATTATCCGGATCAGGTTCGACGGGTATTTTCTC	127457	1	0.99	0.995	0.98	1	0.99	gene115	STM14_RS01115	STM14_0127	NA	75	Upstream	WP_000915326.1	thiamine ABC transporter substrate binding subunit	FALSE	FALSE	FALSE	FALSE	FALSE	TRUE	FALSE
NC_016856.1__127566	NC_016856.1	ATCAAGAGCTGGCGTTAAGGATCTGGCGGCGCAAACCACGC	127566	1	1	1	1	0.99	0.995	gene116	STM14_RS01120	STM14_0129	NA	0	Genic	WP_001139040.1	transcriptional regulator SgrR	FALSE	FALSE	FALSE	FALSE	TRUE	FALSE	FALSE
NC_016856.1__127567	NC_016856.1	GGCGTGGTTTGCGCCGCCAGATCCTTAACGCCAGCTCTTGA	127567	0.96	1	0.98	1	1	1	gene116	STM14_RS01120	STM14_0129	NA	0	Genic	WP_001139040.1	transcriptional regulator SgrR	FALSE	FALSE	FALSE	FALSE	TRUE	FALSE	FALSE
NC_016856.1__127669	NC_016856.1	GGATAATCAGCCAGTGGTGGATCAACGGCACAATCGCTTTG	127669	1	1	1	1	1	1	gene116	STM14_RS01120	STM14_0129	NA	0	Genic	WP_001139040.1	transcriptional regulator SgrR	FALSE	FALSE	FALSE	FALSE	TRUE	FALSE	FALSE
NC_016856.1__127670	NC_016856.1	ACAAAGCGATTGTGCCGTTGATCCACCACTGGCTGATTATC	127670	1	1	1	1	1	1	gene116	STM14_RS01120	STM14_0129	NA	0	Genic	WP_001139040.1	transcriptional regulator SgrR	FALSE	FALSE	FALSE	FALSE	TRUE	FALSE	FALSE
NC_016856.1__127873	NC_016856.1	TGAGCCAGATATCGCTTTCGATCTCGCCGGCGTGCCATTGA	127873	1	1	1	1	0.97	0.985	gene116	STM14_RS01120	STM14_0129	NA	0	Genic	WP_001139040.1	transcriptional regulator SgrR	FALSE	FALSE	FALSE	FALSE	TRUE	FALSE	FALSE
NC_016856.1__127874	NC_016856.1	ATCAATGGCACGCCGGCGAGATCGAAAGCGATATCTGGCTC	127874	1	1	1	1	1	1	gene116	STM14_RS01120	STM14_0129	NA	0	Genic	WP_001139040.1	transcriptional regulator SgrR	FALSE	FALSE	FALSE	FALSE	TRUE	FALSE	FALSE
NC_016856.1__127893	NC_016856.1	ATCTCGCCGGCGTGCCATTGATCGTAGTCGATCTCCTGAAT	127893	0.99	0.92	0.955	0.99	0.93	0.96	gene116	STM14_RS01120	STM14_0129	NA	0	Genic	WP_001139040.1	transcriptional regulator SgrR	FALSE	FALSE	FALSE	FALSE	TRUE	FALSE	FALSE
NC_016856.1__127894	NC_016856.1	TATTCAGGAGATCGACTACGATCAATGGCACGCCGGCGAGA	127894	0.95	0.91	0.93	0.89	1	0.945	gene116	STM14_RS01120	STM14_0129	NA	0	Genic	WP_001139040.1	transcriptional regulator SgrR	FALSE	FALSE	FALSE	FALSE	TRUE	FALSE	FALSE
NC_016856.1__127903	NC_016856.1	CGTGCCATTGATCGTAGTCGATCTCCTGAATATGCAGATGC	127903	0.98	0.93	0.955	1	1	1	gene116	STM14_RS01120	STM14_0129	NA	0	Genic	WP_001139040.1	transcriptional regulator SgrR	FALSE	FALSE	FALSE	FALSE	TRUE	FALSE	FALSE
NC_016856.1__127904	NC_016856.1	TGCATCTGCATATTCAGGAGATCGACTACGATCAATGGCAC	127904	1	1	1	1	1	1	gene116	STM14_RS01120	STM14_0129	NA	0	Genic	WP_001139040.1	transcriptional regulator SgrR	FALSE	FALSE	FALSE	FALSE	TRUE	FALSE	FALSE
NC_016856.1__128089	NC_016856.1	GCCCATAGGCCGGGAACCAGAGCTGCTGTAGCGGTTCATCG	128089	0.98	1	0.99	1	0.98	0.99	gene116	STM14_RS01120	STM14_0129	NA	0	Genic	WP_001139040.1	transcriptional regulator SgrR	FALSE	TRUE	FALSE	FALSE	FALSE	FALSE	FALSE
NC_016856.1__128157	NC_016856.1	GGCGCACATCCGCAGGTCAGAGAATGGGTAAGCCACGTCCT	128157	1	1	1	1	1	1	gene116	STM14_RS01120	STM14_0129	NA	0	Genic	WP_001139040.1	transcriptional regulator SgrR	FALSE	TRUE	FALSE	FALSE	FALSE	FALSE	FALSE
NC_016856.1__128253	NC_016856.1	ATGCTGGAAGGGCCGATACAAGGCGGTGAAAAAGCGATAGA	128253	0	0.37	0.185	0.35	0	0.175	gene116	STM14_RS01120	STM14_0129	NA	0	Genic	WP_001139040.1	transcriptional regulator SgrR	FALSE	FALSE	FALSE	FALSE	FALSE	FALSE	TRUE
NC_016856.1__128511	NC_016856.1	AGCAGCCACGGCAACCAGCGATCCGGCTGGGAAAGATGAAT	128511	1	1	1	1	1	1	gene116	STM14_RS01120	STM14_0129	NA	0	Genic	WP_001139040.1	transcriptional regulator SgrR	FALSE	FALSE	FALSE	FALSE	TRUE	FALSE	FALSE
NC_016856.1__128512	NC_016856.1	TATTCATCTTTCCCAGCCGGATCGCTGGTTGCCGTGGCTGC	128512	0.98	0.98	0.98	0.98	0.98	0.98	gene116	STM14_RS01120	STM14_0129	NA	0	Genic	WP_001139040.1	transcriptional regulator SgrR	FALSE	FALSE	FALSE	FALSE	TRUE	FALSE	FALSE
NC_016856.1__128946	NC_016856.1	CCGACCAGTTGTACCAGTTGATCGATTCGATCTTGTTCCAG	128946	0.99	1	0.995	0.99	1	0.995	gene116	STM14_RS01120	STM14_0129	NA	0	Genic	WP_001139040.1	transcriptional regulator SgrR	FALSE	FALSE	FALSE	FALSE	TRUE	FALSE	FALSE
NC_016856.1__128947	NC_016856.1	GCTGGAACAAGATCGAATCGATCAACTGGTACAACTGGTCG	128947	0.92	1	0.96	1	1	1	gene116	STM14_RS01120	STM14_0129	NA	0	Genic	WP_001139040.1	transcriptional regulator SgrR	FALSE	FALSE	FALSE	FALSE	TRUE	FALSE	FALSE
NC_016856.1__128955	NC_016856.1	TGTACCAGTTGATCGATTCGATCTTGTTCCAGCAGGTCTTC	128955	1	0.95	0.975	1	1	1	gene116	STM14_RS01120	STM14_0129	NA	0	Genic	WP_001139040.1	transcriptional regulator SgrR	FALSE	FALSE	FALSE	FALSE	TRUE	FALSE	FALSE
NC_016856.1__128956	NC_016856.1	GGAAGACCTGCTGGAACAAGATCGAATCGATCAACTGGTAC	128956	1	1	1	1	1	1	gene116	STM14_RS01120	STM14_0129	NA	0	Genic	WP_001139040.1	transcriptional regulator SgrR	FALSE	FALSE	FALSE	FALSE	TRUE	FALSE	FALSE
NC_016856.1__129126	NC_016856.1	CGACGCGAACAGTTCAGCAGATCCGCCAGCTCATTAAGCGT	129126	1	1	1	1	1	1	gene116	STM14_RS01120	STM14_0129	NA	0	Genic	WP_001139040.1	transcriptional regulator SgrR	FALSE	FALSE	FALSE	FALSE	TRUE	FALSE	FALSE
NC_016856.1__129127	NC_016856.1	CACGCTTAATGAGCTGGCGGATCTGCTGAACTGTTCGCGTC	129127	0.99	0.99	0.99	1	0.99	0.995	gene116	STM14_RS01120	STM14_0129	NA	0	Genic	WP_001139040.1	transcriptional regulator SgrR	FALSE	FALSE	FALSE	FALSE	TRUE	FALSE	FALSE
NC_016856.1__129181	NC_016856.1	TACCGTCACAACATTGCCAGAGACGGATAAATTGTTGTTGC	129181	0.77	0.97	0.87	0.85	0.9	0.875	gene116	STM14_RS01120	STM14_0129	NA	0	Genic	WP_001139040.1	transcriptional regulator SgrR	FALSE	TRUE	FALSE	FALSE	FALSE	FALSE	FALSE
NC_016856.1__129934	NC_016856.1	TTCACCACCTGTGCTTCCAGATCCACTTCAAATTTAATGCC	129934	1	1	1	1	1	1	gene118	STM14_RS01130	STM14_0131	leuD	0	Genic	WP_000818267.1	3-isopropylmalate dehydratase small subunit	FALSE	FALSE	FALSE	FALSE	TRUE	FALSE	FALSE
NC_016856.1__129935	NC_016856.1	GGGCATTAAATTTGAAGTGGATCTGGAAGCACAGGTGGTGA	129935	1	1	1	1	1	1	gene118	STM14_RS01130	STM14_0131	leuD	0	Genic	WP_000818267.1	3-isopropylmalate dehydratase small subunit	FALSE	FALSE	FALSE	FALSE	TRUE	FALSE	FALSE
NC_016856.1__130070	NC_016856.1	TGTCGGCGAAGCTTGGCGCGATCACCACTTTAAAGCCGTAA	130070	1	1	1	1	0.99	0.995	gene118	STM14_RS01130	STM14_0131	leuD	0	Genic	WP_000818267.1	3-isopropylmalate dehydratase small subunit	FALSE	FALSE	FALSE	FALSE	TRUE	FALSE	FALSE
NC_016856.1__130071	NC_016856.1	ATTACGGCTTTAAAGTGGTGATCGCGCCAAGCTTCGCCGAC	130071	1	1	1	0.99	1	0.995	gene118	STM14_RS01130	STM14_0131	leuD	0	Genic	WP_000818267.1	3-isopropylmalate dehydratase small subunit	FALSE	FALSE	FALSE	FALSE	TRUE	FALSE	FALSE
NC_016856.1__130367	NC_016856.1	TAAGGAAACTACCATGGCAGAGAAATTTACCCAGCATACCG	130367	0.9	0.93	0.915	1	0.87	0.935	gene118	STM14_RS01130	STM14_0131	leuD	0	Genic	WP_000818267.1	3-isopropylmalate dehydratase small subunit	FALSE	TRUE	FALSE	FALSE	FALSE	FALSE	FALSE
NC_016856.1__130596	NC_016856.1	TCTGGACAAGATCTTTATCGAAGCAGGATTTGAATGGCGCT	130596	0	0.38	0.19	0.48	0	0.24	gene119	STM14_RS01135	STM14_0132	leuC	0	Genic	WP_001140629.1	3-isopropylmalate dehydratase large subunit	FALSE	FALSE	FALSE	FALSE	FALSE	FALSE	TRUE
NC_016856.1__130605	NC_016856.1	CAAATCCTGCTTCGATAAAGATCTTGTCCAGACCTTCCGCT	130605	1	1	1	1	1	1	gene119	STM14_RS01135	STM14_0132	leuC	0	Genic	WP_001140629.1	3-isopropylmalate dehydratase large subunit	FALSE	FALSE	FALSE	FALSE	TRUE	FALSE	FALSE
NC_016856.1__130606	NC_016856.1	AAGCGGAAGGTCTGGACAAGATCTTTATCGAAGCAGGATTT	130606	1	1	1	1	1	1	gene119	STM14_RS01135	STM14_0132	leuC	0	Genic	WP_001140629.1	3-isopropylmalate dehydratase large subunit	FALSE	FALSE	FALSE	FALSE	TRUE	FALSE	FALSE
NC_016856.1__130850	NC_016856.1	GCGCTGGCGCGCTCAACCGGATCGCTAAAGGAGGCGGGATC	130850	0.99	1	0.995	0.99	1	0.995	gene119	STM14_RS01135	STM14_0132	leuC	0	Genic	WP_001140629.1	3-isopropylmalate dehydratase large subunit	FALSE	FALSE	FALSE	FALSE	TRUE	FALSE	FALSE
NC_016856.1__130851	NC_016856.1	CGATCCCGCCTCCTTTAGCGATCCGGTTGAGCGCGCCAGCG	130851	1	1	1	1	0.99	0.995	gene119	STM14_RS01135	STM14_0132	leuC	0	Genic	WP_001140629.1	3-isopropylmalate dehydratase large subunit	FALSE	FALSE	FALSE	FALSE	TRUE	FALSE	FALSE
NC_016856.1__130868	NC_016856.1	GGATCGCTAAAGGAGGCGGGATCGGGGATGATGTCGGTGAC	130868	1	1	1	1	1	1	gene119	STM14_RS01135	STM14_0132	leuC	0	Genic	WP_001140629.1	3-isopropylmalate dehydratase large subunit	FALSE	FALSE	FALSE	FALSE	TRUE	FALSE	FALSE
NC_016856.1__130869	NC_016856.1	CGTCACCGACATCATCCCCGATCCCGCCTCCTTTAGCGATC	130869	1	1	1	1	1	1	gene119	STM14_RS01135	STM14_0132	leuC	0	Genic	WP_001140629.1	3-isopropylmalate dehydratase large subunit	FALSE	FALSE	FALSE	FALSE	TRUE	FALSE	FALSE
NC_016856.1__130935	NC_016856.1	CCCAGGTCACCTGCGGCGCGATCTCTTCTGCTCGCAGGGCG	130935	0.99	1	0.995	0.99	1	0.995	gene119	STM14_RS01135	STM14_0132	leuC	0	Genic	WP_001140629.1	3-isopropylmalate dehydratase large subunit	FALSE	FALSE	FALSE	FALSE	TRUE	FALSE	FALSE
NC_016856.1__130936	NC_016856.1	TCGCCCTGCGAGCAGAAGAGATCGCGCCGCAGGTGACCTGG	130936	1	1	1	1	1	1	gene119	STM14_RS01135	STM14_0132	leuC	0	Genic	WP_001140629.1	3-isopropylmalate dehydratase large subunit	FALSE	FALSE	FALSE	FALSE	TRUE	FALSE	FALSE
NC_016856.1__131226	NC_016856.1	CGCTACCGGTTTTACCGATGATCGCCAGCACGATGTCTTTG	131226	1	1	1	1	1	1	gene119	STM14_RS01135	STM14_0132	leuC	0	Genic	WP_001140629.1	3-isopropylmalate dehydratase large subunit	FALSE	FALSE	FALSE	FALSE	TRUE	FALSE	FALSE
NC_016856.1__131227	NC_016856.1	CCAAAGACATCGTGCTGGCGATCATCGGTAAAACCGGTAGC	131227	0.99	0.97	0.98	0.99	1	0.995	gene119	STM14_RS01135	STM14_0132	leuC	0	Genic	WP_001140629.1	3-isopropylmalate dehydratase large subunit	FALSE	FALSE	FALSE	FALSE	TRUE	FALSE	FALSE
NC_016856.1__131600	NC_016856.1	GTCTGCGTCGAGACGTTGTGATCCATCGTAGCGAAGGTTTT	131600	1	1	1	1	1	1	gene119	STM14_RS01135	STM14_0132	leuC	0	Genic	WP_001140629.1	3-isopropylmalate dehydratase large subunit	FALSE	FALSE	FALSE	FALSE	TRUE	FALSE	FALSE
NC_016856.1__131601	NC_016856.1	GAAAACCTTCGCTACGATGGATCACAACGTCTCGACGCAGA	131601	1	0.96	0.98	0.89	0.97	0.93	gene119	STM14_RS01135	STM14_0132	leuC	0	Genic	WP_001140629.1	3-isopropylmalate dehydratase large subunit	FALSE	FALSE	FALSE	FALSE	TRUE	FALSE	FALSE
NC_016856.1__131697	NC_016856.1	GCTGCTGTACATCGACCGCCACCTGGTGCATGAAGTCACCT	131697	0.39	0	0.195	0	0.34	0.17	gene119	STM14_RS01135	STM14_0132	leuC	0	Genic	WP_001140629.1	3-isopropylmalate dehydratase large subunit	FALSE	FALSE	FALSE	FALSE	FALSE	FALSE	TRUE
NC_016856.1__131903	NC_016856.1	CCTCTTCTAATGCGCGATTGATCGCCTGTTCAATGGCCGTT	131903	0.99	1	0.995	0.99	1	0.995	gene120	STM14_RS01140	STM14_0133	leuB	0	Genic	WP_000042325.1	3-isopropylmalate dehydrogenase	FALSE	FALSE	FALSE	FALSE	TRUE	FALSE	FALSE
NC_016856.1__131904	NC_016856.1	CAACGGCCATTGAACAGGCGATCAATCGCGCATTAGAAGAG	131904	1	1	1	0.94	1	0.97	gene120	STM14_RS01140	STM14_0133	leuB	0	Genic	WP_000042325.1	3-isopropylmalate dehydrogenase	FALSE	FALSE	FALSE	FALSE	TRUE	FALSE	FALSE
NC_016856.1__131975	NC_016856.1	GCAGCAGCGCCAGTGACAGGATCTGCGCAATTGGGTTGGCG	131975	1	0.99	0.995	1	0.99	0.995	gene120	STM14_RS01140	STM14_0133	leuB	0	Genic	WP_000042325.1	3-isopropylmalate dehydrogenase	FALSE	FALSE	FALSE	FALSE	TRUE	FALSE	FALSE
NC_016856.1__131976	NC_016856.1	TCGCCAACCCAATTGCGCAGATCCTGTCACTGGCGCTGCTG	131976	1	1	1	1	1	1	gene120	STM14_RS01140	STM14_0133	leuB	0	Genic	WP_000042325.1	3-isopropylmalate dehydrogenase	FALSE	FALSE	FALSE	FALSE	TRUE	FALSE	FALSE
NC_016856.1__132101	NC_016856.1	ACATCCCCATTGAGCCGGTGATCATGGCGCATTCGTCGGAC	132101	0.98	1	0.99	0.97	0.97	0.97	gene120	STM14_RS01140	STM14_0133	leuB	0	Genic	WP_000042325.1	3-isopropylmalate dehydrogenase	FALSE	FALSE	FALSE	FALSE	TRUE	FALSE	FALSE
NC_016856.1__132102	NC_016856.1	TGTCCGACGAATGCGCCATGATCACCGGCTCAATGGGGATG	132102	1	1	1	0.97	1	0.985	gene120	STM14_RS01140	STM14_0133	leuB	0	Genic	WP_000042325.1	3-isopropylmalate dehydrogenase	FALSE	FALSE	FALSE	FALSE	TRUE	FALSE	FALSE
NC_016856.1__132365	NC_016856.1	CGATACGGGCAATGCGCTCGATCTCAAAGCGGTGATAAACT	132365	0.94	0.94	0.94	1	0.99	0.995	gene120	STM14_RS01140	STM14_0133	leuB	0	Genic	WP_000042325.1	3-isopropylmalate dehydrogenase	FALSE	FALSE	FALSE	FALSE	TRUE	FALSE	FALSE
NC_016856.1__132366	NC_016856.1	AAGTTTATCACCGCTTTGAGATCGAGCGCATTGCCCGTATC	132366	1	1	1	1	1	1	gene120	STM14_RS01140	STM14_0133	leuB	0	Genic	WP_000042325.1	3-isopropylmalate dehydrogenase	FALSE	FALSE	FALSE	FALSE	TRUE	FALSE	FALSE
NC_016856.1__132449	NC_016856.1	CTTTTGGCTGTCCGAAATAGATCCCGCCGGTCAGCTCGCGC	132449	1	1	1	1	1	1	gene120	STM14_RS01140	STM14_0133	leuB	0	Genic	WP_000042325.1	3-isopropylmalate dehydrogenase	FALSE	FALSE	FALSE	FALSE	TRUE	FALSE	FALSE
NC_016856.1__132450	NC_016856.1	TGCGCGAGCTGACCGGCGGGATCTATTTCGGACAGCCAAAA	132450	1	1	1	1	1	1	gene120	STM14_RS01140	STM14_0133	leuB	0	Genic	WP_000042325.1	3-isopropylmalate dehydrogenase	FALSE	FALSE	FALSE	FALSE	TRUE	FALSE	FALSE
NC_016856.1__133089	NC_016856.1	AAATACGACCTGAACGCCAAAGGCCAGGGCAAAGACGCGCT	133089	0	0.24	0.12	0	0.25	0.125	gene121	STM14_RS01145	STM14_0134	leuA	0	Genic	WP_000082819.1	2-isopropylmalate synthase	FALSE	FALSE	FALSE	FALSE	FALSE	FALSE	TRUE
NC_016856.1__133198	NC_016856.1	CGTTCGCCGCTTCGGCCTTGATCTCTTCACCACAGGCCAGC	133198	0.95	0.96	0.955	0.98	0.97	0.975	gene121	STM14_RS01145	STM14_0134	leuA	0	Genic	WP_000082819.1	2-isopropylmalate synthase	FALSE	FALSE	FALSE	FALSE	TRUE	FALSE	FALSE
NC_016856.1__133199	NC_016856.1	AGCTGGCCTGTGGTGAAGAGATCAAGGCCGAAGCGGCGAAC	133199	1	1	1	1	1	1	gene121	STM14_RS01145	STM14_0134	leuA	0	Genic	WP_000082819.1	2-isopropylmalate synthase	FALSE	FALSE	FALSE	FALSE	TRUE	FALSE	FALSE
NC_016856.1__133285	NC_016856.1	TAAACAGCAAGAAGAACCAGAGCATTTCCGTCTGGATTACT	133285	0.97	1	0.985	1	1	1	gene121	STM14_RS01145	STM14_0134	leuA	0	Genic	WP_000082819.1	2-isopropylmalate synthase	FALSE	TRUE	FALSE	FALSE	FALSE	FALSE	FALSE
NC_016856.1__133457	NC_016856.1	TTTCACGGCGGCACGGCCAGAGCGGGAGGTCAGGTTCAGCT	133457	0.98	0.96	0.97	1	1	1	gene121	STM14_RS01145	STM14_0134	leuA	0	Genic	WP_000082819.1	2-isopropylmalate synthase	FALSE	TRUE	FALSE	FALSE	FALSE	FALSE	FALSE
NC_016856.1__133501	NC_016856.1	CTATGAAATCATGACGCCAGAGTCCATCGGTCTGAACCAGA	133501	0.98	1	0.99	1	1	1	gene121	STM14_RS01145	STM14_0134	leuA	0	Genic	WP_000082819.1	2-isopropylmalate synthase	FALSE	TRUE	FALSE	FALSE	FALSE	FALSE	FALSE
NC_016856.1__133609	NC_016856.1	CAATCGCTTTGTTGGCTGGGATCGGCATGTTACAGATCTGG	133609	1	0.97	0.985	1	0.99	0.995	gene121	STM14_RS01145	STM14_0134	leuA	0	Genic	WP_000082819.1	2-isopropylmalate synthase	FALSE	FALSE	FALSE	FALSE	TRUE	FALSE	FALSE
NC_016856.1__133610	NC_016856.1	GCCAGATCTGTAACATGCCGATCCCAGCCAACAAAGCGATT	133610	0.98	1	0.99	1	1	1	gene121	STM14_RS01145	STM14_0134	leuA	0	Genic	WP_000082819.1	2-isopropylmalate synthase	FALSE	FALSE	FALSE	FALSE	TRUE	FALSE	FALSE
NC_016856.1__133624	NC_016856.1	CTGGGATCGGCATGTTACAGATCTGGCTGACGGTCTGGCTG	133624	1	1	1	1	1	1	gene121	STM14_RS01145	STM14_0134	leuA	0	Genic	WP_000082819.1	2-isopropylmalate synthase	FALSE	FALSE	FALSE	FALSE	TRUE	FALSE	FALSE
NC_016856.1__133625	NC_016856.1	CCAGCCAGACCGTCAGCCAGATCTGTAACATGCCGATCCCA	133625	1	1	1	1	1	1	gene121	STM14_RS01145	STM14_0134	leuA	0	Genic	WP_000082819.1	2-isopropylmalate synthase	FALSE	FALSE	FALSE	FALSE	TRUE	FALSE	FALSE
NC_016856.1__133717	NC_016856.1	TGCGCACTTTAATCGCCATGATCACTTCTTCCAGTGCGCAG	133717	1	0.99	0.995	1	1	1	gene121	STM14_RS01145	STM14_0134	leuA	0	Genic	WP_000082819.1	2-isopropylmalate synthase	FALSE	FALSE	FALSE	FALSE	TRUE	FALSE	FALSE
NC_016856.1__133718	NC_016856.1	ACTGCGCACTGGAAGAAGTGATCATGGCGATTAAAGTGCGC	133718	0.98	0.98	0.98	0.99	0.98	0.985	gene121	STM14_RS01145	STM14_0134	leuA	0	Genic	WP_000082819.1	2-isopropylmalate synthase	FALSE	FALSE	FALSE	FALSE	TRUE	FALSE	FALSE
NC_016856.1__134001	NC_016856.1	GCTTCCACCACGCGCGCCAGATCGTCAACAGGCGTCCGGCC	134001	1	1	1	0.99	1	0.995	gene121	STM14_RS01145	STM14_0134	leuA	0	Genic	WP_000082819.1	2-isopropylmalate synthase	FALSE	FALSE	FALSE	FALSE	TRUE	FALSE	FALSE
NC_016856.1__134002	NC_016856.1	TGGCCGGACGCCTGTTGACGATCTGGCGCGCGTGGTGGAAG	134002	1	1	1	1	1	1	gene121	STM14_RS01145	STM14_0134	leuA	0	Genic	WP_000082819.1	2-isopropylmalate synthase	FALSE	FALSE	FALSE	FALSE	TRUE	FALSE	FALSE
NC_016856.1__135015	NC_016856.1	ATTTAATTGAAACTTAAATGATCATTCACTTGGTGTATGAT	135015	0.99	0.98	0.985	0.92	0.98	0.95	gene123	STM14_RS01155	STM14_0138	leuO	266	Upstream	WP_001115420.1	transcriptional regulator	FALSE	FALSE	FALSE	FALSE	TRUE	FALSE	FALSE
NC_016856.1__135016	NC_016856.1	AATCATACACCAAGTGAATGATCATTTAAGTTTCAATTAAA	135016	1	1	1	0.99	1	0.995	gene123	STM14_RS01155	STM14_0138	leuO	265	Upstream	WP_001115420.1	transcriptional regulator	FALSE	FALSE	FALSE	FALSE	TRUE	FALSE	FALSE
NC_016856.1__135143	NC_016856.1	AAACATAAAGACGCTGACAGAGACAAATAGAATGCCAGCGC	135143	0.98	0.95	0.965	0.95	0.95	0.95	gene123	STM14_RS01155	STM14_0138	leuO	138	Upstream	WP_001115420.1	transcriptional regulator	FALSE	TRUE	FALSE	FALSE	FALSE	FALSE	FALSE
NC_016856.1__135201	NC_016856.1	GAAAATATGATTTACCATGCATATAAAATAAGAAAAAGGGA	135201	0.42	0.38	0.4	0.81	0.61	0.71	gene123	STM14_RS01155	STM14_0138	leuO	80	Upstream	WP_001115420.1	transcriptional regulator	TRUE	FALSE	FALSE	FALSE	FALSE	FALSE	FALSE
NC_016856.1__135204	NC_016856.1	CTTTTTCTTATTTTATATGCATGGTAAATCATATTTTCAGG	135204	0.38	0.33	0.355	0.62	0.6	0.61	gene123	STM14_RS01155	STM14_0138	leuO	77	Upstream	WP_001115420.1	transcriptional regulator	TRUE	FALSE	FALSE	FALSE	FALSE	FALSE	FALSE
NC_016856.1__135288	NC_016856.1	AGTGGAGTTAAATATGCCAGAGGTCAAAACCGAAAAGCCGC	135288	1	1	1	1	1	1	gene123	STM14_RS01155	STM14_0138	leuO	0	Genic	WP_001115420.1	transcriptional regulator	FALSE	TRUE	FALSE	FALSE	FALSE	FALSE	FALSE
NC_016856.1__135586	NC_016856.1	GTGCAAAATGAATTGCCGGGATCGGGGTTTGAGCCGACCAG	135586	0.99	1	0.995	1	1	1	gene123	STM14_RS01155	STM14_0138	leuO	0	Genic	WP_001115420.1	transcriptional regulator	FALSE	FALSE	FALSE	FALSE	TRUE	FALSE	FALSE
NC_016856.1__135587	NC_016856.1	GCTGGTCGGCTCAAACCCCGATCCCGGCAATTCATTTTGCA	135587	0.86	0.94	0.9	1	1	1	gene123	STM14_RS01155	STM14_0138	leuO	0	Genic	WP_001115420.1	transcriptional regulator	FALSE	FALSE	FALSE	FALSE	TRUE	FALSE	FALSE
NC_016856.1__135930	NC_016856.1	ACATGCGGTTGTTTCCCTCGATCGTTATGCGTCATTTAGTC	135930	1	1	1	1	1	1	gene123	STM14_RS01155	STM14_0138	leuO	0	Genic	WP_001115420.1	transcriptional regulator	FALSE	FALSE	FALSE	FALSE	TRUE	FALSE	FALSE
NC_016856.1__135931	NC_016856.1	TGACTAAATGACGCATAACGATCGAGGGAAACAACCGCATG	135931	0.99	1	0.995	1	1	1	gene123	STM14_RS01155	STM14_0138	leuO	0	Genic	WP_001115420.1	transcriptional regulator	FALSE	FALSE	FALSE	FALSE	TRUE	FALSE	FALSE
NC_016856.1__136095	NC_016856.1	AGAGTTTGCGGAATCGCTGGATCTGCAAATATTGCCGTTGC	136095	1	1	1	1	1	1	gene123	STM14_RS01155	STM14_0138	leuO	0	Genic	WP_001115420.1	transcriptional regulator	FALSE	FALSE	FALSE	FALSE	TRUE	FALSE	FALSE
NC_016856.1__136096	NC_016856.1	GGCAACGGCAATATTTGCAGATCCAGCGATTCCGCAAACTC	136096	1	1	1	1	1	1	gene123	STM14_RS01155	STM14_0138	leuO	0	Genic	WP_001115420.1	transcriptional regulator	FALSE	FALSE	FALSE	FALSE	TRUE	FALSE	FALSE
NC_016856.1__136208	NC_016856.1	GTTTTATCGCTTACAAACAGAGACTAATAAATCTTCCATCC	136208	1	1	1	1	1	1	gene123	STM14_RS01155	STM14_0138	leuO	0	Genic	WP_001115420.1	transcriptional regulator	FALSE	TRUE	FALSE	FALSE	FALSE	FALSE	FALSE
NC_016856.1__136387	NC_016856.1	AAATACTCCGTCTGAATCACACCTGGTAATAAATAATCGCT	136387	0.4	0.38	0.39	0.58	0.4	0.49	gene124	STM14_RS01160	STM14_0139	ilvI	133	Upstream	WP_077248241.1	acetolactate synthase 3 large subunit	FALSE	FALSE	FALSE	FALSE	FALSE	FALSE	TRUE
NC_016856.1__136582	NC_016856.1	GGAGCCGAGATGGTCGTCCGATCGCTTATCGATCAAGGCGT	136582	1	1	1	1	1	1	gene124	STM14_RS01160	STM14_0139	ilvI	0	Genic	WP_077248241.1	acetolactate synthase 3 large subunit	FALSE	FALSE	FALSE	FALSE	TRUE	FALSE	FALSE
NC_016856.1__136583	NC_016856.1	TACGCCTTGATCGATAAGCGATCGGACGACCATCTCGGCTC	136583	1	1	1	1	1	1	gene124	STM14_RS01160	STM14_0139	ilvI	0	Genic	WP_077248241.1	acetolactate synthase 3 large subunit	FALSE	FALSE	FALSE	FALSE	TRUE	FALSE	FALSE
NC_016856.1__136593	NC_016856.1	GGTCGTCCGATCGCTTATCGATCAAGGCGTAAAGCAGGTGT	136593	1	1	1	1	1	1	gene124	STM14_RS01160	STM14_0139	ilvI	0	Genic	WP_077248241.1	acetolactate synthase 3 large subunit	FALSE	FALSE	FALSE	FALSE	TRUE	FALSE	FALSE
NC_016856.1__136594	NC_016856.1	AACACCTGCTTTACGCCTTGATCGATAAGCGATCGGACGAC	136594	0.99	0.99	0.99	0.99	0.99	0.99	gene124	STM14_RS01160	STM14_0139	ilvI	0	Genic	WP_077248241.1	acetolactate synthase 3 large subunit	FALSE	FALSE	FALSE	FALSE	TRUE	FALSE	FALSE
NC_016856.1__136673	NC_016856.1	CGCTACATACCGTTGGAGGGATCGATCATGTGCTGGTGCGT	136673	0.99	0.99	0.99	1	0.99	0.995	gene124	STM14_RS01160	STM14_0139	ilvI	0	Genic	WP_077248241.1	acetolactate synthase 3 large subunit	FALSE	FALSE	FALSE	FALSE	TRUE	FALSE	FALSE
NC_016856.1__136674	NC_016856.1	GACGCACCAGCACATGATCGATCCCTCCAACGGTATGTAGC	136674	0.99	1	0.995	1	1	1	gene124	STM14_RS01160	STM14_0139	ilvI	0	Genic	WP_077248241.1	acetolactate synthase 3 large subunit	FALSE	FALSE	FALSE	FALSE	TRUE	FALSE	FALSE
NC_016856.1__136677	NC_016856.1	ACATACCGTTGGAGGGATCGATCATGTGCTGGTGCGTCATG	136677	1	1	1	1	1	1	gene124	STM14_RS01160	STM14_0139	ilvI	0	Genic	WP_077248241.1	acetolactate synthase 3 large subunit	FALSE	FALSE	FALSE	FALSE	TRUE	FALSE	FALSE
NC_016856.1__136678	NC_016856.1	TCATGACGCACCAGCACATGATCGATCCCTCCAACGGTATG	136678	1	1	1	1	1	1	gene124	STM14_RS01160	STM14_0139	ilvI	0	Genic	WP_077248241.1	acetolactate synthase 3 large subunit	FALSE	FALSE	FALSE	FALSE	TRUE	FALSE	FALSE
NC_016856.1__136854	NC_016856.1	AGCCAATCAATGAGGTGGCGACCTGGCCGGAAAGAATCACC	136854	0	0	0	0.59	0.52	0.555	gene124	STM14_RS01160	STM14_0139	ilvI	0	Genic	WP_077248241.1	acetolactate synthase 3 large subunit	FALSE	FALSE	FALSE	FALSE	FALSE	FALSE	TRUE
NC_016856.1__137328	NC_016856.1	GTTAGGAATGCTGGGAATGCATGGCACTTATGAAGCCAATA	137328	0	0	0	0	0.23	0.115	gene124	STM14_RS01160	STM14_0139	ilvI	0	Genic	WP_077248241.1	acetolactate synthase 3 large subunit	TRUE	FALSE	FALSE	FALSE	FALSE	FALSE	FALSE
NC_016856.1__137355	NC_016856.1	AAATCACGTCGGCGTTATGCATGGTCATATTGGCTTCATAA	137355	0	0.4	0.2	0.54	0.57	0.555	gene124	STM14_RS01160	STM14_0139	ilvI	0	Genic	WP_077248241.1	acetolactate synthase 3 large subunit	TRUE	FALSE	FALSE	FALSE	FALSE	FALSE	FALSE
NC_016856.1__137358	NC_016856.1	TGAAGCCAATATGACCATGCATAACGCCGACGTGATTTTCG	137358	0	0.34	0.17	0.63	0.59	0.61	gene124	STM14_RS01160	STM14_0139	ilvI	0	Genic	WP_077248241.1	acetolactate synthase 3 large subunit	TRUE	FALSE	FALSE	FALSE	FALSE	FALSE	FALSE
NC_016856.1__137688	NC_016856.1	CGCCCTTCGTCAGACGCCAGAGGGTTTCAATCACCGCCTGG	137688	0.95	1	0.975	1	1	1	gene124	STM14_RS01160	STM14_0139	ilvI	0	Genic	WP_077248241.1	acetolactate synthase 3 large subunit	FALSE	TRUE	FALSE	FALSE	FALSE	FALSE	FALSE
NC_016856.1__138008	NC_016856.1	TGAAACAGTGGCAGGATATGATCTATTCCGGTCGCCATTCT	138008	0.99	0.99	0.99	0.89	1	0.945	gene124	STM14_RS01160	STM14_0139	ilvI	0	Genic	WP_077248241.1	acetolactate synthase 3 large subunit	FALSE	FALSE	FALSE	FALSE	TRUE	FALSE	FALSE
NC_016856.1__138009	NC_016856.1	GAGAATGGCGACCGGAATAGATCATATCCTGCCACTGTTTC	138009	0.95	1	0.975	1	1	1	gene124	STM14_RS01160	STM14_0139	ilvI	0	Genic	WP_077248241.1	acetolactate synthase 3 large subunit	FALSE	FALSE	FALSE	FALSE	TRUE	FALSE	FALSE
NC_016856.1__138392	NC_016856.1	GACCGTCGCGCCGACAGACGATCCGACGTTGTCGCGCATGA	138392	0.97	1	0.985	0.98	1	0.99	gene125	STM14_RS01165	STM14_0140	ilvN	0	Genic	WP_001563086.1	acetolactate synthase small subunit	FALSE	FALSE	FALSE	FALSE	TRUE	FALSE	FALSE
NC_016856.1__138393	NC_016856.1	GTCATGCGCGACAACGTCGGATCGTCTGTCGGCGCGACGGT	138393	1	1	1	1	1	1	gene125	STM14_RS01165	STM14_0140	ilvN	0	Genic	WP_001563086.1	acetolactate synthase small subunit	FALSE	FALSE	FALSE	FALSE	TRUE	FALSE	FALSE
NC_016856.1__138966	NC_016856.1	TAAAAGCGGTTGCCGGAGTGATCAAACTGCGCTTAGATGTT	138966	0.93	1	0.965	0.9	1	0.95	gene126	STM14_RS01170	STM14_0142	cra	83	Upstream	WP_000762406.1	catabolite repressor/activator	FALSE	FALSE	FALSE	FALSE	TRUE	FALSE	FALSE
NC_016856.1__138967	NC_016856.1	TAACATCTAAGCGCAGTTTGATCACTCCGGCAACCGCTTTT	138967	1	0.99	0.995	0.99	1	0.995	gene126	STM14_RS01170	STM14_0142	cra	82	Upstream	WP_000762406.1	catabolite repressor/activator	FALSE	FALSE	FALSE	FALSE	TRUE	FALSE	FALSE
NC_016856.1__139250	NC_016856.1	CACGTTCCATTGGTCTGGTGATCCCGGACCTTGAAAACACG	139250	1	0.99	0.995	0.98	0.99	0.985	gene126	STM14_RS01170	STM14_0142	cra	0	Genic	WP_000762406.1	catabolite repressor/activator	FALSE	FALSE	FALSE	FALSE	TRUE	FALSE	FALSE
NC_016856.1__139251	NC_016856.1	TCGTGTTTTCAAGGTCCGGGATCACCAGACCAATGGAACGT	139251	1	1	1	1	1	1	gene126	STM14_RS01170	STM14_0142	cra	0	Genic	WP_000762406.1	catabolite repressor/activator	FALSE	FALSE	FALSE	FALSE	TRUE	FALSE	FALSE
NC_016856.1__139332	NC_016856.1	GATCTTCAGAACAGGCGATCAGCAGTTGGTAGCCACGCTGG	139332	1	1	1	0.96	0.92	0.94	gene126	STM14_RS01170	STM14_0142	cra	0	Genic	WP_000762406.1	catabolite repressor/activator	FALSE	FALSE	FALSE	FALSE	FALSE	TRUE	FALSE
NC_016856.1__139334	NC_016856.1	AGCGTGGCTACCAACTGCTGATCGCCTGTTCTGAAGATCAG	139334	1	1	1	1	1	1	gene126	STM14_RS01170	STM14_0142	cra	0	Genic	WP_000762406.1	catabolite repressor/activator	FALSE	FALSE	FALSE	FALSE	TRUE	FALSE	FALSE
NC_016856.1__139335	NC_016856.1	GCTGATCTTCAGAACAGGCGATCAGCAGTTGGTAGCCACGC	139335	0.92	0.98	0.95	0.88	0.84	0.86	gene126	STM14_RS01170	STM14_0142	cra	0	Genic	WP_000762406.1	catabolite repressor/activator	FALSE	FALSE	FALSE	FALSE	TRUE	FALSE	FALSE
NC_016856.1__139350	NC_016856.1	GCTGATCGCCTGTTCTGAAGATCAGCCGGATAACGAAATGC	139350	0.93	1	0.965	0.88	0.92	0.9	gene126	STM14_RS01170	STM14_0142	cra	0	Genic	WP_000762406.1	catabolite repressor/activator	FALSE	FALSE	FALSE	FALSE	TRUE	FALSE	FALSE
NC_016856.1__139351	NC_016856.1	CGCATTTCGTTATCCGGCTGATCTTCAGAACAGGCGATCAG	139351	0.93	1	0.965	1	0.97	0.985	gene126	STM14_RS01170	STM14_0142	cra	0	Genic	WP_000762406.1	catabolite repressor/activator	FALSE	FALSE	FALSE	FALSE	TRUE	FALSE	FALSE
NC_016856.1__139353	NC_016856.1	GATCGCCTGTTCTGAAGATCAGCCGGATAACGAAATGCGCT	139353	0.98	1	0.99	1	0.95	0.975	gene126	STM14_RS01170	STM14_0142	cra	0	Genic	WP_000762406.1	catabolite repressor/activator	FALSE	FALSE	FALSE	FALSE	FALSE	TRUE	FALSE
NC_016856.1__139467	NC_016856.1	CTATCAGCGCTGGGCCAACGATCCGTTCCCCATCGTCGCGC	139467	1	1	1	1	1	1	gene126	STM14_RS01170	STM14_0142	cra	0	Genic	WP_000762406.1	catabolite repressor/activator	FALSE	FALSE	FALSE	FALSE	TRUE	FALSE	FALSE
NC_016856.1__139468	NC_016856.1	AGCGCGACGATGGGGAACGGATCGTTGGCCCAGCGCTGATA	139468	1	1	1	1	1	1	gene126	STM14_RS01170	STM14_0142	cra	0	Genic	WP_000762406.1	catabolite repressor/activator	FALSE	FALSE	FALSE	FALSE	TRUE	FALSE	FALSE
NC_016856.1__139503	NC_016856.1	CGCGCTCGACCGCGCGCTGGATCGCGAACATTTCACCAGCG	139503	0.98	0.99	0.985	1	0.98	0.99	gene126	STM14_RS01170	STM14_0142	cra	0	Genic	WP_000762406.1	catabolite repressor/activator	FALSE	FALSE	FALSE	FALSE	TRUE	FALSE	FALSE
NC_016856.1__139504	NC_016856.1	ACGCTGGTGAAATGTTCGCGATCCAGCGCGCGGTCGAGCGC	139504	1	1	1	1	1	1	gene126	STM14_RS01170	STM14_0142	cra	0	Genic	WP_000762406.1	catabolite repressor/activator	FALSE	FALSE	FALSE	FALSE	TRUE	FALSE	FALSE
NC_016856.1__139536	NC_016856.1	CACCAGCGTGGTCGGCGCCGATCAGGATGATGCCGAGATGT	139536	0.94	1	0.97	1	1	1	gene126	STM14_RS01170	STM14_0142	cra	0	Genic	WP_000762406.1	catabolite repressor/activator	FALSE	FALSE	FALSE	FALSE	TRUE	FALSE	FALSE
NC_016856.1__139537	NC_016856.1	AACATCTCGGCATCATCCTGATCGGCGCCGACCACGCTGGT	139537	1	1	1	1	0.99	0.995	gene126	STM14_RS01170	STM14_0142	cra	0	Genic	WP_000762406.1	catabolite repressor/activator	FALSE	FALSE	FALSE	FALSE	TRUE	FALSE	FALSE
NC_016856.1__139539	NC_016856.1	CAGCGTGGTCGGCGCCGATCAGGATGATGCCGAGATGTTGG	139539	0.99	0.96	0.975	0.88	0.94	0.91	gene126	STM14_RS01170	STM14_0142	cra	0	Genic	WP_000762406.1	catabolite repressor/activator	FALSE	FALSE	FALSE	FALSE	FALSE	TRUE	FALSE
NC_016856.1__139671	NC_016856.1	CCGCACCGCATGGAAAGACGATCCGCGGGAGGTGAATTTCT	139671	0.92	0.9	0.91	1	0.91	0.955	gene126	STM14_RS01170	STM14_0142	cra	0	Genic	WP_000762406.1	catabolite repressor/activator	FALSE	FALSE	FALSE	FALSE	TRUE	FALSE	FALSE
NC_016856.1__139672	NC_016856.1	AAGAAATTCACCTCCCGCGGATCGTCTTTCCATGCGGTGCG	139672	1	1	1	0.99	1	0.995	gene126	STM14_RS01170	STM14_0142	cra	0	Genic	WP_000762406.1	catabolite repressor/activator	FALSE	FALSE	FALSE	FALSE	TRUE	FALSE	FALSE
NC_016856.1__139872	NC_016856.1	AGCGATTGCGACCTTCGGCGATCATGAGCTGCTGGATTTTC	139872	0.98	1	0.99	1	1	1	gene126	STM14_RS01170	STM14_0142	cra	0	Genic	WP_000762406.1	catabolite repressor/activator	FALSE	FALSE	FALSE	FALSE	TRUE	FALSE	FALSE
NC_016856.1__139873	NC_016856.1	AGAAAATCCAGCAGCTCATGATCGCCGAAGGTCGCAATCGC	139873	1	0.99	0.995	1	1	1	gene126	STM14_RS01170	STM14_0142	cra	0	Genic	WP_000762406.1	catabolite repressor/activator	FALSE	FALSE	FALSE	FALSE	TRUE	FALSE	FALSE
NC_016856.1__140735	NC_016856.1	GACCGGTAGCGCTCTCGATCAGTTGCTCCCGATAACGGGTC	140735	0.82	0.97	0.895	0.98	0.93	0.955	gene127	STM14_RS01175	STM14_0145	mraZ	0	Genic	WP_000488294.1	division/cell wall cluster transcriptional repressor MraZ	FALSE	FALSE	FALSE	FALSE	FALSE	TRUE	FALSE
NC_016856.1__140737	NC_016856.1	CCCGTTATCGGGAGCAACTGATCGAGAGCGCTACCGGTCAA	140737	1	1	1	1	1	1	gene127	STM14_RS01175	STM14_0145	mraZ	0	Genic	WP_000488294.1	division/cell wall cluster transcriptional repressor MraZ	FALSE	FALSE	FALSE	FALSE	TRUE	FALSE	FALSE
NC_016856.1__140738	NC_016856.1	TTTGACCGGTAGCGCTCTCGATCAGTTGCTCCCGATAACGG	140738	0.95	0.99	0.97	0.99	0.99	0.99	gene127	STM14_RS01175	STM14_0145	mraZ	0	Genic	WP_000488294.1	division/cell wall cluster transcriptional repressor MraZ	FALSE	FALSE	FALSE	FALSE	TRUE	FALSE	FALSE
NC_016856.1__140936	NC_016856.1	GCCGCAGAACTGGCGCGATCAGTAATCGACCTGCACCATCC	140936	1	1	1	0.89	1	0.945	gene127	STM14_RS01175	STM14_0145	mraZ	0	Genic	WP_000488294.1	division/cell wall cluster transcriptional repressor MraZ	FALSE	FALSE	FALSE	FALSE	FALSE	TRUE	FALSE
NC_016856.1__140938	NC_016856.1	ATGGTGCAGGTCGATTACTGATCGCGCCAGTTCTGCGGCAA	140938	1	0.98	0.99	1	1	1	gene127	STM14_RS01175	STM14_0145	mraZ	0	Genic	WP_000488294.1	division/cell wall cluster transcriptional repressor MraZ	FALSE	FALSE	FALSE	FALSE	TRUE	FALSE	FALSE
NC_016856.1__140939	NC_016856.1	GTTGCCGCAGAACTGGCGCGATCAGTAATCGACCTGCACCA	140939	0.92	0.98	0.95	0.97	0.93	0.95	gene127	STM14_RS01175	STM14_0145	mraZ	0	Genic	WP_000488294.1	division/cell wall cluster transcriptional repressor MraZ	FALSE	FALSE	FALSE	FALSE	TRUE	FALSE	FALSE
NC_016856.1__141237	NC_016856.1	CGCCCAGTTGCGAGAGGATCAGGCGCGAGTGGCCGCCGCGA	141237	0.96	0.95	0.955	0.93	0.91	0.92	gene128	STM14_RS01180	STM14_0146	rsmH	0	Genic	WP_000970444.1	ribosomal RNA small subunit methyltransferase H	FALSE	FALSE	FALSE	FALSE	FALSE	TRUE	FALSE
NC_016856.1__141239	NC_016856.1	GCGGCGGCCACTCGCGCCTGATCCTCTCGCAACTGGGCGAA	141239	0.98	1	0.99	1	1	1	gene128	STM14_RS01180	STM14_0146	rsmH	0	Genic	WP_000970444.1	ribosomal RNA small subunit methyltransferase H	FALSE	FALSE	FALSE	FALSE	TRUE	FALSE	FALSE
NC_016856.1__141240	NC_016856.1	CTTCGCCCAGTTGCGAGAGGATCAGGCGCGAGTGGCCGCCG	141240	1	1	1	0.93	1	0.965	gene128	STM14_RS01180	STM14_0146	rsmH	0	Genic	WP_000970444.1	ribosomal RNA small subunit methyltransferase H	FALSE	FALSE	FALSE	FALSE	TRUE	FALSE	FALSE
NC_016856.1__141278	NC_016856.1	AAGAGGGGCGCTTGCTGGCGATCGATCGCGATCCGCAGGCG	141278	1	1	1	1	1	1	gene128	STM14_RS01180	STM14_0146	rsmH	0	Genic	WP_000970444.1	ribosomal RNA small subunit methyltransferase H	FALSE	FALSE	FALSE	FALSE	TRUE	FALSE	FALSE
NC_016856.1__141279	NC_016856.1	TCGCCTGCGGATCGCGATCGATCGCCAGCAAGCGCCCCTCT	141279	0.88	0.95	0.915	0.87	0.89	0.88	gene128	STM14_RS01180	STM14_0146	rsmH	0	Genic	WP_000970444.1	ribosomal RNA small subunit methyltransferase H	FALSE	FALSE	FALSE	FALSE	TRUE	FALSE	FALSE
NC_016856.1__141282	NC_016856.1	GGGGCGCTTGCTGGCGATCGATCGCGATCCGCAGGCGATCG	141282	1	0.97	0.985	1	1	1	gene128	STM14_RS01180	STM14_0146	rsmH	0	Genic	WP_000970444.1	ribosomal RNA small subunit methyltransferase H	FALSE	FALSE	FALSE	FALSE	TRUE	FALSE	FALSE
NC_016856.1__141283	NC_016856.1	GCGATCGCCTGCGGATCGCGATCGATCGCCAGCAAGCGCCC	141283	1	1	1	1	1	1	gene128	STM14_RS01180	STM14_0146	rsmH	0	Genic	WP_000970444.1	ribosomal RNA small subunit methyltransferase H	FALSE	FALSE	FALSE	FALSE	TRUE	FALSE	FALSE
NC_016856.1__141288	NC_016856.1	CTTGCTGGCGATCGATCGCGATCCGCAGGCGATCGCCGTTG	141288	1	1	1	1	1	1	gene128	STM14_RS01180	STM14_0146	rsmH	0	Genic	WP_000970444.1	ribosomal RNA small subunit methyltransferase H	FALSE	FALSE	FALSE	FALSE	TRUE	FALSE	FALSE
NC_016856.1__141289	NC_016856.1	GCAACGGCGATCGCCTGCGGATCGCGATCGATCGCCAGCAA	141289	0.91	0.94	0.925	0.83	0.89	0.86	gene128	STM14_RS01180	STM14_0146	rsmH	0	Genic	WP_000970444.1	ribosomal RNA small subunit methyltransferase H	FALSE	FALSE	FALSE	FALSE	TRUE	FALSE	FALSE
NC_016856.1__141299	NC_016856.1	TCGATCGCGATCCGCAGGCGATCGCCGTTGCGCAGACCATT	141299	1	0.99	0.995	1	1	1	gene128	STM14_RS01180	STM14_0146	rsmH	0	Genic	WP_000970444.1	ribosomal RNA small subunit methyltransferase H	FALSE	FALSE	FALSE	FALSE	TRUE	FALSE	FALSE
NC_016856.1__141300	NC_016856.1	TAATGGTCTGCGCAACGGCGATCGCCTGCGGATCGCGATCG	141300	1	1	1	1	1	1	gene128	STM14_RS01180	STM14_0146	rsmH	0	Genic	WP_000970444.1	ribosomal RNA small subunit methyltransferase H	FALSE	FALSE	FALSE	FALSE	TRUE	FALSE	FALSE
NC_016856.1__141324	NC_016856.1	CGTTGCGCAGACCATTAATGATCCTCGCTTCTCCATCATTC	141324	1	1	1	1	1	1	gene128	STM14_RS01180	STM14_0146	rsmH	0	Genic	WP_000970444.1	ribosomal RNA small subunit methyltransferase H	FALSE	FALSE	FALSE	FALSE	TRUE	FALSE	FALSE
NC_016856.1__141325	NC_016856.1	TGAATGATGGAGAAGCGAGGATCATTAATGGTCTGCGCAAC	141325	0.94	0.94	0.94	0.94	1	0.97	gene128	STM14_RS01180	STM14_0146	rsmH	0	Genic	WP_000970444.1	ribosomal RNA small subunit methyltransferase H	FALSE	FALSE	FALSE	FALSE	TRUE	FALSE	FALSE
NC_016856.1__141410	NC_016856.1	TTACCGGCAAGATTGACGGGATCCTTCTCGATCTTGGCGTC	141410	1	0.99	0.995	0.99	0.99	0.99	gene128	STM14_RS01180	STM14_0146	rsmH	0	Genic	WP_000970444.1	ribosomal RNA small subunit methyltransferase H	FALSE	FALSE	FALSE	FALSE	TRUE	FALSE	FALSE
NC_016856.1__141411	NC_016856.1	AGACGCCAAGATCGAGAAGGATCCCGTCAATCTTGCCGGTA	141411	0.89	0.93	0.91	0.86	0.87	0.865	gene128	STM14_RS01180	STM14_0146	rsmH	0	Genic	WP_000970444.1	ribosomal RNA small subunit methyltransferase H	FALSE	FALSE	FALSE	FALSE	TRUE	FALSE	FALSE
NC_016856.1__141420	NC_016856.1	GATTGACGGGATCCTTCTCGATCTTGGCGTCTCTTCTCCGC	141420	0.97	0.98	0.975	1	1	1	gene128	STM14_RS01180	STM14_0146	rsmH	0	Genic	WP_000970444.1	ribosomal RNA small subunit methyltransferase H	FALSE	FALSE	FALSE	FALSE	TRUE	FALSE	FALSE
NC_016856.1__141421	NC_016856.1	TGCGGAGAAGAGACGCCAAGATCGAGAAGGATCCCGTCAAT	141421	1	1	1	0.98	1	0.99	gene128	STM14_RS01180	STM14_0146	rsmH	0	Genic	WP_000970444.1	ribosomal RNA small subunit methyltransferase H	FALSE	FALSE	FALSE	FALSE	TRUE	FALSE	FALSE
NC_016856.1__142044	NC_016856.1	TTCAGTTCTGCGTATCGCAGAGAGGACGAACGCATGATCAG	142044	1	1	1	0.98	1	0.99	gene128	STM14_RS01180	STM14_0146	rsmH	0	Genic	WP_000970444.1	ribosomal RNA small subunit methyltransferase H	FALSE	TRUE	FALSE	FALSE	FALSE	FALSE	FALSE
NC_016856.1__142060	NC_016856.1	GCAGAGAGGACGAACGCATGATCAGCAGAGTGACAGAAGCC	142060	0.85	1	0.925	0.99	0.94	0.965	gene128	STM14_RS01180	STM14_0146	rsmH	0	Genic	WP_000970444.1	ribosomal RNA small subunit methyltransferase H	FALSE	FALSE	FALSE	FALSE	TRUE	FALSE	FALSE
NC_016856.1__142061	NC_016856.1	GGGCTTCTGTCACTCTGCTGATCATGCGTTCGTCCTCTCTG	142061	0.92	1	0.96	1	1	1	gene129	STM14_RS01185	STM14_0147	ftsL	0	Genic	WP_000625651.1	cell division protein FtsL	FALSE	FALSE	FALSE	FALSE	TRUE	FALSE	FALSE
NC_016856.1__142063	NC_016856.1	GAGAGGACGAACGCATGATCAGCAGAGTGACAGAAGCCCTA	142063	1	1	1	1	0.98	0.99	gene129	STM14_RS01185	STM14_0147	ftsL	0	Genic	WP_000625651.1	cell division protein FtsL	FALSE	FALSE	FALSE	FALSE	FALSE	TRUE	FALSE
NC_016856.1__142068	NC_016856.1	GACGAACGCATGATCAGCAGAGTGACAGAAGCCCTAAGCAA	142068	1	0.82	0.91	0.93	0.97	0.95	gene129	STM14_RS01185	STM14_0147	ftsL	0	Genic	WP_000625651.1	cell division protein FtsL	FALSE	TRUE	FALSE	FALSE	FALSE	FALSE	FALSE
NC_016856.1__142098	NC_016856.1	GCCCTAAGCAAAGTGAAGGGATCGATAGGAAGCAACGAGCG	142098	1	1	1	0.99	1	0.995	gene129	STM14_RS01185	STM14_0147	ftsL	0	Genic	WP_000625651.1	cell division protein FtsL	FALSE	FALSE	FALSE	FALSE	TRUE	FALSE	FALSE
NC_016856.1__142099	NC_016856.1	GCGCTCGTTGCTTCCTATCGATCCCTTCACTTTGCTTAGGG	142099	0.95	0.99	0.97	1	0.99	0.995	gene129	STM14_RS01185	STM14_0147	ftsL	0	Genic	WP_000625651.1	cell division protein FtsL	FALSE	FALSE	FALSE	FALSE	TRUE	FALSE	FALSE
NC_016856.1__142138	NC_016856.1	GCCATGCCTTGCCTGGCGTGATCGGTGACGATCTTTTGCGG	142138	1	1	1	0.99	0.99	0.99	gene129	STM14_RS01185	STM14_0147	ftsL	0	Genic	WP_000625651.1	cell division protein FtsL	FALSE	FALSE	FALSE	FALSE	TRUE	FALSE	FALSE
NC_016856.1__142139	NC_016856.1	ACCGCAAAAGATCGTCACCGATCACGCCAGGCAAGGCATGG	142139	0.83	0.87	0.85	0.83	0.84	0.835	gene129	STM14_RS01185	STM14_0147	ftsL	0	Genic	WP_000625651.1	cell division protein FtsL	FALSE	FALSE	FALSE	FALSE	TRUE	FALSE	FALSE
NC_016856.1__142148	NC_016856.1	GCCTGGCGTGATCGGTGACGATCTTTTGCGGTTCGGGAAGC	142148	1	0.99	0.995	0.99	0.99	0.99	gene129	STM14_RS01185	STM14_0147	ftsL	0	Genic	WP_000625651.1	cell division protein FtsL	FALSE	FALSE	FALSE	FALSE	TRUE	FALSE	FALSE
NC_016856.1__142149	NC_016856.1	AGCTTCCCGAACCGCAAAAGATCGTCACCGATCACGCCAGG	142149	0.78	0.97	0.875	0.86	0.93	0.895	gene129	STM14_RS01185	STM14_0147	ftsL	0	Genic	WP_000625651.1	cell division protein FtsL	FALSE	FALSE	FALSE	FALSE	TRUE	FALSE	FALSE
NC_016856.1__142175	NC_016856.1	TGATGCAAATGAACAAGCAGAGTGGCAGCTTCCCGAACCGC	142175	0.92	0.95	0.935	1	1	1	gene129	STM14_RS01185	STM14_0147	ftsL	0	Genic	WP_000625651.1	cell division protein FtsL	FALSE	TRUE	FALSE	FALSE	FALSE	FALSE	FALSE
NC_016856.1__142307	NC_016856.1	GCGCATTTTCTTCAAGGATCAGGTTGCGCCATTCAATGTCC	142307	1	0.94	0.97	0.93	1	0.965	gene129	STM14_RS01185	STM14_0147	ftsL	0	Genic	WP_000625651.1	cell division protein FtsL	FALSE	FALSE	FALSE	FALSE	FALSE	TRUE	FALSE
NC_016856.1__142309	NC_016856.1	ACATTGAATGGCGCAACCTGATCCTTGAAGAAAATGCGCTC	142309	1	1	1	1	1	1	gene129	STM14_RS01185	STM14_0147	ftsL	0	Genic	WP_000625651.1	cell division protein FtsL	FALSE	FALSE	FALSE	FALSE	TRUE	FALSE	FALSE
NC_016856.1__142310	NC_016856.1	CGAGCGCATTTTCTTCAAGGATCAGGTTGCGCCATTCAATG	142310	0.86	0.91	0.885	1	0.94	0.97	gene129	STM14_RS01185	STM14_0147	ftsL	0	Genic	WP_000625651.1	cell division protein FtsL	FALSE	FALSE	FALSE	FALSE	TRUE	FALSE	FALSE
NC_016856.1__142334	NC_016856.1	TGAAGAAAATGCGCTCGGCGATCACAGCCGGGTGGAGCGGA	142334	1	1	1	0.97	1	0.985	gene129	STM14_RS01185	STM14_0147	ftsL	0	Genic	WP_000625651.1	cell division protein FtsL	FALSE	FALSE	FALSE	FALSE	TRUE	FALSE	FALSE
NC_016856.1__142335	NC_016856.1	ATCCGCTCCACCCGGCTGTGATCGCCGAGCGCATTTTCTTC	142335	0.99	0.99	0.99	0.99	0.99	0.99	gene129	STM14_RS01185	STM14_0147	ftsL	0	Genic	WP_000625651.1	cell division protein FtsL	FALSE	FALSE	FALSE	FALSE	TRUE	FALSE	FALSE
NC_016856.1__142354	NC_016856.1	ATCACAGCCGGGTGGAGCGGATCGCAACGGAAAAGCTGCAA	142354	0.98	0.89	0.935	1	1	1	gene129	STM14_RS01185	STM14_0147	ftsL	0	Genic	WP_000625651.1	cell division protein FtsL	FALSE	FALSE	FALSE	FALSE	TRUE	FALSE	FALSE
NC_016856.1__142355	NC_016856.1	TTTGCAGCTTTTCCGTTGCGATCCGCTCCACCCGGCTGTGA	142355	1	1	1	1	0.99	0.995	gene129	STM14_RS01185	STM14_0147	ftsL	0	Genic	WP_000625651.1	cell division protein FtsL	FALSE	FALSE	FALSE	FALSE	TRUE	FALSE	FALSE
NC_016856.1__142388	NC_016856.1	GCTGCAAATGCAGCATGTTGATCCGTCCCAAGAAAATATTG	142388	1	1	1	0.99	1	0.995	gene129	STM14_RS01185	STM14_0147	ftsL	0	Genic	WP_000625651.1	cell division protein FtsL	FALSE	FALSE	FALSE	FALSE	TRUE	FALSE	FALSE
NC_016856.1__142389	NC_016856.1	ACAATATTTTCTTGGGACGGATCAACATGCTGCATTTGCAG	142389	0.98	0.99	0.985	0.98	0.98	0.98	gene129	STM14_RS01185	STM14_0147	ftsL	0	Genic	WP_000625651.1	cell division protein FtsL	FALSE	FALSE	FALSE	FALSE	TRUE	FALSE	FALSE
NC_016856.1__142708	NC_016856.1	TCAGCGTACCGGTTAAGGCGATCTGGGCCGACCCGAAAGAA	142708	1	1	1	1	1	1	gene130	STM14_RS01190	STM14_0148	NA	0	Genic	WP_000642235.1	penicillin-binding protein 3	FALSE	FALSE	FALSE	FALSE	TRUE	FALSE	FALSE
NC_016856.1__142709	NC_016856.1	CTTCTTTCGGGTCGGCCCAGATCGCCTTAACCGGTACGCTG	142709	1	1	1	1	1	1	gene130	STM14_RS01190	STM14_0148	NA	0	Genic	WP_000642235.1	penicillin-binding protein 3	FALSE	FALSE	FALSE	FALSE	TRUE	FALSE	FALSE
NC_016856.1__142760	NC_016856.1	CGGCGGCATCAGCGTTGGCGATCGCTGGAAAGCGCTTTCTA	142760	0.99	1	0.995	1	1	1	gene130	STM14_RS01190	STM14_0148	NA	0	Genic	WP_000642235.1	penicillin-binding protein 3	FALSE	FALSE	FALSE	FALSE	TRUE	FALSE	FALSE
NC_016856.1__142761	NC_016856.1	GTAGAAAGCGCTTTCCAGCGATCGCCAACGCTGATGCCGCC	142761	1	1	1	1	1	1	gene130	STM14_RS01190	STM14_0148	NA	0	Genic	WP_000642235.1	penicillin-binding protein 3	FALSE	FALSE	FALSE	FALSE	TRUE	FALSE	FALSE
NC_016856.1__142802	NC_016856.1	TGCGCTCAATATTCCACTCGATCAGCTCTCCGCCCGTATCA	142802	0.99	1	0.995	0.98	1	0.99	gene130	STM14_RS01190	STM14_0148	NA	0	Genic	WP_000642235.1	penicillin-binding protein 3	FALSE	FALSE	FALSE	FALSE	TRUE	FALSE	FALSE
NC_016856.1__142803	NC_016856.1	TTGATACGGGCGGAGAGCTGATCGAGTGGAATATTGAGCGC	142803	1	1	1	1	1	1	gene130	STM14_RS01190	STM14_0148	NA	0	Genic	WP_000642235.1	penicillin-binding protein 3	FALSE	FALSE	FALSE	FALSE	TRUE	FALSE	FALSE
NC_016856.1__142805	NC_016856.1	GCTCAATATTCCACTCGATCAGCTCTCCGCCCGTATCAACG	142805	1	1	1	1	1	1	gene130	STM14_RS01190	STM14_0148	NA	0	Genic	WP_000642235.1	penicillin-binding protein 3	FALSE	FALSE	FALSE	FALSE	FALSE	TRUE	FALSE
NC_016856.1__143786	NC_016856.1	GCTGTCGATTACCAAAGTTGATCCGCCTGTACCCGGCGAAC	143786	0.93	1	0.965	1	1	1	gene130	STM14_RS01190	STM14_0148	NA	0	Genic	WP_000642235.1	penicillin-binding protein 3	FALSE	FALSE	FALSE	FALSE	TRUE	FALSE	FALSE
NC_016856.1__143787	NC_016856.1	CGTTCGCCGGGTACAGGCGGATCAACTTTGGTAATCGACAG	143787	1	1	1	1	1	1	gene130	STM14_RS01190	STM14_0148	NA	0	Genic	WP_000642235.1	penicillin-binding protein 3	FALSE	FALSE	FALSE	FALSE	TRUE	FALSE	FALSE
NC_016856.1__144038	NC_016856.1	GCTGGTGGTTGTCATCAACGATCCGCAGGCGGGTAAATACT	144038	1	1	1	0.98	0.92	0.95	gene130	STM14_RS01190	STM14_0148	NA	0	Genic	WP_000642235.1	penicillin-binding protein 3	FALSE	FALSE	FALSE	FALSE	TRUE	FALSE	FALSE
NC_016856.1__144039	NC_016856.1	TAGTATTTACCCGCCTGCGGATCGTTGATGACAACCACCAG	144039	1	0.99	0.995	1	1	1	gene130	STM14_RS01190	STM14_0148	NA	0	Genic	WP_000642235.1	penicillin-binding protein 3	FALSE	FALSE	FALSE	FALSE	TRUE	FALSE	FALSE
NC_016856.1__144198	NC_016856.1	GGCGAGGGAACAGGTGGCAGATCGTAATTTGCGCGACCTTC	144198	1	0.9	0.95	0.92	1	0.96	gene131	STM14_RS01195	STM14_0149	murE	0	Genic	WP_000775077.1	UDP-N-acetylmuramoyl-L-alanyl-D-glutamate--2%2C6-diaminopimelate ligase	FALSE	FALSE	FALSE	FALSE	TRUE	FALSE	FALSE
NC_016856.1__144199	NC_016856.1	AGAAGGTCGCGCAAATTACGATCTGCCACCTGTTCCCTCGC	144199	1	1	1	1	1	1	gene130	STM14_RS01190	STM14_0148	NA	0	Genic	WP_000642235.1	penicillin-binding protein 3	FALSE	FALSE	FALSE	FALSE	TRUE	FALSE	FALSE
NC_016856.1__144297	NC_016856.1	CCGTGTGGCTGCGGCGGGCGATCTCTTTGTGGCAGTGGTGG	144297	0.86	0.97	0.915	0.89	0.99	0.94	gene131	STM14_RS01195	STM14_0149	murE	0	Genic	WP_000775077.1	UDP-N-acetylmuramoyl-L-alanyl-D-glutamate--2%2C6-diaminopimelate ligase	FALSE	FALSE	FALSE	FALSE	TRUE	FALSE	FALSE
NC_016856.1__144298	NC_016856.1	CCCACCACTGCCACAAAGAGATCGCCCGCCGCAGCCACACG	144298	1	1	1	1	1	1	gene131	STM14_RS01195	STM14_0149	murE	0	Genic	WP_000775077.1	UDP-N-acetylmuramoyl-L-alanyl-D-glutamate--2%2C6-diaminopimelate ligase	FALSE	FALSE	FALSE	FALSE	TRUE	FALSE	FALSE
NC_016856.1__144387	NC_016856.1	CGTAGCTGCCATTATTGCAGAGGCGAAAGACGAGGCGAGCG	144387	1	1	1	1	1	1	gene131	STM14_RS01195	STM14_0149	murE	0	Genic	WP_000775077.1	UDP-N-acetylmuramoyl-L-alanyl-D-glutamate--2%2C6-diaminopimelate ligase	FALSE	TRUE	FALSE	FALSE	FALSE	FALSE	FALSE
NC_016856.1__144647	NC_016856.1	ACGGACTGTTGGGTAAAGTGATCCCGACGGAGAACACAACC	144647	1	0.97	0.985	0.97	1	0.985	gene131	STM14_RS01195	STM14_0149	murE	0	Genic	WP_000775077.1	UDP-N-acetylmuramoyl-L-alanyl-D-glutamate--2%2C6-diaminopimelate ligase	FALSE	FALSE	FALSE	FALSE	TRUE	FALSE	FALSE
NC_016856.1__144648	NC_016856.1	CGGTTGTGTTCTCCGTCGGGATCACTTTACCCAACAGTCCG	144648	1	1	1	0.99	1	0.995	gene131	STM14_RS01195	STM14_0149	murE	0	Genic	WP_000775077.1	UDP-N-acetylmuramoyl-L-alanyl-D-glutamate--2%2C6-diaminopimelate ligase	FALSE	FALSE	FALSE	FALSE	TRUE	FALSE	FALSE
NC_016856.1__144693	NC_016856.1	GCGCAACCAGACTGGCCAGCACATGCTGAACATCCACAGCG	144693	0	0.41	0.205	0	0	0	gene131	STM14_RS01195	STM14_0149	murE	0	Genic	WP_000775077.1	UDP-N-acetylmuramoyl-L-alanyl-D-glutamate--2%2C6-diaminopimelate ligase	FALSE	FALSE	FALSE	FALSE	FALSE	FALSE	TRUE
NC_016856.1__144766	NC_016856.1	AATTTCAACGCCGCCACGCGATGCTGCACCAGGCCGTGAGA	144766	0.59	0.57	0.58	0.62	0	0.31	gene131	STM14_RS01195	STM14_0149	murE	0	Genic	WP_000775077.1	UDP-N-acetylmuramoyl-L-alanyl-D-glutamate--2%2C6-diaminopimelate ligase	FALSE	FALSE	FALSE	FALSE	FALSE	FALSE	TRUE
NC_016856.1__144779	NC_016856.1	CACGGAGGCGGCAAATTTCAACGCCGCCACGCGATGCTGCA	144779	0	0.09	0.045	0	0.44	0.22	gene131	STM14_RS01195	STM14_0149	murE	0	Genic	WP_000775077.1	UDP-N-acetylmuramoyl-L-alanyl-D-glutamate--2%2C6-diaminopimelate ligase	FALSE	FALSE	FALSE	FALSE	FALSE	FALSE	TRUE
NC_016856.1__144780	NC_016856.1	ACACGGAGGCGGCAAATTTCAACGCCGCCACGCGATGCTGC	144780	0	0.23	0.115	0	0.34	0.17	gene131	STM14_RS01195	STM14_0149	murE	0	Genic	WP_000775077.1	UDP-N-acetylmuramoyl-L-alanyl-D-glutamate--2%2C6-diaminopimelate ligase	FALSE	FALSE	FALSE	FALSE	FALSE	FALSE	TRUE
NC_016856.1__145356	NC_016856.1	CGTCTTTGGCTGTGGCGGGGATCGTGACAAAGGTAAGCGCC	145356	1	1	1	1	1	1	gene131	STM14_RS01195	STM14_0149	murE	0	Genic	WP_000775077.1	UDP-N-acetylmuramoyl-L-alanyl-D-glutamate--2%2C6-diaminopimelate ligase	FALSE	FALSE	FALSE	FALSE	TRUE	FALSE	FALSE
NC_016856.1__145357	NC_016856.1	GGGCGCTTACCTTTGTCACGATCCCCGCCACAGCCAAAGAC	145357	1	0.93	0.965	1	1	1	gene131	STM14_RS01195	STM14_0149	murE	0	Genic	WP_000775077.1	UDP-N-acetylmuramoyl-L-alanyl-D-glutamate--2%2C6-diaminopimelate ligase	FALSE	FALSE	FALSE	FALSE	TRUE	FALSE	FALSE
NC_016856.1__145630	NC_016856.1	GCGGTCACGCGGTCTGAATAATCAAGACGCTGCGTGCCGAC	145630	0	0	0	0	0.32	0.16	gene131	STM14_RS01195	STM14_0149	murE	0	Genic	WP_000775077.1	UDP-N-acetylmuramoyl-L-alanyl-D-glutamate--2%2C6-diaminopimelate ligase	FALSE	FALSE	FALSE	FALSE	FALSE	FALSE	TRUE
NC_016856.1__145670	NC_016856.1	CAGCGCGTTTGCTGGGGGTGATCGCATGATTAGCGTAACGC	145670	1	1	1	1	1	1	gene131	STM14_RS01195	STM14_0149	murE	0	Genic	WP_000775077.1	UDP-N-acetylmuramoyl-L-alanyl-D-glutamate--2%2C6-diaminopimelate ligase	FALSE	FALSE	FALSE	FALSE	TRUE	FALSE	FALSE
NC_016856.1__145671	NC_016856.1	AGCGTTACGCTAATCATGCGATCACCCCCAGCAAACGCGCT	145671	1	1	1	1	1	1	gene131	STM14_RS01195	STM14_0149	murE	0	Genic	WP_000775077.1	UDP-N-acetylmuramoyl-L-alanyl-D-glutamate--2%2C6-diaminopimelate ligase	FALSE	FALSE	FALSE	FALSE	TRUE	FALSE	FALSE
NC_016856.1__145712	NC_016856.1	CCCCGCGGTGTTCGGCGCCAAGGACATCGGCAATTTTGCTG	145712	0	0.2	0.1	0	0	0	gene132	STM14_RS01200	STM14_0150	murF	0	Genic	WP_000626630.1	UDP-N-acetylmuramoyl-tripeptide--D-alanyl-D-alanine ligase	FALSE	FALSE	FALSE	FALSE	FALSE	FALSE	TRUE
NC_016856.1__145736	NC_016856.1	CGCCGAACACCGCGGGGCGGATCTCACGCTCGATACGGTCA	145736	0.98	1	0.99	1	1	1	gene132	STM14_RS01200	STM14_0150	murF	0	Genic	WP_000626630.1	UDP-N-acetylmuramoyl-tripeptide--D-alanyl-D-alanine ligase	FALSE	FALSE	FALSE	FALSE	TRUE	FALSE	FALSE
NC_016856.1__145737	NC_016856.1	ATGACCGTATCGAGCGTGAGATCCGCCCCGCGGTGTTCGGC	145737	1	1	1	1	1	1	gene132	STM14_RS01200	STM14_0150	murF	0	Genic	WP_000626630.1	UDP-N-acetylmuramoyl-tripeptide--D-alanyl-D-alanine ligase	FALSE	FALSE	FALSE	FALSE	TRUE	FALSE	FALSE
NC_016856.1__145884	NC_016856.1	TGCGGGAGATCGATATCCAGAGGACGACTGACCAGCAGGGC	145884	1	1	1	1	1	1	gene132	STM14_RS01200	STM14_0150	murF	0	Genic	WP_000626630.1	UDP-N-acetylmuramoyl-tripeptide--D-alanyl-D-alanine ligase	FALSE	TRUE	FALSE	FALSE	FALSE	FALSE	FALSE
NC_016856.1__145895	NC_016856.1	CAGTCGTCCTCTGGATATCGATCTCCCGCAGGTGATTGTAA	145895	1	1	1	1	1	1	gene132	STM14_RS01200	STM14_0150	murF	0	Genic	WP_000626630.1	UDP-N-acetylmuramoyl-tripeptide--D-alanyl-D-alanine ligase	FALSE	FALSE	FALSE	FALSE	TRUE	FALSE	FALSE
NC_016856.1__145896	NC_016856.1	TTTACAATCACCTGCGGGAGATCGATATCCAGAGGACGACT	145896	1	1	1	1	1	1	gene132	STM14_RS01200	STM14_0150	murF	0	Genic	WP_000626630.1	UDP-N-acetylmuramoyl-tripeptide--D-alanyl-D-alanine ligase	FALSE	FALSE	FALSE	FALSE	TRUE	FALSE	FALSE
NC_016856.1__146058	NC_016856.1	AAATTGCCTGCGGTATACAGAGTATTTCCGCACTGGCTAAG	146058	0.98	0.93	0.955	1	0.87	0.935	gene132	STM14_RS01200	STM14_0150	murF	0	Genic	WP_000626630.1	UDP-N-acetylmuramoyl-tripeptide--D-alanyl-D-alanine ligase	FALSE	TRUE	FALSE	FALSE	FALSE	FALSE	FALSE
NC_016856.1__146372	NC_016856.1	CTGGCAAAGCATTATTGGCGATCGTCTGGTGTGGCGCTTTT	146372	1	1	1	1	1	1	gene132	STM14_RS01200	STM14_0150	murF	0	Genic	WP_000626630.1	UDP-N-acetylmuramoyl-tripeptide--D-alanyl-D-alanine ligase	FALSE	FALSE	FALSE	FALSE	TRUE	FALSE	FALSE
NC_016856.1__146373	NC_016856.1	GAAAAGCGCCACACCAGACGATCGCCAATAATGCTTTGCCA	146373	1	1	1	1	1	1	gene132	STM14_RS01200	STM14_0150	murF	0	Genic	WP_000626630.1	UDP-N-acetylmuramoyl-tripeptide--D-alanyl-D-alanine ligase	FALSE	FALSE	FALSE	FALSE	TRUE	FALSE	FALSE
NC_016856.1__146828	NC_016856.1	CGCAAAAGCGGCGGGTATTGATCGCGTGTTAAGCACCGGAA	146828	1	1	1	1	1	1	gene132	STM14_RS01200	STM14_0150	murF	0	Genic	WP_000626630.1	UDP-N-acetylmuramoyl-tripeptide--D-alanyl-D-alanine ligase	FALSE	FALSE	FALSE	FALSE	TRUE	FALSE	FALSE
NC_016856.1__146829	NC_016856.1	TTTCCGGTGCTTAACACGCGATCAATACCCGCCGCTTTTGC	146829	1	1	1	1	0.99	0.995	gene132	STM14_RS01200	STM14_0150	murF	0	Genic	WP_000626630.1	UDP-N-acetylmuramoyl-tripeptide--D-alanyl-D-alanine ligase	FALSE	FALSE	FALSE	FALSE	TRUE	FALSE	FALSE
NC_016856.1__146931	NC_016856.1	ATTGGTTGCTCCTGAAGCAGAGCGTGTAAACGCGCAATGAG	146931	0.97	0.92	0.945	1	0.93	0.965	gene132	STM14_RS01200	STM14_0150	murF	0	Genic	WP_000626630.1	UDP-N-acetylmuramoyl-tripeptide--D-alanyl-D-alanine ligase	FALSE	TRUE	FALSE	FALSE	FALSE	FALSE	FALSE
NC_016856.1__146973	NC_016856.1	ATGACTATTTTAGTGAAAGGATCACGCAGCGCCGCGATGGA	146973	0.99	0.96	0.975	0.99	0.98	0.985	gene132	STM14_RS01200	STM14_0150	murF	0	Genic	WP_000626630.1	UDP-N-acetylmuramoyl-tripeptide--D-alanyl-D-alanine ligase	FALSE	FALSE	FALSE	FALSE	TRUE	FALSE	FALSE
NC_016856.1__146974	NC_016856.1	TTCCATCGCGGCGCTGCGTGATCCTTTCACTAAAATAGTCA	146974	0.99	0.99	0.99	0.99	0.99	0.99	gene132	STM14_RS01200	STM14_0150	murF	0	Genic	WP_000626630.1	UDP-N-acetylmuramoyl-tripeptide--D-alanyl-D-alanine ligase	FALSE	FALSE	FALSE	FALSE	TRUE	FALSE	FALSE
NC_016856.1__147159	NC_016856.1	TATGGATGGGCCCGCGTATGATCGCTCGTCTGCAAAAACTC	147159	0.99	0.99	0.99	0.99	0.99	0.99	gene133	STM14_RS01205	STM14_0151	mraY	0	Genic	WP_000964141.1	phospho-N-acetylmuramoyl-pentapeptide-transferase	FALSE	FALSE	FALSE	FALSE	TRUE	FALSE	FALSE
NC_016856.1__147160	NC_016856.1	AGAGTTTTTGCAGACGAGCGATCATACGCGGGCCCATCCAT	147160	1	0.91	0.955	1	0.91	0.955	gene133	STM14_RS01205	STM14_0151	mraY	0	Genic	WP_000964141.1	phospho-N-acetylmuramoyl-pentapeptide-transferase	FALSE	FALSE	FALSE	FALSE	TRUE	FALSE	FALSE
NC_016856.1__147261	NC_016856.1	CGACGATGGGCGGCATCATGATCCTGACGTCGATTGTGATT	147261	0.99	0.92	0.955	1	0.98	0.99	gene133	STM14_RS01205	STM14_0151	mraY	0	Genic	WP_000964141.1	phospho-N-acetylmuramoyl-pentapeptide-transferase	FALSE	FALSE	FALSE	FALSE	TRUE	FALSE	FALSE
NC_016856.1__147262	NC_016856.1	AAATCACAATCGACGTCAGGATCATGATGCCGCCCATCGTC	147262	0.99	0.94	0.965	0.9	0.95	0.925	gene133	STM14_RS01205	STM14_0151	mraY	0	Genic	WP_000964141.1	phospho-N-acetylmuramoyl-pentapeptide-transferase	FALSE	FALSE	FALSE	FALSE	TRUE	FALSE	FALSE
NC_016856.1__147342	NC_016856.1	GGTGCGTGCTGGTGGTATTGATCGGCTACGGCATTATCGGT	147342	1	0.99	0.995	1	1	1	gene133	STM14_RS01205	STM14_0151	mraY	0	Genic	WP_000964141.1	phospho-N-acetylmuramoyl-pentapeptide-transferase	FALSE	FALSE	FALSE	FALSE	TRUE	FALSE	FALSE
NC_016856.1__147343	NC_016856.1	AACCGATAATGCCGTAGCCGATCAATACCACCAGCACGCAC	147343	0.94	0.78	0.86	0.91	0.96	0.935	gene133	STM14_RS01205	STM14_0151	mraY	0	Genic	WP_000964141.1	phospho-N-acetylmuramoyl-pentapeptide-transferase	FALSE	FALSE	FALSE	FALSE	TRUE	FALSE	FALSE
NC_016856.1__147833	NC_016856.1	GTTTTTATGGGCGATGTCGGATCGCTGGCGTTGGGCGGTGC	147833	1	1	1	0.99	1	0.995	gene133	STM14_RS01205	STM14_0151	mraY	0	Genic	WP_000964141.1	phospho-N-acetylmuramoyl-pentapeptide-transferase	FALSE	FALSE	FALSE	FALSE	TRUE	FALSE	FALSE
NC_016856.1__147834	NC_016856.1	CGCACCGCCCAACGCCAGCGATCCGACATCGCCCATAAAAA	147834	0.98	1	0.99	1	0.98	0.99	gene133	STM14_RS01205	STM14_0151	mraY	0	Genic	WP_000964141.1	phospho-N-acetylmuramoyl-pentapeptide-transferase	FALSE	FALSE	FALSE	FALSE	TRUE	FALSE	FALSE
NC_016856.1__147900	NC_016856.1	GTCAGGAATTTCTGCTGGTGATCATGGGCGGCGTCTTTGTG	147900	1	0.93	0.965	1	0.91	0.955	gene133	STM14_RS01205	STM14_0151	mraY	0	Genic	WP_000964141.1	phospho-N-acetylmuramoyl-pentapeptide-transferase	FALSE	FALSE	FALSE	FALSE	TRUE	FALSE	FALSE
NC_016856.1__147901	NC_016856.1	CCACAAAGACGCCGCCCATGATCACCAGCAGAAATTCCTGA	147901	0.93	1	0.965	0.99	0.99	0.99	gene133	STM14_RS01205	STM14_0151	mraY	0	Genic	WP_000964141.1	phospho-N-acetylmuramoyl-pentapeptide-transferase	FALSE	FALSE	FALSE	FALSE	TRUE	FALSE	FALSE
NC_016856.1__147929	NC_016856.1	ACCTGCAGGATGACCGACAGAGTTTCCACCACAAAGACGCC	147929	0.94	0.96	0.95	0.89	1	0.945	gene133	STM14_RS01205	STM14_0151	mraY	0	Genic	WP_000964141.1	phospho-N-acetylmuramoyl-pentapeptide-transferase	FALSE	TRUE	FALSE	FALSE	FALSE	FALSE	FALSE
NC_016856.1__148339	NC_016856.1	CTAAGAGAGGGATGCGCCAGAGCAATACCAGGGCTGGCGAC	148339	1	1	1	1	1	1	gene134	STM14_RS01210	STM14_0152	murD	0	Genic	WP_000796445.1	UDP-N-acetylmuramoyl-L-alanine--D-glutamate ligase	FALSE	TRUE	FALSE	FALSE	FALSE	FALSE	FALSE
NC_016856.1__148563	NC_016856.1	GCTGATGCTGCTGGATGCCGATCGCGAATTGTACGTGCTGG	148563	1	1	1	1	1	1	gene134	STM14_RS01210	STM14_0152	murD	0	Genic	WP_000796445.1	UDP-N-acetylmuramoyl-L-alanine--D-glutamate ligase	FALSE	FALSE	FALSE	FALSE	TRUE	FALSE	FALSE
NC_016856.1__148564	NC_016856.1	TCCAGCACGTACAATTCGCGATCGGCATCCAGCAGCATCAG	148564	1	0.96	0.98	1	1	1	gene134	STM14_RS01210	STM14_0152	murD	0	Genic	WP_000796445.1	UDP-N-acetylmuramoyl-L-alanine--D-glutamate ligase	FALSE	FALSE	FALSE	FALSE	TRUE	FALSE	FALSE
NC_016856.1__148659	NC_016856.1	GGTGCTCAACGTCACTGAAGATCATATGGACCGGTATCCGT	148659	0.94	0.98	0.96	0.91	0.96	0.935	gene134	STM14_RS01210	STM14_0152	murD	0	Genic	WP_000796445.1	UDP-N-acetylmuramoyl-L-alanine--D-glutamate ligase	FALSE	FALSE	FALSE	FALSE	TRUE	FALSE	FALSE
NC_016856.1__148660	NC_016856.1	AACGGATACCGGTCCATATGATCTTCAGTGACGTTGAGCAC	148660	0.99	0.99	0.99	1	1	1	gene134	STM14_RS01210	STM14_0152	murD	0	Genic	WP_000796445.1	UDP-N-acetylmuramoyl-L-alanine--D-glutamate ligase	FALSE	FALSE	FALSE	FALSE	TRUE	FALSE	FALSE
NC_016856.1__149057	NC_016856.1	AGCATAACGGCGTACGTTGGATCAACGACTCGAAAGCGACC	149057	0.99	0.98	0.985	1	0.97	0.985	gene134	STM14_RS01210	STM14_0152	murD	0	Genic	WP_000796445.1	UDP-N-acetylmuramoyl-L-alanine--D-glutamate ligase	FALSE	FALSE	FALSE	FALSE	TRUE	FALSE	FALSE
NC_016856.1__149058	NC_016856.1	TGGTCGCTTTCGAGTCGTTGATCCAACGTACGCCGTTATGC	149058	1	1	1	1	0.96	0.98	gene134	STM14_RS01210	STM14_0152	murD	0	Genic	WP_000796445.1	UDP-N-acetylmuramoyl-L-alanine--D-glutamate ligase	FALSE	FALSE	FALSE	FALSE	TRUE	FALSE	FALSE
NC_016856.1__149199	NC_016856.1	GACACGCTATCTGACCGGCGATCGTATCCGCCTGTATTGCT	149199	1	1	1	1	1	1	gene134	STM14_RS01210	STM14_0152	murD	0	Genic	WP_000796445.1	UDP-N-acetylmuramoyl-L-alanine--D-glutamate ligase	FALSE	FALSE	FALSE	FALSE	TRUE	FALSE	FALSE
NC_016856.1__149200	NC_016856.1	AAGCAATACAGGCGGATACGATCGCCGGTCAGATAGCGTGT	149200	1	1	1	1	1	1	gene134	STM14_RS01210	STM14_0152	murD	0	Genic	WP_000796445.1	UDP-N-acetylmuramoyl-L-alanine--D-glutamate ligase	FALSE	FALSE	FALSE	FALSE	TRUE	FALSE	FALSE
NC_016856.1__149364	NC_016856.1	GCCCGCTTGCGCTAGCCTCGATCAGTTTAAAAATTTTGAGC	149364	1	0.94	0.97	1	1	1	gene134	STM14_RS01210	STM14_0152	murD	0	Genic	WP_000796445.1	UDP-N-acetylmuramoyl-L-alanine--D-glutamate ligase	FALSE	FALSE	FALSE	FALSE	TRUE	FALSE	FALSE
NC_016856.1__149365	NC_016856.1	TGCTCAAAATTTTTAAACTGATCGAGGCTAGCGCAAGCGGG	149365	1	1	1	1	1	1	gene134	STM14_RS01210	STM14_0152	murD	0	Genic	WP_000796445.1	UDP-N-acetylmuramoyl-L-alanine--D-glutamate ligase	FALSE	FALSE	FALSE	FALSE	TRUE	FALSE	FALSE
NC_016856.1__149367	NC_016856.1	CGCTTGCGCTAGCCTCGATCAGTTTAAAAATTTTGAGCAAC	149367	1	0.97	0.985	1	1	1	gene134	STM14_RS01210	STM14_0152	murD	0	Genic	WP_000796445.1	UDP-N-acetylmuramoyl-L-alanine--D-glutamate ligase	FALSE	FALSE	FALSE	FALSE	FALSE	TRUE	FALSE
NC_016856.1__149549	NC_016856.1	GCGTGCGGTCATACATGATCAGACTGTCGGCGTCTTTATCG	149549	1	1	1	1	1	1	gene135	STM14_RS01215	STM14_0153	ftsW	0	Genic	WP_001239803.1	cell division protein FtsW	FALSE	FALSE	FALSE	FALSE	FALSE	TRUE	FALSE
NC_016856.1__149551	NC_016856.1	ATAAAGACGCCGACAGTCTGATCATGTATGACCGCACGCTG	149551	0.9	1	0.95	1	0.99	0.995	gene135	STM14_RS01215	STM14_0153	ftsW	0	Genic	WP_001239803.1	cell division protein FtsW	FALSE	FALSE	FALSE	FALSE	TRUE	FALSE	FALSE
NC_016856.1__149552	NC_016856.1	GCAGCGTGCGGTCATACATGATCAGACTGTCGGCGTCTTTA	149552	0.96	0.97	0.965	1	0.98	0.99	gene135	STM14_RS01215	STM14_0153	ftsW	0	Genic	WP_001239803.1	cell division protein FtsW	FALSE	FALSE	FALSE	FALSE	TRUE	FALSE	FALSE
NC_016856.1__149657	NC_016856.1	CGGGCAGCGCCTGGCGAACGATCCGTTTTTGTTTGCCAAAC	149657	1	0.97	0.985	1	1	1	gene135	STM14_RS01215	STM14_0153	ftsW	0	Genic	WP_001239803.1	cell division protein FtsW	FALSE	FALSE	FALSE	FALSE	TRUE	FALSE	FALSE
NC_016856.1__149658	NC_016856.1	CGTTTGGCAAACAAAAACGGATCGTTCGCCAGGCGCTGCCC	149658	1	0.99	0.995	1	1	1	gene135	STM14_RS01215	STM14_0153	ftsW	0	Genic	WP_001239803.1	cell division protein FtsW	FALSE	FALSE	FALSE	FALSE	TRUE	FALSE	FALSE
NC_016856.1__149782	NC_016856.1	CGACGATGCTGATTGCGTCGATCATTATGCTGCTTATCGTG	149782	0.97	0.99	0.98	0.99	0.98	0.985	gene135	STM14_RS01215	STM14_0153	ftsW	0	Genic	WP_001239803.1	cell division protein FtsW	FALSE	FALSE	FALSE	FALSE	TRUE	FALSE	FALSE
NC_016856.1__149783	NC_016856.1	ACACGATAAGCAGCATAATGATCGACGCAATCAGCATCGTC	149783	1	1	1	1	0.97	0.985	gene135	STM14_RS01215	STM14_0153	ftsW	0	Genic	WP_001239803.1	cell division protein FtsW	FALSE	FALSE	FALSE	FALSE	TRUE	FALSE	FALSE
NC_016856.1__150194	NC_016856.1	GTTCTGGAACCCCTGGGAAGATCCGTTCGGCAGCGGTTATC	150194	1	0.95	0.975	1	0.88	0.94	gene135	STM14_RS01215	STM14_0153	ftsW	0	Genic	WP_001239803.1	cell division protein FtsW	FALSE	FALSE	FALSE	FALSE	TRUE	FALSE	FALSE
NC_016856.1__150195	NC_016856.1	TGATAACCGCTGCCGAACGGATCTTCCCAGGGGTTCCAGAA	150195	0.97	0.98	0.975	0.97	0.95	0.96	gene135	STM14_RS01215	STM14_0153	ftsW	0	Genic	WP_001239803.1	cell division protein FtsW	FALSE	FALSE	FALSE	FALSE	TRUE	FALSE	FALSE
NC_016856.1__150554	NC_016856.1	TCGACCCGCCATAACTGATCAGCGGCAGCGTAAGACCTTTG	150554	1	0.97	0.985	0.98	1	0.99	gene135	STM14_RS01215	STM14_0153	ftsW	0	Genic	WP_001239803.1	cell division protein FtsW	FALSE	FALSE	FALSE	FALSE	FALSE	TRUE	FALSE
NC_016856.1__150556	NC_016856.1	AAGGTCTTACGCTGCCGCTGATCAGTTATGGCGGGTCGAGT	150556	0.94	0.95	0.945	0.87	0.96	0.915	gene135	STM14_RS01215	STM14_0153	ftsW	0	Genic	WP_001239803.1	cell division protein FtsW	FALSE	FALSE	FALSE	FALSE	TRUE	FALSE	FALSE
NC_016856.1__150557	NC_016856.1	GACTCGACCCGCCATAACTGATCAGCGGCAGCGTAAGACCT	150557	0.95	0.88	0.915	0.9	0.97	0.935	gene135	STM14_RS01215	STM14_0153	ftsW	0	Genic	WP_001239803.1	cell division protein FtsW	FALSE	FALSE	FALSE	FALSE	TRUE	FALSE	FALSE
NC_016856.1__150559	NC_016856.1	GTCTTACGCTGCCGCTGATCAGTTATGGCGGGTCGAGTCTG	150559	1	1	1	0.99	1	0.995	gene135	STM14_RS01215	STM14_0153	ftsW	0	Genic	WP_001239803.1	cell division protein FtsW	FALSE	FALSE	FALSE	FALSE	FALSE	TRUE	FALSE
NC_016856.1__150796	NC_016856.1	TCGCTGGCTGGGTACCGCCGATCGTATGGAAGCGGATTTAG	150796	1	1	1	1	0.98	0.99	gene136	STM14_RS01220	STM14_0154	murG	0	Genic	WP_000016613.1	undecaprenyldiphospho-muramoylpentapeptide beta-N-acetylglucosaminyltransferase	FALSE	FALSE	FALSE	FALSE	TRUE	FALSE	FALSE
NC_016856.1__150797	NC_016856.1	ACTAAATCCGCTTCCATACGATCGGCGGTACCCAGCCAGCG	150797	1	1	1	1	1	1	gene136	STM14_RS01220	STM14_0154	murG	0	Genic	WP_000016613.1	undecaprenyldiphospho-muramoylpentapeptide beta-N-acetylglucosaminyltransferase	FALSE	FALSE	FALSE	FALSE	TRUE	FALSE	FALSE
NC_016856.1__150852	NC_016856.1	TCGACATTGACTTTATTCGGATCTCCGGTCTACGCGGTAAA	150852	0.84	0.92	0.88	0.8	0.96	0.88	gene136	STM14_RS01220	STM14_0154	murG	0	Genic	WP_000016613.1	undecaprenyldiphospho-muramoylpentapeptide beta-N-acetylglucosaminyltransferase	FALSE	FALSE	FALSE	FALSE	TRUE	FALSE	FALSE
NC_016856.1__150853	NC_016856.1	CTTTACCGCGTAGACCGGAGATCCGAATAAAGTCAATGTCG	150853	0.9	0.92	0.91	0.97	0.87	0.92	gene136	STM14_RS01220	STM14_0154	murG	0	Genic	WP_000016613.1	undecaprenyldiphospho-muramoylpentapeptide beta-N-acetylglucosaminyltransferase	FALSE	FALSE	FALSE	FALSE	TRUE	FALSE	FALSE
NC_016856.1__150936	NC_016856.1	CCTGGCGGCAGGCGCGGGCGATCATGAAGCGGTTTAAGCCG	150936	0.99	0.96	0.975	1	0.97	0.985	gene136	STM14_RS01220	STM14_0154	murG	0	Genic	WP_000016613.1	undecaprenyldiphospho-muramoylpentapeptide beta-N-acetylglucosaminyltransferase	FALSE	FALSE	FALSE	FALSE	TRUE	FALSE	FALSE
NC_016856.1__150937	NC_016856.1	CCGGCTTAAACCGCTTCATGATCGCCCGCGCCTGCCGCCAG	150937	1	0.99	0.995	1	1	1	gene136	STM14_RS01220	STM14_0154	murG	0	Genic	WP_000016613.1	undecaprenyldiphospho-muramoylpentapeptide beta-N-acetylglucosaminyltransferase	FALSE	FALSE	FALSE	FALSE	TRUE	FALSE	FALSE
NC_016856.1__151473	NC_016856.1	GCGCTTTAACGGTGAGCGAGATCGCCGCCGCCGGGTTACCG	151473	1	1	1	0.98	1	0.99	gene136	STM14_RS01220	STM14_0154	murG	0	Genic	WP_000016613.1	undecaprenyldiphospho-muramoylpentapeptide beta-N-acetylglucosaminyltransferase	FALSE	FALSE	FALSE	FALSE	TRUE	FALSE	FALSE
NC_016856.1__151474	NC_016856.1	CCGGTAACCCGGCGGCGGCGATCTCGCTCACCGTTAAAGCG	151474	1	0.95	0.975	0.94	0.97	0.955	gene136	STM14_RS01220	STM14_0154	murG	0	Genic	WP_000016613.1	undecaprenyldiphospho-muramoylpentapeptide beta-N-acetylglucosaminyltransferase	FALSE	FALSE	FALSE	FALSE	TRUE	FALSE	FALSE
NC_016856.1__151990	NC_016856.1	TGGCCAATGAAGGGTATCAGATCAGTGGTTCCGATTTAGCG	151990	0.98	1	0.99	0.95	0.98	0.965	gene137	STM14_RS01225	STM14_0155	murC	0	Genic	WP_001096070.1	UDP-N-acetylmuramate--L-alanine ligase	FALSE	FALSE	FALSE	FALSE	TRUE	FALSE	FALSE
NC_016856.1__151991	NC_016856.1	GCGCTAAATCGGAACCACTGATCTGATACCCTTCATTGGCC	151991	0.99	1	0.995	1	1	1	gene137	STM14_RS01225	STM14_0155	murC	0	Genic	WP_001096070.1	UDP-N-acetylmuramate--L-alanine ligase	FALSE	FALSE	FALSE	FALSE	TRUE	FALSE	FALSE
NC_016856.1__151993	NC_016856.1	CCAATGAAGGGTATCAGATCAGTGGTTCCGATTTAGCGCCG	151993	0.84	0.93	0.885	0.98	0.91	0.945	gene137	STM14_RS01225	STM14_0155	murC	0	Genic	WP_001096070.1	UDP-N-acetylmuramate--L-alanine ligase	FALSE	FALSE	FALSE	FALSE	FALSE	TRUE	FALSE
NC_016856.1__152425	NC_016856.1	ATTTGCAGCCGATGGTCGCGATCGTCACCAACATCGAAGCC	152425	1	1	1	1	1	1	gene137	STM14_RS01225	STM14_0155	murC	0	Genic	WP_001096070.1	UDP-N-acetylmuramate--L-alanine ligase	FALSE	FALSE	FALSE	FALSE	TRUE	FALSE	FALSE
NC_016856.1__152426	NC_016856.1	CGGCTTCGATGTTGGTGACGATCGCGACCATCGGCTGCAAA	152426	1	1	1	0.99	1	0.995	gene137	STM14_RS01225	STM14_0155	murC	0	Genic	WP_001096070.1	UDP-N-acetylmuramate--L-alanine ligase	FALSE	FALSE	FALSE	FALSE	TRUE	FALSE	FALSE
NC_016856.1__152552	NC_016856.1	CGCGGTAATGTGCGTCGATGATCCGGTCATCCGCGAGTTGC	152552	1	1	1	1	1	1	gene137	STM14_RS01225	STM14_0155	murC	0	Genic	WP_001096070.1	UDP-N-acetylmuramate--L-alanine ligase	FALSE	FALSE	FALSE	FALSE	TRUE	FALSE	FALSE
NC_016856.1__152553	NC_016856.1	AGCAACTCGCGGATGACCGGATCATCGACGCACATTACCGC	152553	0.99	0.99	0.99	1	1	1	gene137	STM14_RS01225	STM14_0155	murC	0	Genic	WP_001096070.1	UDP-N-acetylmuramate--L-alanine ligase	FALSE	FALSE	FALSE	FALSE	TRUE	FALSE	FALSE
NC_016856.1__152696	NC_016856.1	GTTGCGCCAGGGAATGCCGGATCTGCATGTCACGTTGAATG	152696	1	0.99	0.995	1	1	1	gene137	STM14_RS01225	STM14_0155	murC	0	Genic	WP_001096070.1	UDP-N-acetylmuramate--L-alanine ligase	FALSE	FALSE	FALSE	FALSE	TRUE	FALSE	FALSE
NC_016856.1__152697	NC_016856.1	GCATTCAACGTGACATGCAGATCCGGCATTCCCTGGCGCAA	152697	1	1	1	1	1	1	gene137	STM14_RS01225	STM14_0155	murC	0	Genic	WP_001096070.1	UDP-N-acetylmuramate--L-alanine ligase	FALSE	FALSE	FALSE	FALSE	TRUE	FALSE	FALSE
NC_016856.1__153020	NC_016856.1	CCGTTACACGCGCACGCGCGATCTGTATGACGATTTCGCCA	153020	1	0.99	0.995	1	1	1	gene137	STM14_RS01225	STM14_0155	murC	0	Genic	WP_001096070.1	UDP-N-acetylmuramate--L-alanine ligase	FALSE	FALSE	FALSE	FALSE	TRUE	FALSE	FALSE
NC_016856.1__153021	NC_016856.1	TTGGCGAAATCGTCATACAGATCGCGCGTGCGCGTGTAACG	153021	1	1	1	1	1	1	gene137	STM14_RS01225	STM14_0155	murC	0	Genic	WP_001096070.1	UDP-N-acetylmuramate--L-alanine ligase	FALSE	FALSE	FALSE	FALSE	TRUE	FALSE	FALSE
NC_016856.1__153179	NC_016856.1	TGACCCGATTCTGGTTTCCGATCCGGCTCAGGTTGCGACAA	153179	1	1	1	0.98	1	0.99	gene137	STM14_RS01225	STM14_0155	murC	0	Genic	WP_001096070.1	UDP-N-acetylmuramate--L-alanine ligase	FALSE	FALSE	FALSE	FALSE	TRUE	FALSE	FALSE
NC_016856.1__153180	NC_016856.1	ATTGTCGCAACCTGAGCCGGATCGGAAACCAGAATCGGGTC	153180	0.98	0.99	0.985	0.99	0.94	0.965	gene137	STM14_RS01225	STM14_0155	murC	0	Genic	WP_001096070.1	UDP-N-acetylmuramate--L-alanine ligase	FALSE	FALSE	FALSE	FALSE	TRUE	FALSE	FALSE
NC_016856.1__153359	NC_016856.1	CGAAACGTCCCGCTCCGCAGAGGTTCCGCCCAACAGGACCG	153359	1	1	1	1	1	1	gene138	ddl	#N/A	#N/A	0	Genic	WP_000763905.1	D-alanine--D-alanine ligase B	FALSE	TRUE	FALSE	FALSE	FALSE	FALSE	FALSE
NC_016856.1__153444	NC_016856.1	CATTAATGCGCATCCCGTCGATCCGCAAGAGGTCGATGTCG	153444	0.98	1	0.99	0.97	1	0.985	gene138	ddl	#N/A	#N/A	0	Genic	WP_000763905.1	D-alanine--D-alanine ligase B	FALSE	FALSE	FALSE	FALSE	TRUE	FALSE	FALSE
NC_016856.1__153445	NC_016856.1	GCGACATCGACCTCTTGCGGATCGACGGGATGCGCATTAAT	153445	1	1	1	0.95	0.99	0.97	gene138	ddl	#N/A	#N/A	0	Genic	WP_000763905.1	D-alanine--D-alanine ligase B	FALSE	FALSE	FALSE	FALSE	TRUE	FALSE	FALSE
NC_016856.1__153593	NC_016856.1	TTTATCCATGGAAAGCGCCGAGGCCATCACGCCGCTACCGG	153593	0.43	0	0.215	0	0.57	0.285	gene138	ddl	#N/A	#N/A	0	Genic	WP_000763905.1	D-alanine--D-alanine ligase B	FALSE	FALSE	FALSE	FALSE	FALSE	FALSE	TRUE
NC_016856.1__153744	NC_016856.1	CACGGCTGGGTTTGACGATCAGCGGTAAACCCAGCGCCGAA	153744	1	0.98	0.99	0.99	1	0.995	gene138	ddl	#N/A	#N/A	0	Genic	WP_000763905.1	D-alanine--D-alanine ligase B	FALSE	FALSE	FALSE	FALSE	FALSE	TRUE	FALSE
NC_016856.1__153746	NC_016856.1	CGGCGCTGGGTTTACCGCTGATCGTCAAACCCAGCCGTGAA	153746	1	1	1	1	1	1	gene138	ddl	#N/A	#N/A	0	Genic	WP_000763905.1	D-alanine--D-alanine ligase B	FALSE	FALSE	FALSE	FALSE	TRUE	FALSE	FALSE
NC_016856.1__153747	NC_016856.1	CTTCACGGCTGGGTTTGACGATCAGCGGTAAACCCAGCGCC	153747	1	1	1	1	1	1	gene138	ddl	#N/A	#N/A	0	Genic	WP_000763905.1	D-alanine--D-alanine ligase B	FALSE	FALSE	FALSE	FALSE	TRUE	FALSE	FALSE
NC_016856.1__153974	NC_016856.1	GAAATACTGAGTCTCATCAGAGAGATACTTCGCCTCATAAT	153974	1	0.91	0.955	0.96	0.93	0.945	gene138	ddl	#N/A	#N/A	0	Genic	WP_000763905.1	D-alanine--D-alanine ligase B	FALSE	TRUE	FALSE	FALSE	FALSE	FALSE	FALSE
NC_016856.1__154487	NC_016856.1	AAGGTTCCCGGCGCGCCCAGAGCCAGTATCGCCTGACGGAT	154487	1	1	1	1	1	1	gene139	STM14_RS01235	STM14_0157	ftsQ	0	Genic	WP_000075728.1	cell division protein FtsQ	FALSE	TRUE	FALSE	FALSE	FALSE	FALSE	FALSE
NC_016856.1__154536	NC_016856.1	AGGATGTGAACATTATCCAGAGCCAGATTGAGCGTTTGCCG	154536	1	1	1	0.97	1	0.985	gene139	STM14_RS01235	STM14_0157	ftsQ	0	Genic	WP_000075728.1	cell division protein FtsQ	FALSE	TRUE	FALSE	FALSE	FALSE	FALSE	FALSE
NC_016856.1__154645	NC_016856.1	GCCGATTGCGCGTTGGAATGATCAACATATGGTCGATGCTG	154645	1	0.99	0.995	1	1	1	gene139	STM14_RS01235	STM14_0157	ftsQ	0	Genic	WP_000075728.1	cell division protein FtsQ	FALSE	FALSE	FALSE	FALSE	TRUE	FALSE	FALSE
NC_016856.1__154646	NC_016856.1	TCAGCATCGACCATATGTTGATCATTCCAACGCGCAATCGG	154646	1	0.98	0.99	1	1	1	gene139	STM14_RS01235	STM14_0157	ftsQ	0	Genic	WP_000075728.1	cell division protein FtsQ	FALSE	FALSE	FALSE	FALSE	TRUE	FALSE	FALSE
NC_016856.1__155075	NC_016856.1	GCACAGGCAGAACAACAATGATCAAGGCGACGGACAGAAAA	155075	1	0.97	0.985	0.78	0.96	0.87	gene140	STM14_RS01240	STM14_0158	ftsA	0	Genic	WP_000588463.1	cell division protein FtsA	FALSE	FALSE	FALSE	FALSE	TRUE	FALSE	FALSE
NC_016856.1__155076	NC_016856.1	GTTTTCTGTCCGTCGCCTTGATCATTGTTGTTCTGCCTGTG	155076	1	1	1	0.96	0.99	0.975	gene140	STM14_RS01240	STM14_0158	ftsA	0	Genic	WP_000588463.1	cell division protein FtsA	FALSE	FALSE	FALSE	FALSE	TRUE	FALSE	FALSE
NC_016856.1__155290	NC_016856.1	TATACCGAGGAGATCTGGCAATCGGCCATCAATTCCGCCTG	155290	0.38	0	0.19	0	0.43	0.215	gene140	STM14_RS01240	STM14_0158	ftsA	0	Genic	WP_000588463.1	cell division protein FtsA	FALSE	FALSE	FALSE	FALSE	FALSE	FALSE	TRUE
NC_016856.1__155297	NC_016856.1	AATTGATGGCCGATTGCCAGATCTCCTCGGTATATCTGGCG	155297	1	1	1	1	1	1	gene140	STM14_RS01240	STM14_0158	ftsA	0	Genic	WP_000588463.1	cell division protein FtsA	FALSE	FALSE	FALSE	FALSE	TRUE	FALSE	FALSE
NC_016856.1__155298	NC_016856.1	GCGCCAGATATACCGAGGAGATCTGGCAATCGGCCATCAAT	155298	0.99	0.99	0.99	1	1	1	gene140	STM14_RS01240	STM14_0158	ftsA	0	Genic	WP_000588463.1	cell division protein FtsA	FALSE	FALSE	FALSE	FALSE	TRUE	FALSE	FALSE
NC_016856.1__155765	NC_016856.1	CGCTGCGTCATACCAAAGTGATCCCTTACGCGGGGAACGTG	155765	1	1	1	1	1	1	gene140	STM14_RS01240	STM14_0158	ftsA	0	Genic	WP_000588463.1	cell division protein FtsA	FALSE	FALSE	FALSE	FALSE	TRUE	FALSE	FALSE
NC_016856.1__155766	NC_016856.1	CCACGTTCCCCGCGTAAGGGATCACTTTGGTATGACGCAGC	155766	0.99	1	0.995	1	0.99	0.995	gene140	STM14_RS01240	STM14_0158	ftsA	0	Genic	WP_000588463.1	cell division protein FtsA	FALSE	FALSE	FALSE	FALSE	TRUE	FALSE	FALSE
NC_016856.1__156000	NC_016856.1	GCTGCTCAATCTGGTCAACGAAGAGATATTGCAATTACAGG	156000	0.29	0	0.145	0	0	0	gene140	STM14_RS01240	STM14_0158	ftsA	0	Genic	WP_000588463.1	cell division protein FtsA	FALSE	FALSE	FALSE	FALSE	FALSE	FALSE	TRUE
NC_016856.1__156296	NC_016856.1	CGGCATCAGTTGGCTCGTGGATCAAGCGACTTAATAGCTGG	156296	1	1	1	1	1	1	gene140	STM14_RS01240	STM14_0158	ftsA	0	Genic	WP_000588463.1	cell division protein FtsA	FALSE	FALSE	FALSE	FALSE	TRUE	FALSE	FALSE
NC_016856.1__156297	NC_016856.1	GCCAGCTATTAAGTCGCTTGATCCACGAGCCAACTGATGCC	156297	0.99	1	0.995	1	1	1	gene140	STM14_RS01240	STM14_0158	ftsA	0	Genic	WP_000588463.1	cell division protein FtsA	FALSE	FALSE	FALSE	FALSE	TRUE	FALSE	FALSE
NC_016856.1__156875	NC_016856.1	CCAAGCATGTGGACTCGTTGATCACCATCCCGAACGACAAG	156875	1	1	1	1	1	1	gene141	STM14_RS01245	STM14_0159	ftsZ	0	Genic	WP_000462785.1	cell division protein FtsZ	FALSE	FALSE	FALSE	FALSE	TRUE	FALSE	FALSE
NC_016856.1__156876	NC_016856.1	GCTTGTCGTTCGGGATGGTGATCAACGAGTCCACATGCTTG	156876	1	1	1	0.99	1	0.995	gene141	STM14_RS01245	STM14_0159	ftsZ	0	Genic	WP_000462785.1	cell division protein FtsZ	FALSE	FALSE	FALSE	FALSE	TRUE	FALSE	FALSE
NC_016856.1__156987	NC_016856.1	CGCGGTTCAGGGCATCGCAGAGCTGATCACCCGCCCGGGTC	156987	1	1	1	1	1	1	gene141	STM14_RS01245	STM14_0159	ftsZ	0	Genic	WP_000462785.1	cell division protein FtsZ	FALSE	TRUE	FALSE	FALSE	FALSE	FALSE	FALSE
NC_016856.1__156990	NC_016856.1	TCAGACCCGGGCGGGTGATCAGCTCTGCGATGCCCTGAACC	156990	1	1	1	1	1	1	gene141	STM14_RS01245	STM14_0159	ftsZ	0	Genic	WP_000462785.1	cell division protein FtsZ	FALSE	FALSE	FALSE	FALSE	FALSE	TRUE	FALSE
NC_016856.1__156992	NC_016856.1	TTCAGGGCATCGCAGAGCTGATCACCCGCCCGGGTCTGATG	156992	1	1	1	1	1	1	gene141	STM14_RS01245	STM14_0159	ftsZ	0	Genic	WP_000462785.1	cell division protein FtsZ	FALSE	FALSE	FALSE	FALSE	TRUE	FALSE	FALSE
NC_016856.1__156993	NC_016856.1	TCATCAGACCCGGGCGGGTGATCAGCTCTGCGATGCCCTGA	156993	0.97	0.97	0.97	0.97	0.97	0.97	gene141	STM14_RS01245	STM14_0159	ftsZ	0	Genic	WP_000462785.1	cell division protein FtsZ	FALSE	FALSE	FALSE	FALSE	TRUE	FALSE	FALSE
NC_016856.1__157105	NC_016856.1	AGCGGTGAAGACCGTGCGGAAGAAGCGGCTGAAATGGCTAT	157105	0	0	0	0	0.29	0.145	gene141	STM14_RS01245	STM14_0159	ftsZ	0	Genic	WP_000462785.1	cell division protein FtsZ	FALSE	FALSE	FALSE	FALSE	FALSE	FALSE	TRUE
NC_016856.1__157285	NC_016856.1	TCGTTCATATCCGGGTCCAGAGAAGTACCGATAACCACGGT	157285	1	1	1	0.97	1	0.985	gene141	STM14_RS01245	STM14_0159	ftsZ	0	Genic	WP_000462785.1	cell division protein FtsZ	FALSE	TRUE	FALSE	FALSE	FALSE	FALSE	FALSE
NC_016856.1__157366	NC_016856.1	ACCTGTTTATTGGTGACCAGAGTGATTTCAGGACGCTTGTC	157366	0.99	1	0.995	1	1	1	gene141	STM14_RS01245	STM14_0159	ftsZ	0	Genic	WP_000462785.1	cell division protein FtsZ	FALSE	TRUE	FALSE	FALSE	FALSE	FALSE	FALSE
NC_016856.1__157404	NC_016856.1	GGTGCAGCAGCCGGTGTTGGATCGTTATCAGCAGCACGGTA	157404	1	1	1	1	1	1	gene141	STM14_RS01245	STM14_0159	ftsZ	0	Genic	WP_000462785.1	cell division protein FtsZ	FALSE	FALSE	FALSE	FALSE	TRUE	FALSE	FALSE
NC_016856.1__157405	NC_016856.1	ATACCGTGCTGCTGATAACGATCCAACACCGGCTGCTGCAC	157405	1	0.9	0.95	1	0.97	0.985	gene141	STM14_RS01245	STM14_0159	ftsZ	0	Genic	WP_000462785.1	cell division protein FtsZ	FALSE	FALSE	FALSE	FALSE	TRUE	FALSE	FALSE
NC_016856.1__157650	NC_016856.1	TTTGGCGAGATTATACGATGATCAAACAAAGGACACTTAAA	157650	1	0.96	0.98	1	0.99	0.995	gene142	STM14_RS01250	STM14_0160	lpxC	0	Genic	WP_000595487.1	UDP-3-O-[3-hydroxymyristoyl] N-acetylglucosamine deacetylase	FALSE	FALSE	FALSE	FALSE	TRUE	FALSE	FALSE
NC_016856.1__157651	NC_016856.1	GTTTAAGTGTCCTTTGTTTGATCATCGTATAATCTCGCCAA	157651	1	1	1	1	1	1	gene142	STM14_RS01250	STM14_0160	lpxC	0	Genic	WP_000595487.1	UDP-3-O-[3-hydroxymyristoyl] N-acetylglucosamine deacetylase	FALSE	FALSE	FALSE	FALSE	TRUE	FALSE	FALSE
NC_016856.1__157831	NC_016856.1	CATTCACCAGACACGTACAGAGCATGGTATCACGCACAGAT	157831	0.83	1	0.915	1	0.98	0.99	gene142	STM14_RS01250	STM14_0160	lpxC	0	Genic	WP_000595487.1	UDP-3-O-[3-hydroxymyristoyl] N-acetylglucosamine deacetylase	FALSE	TRUE	FALSE	FALSE	FALSE	FALSE	FALSE
NC_016856.1__157852	NC_016856.1	CTGTACGTGTCTGGTGAATGAGCATGATGTACGGATTTCAA	157852	1	1	1	1	1	1	gene142	STM14_RS01250	STM14_0160	lpxC	0	Genic	WP_000595487.1	UDP-3-O-[3-hydroxymyristoyl] N-acetylglucosamine deacetylase	FALSE	FALSE	FALSE	TRUE	FALSE	FALSE	FALSE
NC_016856.1__157861	NC_016856.1	GCTCAACGGTTGAAATCCGTACATCATGCTCATTCACCAGA	157861	0.88	0.98	0.93	0.99	0.96	0.975	gene142	STM14_RS01250	STM14_0160	lpxC	0	Genic	WP_000595487.1	UDP-3-O-[3-hydroxymyristoyl] N-acetylglucosamine deacetylase	FALSE	FALSE	TRUE	FALSE	FALSE	FALSE	FALSE
NC_016856.1__157895	NC_016856.1	TCGATACCTAAGCCCGCCAGAGCAGCATTCAGGTGCTCAAC	157895	0.98	0.94	0.96	1	1	1	gene142	STM14_RS01250	STM14_0160	lpxC	0	Genic	WP_000595487.1	UDP-3-O-[3-hydroxymyristoyl] N-acetylglucosamine deacetylase	FALSE	TRUE	FALSE	FALSE	FALSE	FALSE	FALSE
NC_016856.1__157953	NC_016856.1	TTAATGCCCCGGAAATCCCGATCATGGATGGCAGTGCCGCT	157953	1	1	1	0.97	1	0.985	gene142	STM14_RS01250	STM14_0160	lpxC	0	Genic	WP_000595487.1	UDP-3-O-[3-hydroxymyristoyl] N-acetylglucosamine deacetylase	FALSE	FALSE	FALSE	FALSE	TRUE	FALSE	FALSE
NC_016856.1__157954	NC_016856.1	GAGCGGCACTGCCATCCATGATCGGGATTTCCGGGGCATTA	157954	0.98	1	0.99	1	1	1	gene142	STM14_RS01250	STM14_0160	lpxC	0	Genic	WP_000595487.1	UDP-3-O-[3-hydroxymyristoyl] N-acetylglucosamine deacetylase	FALSE	FALSE	FALSE	FALSE	TRUE	FALSE	FALSE
NC_016856.1__158142	NC_016856.1	TCGACTTTAACCATCCGGCGATCGATTCCAGCAGCCAGCGC	158142	1	1	1	1	1	1	gene142	STM14_RS01250	STM14_0160	lpxC	0	Genic	WP_000595487.1	UDP-3-O-[3-hydroxymyristoyl] N-acetylglucosamine deacetylase	FALSE	FALSE	FALSE	FALSE	TRUE	FALSE	FALSE
NC_016856.1__158143	NC_016856.1	AGCGCTGGCTGCTGGAATCGATCGCCGGATGGTTAAAGTCG	158143	0.95	0.97	0.96	1	1	1	gene142	STM14_RS01250	STM14_0160	lpxC	0	Genic	WP_000595487.1	UDP-3-O-[3-hydroxymyristoyl] N-acetylglucosamine deacetylase	FALSE	FALSE	FALSE	FALSE	TRUE	FALSE	FALSE
NC_016856.1__158178	NC_016856.1	GCGCATGAACGCATCCGCAGAGAAGTTCATCGCGTAGCGCT	158178	1	1	1	1	0.91	0.955	gene142	STM14_RS01250	STM14_0160	lpxC	0	Genic	WP_000595487.1	UDP-3-O-[3-hydroxymyristoyl] N-acetylglucosamine deacetylase	FALSE	TRUE	FALSE	FALSE	FALSE	FALSE	FALSE
NC_016856.1__158202	NC_016856.1	CGGATGCGTTCATGCGCCAGATCAGCCGTGCGCGTACCTTC	158202	0.98	1	0.99	1	1	1	gene142	STM14_RS01250	STM14_0160	lpxC	0	Genic	WP_000595487.1	UDP-3-O-[3-hydroxymyristoyl] N-acetylglucosamine deacetylase	FALSE	FALSE	FALSE	FALSE	TRUE	FALSE	FALSE
NC_016856.1__158203	NC_016856.1	CGAAGGTACGCGCACGGCTGATCTGGCGCATGAACGCATCC	158203	1	1	1	1	1	1	gene142	STM14_RS01250	STM14_0160	lpxC	0	Genic	WP_000595487.1	UDP-3-O-[3-hydroxymyristoyl] N-acetylglucosamine deacetylase	FALSE	FALSE	FALSE	FALSE	TRUE	FALSE	FALSE
NC_016856.1__158205	NC_016856.1	ATGCGTTCATGCGCCAGATCAGCCGTGCGCGTACCTTCGGT	158205	1	0.96	0.98	1	1	1	gene142	STM14_RS01250	STM14_0160	lpxC	0	Genic	WP_000595487.1	UDP-3-O-[3-hydroxymyristoyl] N-acetylglucosamine deacetylase	FALSE	FALSE	FALSE	FALSE	FALSE	TRUE	FALSE
NC_016856.1__158376	NC_016856.1	GTCACAAAATGCTTGACGCGATCGGTGACTTGTTCATGTGT	158376	1	0.99	0.995	1	0.99	0.995	gene142	STM14_RS01250	STM14_0160	lpxC	0	Genic	WP_000595487.1	UDP-3-O-[3-hydroxymyristoyl] N-acetylglucosamine deacetylase	FALSE	FALSE	FALSE	FALSE	TRUE	FALSE	FALSE
NC_016856.1__158377	NC_016856.1	CACACATGAACAAGTCACCGATCGCGTCAAGCATTTTGTGA	158377	1	1	1	1	1	1	gene142	STM14_RS01250	STM14_0160	lpxC	0	Genic	WP_000595487.1	UDP-3-O-[3-hydroxymyristoyl] N-acetylglucosamine deacetylase	FALSE	FALSE	FALSE	FALSE	TRUE	FALSE	FALSE
NC_016856.1__159445	NC_016856.1	AGTATTCGGTAGCCGTAACGATCGTACGCTGCGTCGTATGC	159445	1	1	1	1	1	1	gene144	STM14_RS01260	STM14_0162	secA	0	Genic	WP_000905756.1	protein translocase subunit SecA	FALSE	FALSE	FALSE	FALSE	TRUE	FALSE	FALSE
NC_016856.1__159446	NC_016856.1	CGCATACGACGCAGCGTACGATCGTTACGGCTACCGAATAC	159446	1	1	1	1	0.99	0.995	gene144	STM14_RS01260	STM14_0162	secA	0	Genic	WP_000905756.1	protein translocase subunit SecA	FALSE	FALSE	FALSE	FALSE	TRUE	FALSE	FALSE
NC_016856.1__159688	NC_016856.1	GGGTGGTATGGTGCTCAACGATCGTTGTATCGCCGAAATGC	159688	1	1	1	1	1	1	gene144	STM14_RS01260	STM14_0162	secA	0	Genic	WP_000905756.1	protein translocase subunit SecA	FALSE	FALSE	FALSE	FALSE	TRUE	FALSE	FALSE
NC_016856.1__159689	NC_016856.1	CGCATTTCGGCGATACAACGATCGTTGAGCACCATACCACC	159689	1	1	1	1	1	1	gene144	STM14_RS01260	STM14_0162	secA	0	Genic	WP_000905756.1	protein translocase subunit SecA	FALSE	FALSE	FALSE	FALSE	TRUE	FALSE	FALSE
NC_016856.1__159881	NC_016856.1	CGTTTGGCTGGCGCAGGCATACCTGGCAGGTTGATACCAAC	159881	0.78	0.44	0.61	0.53	0.42	0.475	gene144	STM14_RS01260	STM14_0162	secA	0	Genic	WP_000905756.1	protein translocase subunit SecA	FALSE	FALSE	FALSE	FALSE	FALSE	FALSE	TRUE
NC_016856.1__160045	NC_016856.1	GCGTACGCGCTTCATCGATCAGGATGGAGTCGACCTCATCC	160045	0.95	1	0.975	1	0.99	0.995	gene144	STM14_RS01260	STM14_0162	secA	0	Genic	WP_000905756.1	protein translocase subunit SecA	FALSE	FALSE	FALSE	FALSE	FALSE	TRUE	FALSE
NC_016856.1__160047	NC_016856.1	ATGAGGTCGACTCCATCCTGATCGATGAAGCGCGTACGCCG	160047	1	1	1	1	1	1	gene144	STM14_RS01260	STM14_0162	secA	0	Genic	WP_000905756.1	protein translocase subunit SecA	FALSE	FALSE	FALSE	FALSE	TRUE	FALSE	FALSE
NC_016856.1__160048	NC_016856.1	GCGGCGTACGCGCTTCATCGATCAGGATGGAGTCGACCTCA	160048	1	1	1	0.97	1	0.985	gene144	STM14_RS01260	STM14_0162	secA	0	Genic	WP_000905756.1	protein translocase subunit SecA	FALSE	FALSE	FALSE	FALSE	TRUE	FALSE	FALSE
NC_016856.1__160069	NC_016856.1	CCGCCGGGCCGGAAATGATCAGCGGCGTACGCGCTTCATCG	160069	1	1	1	1	1	1	gene144	STM14_RS01260	STM14_0162	secA	0	Genic	WP_000905756.1	protein translocase subunit SecA	FALSE	FALSE	FALSE	FALSE	FALSE	TRUE	FALSE
NC_016856.1__160071	NC_016856.1	ATGAAGCGCGTACGCCGCTGATCATTTCCGGCCCGGCGGAA	160071	1	1	1	1	1	1	gene144	STM14_RS01260	STM14_0162	secA	0	Genic	WP_000905756.1	protein translocase subunit SecA	FALSE	FALSE	FALSE	FALSE	TRUE	FALSE	FALSE
NC_016856.1__160072	NC_016856.1	CTTCCGCCGGGCCGGAAATGATCAGCGGCGTACGCGCTTCA	160072	1	0.91	0.955	0.95	0.98	0.965	gene144	STM14_RS01260	STM14_0162	secA	0	Genic	WP_000905756.1	protein translocase subunit SecA	FALSE	FALSE	FALSE	FALSE	TRUE	FALSE	FALSE
NC_016856.1__160321	NC_016856.1	GCGCGGCGGTGACGTGATGCATCAGCATAATATTGCCAGGC	160321	0	0	0	0	0.38	0.19	gene144	STM14_RS01260	STM14_0162	secA	0	Genic	WP_000905756.1	protein translocase subunit SecA	TRUE	FALSE	FALSE	FALSE	FALSE	FALSE	FALSE
NC_016856.1__160324	NC_016856.1	TGGCAATATTATGCTGATGCATCACGTCACCGCCGCGCTGC	160324	0	0	0	0	0.33	0.165	gene144	STM14_RS01260	STM14_0162	secA	0	Genic	WP_000905756.1	protein translocase subunit SecA	TRUE	FALSE	FALSE	FALSE	FALSE	FALSE	FALSE
NC_016856.1__160656	NC_016856.1	TTCCGACCAACCGTCCGATGATCCGTAAAGATTTGCCGGAT	160656	1	1	1	0.99	1	0.995	gene144	STM14_RS01260	STM14_0162	secA	0	Genic	WP_000905756.1	protein translocase subunit SecA	FALSE	FALSE	FALSE	FALSE	TRUE	FALSE	FALSE
NC_016856.1__160657	NC_016856.1	GATCCGGCAAATCTTTACGGATCATCGGACGGTTGGTCGGA	160657	0.99	0.98	0.985	0.9	0.97	0.935	gene144	STM14_RS01260	STM14_0162	secA	0	Genic	WP_000905756.1	protein translocase subunit SecA	FALSE	FALSE	FALSE	FALSE	TRUE	FALSE	FALSE
NC_016856.1__160675	NC_016856.1	GATCCGTAAAGATTTGCCGGATCTGGTCTACATGACCGAAG	160675	1	0.92	0.96	0.96	1	0.98	gene144	STM14_RS01260	STM14_0162	secA	0	Genic	WP_000905756.1	protein translocase subunit SecA	FALSE	FALSE	FALSE	FALSE	TRUE	FALSE	FALSE
NC_016856.1__160676	NC_016856.1	GCTTCGGTCATGTAGACCAGATCCGGCAAATCTTTACGGAT	160676	1	1	1	1	1	1	gene144	STM14_RS01260	STM14_0162	secA	0	Genic	WP_000905756.1	protein translocase subunit SecA	FALSE	FALSE	FALSE	FALSE	TRUE	FALSE	FALSE
NC_016856.1__160802	NC_016856.1	AAATCTGAAGTGGTCTCCAGAGAGCTGACCAAAGCGGGCAT	160802	1	1	1	1	1	1	gene144	STM14_RS01260	STM14_0162	secA	0	Genic	WP_000905756.1	protein translocase subunit SecA	FALSE	TRUE	FALSE	FALSE	FALSE	FALSE	FALSE
NC_016856.1__161140	NC_016856.1	CCGTTCCGGTCGCCAGGGCGATCCGGGTTCTTCCCGTTTCT	161140	1	1	1	1	1	1	gene144	STM14_RS01260	STM14_0162	secA	0	Genic	WP_000905756.1	protein translocase subunit SecA	FALSE	FALSE	FALSE	FALSE	TRUE	FALSE	FALSE
NC_016856.1__161141	NC_016856.1	TAGAAACGGGAAGAACCCGGATCGCCCTGGCGACCGGAACG	161141	0.99	1	0.995	1	1	1	gene144	STM14_RS01260	STM14_0162	secA	0	Genic	WP_000905756.1	protein translocase subunit SecA	FALSE	FALSE	FALSE	FALSE	TRUE	FALSE	FALSE
NC_016856.1__161190	NC_016856.1	TGGAAGATGCGCTGATGCGTATTTTCGCCTCCGATCGTGTC	161190	1	0.96	0.98	1	1	1	gene144	STM14_RS01260	STM14_0162	secA	0	Genic	WP_000905756.1	protein translocase subunit SecA	FALSE	FALSE	TRUE	FALSE	FALSE	FALSE	FALSE
NC_016856.1__161199	NC_016856.1	CATACCGGAGACACGATCGGAGGCGAAAATACGCATCAGCG	161199	0.99	0.95	0.97	1	0.99	0.995	gene144	STM14_RS01260	STM14_0162	secA	0	Genic	WP_000905756.1	protein translocase subunit SecA	FALSE	FALSE	FALSE	TRUE	FALSE	FALSE	FALSE
NC_016856.1__161203	NC_016856.1	GATGCGTATTTTCGCCTCCGATCGTGTCTCCGGTATGATGC	161203	1	0.95	0.975	0.98	1	0.99	gene144	STM14_RS01260	STM14_0162	secA	0	Genic	WP_000905756.1	protein translocase subunit SecA	FALSE	FALSE	FALSE	FALSE	TRUE	FALSE	FALSE
NC_016856.1__161204	NC_016856.1	CGCATCATACCGGAGACACGATCGGAGGCGAAAATACGCAT	161204	1	1	1	1	1	1	gene144	STM14_RS01260	STM14_0162	secA	0	Genic	WP_000905756.1	protein translocase subunit SecA	FALSE	FALSE	FALSE	FALSE	TRUE	FALSE	FALSE
NC_016856.1__161362	NC_016856.1	ATATGATGATGTGGCGAACGATCAGCGCCGTGCAATTTATA	161362	0.97	1	0.985	0.85	1	0.925	gene144	STM14_RS01260	STM14_0162	secA	0	Genic	WP_000905756.1	protein translocase subunit SecA	FALSE	FALSE	FALSE	FALSE	TRUE	FALSE	FALSE
NC_016856.1__161363	NC_016856.1	GTATAAATTGCACGGCGCTGATCGTTCGCCACATCATCATA	161363	1	1	1	1	1	1	gene144	STM14_RS01260	STM14_0162	secA	0	Genic	WP_000905756.1	protein translocase subunit SecA	FALSE	FALSE	FALSE	FALSE	TRUE	FALSE	FALSE
NC_016856.1__161365	NC_016856.1	TGATGATGTGGCGAACGATCAGCGCCGTGCAATTTATACCC	161365	1	1	1	1	1	1	gene144	STM14_RS01260	STM14_0162	secA	0	Genic	WP_000905756.1	protein translocase subunit SecA	FALSE	FALSE	FALSE	FALSE	FALSE	TRUE	FALSE
NC_016856.1__161794	NC_016856.1	GCGTGGCTATGCGCAAAAAGATCCGAAGCAGGAATACAAGC	161794	0.97	1	0.985	0.87	1	0.935	gene144	STM14_RS01260	STM14_0162	secA	0	Genic	WP_000905756.1	protein translocase subunit SecA	FALSE	FALSE	FALSE	FALSE	TRUE	FALSE	FALSE
NC_016856.1__161795	NC_016856.1	CGCTTGTATTCCTGCTTCGGATCTTTTTGCGCATAGCCACG	161795	1	0.99	0.995	1	1	1	gene144	STM14_RS01260	STM14_0162	secA	0	Genic	WP_000905756.1	protein translocase subunit SecA	FALSE	FALSE	FALSE	FALSE	TRUE	FALSE	FALSE
NC_016856.1__162007	NC_016856.1	CGATGCCGCCGTGGCTGCCGATCTGGCCGCCCAAACCGGCG	162007	1	0.98	0.99	1	1	1	gene144	STM14_RS01260	STM14_0162	secA	0	Genic	WP_000905756.1	protein translocase subunit SecA	FALSE	FALSE	FALSE	FALSE	TRUE	FALSE	FALSE
NC_016856.1__162008	NC_016856.1	TCGCCGGTTTGGGCGGCCAGATCGGCAGCCACGGCGGCATC	162008	1	1	1	1	1	1	gene144	STM14_RS01260	STM14_0162	secA	0	Genic	WP_000905756.1	protein translocase subunit SecA	FALSE	FALSE	FALSE	FALSE	TRUE	FALSE	FALSE
NC_016856.1__162049	NC_016856.1	ACGTAAGATTGGACGTAACGATCCTTGCCCTTGCGGTTCTG	162049	0.95	0.95	0.95	1	1	1	gene144	STM14_RS01260	STM14_0162	secA	0	Genic	WP_000905756.1	protein translocase subunit SecA	FALSE	FALSE	FALSE	FALSE	TRUE	FALSE	FALSE
NC_016856.1__162050	NC_016856.1	CCAGAACCGCAAGGGCAAGGATCGTTACGTCCAATCTTACG	162050	1	1	1	1	1	1	gene144	STM14_RS01260	STM14_0162	secA	0	Genic	WP_000905756.1	protein translocase subunit SecA	FALSE	FALSE	FALSE	FALSE	TRUE	FALSE	FALSE
NC_016856.1__162398	NC_016856.1	TGAAGCCGGCGAAACACCAGAGCAGGCGTTGATCCGGGAGC	162398	0.93	0.98	0.955	0.9	0.97	0.935	gene145	STM14_RS01265	STM14_0163	mutT	0	Genic	WP_000736056.1	8-oxo-dGTP diphosphatase MutT	FALSE	TRUE	FALSE	FALSE	FALSE	FALSE	FALSE
NC_016856.1__162409	NC_016856.1	AAACACCAGAGCAGGCGTTGATCCGGGAGCTACAGGAAGAG	162409	1	0.99	0.995	1	1	1	gene145	STM14_RS01265	STM14_0163	mutT	0	Genic	WP_000736056.1	8-oxo-dGTP diphosphatase MutT	FALSE	FALSE	FALSE	FALSE	TRUE	FALSE	FALSE
NC_016856.1__162410	NC_016856.1	CCTCTTCCTGTAGCTCCCGGATCAACGCCTGCTCTGGTGTT	162410	0.98	0.99	0.985	1	1	1	gene145	STM14_RS01265	STM14_0163	mutT	0	Genic	WP_000736056.1	8-oxo-dGTP diphosphatase MutT	FALSE	FALSE	FALSE	FALSE	TRUE	FALSE	FALSE
NC_016856.1__162468	NC_016856.1	TCCGGGAATTGATATTCCAGAGTGTCGAATAGTGTCACCTG	162468	0.97	0.88	0.925	0.97	0.95	0.96	gene145	STM14_RS01265	STM14_0163	mutT	0	Genic	WP_000736056.1	8-oxo-dGTP diphosphatase MutT	FALSE	TRUE	FALSE	FALSE	FALSE	FALSE	FALSE
NC_016856.1__162571	NC_016856.1	AAGGACAGCCGGGACGGTGGATCGCGCAGAACGCGTTGAGT	162571	0.99	0.96	0.975	0.99	0.99	0.99	gene145	STM14_RS01265	STM14_0163	mutT	0	Genic	WP_000736056.1	8-oxo-dGTP diphosphatase MutT	FALSE	FALSE	FALSE	FALSE	TRUE	FALSE	FALSE
NC_016856.1__162572	NC_016856.1	TACTCAACGCGTTCTGCGCGATCCACCGTCCCGGCTGTCCT	162572	1	1	1	1	1	1	gene145	STM14_RS01265	STM14_0163	mutT	0	Genic	WP_000736056.1	8-oxo-dGTP diphosphatase MutT	FALSE	FALSE	FALSE	FALSE	TRUE	FALSE	FALSE
NC_016856.1__162661	NC_016856.1	AATTTGCGCTTTAGTGGGGGATCGCAACACGATCCCCATCG	162661	0.98	0.94	0.96	0.98	0.99	0.985	gene145	STM14_RS01265	STM14_0163	mutT	7	Downstream	WP_000736056.1	8-oxo-dGTP diphosphatase MutT	FALSE	FALSE	FALSE	FALSE	TRUE	FALSE	FALSE
NC_016856.1__162662	NC_016856.1	TCGATGGGGATCGTGTTGCGATCCCCCACTAAAGCGCAAAT	162662	1	1	1	1	1	1	gene145	STM14_RS01265	STM14_0163	mutT	8	Downstream	WP_000736056.1	8-oxo-dGTP diphosphatase MutT	FALSE	FALSE	FALSE	FALSE	TRUE	FALSE	FALSE
NC_016856.1__162672	NC_016856.1	TAGTGGGGGATCGCAACACGATCCCCATCGATCTTATTAGC	162672	1	1	1	1	1	1	gene146	STM14_RS01270	#N/A	#N/A	16	Downstream	WP_001521503.1	hypothetical protein	FALSE	FALSE	FALSE	FALSE	TRUE	FALSE	FALSE
NC_016856.1__162673	NC_016856.1	CGCTAATAAGATCGATGGGGATCGTGTTGCGATCCCCCACT	162673	0.9	0.9	0.9	0.99	0.9	0.945	gene146	STM14_RS01270	#N/A	#N/A	15	Downstream	WP_001521503.1	hypothetical protein	FALSE	FALSE	FALSE	FALSE	TRUE	FALSE	FALSE
NC_016856.1__162682	NC_016856.1	TCGCAACACGATCCCCATCGATCTTATTAGCGATTTAATGT	162682	1	0.92	0.96	1	1	1	gene146	STM14_RS01270	#N/A	#N/A	6	Downstream	WP_001521503.1	hypothetical protein	FALSE	FALSE	FALSE	FALSE	TRUE	FALSE	FALSE
NC_016856.1__162683	NC_016856.1	GACATTAAATCGCTAATAAGATCGATGGGGATCGTGTTGCG	162683	1	1	1	1	1	1	gene146	STM14_RS01270	#N/A	#N/A	5	Downstream	WP_001521503.1	hypothetical protein	FALSE	FALSE	FALSE	FALSE	TRUE	FALSE	FALSE
NC_016856.1__162965	NC_016856.1	CGATATTGCCGTCTCAACAGAGCCATCACCGTTAGCGCTCT	162965	1	1	1	1	1	1	gene147	STM14_RS24350	STM14_0165	NA	0	Genic	0	0	FALSE	TRUE	FALSE	FALSE	FALSE	FALSE	FALSE
NC_016856.1__163010	NC_016856.1	AATCGCCAGCAGCGGCGATCAGTCTGATAGCGACGACTGGA	163010	0.95	0.9	0.925	1	0.98	0.99	gene148	STM14_RS01275	STM14_0166	yacG	0	Genic	WP_001286419.1	DNA gyrase inhibitor YacG	FALSE	FALSE	FALSE	FALSE	FALSE	TRUE	FALSE
NC_016856.1__163012	NC_016856.1	CAGTCGTCGCTATCAGACTGATCGCCGCTGCTGGCGATTCG	163012	1	1	1	0.99	1	0.995	gene148	STM14_RS01275	STM14_0166	yacG	0	Genic	WP_001286419.1	DNA gyrase inhibitor YacG	FALSE	FALSE	FALSE	FALSE	TRUE	FALSE	FALSE
NC_016856.1__163013	NC_016856.1	ACGAATCGCCAGCAGCGGCGATCAGTCTGATAGCGACGACT	163013	1	0.93	0.965	1	1	1	gene148	STM14_RS01275	STM14_0166	yacG	0	Genic	WP_001286419.1	DNA gyrase inhibitor YacG	FALSE	FALSE	FALSE	FALSE	TRUE	FALSE	FALSE
NC_016856.1__163397	NC_016856.1	GGAAAGGCGCTGAATTACGGATCAGATCAAGCACCAGCGTC	163397	0.95	0.93	0.94	0.97	0.99	0.98	gene149	STM14_RS01280	STM14_0167	zapD	0	Genic	WP_000557441.1	cell division protein ZapD	FALSE	FALSE	FALSE	FALSE	TRUE	FALSE	FALSE
NC_016856.1__163398	NC_016856.1	TGACGCTGGTGCTTGATCTGATCCGTAATTCAGCGCCTTTC	163398	0.96	1	0.98	1	1	1	gene149	STM14_RS01280	STM14_0167	zapD	0	Genic	WP_000557441.1	cell division protein ZapD	FALSE	FALSE	FALSE	FALSE	TRUE	FALSE	FALSE
NC_016856.1__163400	NC_016856.1	AAGGCGCTGAATTACGGATCAGATCAAGCACCAGCGTCAGC	163400	0.97	0.97	0.97	1	1	1	gene149	STM14_RS01280	STM14_0167	zapD	0	Genic	WP_000557441.1	cell division protein ZapD	FALSE	FALSE	FALSE	FALSE	FALSE	TRUE	FALSE
NC_016856.1__163402	NC_016856.1	GGCGCTGAATTACGGATCAGATCAAGCACCAGCGTCAGCGC	163402	1	1	1	1	0.99	0.995	gene149	STM14_RS01280	STM14_0167	zapD	0	Genic	WP_000557441.1	cell division protein ZapD	FALSE	FALSE	FALSE	FALSE	TRUE	FALSE	FALSE
NC_016856.1__163403	NC_016856.1	GGCGCTGACGCTGGTGCTTGATCTGATCCGTAATTCAGCGC	163403	1	1	1	1	1	1	gene149	STM14_RS01280	STM14_0167	zapD	0	Genic	WP_000557441.1	cell division protein ZapD	FALSE	FALSE	FALSE	FALSE	TRUE	FALSE	FALSE
NC_016856.1__163507	NC_016856.1	AGGTGCAACCAGATATGCAGAGTGGGTAAATCGAAACTGCA	163507	0.91	0.76	0.835	0.92	1	0.96	gene149	STM14_RS01280	STM14_0167	zapD	0	Genic	WP_000557441.1	cell division protein ZapD	FALSE	TRUE	FALSE	FALSE	FALSE	FALSE	FALSE
NC_016856.1__163576	NC_016856.1	CGCACAAGAGCAATCAAGCGATCTTCGCGTAGCTGCTGGCC	163576	1	0.99	0.995	1	1	1	gene149	STM14_RS01280	STM14_0167	zapD	0	Genic	WP_000557441.1	cell division protein ZapD	FALSE	FALSE	FALSE	FALSE	TRUE	FALSE	FALSE
NC_016856.1__163577	NC_016856.1	TGGCCAGCAGCTACGCGAAGATCGCTTGATTGCTCTTGTGC	163577	1	0.99	0.995	1	1	1	gene149	STM14_RS01280	STM14_0167	zapD	0	Genic	WP_000557441.1	cell division protein ZapD	FALSE	FALSE	FALSE	FALSE	TRUE	FALSE	FALSE
NC_016856.1__163613	NC_016856.1	GGCCAATCCTCGGGGCGGAGATCAGCACGCTGCCCGCCGAT	163613	1	1	1	1	0.99	0.995	gene149	STM14_RS01280	STM14_0167	zapD	0	Genic	WP_000557441.1	cell division protein ZapD	FALSE	FALSE	FALSE	FALSE	TRUE	FALSE	FALSE
NC_016856.1__163614	NC_016856.1	AATCGGCGGGCAGCGTGCTGATCTCCGCCCCGAGGATTGGC	163614	1	1	1	0.94	1	0.97	gene149	STM14_RS01280	STM14_0167	zapD	0	Genic	WP_000557441.1	cell division protein ZapD	FALSE	FALSE	FALSE	FALSE	TRUE	FALSE	FALSE
NC_016856.1__163616	NC_016856.1	CAATCCTCGGGGCGGAGATCAGCACGCTGCCCGCCGATTTT	163616	1	0.95	0.975	0.98	1	0.99	gene149	STM14_RS01280	STM14_0167	zapD	0	Genic	WP_000557441.1	cell division protein ZapD	FALSE	FALSE	FALSE	FALSE	FALSE	TRUE	FALSE
NC_016856.1__163669	NC_016856.1	AGGGCTTCAATACGGTCTTGATCGACGCCGGGAACCTCAAC	163669	1	1	1	1	0.99	0.995	gene149	STM14_RS01280	STM14_0167	zapD	0	Genic	WP_000557441.1	cell division protein ZapD	FALSE	FALSE	FALSE	FALSE	TRUE	FALSE	FALSE
NC_016856.1__163670	NC_016856.1	GGTTGAGGTTCCCGGCGTCGATCAAGACCGTATTGAAGCCC	163670	0.95	1	0.975	1	1	1	gene149	STM14_RS01280	STM14_0167	zapD	0	Genic	WP_000557441.1	cell division protein ZapD	FALSE	FALSE	FALSE	FALSE	TRUE	FALSE	FALSE
NC_016856.1__163774	NC_016856.1	CGTTCGAACACATCCAGTAGATCGCTGATATTACGGAAAAA	163774	1	0.97	0.985	1	1	1	gene149	STM14_RS01280	STM14_0167	zapD	0	Genic	WP_000557441.1	cell division protein ZapD	FALSE	FALSE	FALSE	FALSE	TRUE	FALSE	FALSE
NC_016856.1__163775	NC_016856.1	TTTTTTCCGTAATATCAGCGATCTACTGGATGTGTTCGAAC	163775	1	1	1	1	1	1	gene149	STM14_RS01280	STM14_0167	zapD	0	Genic	WP_000557441.1	cell division protein ZapD	FALSE	FALSE	FALSE	FALSE	TRUE	FALSE	FALSE
NC_016856.1__163847	NC_016856.1	GGTTGATGGAGAGCTGTTGGATCAAAAACTCTATGCGCAGC	163847	0.99	0.95	0.97	1	1	1	gene149	STM14_RS01280	STM14_0167	zapD	0	Genic	WP_000557441.1	cell division protein ZapD	FALSE	FALSE	FALSE	FALSE	TRUE	FALSE	FALSE
NC_016856.1__163848	NC_016856.1	GGCTGCGCATAGAGTTTTTGATCCAACAGCTCTCCATCAAC	163848	1	1	1	1	1	1	gene149	STM14_RS01280	STM14_0167	zapD	0	Genic	WP_000557441.1	cell division protein ZapD	FALSE	FALSE	FALSE	FALSE	TRUE	FALSE	FALSE
NC_016856.1__164202	NC_016856.1	AGCCTGTTTTCAACCAGCAGAGGCACAACCCATAACACATA	164202	0.88	0.86	0.87	1	1	1	gene150	STM14_RS01285	STM14_0168	coaE	0	Genic	WP_001270913.1	dephospho-CoA kinase	FALSE	TRUE	FALSE	FALSE	FALSE	FALSE	FALSE
NC_016856.1__164283	NC_016856.1	TGAATTAAGGGATGAAGCAGAGCGTTAAGCCAGGCTTTTTC	164283	0.98	0.96	0.97	0.92	0.96	0.94	gene150	STM14_RS01285	STM14_0168	coaE	0	Genic	WP_001270913.1	dephospho-CoA kinase	FALSE	TRUE	FALSE	FALSE	FALSE	FALSE	FALSE
NC_016856.1__164610	NC_016856.1	AATAGTAGGTTAATGCTCAGAGCGTATCGTCTTTGTATGTT	164610	1	1	1	1	1	1	gene150	STM14_RS01285	STM14_0168	coaE	70	Upstream	WP_001270913.1	dephospho-CoA kinase	FALSE	TRUE	FALSE	FALSE	FALSE	FALSE	FALSE
NC_016856.1__164782	NC_016856.1	GTACATGCGTATTGAAGAAGATCTGAAGTTAGGTTTCAAAG	164782	1	1	1	1	1	1	gene151	STM14_RS01290	STM14_0169	NA	0	Genic	WP_001217365.1	guanosine monophosphate reductase	FALSE	FALSE	FALSE	FALSE	TRUE	FALSE	FALSE
NC_016856.1__164783	NC_016856.1	TCTTTGAAACCTAACTTCAGATCTTCTTCAATACGCATGTA	164783	1	1	1	1	0.97	0.985	gene151	STM14_RS01290	STM14_0169	NA	0	Genic	WP_001217365.1	guanosine monophosphate reductase	FALSE	FALSE	FALSE	FALSE	TRUE	FALSE	FALSE
NC_016856.1__165081	NC_016856.1	TTTTTCGAAATCAGCATCAGAGGTCCCGGTGGAAACCATCA	165081	0.91	1	0.955	0.96	0.89	0.925	gene151	STM14_RS01290	STM14_0169	NA	0	Genic	WP_001217365.1	guanosine monophosphate reductase	FALSE	TRUE	FALSE	FALSE	FALSE	FALSE	FALSE
NC_016856.1__165411	NC_016856.1	CGCATGGCCTGGGCGGTATGATCGTCAGCGATGGCGGCTGC	165411	0.98	0.97	0.975	1	1	1	gene151	STM14_RS01290	STM14_0169	NA	0	Genic	WP_001217365.1	guanosine monophosphate reductase	FALSE	FALSE	FALSE	FALSE	TRUE	FALSE	FALSE
[truncated: 49,248 more rows]
