# Supplementary material for: Integration of the Salmonella Typhimurium Methylome and Transcriptome Reveals That DNA Methylation and Transcriptional Regulation Are Largely Decoupled under Virulence-Related Conditions
Source: mBio. 2022 Jun 6;13(3):e03464-21. doi: 10.1128/mbio.03464-21 (PMC9239280; doi:10.1128/mbio.03464-21)
Supplement: DATA SET S4 [file mbio.03464-21-s0004.xlsx]

## Sheet: Header Information
	Header Information:
	GeneID	GeneID
	GeneName	Gene symbol
	IsCoding	Is the gene a known protein coding gene?
	logFC	Log2(fold-change)
	lfcSE	startard error of the log2(fold-change)
	stat	Wald test statistic
	pvalue	P-value
	padj	FDR corrected p-value
	<SampleID>	Normalized expression value for the specific <SampleID>

## Sheet: Delta_metJ_SPI-1.vs.WT_LB
GeneID	GeneName	IsCoding	logFC (Delta_metJ_SPI-1 / WT_SPI-1)	lfcSE	stat	pvalue	padj	WT_LB_1	metJ_LB_1	WT_LB_2	metJ_LB_2	WT_LB_3	metJ_LB_3
STM14_4935	metF	TRUE	8.74822	0.28223	30.9968	5.96187e-211	2.55526e-207	13.7501	7323.07	15.4718	5730.52	16.9423	6823.07
STM14_5028	metA	TRUE	6.52814	0.225055	29.0068	5.39641e-185	1.15645e-181	50.7697	3749.73	39.2747	3764.2	34.8812	4009.5
STM14_4769	metE	TRUE	9.43847	0.339187	27.8267	2.06207e-170	2.94601e-167	14.8078	8385.18	9.52113	8874.84	13.9525	9510.45
STM14_4928	metB	TRUE	6.58386	0.272444	24.1659	5.08272e-129	5.44614e-126	16.9232	1696.2	20.2324	1484.57	10.9627	1375.03
STM14_0702	ybdL	TRUE	7.93395	0.386978	20.5023	2.05317e-93	1.75998e-90	7.40391	1440.74	10.7113	2387.44	5.97963	1983.99
STM14_3733	metK	TRUE	5.22716	0.281809	18.5486	8.37136e-77	5.97994e-74	88.8469	2936.98	151.148	5283.58	110.623	4888.74
STM14_0289	metN	TRUE	5.83577	0.316337	18.4479	5.41731e-76	3.31694e-73	15.8655	1142.71	20.2324	741.161	11.9593	832.022
STM14_0287	metQ	TRUE	3.86056	0.220099	17.5401	7.08134e-69	3.79383e-66	279.233	3137.7	321.338	5006.21	293.999	4848.03
STM14_0288	yaeE	TRUE	4.85392	0.317276	15.2987	7.79539e-53	3.71234e-50	7.40391	307.155	17.8521	387.425	10.9627	337.856
STM14_3827	metC	TRUE	3.31067	0.21971	15.0684	2.6143e-51	1.12049e-48	35.9618	293.47	34.5141	366.089	31.8914	356.581
STM14_0701	ybdH	TRUE	6.87903	0.474531	14.4965	1.27552e-47	4.96989e-45	3.1731	529.919	3.57042	439.082	4.98303	421.71
STM14_4936	katG	TRUE	4.5029	0.32727	13.759	4.49913e-43	1.60694e-40	99.4239	1276.52	82.1198	2298.72	68.7658	2098.78
STM14_0600	sfbA	TRUE	4.0968	0.301586	13.5842	4.97249e-42	1.63939e-39	34.9041	521.556	19.0423	344.752	24.9151	487.653
STM14_4929	metL	TRUE	6.0588	0.460878	13.1462	1.78913e-39	5.47729e-37	23.2694	1249.15	4.76057	681.644	10.9627	691.994
STM14_5035	metH	TRUE	3.23909	0.31614	10.2457	1.23686e-24	3.53412e-22	66.6352	709.346	54.7465	412.13	45.8438	455.088
STM14_2703	folE	TRUE	2.54577	0.297129	8.56788	1.05404e-17	2.82351e-15	43.3657	247.853	24.993	162.831	32.888	181.547
STM14_2085	trpL	TRUE	6.2207	0.73572	8.45526	2.78463e-17	7.02055e-15	1.0577	88.1931	2.38028	192.028	1.99321	122.931
STM14_0602	sfbC	TRUE	4.65103	0.5708	8.14827	3.69177e-16	8.79051e-14	3.1731	66.9051	2.38028	71.8702	2.98982	77.3406
STM14_3699	serA	TRUE	1.47875	0.186561	7.92636	2.25665e-15	5.09053e-13	86.7315	215.161	90.4507	227.963	76.7386	262.958
STM14_2894	yfcF	TRUE	1.98385	0.259343	7.64952	2.01724e-14	4.32294e-12	31.731	152.817	42.8451	144.863	37.871	145.726
STM14_0601	sfbB	TRUE	3.25015	0.42773	7.59861	2.99336e-14	6.10931e-12	14.8078	135.331	9.52113	69.6242	7.97284	100.95
STM14_2335	cheW	TRUE	-1.46846	0.197276	-7.44371	9.78988e-14	1.90725e-11	701.256	279.785	815.247	274.005	904.918	320.76
STM14_4697	ilvL	TRUE	2.97464	0.4076	7.29794	2.92209e-13	5.44525e-11	37.0195	194.633	66.6479	516.567	36.8744	390.773
STM14_4767	metR	TRUE	7.87413	1.09285	7.20515	5.79798e-13	1.03542e-10	0	512.432	0	74.1161	2.98982	155.495
STM14_4772	STM14_4772	TRUE	3.17385	0.454514	6.98295	2.89039e-12	4.95529e-10	10.577	82.8711	4.76057	51.6567	6.97624	67.5712
STM14_2852	STM14_2852	TRUE	-1.35515	0.203572	-6.65686	2.79748e-11	4.61154e-09	1095.78	453.13	1016.38	359.351	1194.93	478.697
STM14_1355	flgL	TRUE	-1.43447	0.217109	-6.60716	3.91766e-11	6.21892e-09	910.681	426.52	919.979	329.031	1188.95	360.651
STM14_2380	fliD	TRUE	-1.43919	0.220496	-6.52709	6.70602e-11	1.0265e-08	3460.8	1303.13	4092.9	1560.93	5052.79	1785.35
STM14_4771	STM14_4771	TRUE	7.7916	1.2295	6.33721	2.3396e-10	3.45777e-08	0	34.2128	0	52.7797	0	45.5902
STM14_2086	trpE	TRUE	4.25151	0.675514	6.29375	3.09892e-10	4.42732e-08	3.1731	45.6171	1.19014	35.9351	1.99321	40.7056
STM14_3894	aer	TRUE	-1.23033	0.198479	-6.19876	5.69097e-10	7.86823e-08	239.04	94.2754	245.169	107.805	225.233	100.95
STM14_2398	fliN	TRUE	-1.46301	0.238084	-6.14493	7.99971e-10	1.07146e-07	210.483	81.3505	197.563	65.1323	218.257	79.7829
STM14_2383	amyA	TRUE	-1.54741	0.254947	-6.06955	1.28269e-09	1.66594e-07	175.578	72.9874	139.247	57.2715	221.246	52.9172
STM14_1354	flgK	TRUE	-1.46718	0.24298	-6.03829	1.55755e-09	1.96343e-07	1221.64	581.618	1083.03	361.597	1486.94	426.594
STM14_4392	bisC	TRUE	3.04548	0.510757	5.96268	2.4813e-09	3.03853e-07	28.5579	274.463	15.4718	88.7147	13.9525	114.79
STM14_0286	rcsF	TRUE	1.30646	0.219594	5.94946	2.69024e-09	3.20288e-07	61.3467	112.522	48.7958	153.847	53.8167	141.655
STM14_4698	ilvG	TRUE	2.03024	0.343323	5.9135	3.34911e-09	3.87954e-07	16.9232	67.6654	13.0916	57.2715	12.9559	50.4749
STM14_1130	ompF	TRUE	1.0762	0.182837	5.88608	3.95464e-09	4.46042e-07	420.965	782.333	452.254	1069.07	386.683	806.784
STM14_1342	flgM	TRUE	-1.6278	0.27795	-5.85645	4.7286e-09	5.19661e-07	149.136	47.898	215.416	68.5013	163.443	55.3596
STM14_2381	fliS	TRUE	-1.25171	0.217865	-5.74537	9.17213e-09	9.82794e-07	242.214	107.2	222.556	95.4526	255.131	99.3216
STM14_5030	aceA	TRUE	2.18395	0.382133	5.71515	1.0961e-08	1.14583e-06	16.9232	39.5348	7.14085	61.7634	7.97284	46.4043
STM14_2331	cheY	TRUE	-1.56054	0.276666	-5.64052	1.69539e-08	1.73011e-06	200.963	84.3916	279.683	90.9607	288.019	85.4817
STM14_2892	STM14_2892	TRUE	1.35358	0.241949	5.5945	2.21257e-08	2.20536e-06	79.3276	176.386	92.831	167.323	54.8133	232.836
STM14_2893	yfcE	TRUE	1.5556	0.285464	5.44937	5.05488e-08	4.92392e-06	27.5002	114.803	23.8028	104.436	53.8167	92.8087
STM14_2377	fliB	TRUE	-1.28509	0.237284	-5.41584	6.10021e-08	5.81011e-06	291.925	153.578	326.099	140.371	391.666	120.488
STM14_4305	tcp	TRUE	-1.40699	0.260455	-5.40205	6.58827e-08	6.13854e-06	436.831	210.599	417.74	141.494	604.939	197.015
STM14_4346	yhjH	TRUE	-1.6203	0.300499	-5.39205	6.96582e-08	6.35223e-06	220.002	85.1519	169	51.6567	250.148	70.0136
STM14_5029	aceB	TRUE	1.87998	0.349474	5.37945	7.47134e-08	6.67128e-06	28.5579	66.1448	33.324	131.388	17.9389	96.0651
STM14_2702	yeiB	TRUE	2.34426	0.446577	5.2494	1.52591e-07	1.33471e-05	11.6347	78.3094	5.95071	35.9351	12.9559	41.5197
STM14_2339	STM14_2339	TRUE	-1.46392	0.279875	-5.23063	1.68933e-07	1.4481e-05	122.693	58.542	129.725	43.7959	150.487	43.1479
STM14_1312	ymdA	TRUE	-1.8107	0.351317	-5.15405	2.54918e-07	2.13657e-05	130.097	47.1377	133.296	25.8283	156.467	45.5902
STM14_4700	ilvE	TRUE	1.44697	0.280915	5.15091	2.5922e-07	2.13657e-05	32.7887	60.0625	23.8028	85.3458	23.9185	75.7123
STM14_2338	motA	TRUE	-1.47403	0.290197	-5.07942	3.78596e-07	3.06162e-05	596.543	266.86	572.458	184.167	833.162	268.657
STM14_4701	ilvD	TRUE	1.50158	0.296805	5.05914	4.21147e-07	3.34266e-05	28.5579	93.5151	23.8028	78.608	30.8948	64.3148
STM14_2332	cheB	TRUE	-1.54105	0.306661	-5.02525	5.02784e-07	3.91806e-05	112.116	57.0214	148.768	47.1648	185.369	48.8467
STM14_1350	flgG	TRUE	-1.4195	0.285647	-4.96942	6.71524e-07	5.13956e-05	117.405	53.22	161.859	53.9026	175.403	62.6866
STM14_2373	fliZ	TRUE	-1.67448	0.339812	-4.92768	8.32138e-07	6.25709e-05	554.235	228.086	384.416	137.003	636.831	127.815
STM14_3135	hmpA	TRUE	1.79492	0.36669	4.89492	9.83464e-07	7.26746e-05	23.2694	67.6654	15.4718	90.9607	23.9185	61.0583
STM14_4927	metJ	TRUE	-1.34792	0.279923	-4.81534	1.46948e-06	0.000106749	106.828	64.6242	144.007	46.0418	138.528	41.5197
STM14_1348	flgE	TRUE	-1.3785	0.289171	-4.76709	1.86905e-06	0.000133512	582.793	277.504	454.634	143.74	536.174	182.361
STM14_0088	caiT	TRUE	3.384	0.715804	4.72755	2.27242e-06	0.000159665	2.1154	17.4866	3.57042	62.8864	5.97963	43.1479
STM14_2174	ycgR	TRUE	-1.46137	0.30985	-4.71636	2.40099e-06	0.000165978	78.2699	34.9731	111.873	37.0581	122.582	41.5197
STM14_2333	cheR	TRUE	-1.47834	0.317434	-4.65717	3.20578e-06	0.000218095	205.194	93.5151	169	49.4107	243.172	77.3406
STM14_2382	fliT	TRUE	-1.41014	0.312174	-4.51718	6.2669e-06	0.000419687	524.62	249.374	373.704	135.88	632.844	189.688
STM14_2400	fliP	TRUE	-1.88123	0.416814	-4.51335	6.38101e-06	0.000420754	58.1736	19.0071	33.324	6.73783	45.8438	10.5834
STM14_4699	ilvM	TRUE	2.40744	0.537065	4.48259	7.37409e-06	0.000472625	5.28851	20.5277	4.76057	30.3202	2.98982	18.7246
STM14_2378	fliC	TRUE	-1.52442	0.340107	-4.48219	7.38822e-06	0.000472625	31562.9	10822.7	57524.3	22945.7	64860.1	19747.9
STM14_2391	fliG	TRUE	-1.37037	0.308443	-4.44286	8.87702e-06	0.000559513	144.905	73.7477	133.296	41.5499	136.535	43.962
STM14_2334	cheM	TRUE	-1.48269	0.334636	-4.43075	9.39064e-06	0.000583308	530.966	244.052	401.078	117.912	513.252	153.867
STM14_1966	trg	TRUE	-1.32224	0.300661	-4.39777	1.09367e-05	0.00066964	220.002	90.4739	133.296	75.2391	207.294	58.616
STM14_4768	STM14_4768	TRUE	5.76546	1.32069	4.3655	1.26832e-05	0.000765635	0	11.4043	0	11.2297	0	9.76933
STM14_1349	flgF	TRUE	-1.51696	0.353004	-4.29729	1.72899e-05	0.00102923	122.693	62.3434	123.775	28.0743	118.596	35.8209
STM14_3133	glyA	TRUE	0.96712	0.229933	4.20609	2.5983e-05	0.00152552	584.909	1144.23	491.528	930.943	514.248	1033.92
STM14_1351	flgH	TRUE	-1.55248	0.371615	-4.17765	2.94537e-05	0.00170593	97.3085	45.6171	83.3099	21.3365	121.586	35.0068
STM14_2090	trpA	TRUE	1.81941	0.437698	4.15677	3.22785e-05	0.00184461	9.51931	32.6923	3.57042	21.3365	8.96945	24.4233
STM14_2087	trpD	TRUE	3.10615	0.748996	4.14709	3.36728e-05	0.00189897	3.1731	31.1717	3.57042	14.5986	0	9.76933
STM14_4260	asd	TRUE	1.21973	0.295065	4.13376	3.56871e-05	0.00198643	156.54	415.876	152.338	358.228	151.484	297.965
STM14_2704	STM14_2704	TRUE	3.96434	0.960682	4.12659	3.68176e-05	0.00202308	1.0577	9.88371	1.19014	13.4757	0.996605	26.8657
STM14_1345	flgB	TRUE	-1.53999	0.379065	-4.0626	4.85281e-05	0.0026328	136.443	79.0696	170.19	33.6891	150.487	43.1479
STM14_2402	fliR	TRUE	-1.98517	0.490006	-4.05131	5.09307e-05	0.00272861	21.154	7.60285	26.1831	4.49189	27.9049	6.51289
STM14_3822	STM14_3822	TRUE	-1.15291	0.287319	-4.01264	6.00435e-05	0.00317711	122.693	63.1037	127.345	43.7959	140.521	67.5712
STM14_5139	actP	TRUE	1.46724	0.367418	3.99338	6.51375e-05	0.00340463	19.0386	31.1717	5.95071	39.304	10.9627	30.9362
STM14_1975	STM14_1975	TRUE	2.59016	0.660506	3.92148	8.80075e-05	0.00449281	1.0577	10.644	3.57042	31.4432	3.98642	11.3976
STM14_3817	STM14_3817	TRUE	-1.40417	0.358084	-3.92135	8.80533e-05	0.00449281	71.9237	31.932	141.627	48.2878	122.582	47.2184
STM14_4577	ilvB	TRUE	1.18896	0.304549	3.90401	9.46124e-05	0.00473464	50.7697	98.0768	36.8944	97.6985	40.8608	97.6933
STM14_3343	STM14_3343	TRUE	-2.07322	0.531184	-3.90301	9.50022e-05	0.00473464	26.4425	9.12342	28.5634	4.49189	48.8337	10.5834
STM14_2368	sdiA	TRUE	-1.12633	0.291975	-3.85764	0.000114489	0.00564024	488.658	247.093	717.655	305.448	740.478	339.484
STM14_5446	tsr	TRUE	-1.28162	0.332936	-3.84944	0.000118387	0.00576597	145.963	106.44	240.409	89.8377	340.839	102.578
STM14_1347	flgD	TRUE	-1.22433	0.318396	-3.84529	0.000120411	0.00578468	222.117	110.241	180.901	67.3783	164.44	64.3148
STM14_1353	flgJ	TRUE	-1.40599	0.365984	-3.84167	0.000122201	0.00578468	68.7506	44.0965	83.3099	21.3365	99.6605	28.4939
STM14_2394	fliJ	TRUE	-1.55143	0.403973	-3.84043	0.00012282	0.00578468	64.5198	32.6923	78.5493	13.4757	57.8031	21.1669
STM14_2088	trpC	TRUE	1.53339	0.40151	3.81906	0.000133963	0.00624095	21.154	53.22	10.7113	39.304	9.96605	28.4939
STM14_3893	STM14_3893	TRUE	-1.31627	0.346917	-3.79421	0.000148117	0.00682611	1127.51	572.495	1982.78	753.514	2114.8	772.592
STM14_2374	fliA	TRUE	-1.46014	0.386631	-3.77658	0.000158994	0.00723338	465.388	238.73	340.38	93.2066	424.554	113.976
STM14_2089	trpB	TRUE	1.74416	0.462089	3.7745	0.000160329	0.00723338	11.6347	44.0965	7.14085	23.5824	10.9627	31.7503
STM14_2397	fliM	TRUE	-1.30606	0.347505	-3.7584	0.000171005	0.00763466	257.021	151.297	213.035	68.5013	295.992	88.7381
STM14_3816	yghW	TRUE	-1.88472	0.507188	-3.71601	0.000202393	0.00894283	32.7887	14.4454	84.5	21.3365	73.7488	16.2822
STM14_0651	yfdH	TRUE	-4.19314	1.1448	-3.66279	0.000249488	0.0109113	3.1731	2.28086	7.14085	3.36891	120.589	1.62822
STM14_2396	fliL	TRUE	-1.329	0.372884	-3.5641	0.000365113	0.0158068	116.347	57.0214	89.2606	23.5824	110.623	43.962
STM14_4702	ilvA	TRUE	1.31653	0.371092	3.54772	0.000388576	0.0166544	30.6733	88.9534	24.993	47.1648	16.9423	43.1479
STM14_2336	cheA	TRUE	-1.40625	0.398803	-3.52617	0.000421617	0.0178916	587.024	315.518	452.254	120.158	638.824	196.201
STM14_0907	modA	TRUE	-1.08414	0.317566	-3.41389	0.000640414	0.0269099	78.2699	43.3362	77.3592	24.7054	77.7352	40.7056
STM14_1929	srfB	TRUE	-1.02316	0.302518	-3.38213	0.000719251	0.0299292	118.463	72.2271	109.493	46.0418	98.6639	41.5197
STM14_4706	ilvC	TRUE	1.37016	0.405707	3.37722	0.000732222	0.030176	34.9041	117.844	26.1831	41.5499	22.9219	56.1737
STM14_4345	yhjG	TRUE	-0.785463	0.236014	-3.32804	0.000874608	0.0357007	126.924	90.4739	140.437	74.1161	139.525	70.8277
STM14_3821	STM14_3821	TRUE	-1.21309	0.367762	-3.29858	0.000971762	0.0392922	208.367	105.68	434.402	153.847	430.533	203.528
STM14_1313	STM14_1313	TRUE	-1.20116	0.369769	-3.24841	0.00116054	0.0464865	56.0582	19.7674	48.7958	17.9675	40.8608	25.2374
STM14_2341	flhD	TRUE	-0.529698	0.163354	-3.24263	0.0011843	0.0469994	880.007	624.954	737.888	476.14	841.135	600
STM14_4576	ilvN	TRUE	2.03422	0.63048	3.22646	0.0012533	0.0492812	4.2308	17.4866	3.57042	17.9675	2.98982	8.95522
STM14_1341	flgN	TRUE	-1.22221	0.38214	-3.19833	0.00138227	0.0538583	286.637	134.57	216.606	83.0999	253.138	105.834
STM14_0700	ybdD	TRUE	-0.96268	0.303371	-3.17328	0.00150726	0.0581992	118.463	35.7334	83.3099	77.485	99.6605	43.962
STM14_0650	STM14_0650	TRUE	-2.89189	0.915416	-3.1591	0.00158259	0.0605621	14.8078	6.08228	11.9014	19.0905	248.155	12.2117
STM14_3926	tdcB	TRUE	-1.25354	0.403348	-3.10782	0.00188472	0.0714859	114.232	54.7405	253.5	87.5918	235.199	110.719
STM14_3735	galP	TRUE	-0.792864	0.263767	-3.00592	0.00264774	0.0995459	48.6542	26.61	48.7958	28.0743	50.8269	30.9362
STM14_5141	acs	TRUE	1.41153	0.47304	2.98396	0.00284545	0.105593	93.0777	88.1931	82.1198	391.917	51.8235	125.373
STM14_5043	STM14_5043	FALSE	1.03211	0.346229	2.981	0.00287311	0.105593	14.8078	41.8157	20.2324	38.181	16.9423	26.0516
STM14_2213	manY	TRUE	0.648999	0.217785	2.98	0.0028825	0.105593	369.138	586.18	368.944	560.363	357.781	571.506
STM14_2181	ycgB	TRUE	0.773104	0.269063	2.87332	0.00406181	0.147533	275.002	446.287	318.958	515.444	350.805	652.917
STM14_5027	yjaB	TRUE	-1.06362	0.371935	-2.85968	0.00424066	0.152735	76.1545	27.3703	85.6902	53.9026	97.6673	43.962
STM14_1930	srfC	TRUE	-1.08841	0.384078	-2.83383	0.00459939	0.164275	56.0582	35.7334	48.7958	16.8446	48.8337	18.7246
STM14_1928	srfA	TRUE	-1.18474	0.423539	-2.79725	0.00515404	0.182559	75.0968	53.22	65.4578	21.3365	84.7114	23.6092
STM14_2212	manX	TRUE	0.622788	0.222886	2.79421	0.0052027	0.182559	1179.34	1684.79	1694.76	2722.08	1419.17	2205.43
STM14_3828	yghB	TRUE	0.616719	0.220892	2.79195	0.00523911	0.182559	98.3662	111.002	97.5916	181.921	90.6911	148.982
STM14_1932	STM14_1932	TRUE	-1.30473	0.468344	-2.78585	0.00533883	0.184534	37.0195	17.4866	90.4507	34.8121	68.7658	27.6798
STM14_2337	motB	TRUE	-1.46293	0.527263	-2.77458	0.00552737	0.189523	345.868	161.941	190.423	71.8702	331.87	80.597
STM14_3818	yqhA	TRUE	-0.575269	0.208196	-2.76311	0.00572539	0.194754	112.116	88.1931	114.254	71.8702	128.562	77.3406
STM14_4947	pflC	TRUE	-1.13822	0.414527	-2.74582	0.00603596	0.203702	31.731	15.2057	27.3733	6.73783	21.9253	13.8399
STM14_5217	ecnR	TRUE	-0.851928	0.311674	-2.73339	0.00626856	0.209899	56.0582	45.6171	122.585	51.6567	98.6639	56.1737
STM14_3038	yffH	TRUE	0.922498	0.337959	2.72962	0.00634078	0.210671	57.1159	97.3165	30.9437	66.2553	40.8608	80.597
STM14_4254	glgP	TRUE	0.411878	0.151413	2.72022	0.00652381	0.215085	332.118	368.738	277.303	450.311	329.876	433.921
STM14_2352	STM14_2352	TRUE	-1.76067	0.661007	-2.66363	0.00773035	0.252918	62.4044	19.7674	20.2324	5.61486	29.8982	7.327
STM14_1630	nlpC	TRUE	0.772363	0.290563	2.65816	0.00785687	0.25511	42.308	63.1037	52.3662	97.6985	50.8269	88.7381
STM14_1578	STM14_1578	TRUE	-0.956255	0.362613	-2.63712	0.00836123	0.269445	117.405	75.2682	65.4578	38.181	125.572	44.7761
STM14_3925	tdcC	TRUE	-0.857116	0.326505	-2.62512	0.00866183	0.275432	57.1159	38.7745	99.9719	49.4107	87.7013	47.2184
STM14_2330	cheZ	TRUE	-1.00477	0.382891	-2.62417	0.00868596	0.275432	87.7892	60.8228	64.2676	24.7054	75.742	26.8657
STM14_2390	fliF	TRUE	-1.23478	0.470917	-2.62207	0.00873978	0.275432	137.501	81.3505	92.831	26.9513	99.6605	30.9362
STM14_3667	STM14_3667	TRUE	0.910114	0.348761	2.60956	0.00906574	0.283619	46.5388	56.2611	76.169	153.847	45.8438	107.463
STM14_2395	fliK	TRUE	-1.75703	0.679321	-2.58645	0.00969699	0.301169	40.1926	19.0071	24.993	2.24594	33.8846	7.327
STM14_2327	flhA	TRUE	-1.0084	0.394108	-2.5587	0.0105064	0.323494	88.8469	63.8639	73.7888	26.9513	87.7013	32.5644
STM14_4257	glgX	TRUE	0.582202	0.227756	2.55625	0.0105806	0.323494	78.2699	132.29	69.0282	93.2066	72.7522	102.578
STM14_2372	fliY	TRUE	-0.785201	0.307412	-2.55423	0.0106423	0.323494	520.389	314.758	330.859	213.365	441.496	221.438
STM14_3596	gcvA	TRUE	-0.551243	0.220341	-2.50177	0.0123576	0.372989	105.77	71.4668	97.5916	71.8702	107.633	69.1994
STM14_5032	aceK	TRUE	0.92488	0.374362	2.47055	0.0134906	0.404342	14.8078	27.3703	9.52113	30.3202	16.9423	21.981
STM14_3749	yggM	TRUE	-0.649077	0.265245	-2.44709	0.0144017	0.428572	93.0777	57.7817	96.4014	58.3945	97.6673	66.7571
STM14_4850	fdoI	TRUE	-0.526599	0.215408	-2.44466	0.014499	0.428572	182.982	139.892	228.507	120.158	175.403	145.726
STM14_4334	treF	TRUE	-0.610557	0.252017	-2.42268	0.0154065	0.452277	47.5965	31.1717	49.9859	40.427	65.7759	36.635
STM14_0572	htpG	TRUE	-0.574928	0.238259	-2.41304	0.0158201	0.461257	193.559	116.324	192.803	122.404	168.426	133.514
STM14_2041	pspF	TRUE	1.07291	0.446517	2.40283	0.0162686	0.470783	9.51931	18.2468	9.52113	15.7216	8.96945	24.4233
STM14_4536	mgtB	TRUE	-0.838019	0.349107	-2.40047	0.0163742	0.470783	50.7697	34.9731	38.0845	14.5986	45.8438	24.4233
STM14_4153	yheL	TRUE	-0.896806	0.373951	-2.39819	0.0164763	0.470783	23.2694	10.644	23.8028	17.9675	34.8812	16.2822
STM14_2047	STM14_2047	TRUE	0.463484	0.193822	2.39129	0.0167895	0.476554	160.771	206.037	147.578	231.332	155.47	203.528
STM14_0090	fixA	TRUE	1.49976	0.630063	2.38033	0.017297	0.487729	7.40391	10.644	7.14085	33.6891	5.97963	14.654
STM14_0691	ybdA	TRUE	-3.48451	1.46936	-2.37145	0.0177186	0.496353	2.1154	0	3.57042	0	0	0
STM14_2214	manZ	TRUE	0.640908	0.272346	2.35328	0.0186085	0.517895	626.159	1063.64	418.93	710.841	510.262	650.475
STM14_2003	STM14_2003	TRUE	-0.851464	0.363463	-2.34265	0.0191476	0.529462	27.5002	14.4454	35.7042	20.2135	39.8642	22.7951
STM14_2393	fliI	TRUE	-1.34703	0.576992	-2.33456	0.0195662	0.537568	23.2694	15.2057	17.8521	6.73783	25.9117	4.07056
EBG00001039307	sraA	FALSE	-1.30568	0.56073	-2.32853	0.0198838	0.542815	11.6347	3.80143	10.7113	3.36891	11.9593	6.51289
STM14_0440	ampH	TRUE	0.771488	0.331915	2.32435	0.0201068	0.544044	12.6924	31.1717	23.8028	28.0743	17.9389	32.5644
STM14_1716	ssaS	TRUE	-1.99284	0.857898	-2.32293	0.0201827	0.544044	2.1154	0	8.33099	5.61486	7.97284	0
STM14_3916	yhaH	TRUE	0.815296	0.351874	2.31701	0.0205032	0.54923	34.9041	47.1377	21.4225	39.304	18.9355	45.5902
STM14_3230	STM14_3230	TRUE	-3.16348	1.36902	-2.31076	0.0208461	0.553681	3.1731	0	1.19014	1.12297	3.98642	0
STM14_4258	glgB	TRUE	0.481742	0.208611	2.30929	0.0209277	0.553681	189.328	275.983	166.62	203.258	181.382	269.471
STM14_3552	cysI	TRUE	1.99032	0.864171	2.30316	0.02127	0.558714	2.1154	6.08228	1.19014	14.5986	1.99321	1.62822
STM14_0908	modB	TRUE	-0.982292	0.426855	-2.30123	0.0213787	0.558714	50.7697	23.5688	26.1831	22.4594	43.8506	15.4681
STM14_1404	pepT	TRUE	0.431684	0.1879	2.29742	0.021595	0.560946	263.368	336.046	239.218	298.71	256.128	387.517
STM14_4256	glgC	TRUE	0.468868	0.209815	2.23467	0.025439	0.656817	187.213	236.449	127.345	204.381	158.46	214.111
STM14_3351	STM14_3351	TRUE	3.17884	1.42624	2.22882	0.0258256	0.662805	0	0.760285	0	3.36891	0	1.62822
STM14_3514	STM14_3514	TRUE	2.20883	1.00212	2.20415	0.0275137	0.69953	1.0577	6.84257	2.38028	11.2297	0.996605	2.44233
STM14_2340	flhC	TRUE	-0.460313	0.208932	-2.20317	0.027583	0.69953	411.446	321.601	315.387	208.873	369.741	264.586
STM14_5181	STM14_5181	TRUE	0.746088	0.339423	2.19811	0.0279414	0.704453	31.731	54.7405	36.8944	48.2878	37.871	74.8982
STM14_1352	flgI	TRUE	-1.45034	0.664758	-2.18176	0.0291276	0.730063	77.2122	39.5348	39.2747	5.61486	46.8404	13.8399
STM14_2459	STM14_2459	TRUE	0.868464	0.399898	2.17171	0.0298774	0.744502	11.6347	16.7263	10.7113	20.2135	8.96945	20.3528
STM14_2218	STM14_2218	TRUE	-0.580345	0.268381	-2.16239	0.030588	0.757805	74.0391	45.6171	55.9366	41.5499	74.7454	49.6608
STM14_3553	cysJ	TRUE	1.78413	0.826793	2.15789	0.0309363	0.762028	4.2308	5.322	3.57042	48.2878	7.97284	2.44233
STM14_3820	STM14_3820	TRUE	-0.948098	0.440976	-2.15	0.0315554	0.772837	276.06	129.248	603.402	313.309	472.391	258.887
STM14_0838	STM14_0838	TRUE	1.32446	0.618753	2.14053	0.0323122	0.780961	3.1731	8.36314	10.7113	32.5662	9.96605	19.5387
STM14_3807	hybG	TRUE	-0.553744	0.258797	-2.13968	0.0323803	0.780961	87.7892	53.22	96.4014	65.1323	96.6707	73.27
STM14_2688	yohJ	TRUE	0.684969	0.320225	2.13902	0.0324338	0.780961	26.4425	38.7745	38.0845	51.6567	32.888	65.943
STM14_2285	yebE	TRUE	-0.432307	0.202329	-2.13665	0.0326262	0.781206	82.5007	64.6242	94.0212	66.2553	94.6775	70.0136
STM14_1424	STM14_1424	TRUE	-1.63766	0.769916	-2.12707	0.0334147	0.79564	8.46161	2.28086	7.14085	1.12297	10.9627	4.88467
STM14_3764	yqgA	TRUE	-1.61442	0.762892	-2.11618	0.0343294	0.812905	12.6924	6.84257	8.33099	0	6.97624	1.62822
STM14_0594	tesA	TRUE	0.770091	0.364401	2.11331	0.0345746	0.814213	14.8078	30.4114	20.2324	28.0743	21.9253	38.2632
STM14_1346	flgC	TRUE	-1.13604	0.538313	-2.11038	0.034826	0.815651	33.8464	19.0071	24.993	5.61486	23.9185	12.2117
STM14_4327	gor	TRUE	0.435146	0.206925	2.10292	0.035473	0.826289	69.8083	114.043	71.4085	93.2066	90.6911	105.834
STM14_0876	lysW	FALSE	-0.579832	0.276901	-2.094	0.0362596	0.840046	132.213	140.653	178.521	85.3458	214.27	123.745
STM14_0087	caiA	TRUE	0.804796	0.384801	2.09146	0.0364871	0.840773	22.2117	25.8497	19.0423	33.6891	11.9593	33.3786
STM14_949	STM14_949	TRUE	1.28539	0.615259	2.08918	0.0366915	0.840961	10.577	31.932	2.38028	10.1067	8.96945	11.3976
STM14_2281	holE	TRUE	1.1928	0.573987	2.07809	0.0377009	0.8595	4.2308	13.6851	2.38028	12.3527	7.97284	8.14111
STM14_5597	traA	TRUE	0.875127	0.423538	2.06623	0.0388069	0.880035	22.2117	20.5277	24.993	60.6405	19.9321	43.1479
STM14_3689	gcvT	TRUE	0.560304	0.271833	2.06121	0.0392833	0.886148	617.697	906.26	433.211	716.456	528.201	705.834
STM14_1077	aat	TRUE	0.610851	0.296862	2.05769	0.0396197	0.889058	38.0772	61.5831	38.0845	47.1648	28.9016	50.4749
STM14_0103	yabF	TRUE	1.13445	0.552312	2.05401	0.039975	0.892359	6.34621	9.12342	9.52113	26.9513	7.97284	17.0963
STM14_3001	cysU	TRUE	2.9877	1.45827	2.0488	0.0404814	0.898981	0	0	0	5.61486	0	0
STM14_5604	traV	TRUE	1.20196	0.588474	2.04251	0.0411011	0.908037	3.1731	12.9248	3.57042	8.98377	6.97624	9.76933
STM14_2796	apbE	TRUE	-1.29194	0.634222	-2.03705	0.0416455	0.911156	8.46161	5.322	9.52113	0	10.9627	5.69878
STM14_4883	cpxP	TRUE	-0.582656	0.286061	-2.03683	0.0416674	0.911156	180.867	146.735	149.958	93.2066	204.304	116.418
STM14_1673	orf48	TRUE	0.676841	0.333694	2.02833	0.042527	0.925232	60.289	64.6242	71.4085	133.634	56.8065	104.206
STM14_1242	copR	TRUE	0.517596	0.257155	2.01278	0.0441374	0.951208	37.0195	51.6994	30.9437	58.3945	48.8337	58.616
STM14_4181	yhfC	TRUE	-1.52938	0.759933	-2.01252	0.0441648	0.951208	3.1731	6.08228	7.14085	0	15.9457	2.44233
STM14_2898	hisM	TRUE	-1.08771	0.542205	-2.00608	0.0448472	0.961076	15.8655	12.9248	14.2817	1.12297	15.9457	6.51289
STM14_1634	ydiE	TRUE	2.84368	1.4239	1.9971	0.0458139	0.976907	0	3.04114	0	0	0	0.814111
STM14_2139	ychN	TRUE	0.563837	0.282702	1.99446	0.046102	0.978183	47.5965	73.7477	40.4648	53.9026	41.8574	63.5007
STM14_0525	yajG	TRUE	-0.605027	0.303691	-1.99225	0.0463442	0.978478	30.6733	24.3291	40.4648	24.7054	31.8914	18.7246
STM14_5153	yjcO	TRUE	0.558369	0.281108	1.98632	0.0469983	0.982954	40.1926	55.5008	47.6057	81.9769	48.8337	65.1289
STM14_2963	nupC	TRUE	-0.389985	0.196351	-1.98617	0.0470148	0.982954	119.52	102.638	141.627	110.051	141.518	95.251
EBG00001039427	tRNA	FALSE	-1.33873	0.677772	-1.9752	0.0482458	0.999668	8.46161	1.52057	10.7113	4.49189	9.96605	5.69878
STM14_4538	mgtC	TRUE	-1.08539	0.550099	-1.97309	0.0484858	0.999668	8.46161	6.84257	11.9014	2.24594	20.9287	9.76933
STM14_0832	ybgK	TRUE	1.09418	0.556666	1.96559	0.0493455	0.999668	15.8655	30.4114	4.76057	11.2297	5.97963	14.654
STM14_4175	argD_2	TRUE	-0.807443	0.412316	-1.95831	0.0501932	0.999668	22.2117	17.4866	29.7535	20.2135	38.8676	14.654
STM14_2723	fruF	TRUE	1.31117	0.670818	1.95459	0.0506316	0.999668	3.1731	4.56171	2.38028	10.1067	2.98982	7.327
STM14_1496	STM14_1496	TRUE	-1.56883	0.806688	-1.94478	0.0518014	0.999668	3.1731	1.52057	8.33099	2.24594	1.99321	0.814111
STM14_1535	yoaG	TRUE	-0.830138	0.427148	-1.94344	0.0519626	0.999668	21.154	12.9248	20.2324	17.9675	30.8948	10.5834
STM14_2325	STM14_2325	TRUE	-0.642668	0.332467	-1.93303	0.0532323	0.999668	27.5002	23.5688	35.7042	15.7216	28.9016	18.7246
STM14_5394	STM14_5394	TRUE	-0.617062	0.322077	-1.91588	0.0553801	0.999668	70.866	69.1859	86.8803	30.3202	82.7182	55.3596
STM14_3407	STM14_3407	FALSE	-0.62744	0.327682	-1.91479	0.0555197	0.999668	55.0005	50.9391	63.0775	38.181	76.7386	36.635
STM14_2392	fliH	TRUE	-1.57453	0.82667	-1.90466	0.0568237	0.999668	60.289	37.254	36.8944	2.24594	53.8167	10.5834
STM14_0503	thiI	TRUE	-0.515724	0.271493	-1.89959	0.0574875	0.999668	98.3662	93.5151	134.486	76.362	148.494	96.0651
STM14_0703	ybdM	TRUE	-0.575669	0.304822	-1.88854	0.058953	0.999668	38.0772	28.1305	67.8381	40.427	47.8371	35.0068
STM14_0035	bcfH	TRUE	2.56212	1.36739	1.87374	0.0609669	0.999668	0	1.52057	0	0	0.996605	4.88467
STM14_0211	yadI	TRUE	0.650826	0.3482	1.86912	0.0616064	0.999668	39.1349	43.3362	33.324	47.1648	25.9117	63.5007
STM14_5288	STM14_5288	TRUE	-1.01419	0.543852	-1.86483	0.0622059	0.999668	21.154	3.80143	17.8521	15.7216	19.9321	10.5834
STM14_3537	cysC	TRUE	1.62407	0.871847	1.8628	0.0624908	0.999668	1.0577	3.80143	3.57042	7.8608	0	2.44233
STM14_0751	cobC	TRUE	0.899651	0.484823	1.85563	0.0635067	0.999668	11.6347	21.288	8.33099	13.4757	5.97963	13.0258
STM14_1750	tppB	TRUE	0.351518	0.18961	1.8539	0.0637536	0.999668	231.637	242.531	223.747	342.506	237.192	301.221
STM14_0764	ybeS	TRUE	1.60886	0.868742	1.85194	0.0640341	0.999668	3.1731	6.84257	0	3.36891	1.99321	5.69878
STM14_5465	STM14_5465	TRUE	0.491324	0.267412	1.83733	0.0661607	0.999668	57.1159	82.8711	84.5	126.896	90.6911	118.046
STM14_2445	STM14_2445	TRUE	1.19883	0.654606	1.83138	0.0670435	0.999668	7.40391	9.88371	0	8.98377	2.98982	5.69878
STM14_3888	rpoD	TRUE	-0.253596	0.138545	-1.83042	0.0671868	0.999668	670.582	680.455	756.93	617.634	786.322	558.48
STM14_0489	tsx	TRUE	-0.482441	0.263592	-1.83025	0.0672118	0.999668	418.85	296.511	276.113	221.225	317.917	206.784
STM14_0095	STM14_0095	TRUE	-0.625673	0.342389	-1.82737	0.0676435	0.999668	33.8464	34.2128	55.9366	22.4594	50.8269	33.3786
STM14_3236	STM14_3236	TRUE	-1.36103	0.745158	-1.8265	0.067775	0.999668	5.28851	0.760285	10.7113	6.73783	9.96605	3.25644
STM14_1084	ftsK	TRUE	0.325967	0.178517	1.82598	0.0678538	0.999668	417.792	497.226	290.394	423.36	359.774	418.453
STM14_4899	ego	TRUE	0.996525	0.546784	1.82252	0.0683758	0.999668	58.1736	64.6242	167.81	370.581	83.7148	183.175
STM14_3539	cysD	TRUE	1.37049	0.752342	1.82163	0.0685106	0.999668	7.40391	3.80143	7.14085	40.427	3.98642	4.88467
STM14_2030	tpx	TRUE	0.394195	0.216432	1.82133	0.0685565	0.999668	655.775	647.763	691.472	1074.68	692.641	960.651
STM14_5302	fbp	TRUE	0.334713	0.183856	1.82051	0.0686808	0.999668	436.831	570.974	357.042	499.722	419.571	459.973
STM14_3923	tdcE	TRUE	-0.643048	0.354224	-1.81537	0.0694665	0.999668	47.5965	28.8908	66.6479	40.427	46.8404	34.1927
STM14_3396	STM14_3396	TRUE	2.5622	1.41849	1.80629	0.0708735	0.999668	0	3.04114	1.19014	1.12297	0	2.44233
STM14_0290	yaeD	TRUE	0.437494	0.242316	1.80547	0.0710015	0.999668	53.9428	63.1037	63.0775	78.608	47.8371	81.4111
STM14_5040	yjbC	TRUE	-0.399848	0.221678	-1.80373	0.0712734	0.999668	141.732	91.9945	128.535	104.436	149.491	122.117
STM14_4108	smf	TRUE	0.657149	0.36525	1.79918	0.0719907	0.999668	38.0772	63.1037	27.3733	29.1973	19.9321	40.7056
STM14_0306	gloB	TRUE	0.467692	0.260808	1.79325	0.0729335	0.999668	62.4044	64.6242	65.4578	115.666	72.7522	99.3216
STM14_5001	thiG	TRUE	-2.71212	1.52012	-1.78415	0.0743993	0.999668	1.0577	0	0	0	1.99321	0
STM14_5607	traC	TRUE	1.03969	0.587764	1.76889	0.076912	0.999668	4.2308	14.4454	3.57042	6.73783	6.97624	8.95522
STM14_2185	STM14_2185	TRUE	-1.148	0.650894	-1.76373	0.0777781	0.999668	8.46161	3.80143	3.57042	2.24594	6.97624	2.44233
STM14_2000	ydaO	TRUE	-0.421531	0.239744	-1.75825	0.0787043	0.999668	133.27	98.8371	147.578	128.019	190.352	126.187
STM14_4158	slyX	TRUE	0.460529	0.263415	1.7483	0.0804118	0.999668	41.2503	52.4597	33.324	56.1486	33.8846	41.5197
STM14_4880	STM14_4880	TRUE	0.820987	0.470118	1.74634	0.0807513	0.999668	9.51931	27.3703	10.7113	12.3527	11.9593	16.2822
STM14_0148	ftsI	TRUE	-0.474167	0.272602	-1.73941	0.0819621	0.999668	651.544	488.103	748.599	400.901	390.669	398.914
STM14_2705	STM14_2705	TRUE	0.900992	0.518091	1.73906	0.0820241	0.999668	4.2308	13.6851	14.2817	22.4594	9.96605	17.0963
STM14_5179	STM14_5179	TRUE	0.678578	0.390682	1.73691	0.0824035	0.999668	37.0195	39.5348	33.324	48.2878	26.9083	67.5712
STM14_1707	ssaK	TRUE	-1.07365	0.618806	-1.73504	0.0827341	0.999668	4.2308	1.52057	21.4225	8.98377	10.9627	7.327
STM14_3799	STM14_3799	TRUE	-0.762214	0.439515	-1.73422	0.0828795	0.999668	3198.49	1368.51	5696.02	3490.19	5036.84	3355.77
STM14_0817	potE	TRUE	0.680886	0.392817	1.73334	0.083035	0.999668	23.2694	46.3774	26.1831	26.9513	19.9321	36.635
STM14_1083	lrp	TRUE	0.435414	0.251421	1.73181	0.083307	0.999668	772.122	777.772	798.585	1266.71	829.176	1202.44
STM14_3734	STM14_3734	TRUE	-1.87007	1.08057	-1.73062	0.0835191	0.999668	2.1154	0	5.95071	2.24594	1.99321	0.814111
STM14_0138	leuO	TRUE	1.01644	0.589701	1.72366	0.08477	0.999668	6.34621	7.60285	9.52113	30.3202	9.96605	15.4681
STM14_2250	STM14_2250	TRUE	-0.51061	0.296412	-1.72263	0.0849546	0.999668	31.731	29.6511	44.0352	30.3202	48.8337	27.6798
STM14_3582	sdaB	TRUE	0.42573	0.247523	1.71996	0.0854398	0.999668	361.734	380.903	216.606	394.163	262.107	354.952
STM14_3399	emrA	TRUE	-0.536803	0.312103	-1.71996	0.0854402	0.999668	68.7506	52.4597	58.3169	31.4432	83.7148	60.2442
STM14_0366	gmhA	TRUE	0.29621	0.173946	1.70288	0.08859	0.999668	154.424	168.783	147.578	199.889	157.464	197.015
STM14_0467	sbcC	TRUE	0.804615	0.474303	1.69642	0.0898071	0.999668	10.577	30.4114	10.7113	15.7216	11.9593	11.3976
STM14_0824	kdpB	TRUE	2.35964	1.39377	1.69299	0.0904578	0.999668	1.0577	3.04114	0	0	0	2.44233
STM14_3212	STM14_3212	TRUE	-1.03807	0.614365	-1.68966	0.0910921	0.999668	22.2117	5.322	5.95071	3.36891	6.97624	8.14111
STM14_3524	STM14_3524	TRUE	2.37152	1.40535	1.68749	0.0915091	0.999668	0	3.80143	1.19014	1.12297	0	0.814111
STM14_0085	caiB	TRUE	0.712972	0.422577	1.6872	0.0915654	0.999668	28.5579	31.1717	10.7113	26.9513	13.9525	29.308
STM14_5123	yjcB	TRUE	-0.736726	0.438304	-1.68086	0.0927907	0.999668	10.577	7.60285	20.2324	5.61486	16.9423	14.654
STM14_3927	tdcA	TRUE	-0.782145	0.46558	-1.67994	0.0929698	0.999668	281.348	124.687	621.254	341.383	328.88	250.746
STM14_2971	valX	FALSE	-0.742276	0.441958	-1.67952	0.0930515	0.999668	197.79	235.688	352.282	119.035	360.771	188.874
STM14_4957	argB	TRUE	1.6622	0.989957	1.67907	0.093139	0.999668	0	6.84257	1.19014	2.24594	3.98642	7.327
STM14_0193	kdgT	TRUE	0.861407	0.513632	1.67709	0.0935249	0.999668	11.6347	15.966	11.9014	23.5824	7.97284	17.9104
STM14_2369	yecC	TRUE	-0.526471	0.314322	-1.67494	0.0939462	0.999668	30.6733	25.0894	35.7042	17.9675	29.8982	22.7951
STM14_5563	spvA	TRUE	0.712161	0.427108	1.6674	0.0954342	0.999668	9.51931	18.2468	13.0916	16.8446	12.9559	22.7951
STM14_1413	ymfB	TRUE	-0.657294	0.394648	-1.66552	0.0958091	0.999668	25.3848	13.6851	21.4225	12.3527	13.9525	12.2117
STM14_1916	ansP	TRUE	0.607505	0.364826	1.66519	0.0958751	0.999668	14.8078	28.1305	16.662	15.7216	17.9389	30.1221
STM14_4897	ydeW	TRUE	0.838753	0.505475	1.65934	0.0970481	0.999668	117.405	84.3916	216.606	499.722	139.525	263.772
STM14_1542	yaoF	TRUE	0.807784	0.488243	1.65447	0.0980319	0.999668	11.6347	23.5688	2.38028	12.3527	10.9627	8.14111
STM14_1416	icdA	TRUE	-0.266124	0.161379	-1.64907	0.099134	0.999668	2493	1658.94	1889.94	1718.15	1833.75	1792.67
STM14_2529	pduC	TRUE	-0.549843	0.33416	-1.64545	0.0998769	0.999668	124.809	61.5831	72.5986	61.7634	68.7658	58.616
STM14_0139	ilvI	TRUE	0.492445	0.29968	1.64324	0.100334	0.999668	21.154	37.254	26.1831	35.9351	24.9151	28.4939
STM14_0013	dnaK	TRUE	-0.49905	0.303774	-1.64283	0.100417	0.999668	441.061	307.155	577.219	385.179	424.554	328.901
STM14_0047	STM14_0047	TRUE	-0.535507	0.326054	-1.64239	0.10051	0.999668	40.1926	31.932	35.7042	21.3365	44.8472	29.308
STM14_4335	STM14_4335	TRUE	-0.417788	0.254475	-1.64177	0.100638	0.999668	187.213	139.132	151.148	111.174	141.518	108.277
STM14_0227	STM14_0227	TRUE	-2.07212	1.26277	-1.64093	0.100812	0.999668	2.1154	0	3.57042	2.24594	1.99321	0
STM14_0784	glnX	FALSE	-0.797284	0.486128	-1.64007	0.100991	0.999668	28.5579	22.8086	28.5634	8.98377	27.9049	16.2822
STM14_4091	acrF	TRUE	-0.490878	0.299822	-1.63723	0.101582	0.999668	41.2503	27.3703	32.1338	25.8283	37.871	26.0516
STM14_1788	pntB	TRUE	0.328411	0.20069	1.63641	0.101754	0.999668	227.406	241.01	245.169	314.432	201.314	291.452
STM14_4919	hslU	TRUE	-0.360654	0.221609	-1.62743	0.103645	0.999668	162.886	115.563	145.197	99.9444	119.593	116.418
STM14_2194	minD	TRUE	-0.251126	0.154435	-1.62609	0.10393	0.999668	711.833	599.105	759.31	537.903	669.719	659.43
STM14_3358	nixA	TRUE	0.744099	0.458182	1.62403	0.10437	0.999668	22.2117	22.0483	23.8028	64.0094	22.9219	30.9362
STM14_4591	dsdA	TRUE	0.970349	0.597832	1.62311	0.104566	0.999668	7.40391	12.1646	2.38028	7.8608	4.98303	8.95522
STM14_4920	hslV	TRUE	-0.637908	0.393426	-1.62142	0.104928	0.999668	30.6733	22.8086	19.0423	13.4757	28.9016	13.8399
STM14_0427	yahN	TRUE	0.774932	0.47894	1.61801	0.10566	0.999668	13.7501	21.288	7.14085	11.2297	7.97284	16.2822
STM14_0352	safA	TRUE	-0.789268	0.487818	-1.61795	0.105672	0.999668	14.8078	12.9248	45.2254	23.5824	31.8914	17.0963
STM14_4300	yhhF	TRUE	0.988761	0.612187	1.61513	0.106283	0.999668	5.28851	9.88371	2.38028	6.73783	3.98642	6.51289
STM14_1836	marB	TRUE	-1.23539	0.765191	-1.61449	0.106422	0.999668	11.6347	3.80143	2.38028	1.12297	3.98642	2.44233
STM14_2931	yfcA	TRUE	0.986748	0.611372	1.61399	0.10653	0.999668	5.28851	12.9248	3.57042	4.49189	3.98642	7.327
STM14_5143	nrfA	TRUE	0.526393	0.326586	1.6118	0.107005	0.999668	133.27	120.885	152.338	240.316	107.633	205.97
STM14_3769	STM14_3769	TRUE	0.536084	0.332941	1.61015	0.107366	0.999668	27.5002	31.1717	38.0845	53.9026	25.9117	48.0326
STM14_4813	STM14_4813	TRUE	-0.471444	0.293432	-1.60665	0.10813	0.999668	41912.5	30822	59235.7	45511.8	58330.3	38689.8
STM14_4406	glyS	TRUE	0.563209	0.350981	1.60467	0.108566	0.999668	52.8851	78.3094	39.2747	59.5175	33.8846	48.0326
STM14_2360	leuZ	FALSE	-0.472021	0.294273	-1.60403	0.108708	0.999668	152.309	130.769	146.387	68.5013	130.555	108.277
STM14_3370	ygaE	TRUE	-0.99035	0.617794	-1.60304	0.108925	0.999668	6.34621	4.56171	8.33099	6.73783	9.96605	1.62822
STM14_3381	ygaC	TRUE	-0.483315	0.302378	-1.59838	0.109958	0.999668	49.712	43.3362	53.5564	35.9351	63.7827	39.8914
STM14_3758	mltC	TRUE	-0.319868	0.200612	-1.59446	0.110834	0.999668	118.463	83.6314	121.394	111.174	140.521	111.533
EBG00001039196	tp2	FALSE	-0.774874	0.487523	-1.58941	0.111968	0.999668	9.51931	15.966	24.993	13.4757	26.9083	6.51289
STM14_3825	exbB	TRUE	0.429487	0.270852	1.58569	0.11281	0.999668	40.1926	44.0965	41.6549	60.6405	38.8676	58.616
STM14_4802	mobB	TRUE	-0.469716	0.296651	-1.5834	0.113331	0.999668	49.712	25.8497	36.8944	40.427	45.8438	30.9362
STM14_1672	pykF	TRUE	-0.238076	0.150412	-1.58283	0.113461	0.999668	370.195	333.765	372.514	295.341	391.666	331.343
STM14_3801	STM14_3801	TRUE	-0.822716	0.520467	-1.58073	0.113941	0.999668	13.7501	6.84257	24.993	12.3527	17.9389	13.0258
STM14_998	bssR	TRUE	0.611737	0.387145	1.58012	0.114079	0.999668	126.924	94.2754	153.528	275.128	90.6911	198.643
STM14_1837	marA	TRUE	-0.556598	0.353879	-1.57285	0.115754	0.999668	28.5579	13.6851	35.7042	30.3202	30.8948	21.981
STM14_4574	STM14_4574	TRUE	0.58706	0.374803	1.56632	0.117274	0.999668	44.4234	55.5008	70.2183	124.65	53.8167	74.0841
STM14_3675	dsbC	TRUE	-0.361178	0.230834	-1.56466	0.117662	0.999668	93.0777	57.0214	64.2676	61.7634	71.7556	60.2442
STM14_3780	STM14_3780	TRUE	-0.619656	0.396291	-1.56364	0.117903	0.999668	17.9809	14.4454	21.4225	11.2297	21.9253	13.8399
STM14_2850	elaA	TRUE	-0.453999	0.290544	-1.56258	0.118151	0.999668	35.9618	28.8908	35.7042	26.9513	34.8812	21.981
STM14_988	moeA	TRUE	0.839776	0.537721	1.56173	0.118351	0.999668	9.51931	28.1305	8.33099	5.61486	8.96945	13.0258
STM14_1378	fhuE	TRUE	0.874613	0.560716	1.55982	0.118804	0.999668	7.40391	10.644	5.95071	10.1067	2.98982	8.95522
STM14_2328	flhB	TRUE	-1.10722	0.711069	-1.55712	0.119443	0.999668	29.6156	28.8908	32.1338	2.24594	29.8982	10.5834
STM14_5186	STM14_5186	TRUE	-0.545653	0.350472	-1.55691	0.119492	0.999668	342.695	128.488	376.085	265.021	303.965	307.734
STM14_1303	csgG	TRUE	-0.757117	0.486588	-1.55597	0.119715	0.999668	7.40391	6.08228	13.0916	10.1067	13.9525	4.88467
STM14_1889	sfcA	TRUE	0.312712	0.201062	1.5553	0.119875	0.999668	142.79	171.064	167.81	203.258	125.572	167.707
STM14_5628	finO	TRUE	0.700244	0.450427	1.55462	0.120036	0.999668	13.7501	20.5277	7.14085	11.2297	11.9593	21.1669
STM14_0744	dacA	TRUE	-0.372154	0.239477	-1.55403	0.120177	0.999668	156.54	145.214	122.585	117.912	203.307	109.905
STM14_3974	STM14_3974	TRUE	-0.428094	0.276382	-1.54892	0.121401	0.999668	86.7315	57.0214	124.965	88.7147	110.623	94.4369
STM14_4659	STM14_4659	TRUE	-0.569687	0.368291	-1.54684	0.121902	0.999668	37.0195	19.7674	30.9437	29.1973	45.8438	28.4939
STM14_4420	malS	TRUE	1.02358	0.661949	1.54631	0.12203	0.999668	6.34621	10.644	1.19014	4.49189	3.98642	8.14111
STM14_3640	ygeA	TRUE	0.439832	0.284473	1.54613	0.122073	0.999668	50.7697	59.3022	33.324	49.4107	32.888	49.6608
STM14_0048	nhaA	TRUE	-0.300955	0.194789	-1.54503	0.122339	0.999668	187.213	146.735	196.373	150.478	162.447	145.726
STM14_1978	STM14_1978	TRUE	0.918908	0.595961	1.54189	0.123099	0.999668	5.28851	10.644	17.8521	28.0743	5.97963	16.2822
STM14_1957	STM14_1957	TRUE	0.545273	0.354016	1.54025	0.123499	0.999668	14.8078	19.7674	17.8521	28.0743	11.9593	17.9104
STM14_4980	glyT	FALSE	-0.499884	0.324915	-1.53851	0.123925	0.999668	62.4044	69.1859	92.831	41.5499	67.7692	45.5902
STM14_4975	coaA	TRUE	-0.494704	0.321661	-1.53797	0.124057	0.999668	97.3085	63.8639	107.113	92.0836	149.491	96.0651
STM14_1859	STM14_1859	TRUE	0.515589	0.335639	1.53614	0.124503	0.999668	77.2122	72.9874	109.493	174.061	94.6775	156.309
STM14_1230	yccA	TRUE	-0.290743	0.189401	-1.53506	0.124768	0.999668	525.677	421.958	423.69	399.778	502.289	365.536
STM14_1846	STM14_1846	TRUE	-0.770552	0.502308	-1.53402	0.125024	0.999668	9.51931	6.84257	10.7113	2.24594	11.9593	8.95522
STM14_4348	kdgK	TRUE	-0.88023	0.574427	-1.53236	0.125433	0.999668	13.7501	12.9248	20.2324	10.1067	12.9559	2.44233
STM14_1691	ssaE	TRUE	-0.775949	0.507328	-1.52948	0.126146	0.999668	15.8655	10.644	35.7042	26.9513	34.8812	13.8399
STM14_5319	STM14_5319	TRUE	1.02379	0.670756	1.52632	0.126931	0.999668	2.1154	6.84257	0	4.49189	5.97963	5.69878
STM14_3224	STM14_3224	TRUE	-1.17061	0.768857	-1.52253	0.127877	0.999668	4.2308	4.56171	5.95071	2.24594	10.9627	2.44233
STM14_0687	fepE	TRUE	0.36067	0.237045	1.52153	0.128128	0.999668	84.6161	101.118	108.303	125.773	84.7114	129.444
STM14_4579	ivbL	TRUE	1.54693	1.01945	1.51742	0.129161	0.999668	8.46161	54.7405	7.14085	5.61486	7.97284	8.14111
STM14_4926	STM14_4926	TRUE	0.696699	0.459236	1.51708	0.129246	0.999668	33.8464	34.9731	22.6127	59.5175	32.888	51.289
STM14_4736	hemD	TRUE	1.28021	0.846864	1.51171	0.130608	0.999668	4.2308	10.644	2.38028	2.24594	0.996605	4.88467
STM14_2210	yoaE	TRUE	0.467297	0.309343	1.51061	0.130888	0.999668	22.2117	41.0554	23.8028	35.9351	28.9016	26.8657
STM14_3251	yfiM	TRUE	-0.705514	0.467291	-1.5098	0.131095	0.999668	27.5002	8.36314	7.14085	8.98377	11.9593	11.3976
STM14_4255	glgA	TRUE	0.465446	0.308405	1.5092	0.131247	0.999668	82.5007	85.1519	47.6057	74.1161	40.8608	76.5265
STM14_0909	modC	TRUE	-0.681306	0.451464	-1.50911	0.131272	0.999668	50.7697	41.0554	39.2747	14.5986	47.8371	29.308
STM14_0253	dapD	TRUE	0.326051	0.216249	1.50776	0.131616	0.999668	156.54	177.907	104.732	153.847	115.606	140.841
STM14_2647	thiD	TRUE	1.53931	1.02416	1.50299	0.132841	0.999668	1.0577	3.80143	2.38028	1.12297	0	4.07056
STM14_0502	xseB	TRUE	-0.336358	0.223849	-1.50261	0.132939	0.999668	70.866	55.5008	83.3099	60.6405	71.7556	62.6866
STM14_3170	STM14_3170	TRUE	-1.43172	0.953311	-1.50184	0.133139	0.999668	2.1154	0	7.14085	2.24594	2.98982	2.44233
STM14_1377	ptsG	TRUE	-0.335128	0.223179	-1.50161	0.133198	0.999668	194.617	197.674	215.416	154.97	203.307	132.7
STM14_1494	STM14_1494	TRUE	-0.821053	0.546848	-1.50143	0.133245	0.999668	15.8655	19.0071	65.4578	48.2878	74.7454	21.981
STM14_2043	sapB	TRUE	-0.676274	0.450815	-1.50011	0.133585	0.999668	27.5002	15.2057	11.9014	10.1067	16.9423	9.76933
STM14_2295	yebK	TRUE	0.408375	0.272347	1.49947	0.133753	0.999668	45.4811	57.7817	48.7958	85.3458	56.8065	59.4301
STM14_3985	STM14_3985	TRUE	-0.441372	0.294875	-1.49681	0.134443	0.999668	44.4234	46.3774	86.8803	52.7797	79.7284	56.1737
STM14_2534	pduJ	TRUE	-0.501068	0.334825	-1.49651	0.134522	0.999668	47.5965	29.6511	53.5564	43.7959	48.8337	33.3786
STM14_1233	pipB	TRUE	-0.760269	0.509078	-1.49342	0.135327	0.999668	264.425	116.324	398.697	306.571	558.099	298.779
STM14_5432	yjiS	TRUE	2.15361	1.44303	1.49242	0.135588	0.999668	1.0577	3.04114	0	1.12297	0	0.814111
STM14_1871	STM14_1871	TRUE	0.700704	0.469598	1.49213	0.135664	0.999668	9.51931	15.2057	17.8521	26.9513	9.96605	18.7246
STM14_4560	STM14_4560	TRUE	0.408095	0.274238	1.48811	0.136722	0.999668	58.1736	57.7817	55.9366	93.2066	59.7963	81.4111
STM14_0487	STM14_0487	TRUE	0.470959	0.316841	1.48642	0.137168	0.999668	56.0582	72.2271	86.8803	112.297	65.7759	105.02
STM14_1740	ydhJ	TRUE	-0.492662	0.33222	-1.48294	0.13809	0.999668	17.9809	16.7263	24.993	11.2297	21.9253	17.0963
STM14_0380	thrW	FALSE	-0.491562	0.3319	-1.48106	0.138591	0.999668	46.5388	58.542	97.5916	57.2715	88.6979	49.6608
STM14_3599	ygdK	TRUE	1.17526	0.793672	1.48078	0.138664	0.999668	7.40391	9.88371	1.19014	3.36891	0	5.69878
STM14_3014	eutL	TRUE	1.55757	1.05312	1.47901	0.139138	0.999668	1.0577	3.80143	1.19014	2.24594	0.996605	3.25644
STM14_3756	yggX	TRUE	-0.338208	0.22887	-1.47773	0.139479	0.999668	78.2699	54.7405	73.7888	62.8864	89.6945	74.0841
STM14_1207	pqiB	TRUE	-0.287814	0.194895	-1.47676	0.139739	0.999668	121.636	95.7959	114.254	94.3296	104.644	88.7381
STM14_0738	STM14_0738	TRUE	0.74323	0.503283	1.47676	0.139739	0.999668	8.46161	9.12342	9.52113	26.9513	10.9627	13.8399
STM14_3487	spaR	TRUE	-0.421081	0.285307	-1.47589	0.139974	0.999668	451.638	338.327	595.071	335.768	537.17	508.005
STM14_2685	STM14_2685	TRUE	1.13521	0.77004	1.47422	0.140422	0.999668	3.1731	9.12342	3.57042	5.61486	1.99321	4.07056
STM14_2670	bglX	TRUE	0.445101	0.304286	1.46277	0.14353	0.999668	58.1736	69.9462	45.2254	57.2715	31.8914	56.1737
STM14_2995	yfeJ	TRUE	0.872634	0.597593	1.46025	0.144222	0.999668	6.34621	10.644	5.95071	7.8608	2.98982	8.95522
STM14_0664	ybdG	TRUE	0.384431	0.263292	1.46009	0.144265	0.999668	125.866	139.892	151.148	218.979	148.494	197.829
STM14_5504	trpR	TRUE	0.522657	0.35915	1.45526	0.145597	0.999668	26.4425	25.0894	20.2324	32.5662	15.9457	32.5644
STM14_1579	STM14_1579	TRUE	1.00589	0.691498	1.45465	0.145766	0.999668	7.40391	7.60285	1.19014	7.8608	2.98982	8.14111
STM14_2533	pduH	TRUE	-0.957596	0.658341	-1.45456	0.145792	0.999668	10.577	6.84257	15.4718	5.61486	7.97284	4.88467
STM14_0083	caiD	TRUE	0.63023	0.43375	1.45298	0.146229	0.999668	31.731	31.1717	42.8451	79.731	43.8506	73.27
STM14_2953	ddg	TRUE	-0.44077	0.304664	-1.44674	0.147969	0.999668	67.6929	50.1788	67.8381	47.1648	88.6979	67.5712
STM14_3002	cysP	TRUE	0.852629	0.591169	1.44228	0.149225	0.999668	17.9809	12.1646	17.8521	72.9931	18.9355	15.4681
STM14_3458	sitA	TRUE	0.856665	0.595901	1.4376	0.150549	0.999668	5.28851	4.56171	2.38028	12.3527	4.98303	7.327
STM14_3410	STM14_3410	FALSE	-0.644063	0.449062	-1.43424	0.151504	0.999668	20.0963	19.7674	24.993	10.1067	26.9083	15.4681
STM14_4319	uspB	TRUE	-0.31303	0.218402	-1.43327	0.15178	0.999668	99.4239	88.9534	127.345	74.1161	106.637	103.392
STM14_1921	yncC	TRUE	-0.695623	0.485915	-1.43157	0.152266	0.999668	15.8655	7.60285	40.4648	20.2135	31.8914	26.8657
STM14_3687	gcvP	TRUE	0.487018	0.340292	1.43118	0.15238	0.999668	929.719	1382.96	540.324	729.931	660.749	872.727
STM14_0414	STM14_0414	TRUE	1.07579	0.751743	1.43106	0.152414	0.999668	2.1154	6.08228	1.19014	6.73783	5.97963	7.327
STM14_0839	STM14_0839	TRUE	1.24506	0.870452	1.43036	0.152614	0.999668	4.2308	3.04114	4.76057	20.2135	3.98642	8.14111
STM14_5109	yjbR	TRUE	0.302789	0.211736	1.43003	0.152708	0.999668	88.8469	80.5902	73.7888	103.313	66.7726	100.136
STM14_2426	serU	FALSE	0.70773	0.494958	1.42988	0.152752	0.999668	14.8078	20.5277	36.8944	69.6242	32.888	48.8467
STM14_2008	ydaA	TRUE	0.303827	0.21301	1.42635	0.153767	0.999668	762.602	745.079	614.113	877.041	607.929	828.765
STM14_2618	udk	TRUE	-0.460191	0.32288	-1.42527	0.154079	0.999668	143.847	121.646	169	124.65	243.172	157.938
STM14_3750	ansB	TRUE	-0.406676	0.285722	-1.42333	0.154641	0.999668	1043.95	692.62	565.317	512.075	792.301	606.513
STM14_5164	basR	TRUE	0.358353	0.25184	1.42294	0.154754	0.999668	95.1931	133.05	84.5	96.5755	79.7284	101.764
STM14_4460	gpsA	TRUE	0.520956	0.366297	1.42222	0.154962	0.999668	53.9428	82.1108	40.4648	53.9026	47.8371	67.5712
STM14_4421	avtA	TRUE	0.552194	0.388417	1.42165	0.155127	0.999668	15.8655	22.0483	14.2817	19.0905	10.9627	18.7246
STM14_5386	STM14_5386	TRUE	0.454859	0.320209	1.42051	0.15546	0.999668	390.292	405.232	515.331	865.811	499.299	656.174
STM14_0539	ybaX	TRUE	0.691232	0.486693	1.42026	0.155531	0.999668	22.2117	31.1717	7.14085	15.7216	9.96605	16.2822
STM14_1968	STM14_1968	TRUE	0.433881	0.306001	1.41791	0.156217	0.999668	31.731	50.9391	30.9437	44.9189	29.8982	29.308
STM14_2708	STM14_2708	TRUE	1.25666	0.887499	1.41595	0.156789	0.999668	4.2308	9.88371	2.38028	5.61486	0.996605	2.44233
STM14_983	ybiV(1)	TRUE	-0.310673	0.219793	-1.41348	0.157515	0.999668	103.655	102.638	132.106	86.4688	130.555	105.02
STM14_4351	dctA	TRUE	0.435981	0.308652	1.41253	0.157794	0.999668	486.542	470.616	655.768	985.969	578.031	871.913
STM14_1882	STM14_1882	TRUE	0.558381	0.396067	1.40981	0.158595	0.999668	17.9809	27.3703	13.0916	22.4594	20.9287	26.8657
STM14_1793	STM14_1793	TRUE	0.537488	0.381461	1.40902	0.158828	0.999668	22.2117	25.8497	34.5141	39.304	15.9457	39.8914
STM14_4502	STM14_4502	TRUE	0.691596	0.491522	1.40705	0.159412	0.999668	12.6924	39.5348	20.2324	14.5986	20.9287	31.7503
STM14_3484	sipB	TRUE	-0.300311	0.213658	-1.40557	0.159852	0.999668	13431.7	9020.02	14247.2	13169.1	16619.4	13786.2
STM14_4861	STM14_4861	TRUE	-1.04127	0.741371	-1.40451	0.160166	0.999668	10.577	6.84257	4.76057	2.24594	8.96945	2.44233
STM14_0180	aroP	TRUE	0.401913	0.286363	1.40351	0.160466	0.999668	27.5002	30.4114	28.5634	49.4107	26.9083	31.7503
STM14_1643	ydiR	TRUE	-0.605074	0.431479	-1.40233	0.160818	0.999668	12.6924	11.4043	13.0916	8.98377	18.9355	8.95522
STM14_2695	mglC	TRUE	0.593601	0.42349	1.40169	0.161009	0.999668	58.1736	54.7405	79.7395	148.232	55.8099	90.3663
STM14_1593	STM14_1593	TRUE	-0.811112	0.579424	-1.39986	0.161556	0.999668	10.577	3.80143	21.4225	7.8608	12.9559	13.8399
STM14_4010	ptsN	TRUE	0.212505	0.152127	1.3969	0.162445	0.999668	272.887	299.552	270.162	352.613	314.927	344.369
STM14_4372	dppC	TRUE	1.34415	0.966252	1.39109	0.164197	0.999668	2.1154	5.322	2.38028	1.12297	0	4.07056
STM14_0084	caiC	TRUE	0.469291	0.337511	1.39045	0.164393	0.999668	32.7887	38.0143	38.0845	56.1486	27.9049	43.1479
STM14_0632	folD	TRUE	0.479778	0.345402	1.38904	0.16482	0.999668	20.0963	40.2951	26.1831	30.3202	22.9219	25.2374
STM14_1270	agp	TRUE	0.312811	0.225432	1.38761	0.165257	0.999668	236.925	250.894	196.373	254.914	159.457	230.393
STM14_4599	ibpB	TRUE	-0.596498	0.42988	-1.38759	0.165261	0.999668	42.308	33.4525	49.9859	31.4432	32.888	17.9104
STM14_4600	ibpA	TRUE	-0.532466	0.383951	-1.38681	0.165501	0.999668	204.136	101.878	396.317	300.956	258.121	192.13
STM14_4905	STM14_4905	TRUE	0.319325	0.230683	1.38426	0.166279	0.999668	119.52	128.488	158.289	208.873	156.467	205.97
STM14_1999	STM14_1999	TRUE	-0.425271	0.307414	-1.38338	0.166548	0.999668	40.1926	31.1717	36.8944	26.9513	42.854	30.9362
STM14_0315	STM14_0315	TRUE	1.35333	0.978524	1.38304	0.166654	0.999668	3.1731	4.56171	1.19014	1.12297	0	4.88467
STM14_4448	STM14_4448	TRUE	1.10732	0.801267	1.38196	0.166985	0.999668	1.0577	7.60285	3.57042	7.8608	3.98642	3.25644
STM14_3745	yggT	TRUE	-0.422108	0.305525	-1.38158	0.1671	0.999668	30.6733	33.4525	39.2747	22.4594	37.871	23.6092
STM14_0883	ybgS	TRUE	-0.550361	0.39926	-1.37845	0.168063	0.999668	212.598	158.9	521.282	355.982	468.404	306.92
STM14_4824	STM14_4824	TRUE	1.00068	0.726241	1.3779	0.168236	0.999668	4.2308	7.60285	1.19014	6.73783	3.98642	4.88467
STM14_3760	nupG	FALSE	-0.431798	0.313412	-1.37773	0.168286	0.999668	103.655	57.7817	104.732	107.805	103.647	67.5712
STM14_5140	yjcH	TRUE	1.0636	0.772341	1.37711	0.168477	0.999668	9.51931	10.644	1.19014	12.3527	1.99321	4.07056
STM14_1674	orf32	TRUE	0.598168	0.434377	1.37707	0.16849	0.999668	42.308	25.8497	32.1338	71.8702	31.8914	64.3148
STM14_3158	pdxJ	TRUE	0.490478	0.357205	1.3731	0.169721	0.999668	24.3271	20.5277	21.4225	32.5662	14.9491	32.5644
STM14_3638	lysA	TRUE	1.18618	0.863884	1.37308	0.169728	0.999668	2.1154	6.08228	1.19014	4.49189	1.99321	1.62822
STM14_0635	fimA	TRUE	0.773902	0.563639	1.37305	0.169738	0.999668	298.272	307.155	677.19	1396.98	594.973	981.818
STM14_3037	ypfG	TRUE	0.901334	0.656718	1.37248	0.169913	0.999668	7.40391	18.2468	4.76057	5.61486	6.97624	11.3976
STM14_2641	yegS	TRUE	-0.448564	0.327296	-1.37051	0.170527	0.999668	43.3657	37.254	36.8944	20.2135	29.8982	21.981
STM14_4629	recF	TRUE	0.498696	0.363933	1.3703	0.170594	0.999668	41.2503	71.4668	33.324	40.427	32.888	39.0773
STM14_5087	lamB	TRUE	-0.382979	0.279737	-1.36907	0.170978	0.999668	130.097	107.96	98.7817	79.731	105.64	68.3853
STM14_5199	dipZ	TRUE	0.628627	0.459627	1.36769	0.171409	0.999668	28.5579	38.7745	7.14085	19.0905	13.9525	18.7246
STM14_1629	btuD	TRUE	0.70451	0.515553	1.36651	0.171779	0.999668	9.51931	15.2057	5.95071	13.4757	7.97284	9.76933
STM14_3108	STM14_3108	TRUE	-0.560449	0.410652	-1.36478	0.172322	0.999668	22.2117	15.2057	44.0352	28.0743	32.888	24.4233
STM14_4027	nanK	TRUE	1.24468	0.913481	1.36257	0.173018	0.999668	3.1731	9.88371	1.19014	3.36891	1.99321	1.62822
STM14_5453	STM14_5453	TRUE	0.829667	0.609555	1.3611	0.173481	0.999668	5.28851	12.1646	3.57042	10.1067	8.96945	9.76933
STM14_2128	STM14_2128	TRUE	1.08593	0.79826	1.36037	0.173712	0.999668	0	5.322	8.33099	16.8446	6.97624	10.5834
STM14_4051	STM14_4051	TRUE	1.01423	0.74747	1.35688	0.17482	0.999668	4.2308	5.322	10.7113	30.3202	5.97963	7.327
STM14_4400	STM14_4400	TRUE	-0.405095	0.298803	-1.35573	0.175187	0.999668	100.482	65.3845	88.0705	79.731	123.579	91.1805
STM14_5358	STM14_5358	TRUE	0.589132	0.434967	1.35443	0.1756	0.999668	25.3848	22.0483	23.8028	48.2878	22.9219	39.0773
STM14_0790	metT	FALSE	-0.80734	0.596769	-1.35285	0.176103	0.999668	7.40391	3.80143	7.14085	5.61486	9.96605	4.88467
STM14_1127	ycbL	TRUE	-0.452864	0.335445	-1.35004	0.177003	0.999668	31.731	30.4114	22.6127	19.0905	33.8846	14.654
STM14_1513	STM14_1513	TRUE	0.740683	0.54951	1.3479	0.177691	0.999668	822.891	726.072	1810.2	3337.47	1210.88	2360.11
STM14_2916	truA	TRUE	0.552332	0.410377	1.34591	0.17833	0.999668	13.7501	23.5688	8.33099	13.4757	13.9525	15.4681
STM14_2626	yegO	TRUE	-0.810124	0.601917	-1.34591	0.178333	0.999668	10.577	8.36314	10.7113	1.12297	6.97624	5.69878
STM14_5361	STM14_5361	TRUE	0.678098	0.504085	1.34521	0.178559	0.999668	45.4811	49.4185	85.6902	183.044	85.7081	115.604
STM14_2441	STM14_2441	TRUE	0.451235	0.335857	1.34353	0.179099	0.999668	30.6733	31.1717	17.8521	28.0743	16.9423	30.1221
STM14_2423	umuD	TRUE	-0.584107	0.435857	-1.34014	0.180201	0.999668	19.0386	13.6851	10.7113	7.8608	18.9355	10.5834
STM14_4282	ugpA	TRUE	-0.798702	0.596296	-1.33944	0.180428	0.999668	12.6924	6.84257	11.9014	6.73783	8.96945	5.69878
STM14_4724	wzxE	TRUE	0.533564	0.398573	1.33868	0.180673	0.999668	21.154	35.7334	19.0423	21.3365	13.9525	20.3528
STM14_2453	STM14_2453	TRUE	0.680545	0.50841	1.33857	0.180709	0.999668	5.28851	10.644	9.52113	20.2135	10.9627	11.3976
STM14_1525	aadA	TRUE	0.649919	0.486131	1.33692	0.181248	0.999668	12.6924	14.4454	7.14085	10.1067	4.98303	13.8399
STM14_2972	valY	FALSE	-0.615815	0.461479	-1.33444	0.18206	0.999668	27.5002	28.1305	35.7042	19.0905	35.8778	17.0963
STM14_2922	STM14_2922	TRUE	0.86712	0.650252	1.33351	0.182363	0.999668	3.1731	12.1646	14.2817	22.4594	9.96605	15.4681
STM14_0201	gcd	TRUE	0.689081	0.516873	1.33317	0.182475	0.999668	27.5002	28.1305	5.95071	11.2297	8.96945	28.4939
STM14_2950	pgtP	TRUE	0.56051	0.420855	1.33184	0.182914	0.999668	10.577	12.9248	13.0916	21.3365	7.97284	13.0258
STM14_0880	nadA	TRUE	0.842798	0.633034	1.33136	0.183069	0.999668	1.0577	5.322	3.57042	3.36891	4.98303	8.14111
STM14_3568	gudD	TRUE	0.744825	0.559941	1.33019	0.183457	0.999668	7.40391	14.4454	7.14085	6.73783	3.98642	8.95522
STM14_1070	STM14_1070	TRUE	-0.488837	0.367828	-1.32898	0.183854	0.999668	20.0963	13.6851	24.993	20.2135	20.9287	13.8399
STM14_1275	ymdF	TRUE	-0.495782	0.373298	-1.32811	0.18414	0.999668	395.58	196.914	211.845	179.675	222.243	211.669
STM14_1850	STM14_1850	TRUE	-0.450419	0.33944	-1.32695	0.184526	0.999668	28.5579	14.4454	22.6127	16.8446	14.9491	17.0963
STM14_0868	tolR	TRUE	-0.511109	0.385201	-1.32686	0.184554	0.999668	23.2694	16.7263	16.662	16.8446	19.9321	8.95522
STM14_3157	acpS	TRUE	0.973401	0.734737	1.32483	0.185228	0.999668	5.28851	9.12342	2.38028	5.61486	1.99321	4.07056
STM14_4375	dppA	TRUE	-0.236925	0.178846	-1.32475	0.185255	0.999668	584.909	462.253	552.226	411.008	476.377	494.165
STM14_0390	STM14_0390	TRUE	0.5592	0.42279	1.32264	0.185955	0.999668	28.5579	25.8497	34.5141	67.3783	30.8948	46.4043
STM14_2388	fliE	TRUE	-0.830052	0.628893	-1.31986	0.186881	0.999668	7.40391	7.60285	8.33099	5.61486	14.9491	4.07056
STM14_2786	napH	TRUE	0.810231	0.614214	1.31913	0.187124	0.999668	8.46161	19.7674	7.14085	5.61486	4.98303	9.76933
STM14_2105	STM14_2105	TRUE	-0.330329	0.250626	-1.31802	0.187498	0.999668	74.0391	51.6994	65.4578	67.3783	71.7556	50.4749
STM14_3728	STM14_3728	TRUE	0.826308	0.62712	1.31762	0.18763	0.999668	6.34621	8.36314	9.52113	19.0905	3.98642	8.14111
STM14_1565	gapA	TRUE	-0.266343	0.202212	-1.31715	0.187788	0.999668	2035.02	1589.76	1810.2	1568.79	2114.8	1796.74
EBG00001039255	tRNA	FALSE	-2.13972	1.62545	-1.31639	0.188043	0.999668	0	0	1.19014	0	0.996605	0
STM14_2446	STM14_2446	TRUE	0.598993	0.455221	1.31583	0.188231	0.999668	9.51931	10.644	9.52113	11.2297	6.97624	17.0963
STM14_3924	tdcD	TRUE	-0.615642	0.468232	-1.31482	0.188569	0.999668	37.0195	23.5688	83.3099	52.7797	75.742	52.1031
STM14_2628	baeS	TRUE	-0.736527	0.562004	-1.31054	0.190015	0.999668	8.46161	9.88371	8.33099	1.12297	9.96605	4.07056
STM14_1320	msyB	TRUE	-0.31635	0.241408	-1.31044	0.190048	0.999668	100.482	80.5902	64.2676	56.1486	94.6775	70.8277
STM14_2546	pduW	TRUE	-0.49514	0.377846	-1.31043	0.190051	0.999668	42.308	22.0483	26.1831	26.9513	24.9151	17.9104
STM14_4042	STM14_4042	TRUE	-0.90209	0.688492	-1.31024	0.190114	0.999668	11.6347	3.80143	4.76057	2.24594	2.98982	4.07056
STM14_2211	STM14_2211	TRUE	-0.638516	0.487515	-1.30974	0.190285	0.999668	11.6347	7.60285	20.2324	19.0905	17.9389	6.51289
STM14_0245	yadS	TRUE	-0.601108	0.460236	-1.30609	0.191523	0.999668	12.6924	9.12342	13.0916	8.98377	13.9525	8.14111
STM14_0739	ybeF	TRUE	0.504446	0.386318	1.30578	0.191627	0.999668	33.8464	69.1859	96.4014	134.757	95.6741	117.232
STM14_5233	glyV	FALSE	-0.357691	0.274496	-1.30308	0.192546	0.999668	362.791	355.053	603.402	430.098	648.79	475.441
STM14_3426	gutM	TRUE	-1.10326	0.847237	-1.30219	0.192852	0.999668	3.1731	0	3.57042	5.61486	6.97624	1.62822
STM14_3261	clpB	TRUE	-0.234699	0.180375	-1.30117	0.1932	0.999668	748.852	544.364	706.944	650.2	619.888	570.692
STM14_3097	yfgB	TRUE	-0.344495	0.264961	-1.30017	0.193541	0.999668	150.194	130.009	220.176	185.29	259.117	181.547
STM14_4178	yhfG	TRUE	-0.613323	0.471794	-1.29998	0.193607	0.999668	13.7501	8.36314	11.9014	7.8608	12.9559	8.95522
STM14_2296	pykA	TRUE	0.219848	0.169188	1.29943	0.193797	0.999668	339.522	358.094	353.472	461.541	333.863	378.562
STM14_3984	greA	TRUE	-0.276905	0.213199	-1.29881	0.194009	0.999668	84.6161	99.5973	126.155	87.5918	119.593	84.6676
STM14_2483	STM14_2483	TRUE	0.722485	0.55629	1.29876	0.194028	0.999668	4.2308	5.322	7.14085	12.3527	5.97963	11.3976
STM14_2465	STM14_2465	TRUE	-0.70269	0.54152	-1.29763	0.194416	0.999668	20.0963	6.08228	17.8521	23.5824	19.9321	7.327
STM14_3896	oat	TRUE	0.352951	0.272155	1.29688	0.194674	0.999668	41.2503	53.9802	45.2254	42.6729	43.8506	68.3853
STM14_1722	ydhE	TRUE	0.362765	0.279839	1.29634	0.19486	0.999668	39.1349	53.22	38.0845	56.1486	40.8608	43.1479
STM14_1370	fabF	TRUE	-0.279325	0.215545	-1.2959	0.195009	0.999668	580.678	522.316	407.028	353.736	544.146	385.075
STM14_4416	STM14_4416	TRUE	1.08562	0.839587	1.29303	0.195999	0.999668	2.1154	4.56171	3.57042	11.2297	4.98303	7.327
STM14_1725	ydhC	TRUE	-0.760153	0.588152	-1.29244	0.196204	0.999668	8.46161	10.644	14.2817	2.24594	12.9559	7.327
STM14_0428	yahO	TRUE	0.367586	0.28492	1.29014	0.197003	0.999668	389.234	388.506	507	687.258	419.571	622.795
STM14_5074	lysC	TRUE	0.512572	0.397602	1.28916	0.197343	0.999668	33.8464	42.576	17.8521	21.3365	14.9491	30.1221
STM14_0755	rlpB	TRUE	0.411174	0.319144	1.28836	0.19762	0.999668	71.9237	111.002	51.1761	66.2553	51.8235	54.5454
STM14_0490	yajI	TRUE	-0.471416	0.366693	-1.28559	0.198587	0.999668	38.0772	29.6511	29.7535	12.3527	31.8914	28.4939
STM14_4259	STM14_4259	TRUE	0.7278	0.566301	1.28518	0.198729	0.999668	6.34621	7.60285	5.95071	13.4757	4.98303	8.14111
EBG00001039304	STnc630	FALSE	-0.487324	0.379329	-1.2847	0.198897	0.999668	34.9041	24.3291	54.7465	47.1648	55.8099	33.3786
STM14_3469	orgA	TRUE	-0.325984	0.253822	-1.2843	0.199037	0.999668	4187.44	2994.76	3796.55	2281.88	4043.23	4316.42
STM14_2430	STM14_2430	TRUE	0.575956	0.449373	1.28169	0.199952	0.999668	24.3271	21.288	53.5564	80.8539	27.9049	56.1737
STM14_1257	hpaX	TRUE	-0.645693	0.504887	-1.27889	0.200937	0.999668	16.9232	9.12342	13.0916	10.1067	9.96605	6.51289
STM14_4179	ppiA	TRUE	-0.297044	0.232711	-1.27645	0.201796	0.999668	123.751	149.016	153.528	114.543	184.372	111.533
STM14_3703	iciA	TRUE	0.992053	0.777401	1.27611	0.201915	0.999668	5.28851	9.88371	1.19014	1.12297	2.98982	7.327
STM14_1739	STM14_1739	TRUE	-0.684047	0.536565	-1.27486	0.202358	0.999668	11.6347	6.08228	7.14085	3.36891	4.98303	4.88467
STM14_5470	leuV	FALSE	-0.648447	0.508758	-1.27457	0.202462	0.999668	11.6347	16.7263	22.6127	7.8608	21.9253	10.5834
STM14_5622	traD	TRUE	0.36738	0.288552	1.27318	0.202953	0.999668	38.0772	49.4185	34.5141	50.5337	51.8235	61.0583
STM14_4249	gldA_1	TRUE	0.858971	0.675232	1.27211	0.203333	0.999668	7.40391	5.322	2.38028	6.73783	3.98642	13.0258
STM14_4875	STM14_4875	TRUE	-0.949623	0.746891	-1.27143	0.203574	0.999668	5.28851	3.04114	3.57042	1.12297	5.97963	3.25644
STM14_4862	yiiL	TRUE	1.12924	0.888203	1.27138	0.203594	0.999668	5.28851	9.88371	3.57042	5.61486	0.996605	5.69878
STM14_1706	STM14_1706	TRUE	-0.665118	0.523227	-1.27118	0.203663	0.999668	7.40391	3.80143	15.4718	12.3527	8.96945	4.88467
STM14_990	ybiK	TRUE	1.14155	0.899378	1.26926	0.204347	0.999668	11.6347	26.61	3.57042	10.1067	2.98982	3.25644
STM14_2154	ychM	TRUE	-0.563167	0.443758	-1.26909	0.204411	0.999668	25.3848	23.5688	16.662	10.1067	21.9253	8.95522
STM14_5424	yjiN	TRUE	-0.521404	0.41124	-1.26788	0.204839	0.999668	15.8655	17.4866	19.0423	11.2297	20.9287	9.76933
STM14_4070	yhdA	TRUE	-0.330295	0.260587	-1.2675	0.204976	0.999668	116.347	87.4328	90.4507	62.8864	69.7624	68.3853
STM14_2719	yeiH	TRUE	0.680288	0.53693	1.267	0.205157	0.999668	7.40391	9.12342	4.76057	21.3365	12.9559	11.3976
STM14_5238	yjeE	TRUE	0.398287	0.314544	1.26624	0.205428	0.999668	16.9232	32.6923	23.8028	21.3365	22.9219	28.4939
EBG00001039318	tRNA	FALSE	0.780592	0.616829	1.26549	0.205695	0.999668	4.2308	3.04114	5.95071	10.1067	2.98982	9.76933
STM14_5093	dgkA	TRUE	0.409229	0.323752	1.26402	0.206223	0.999668	44.4234	44.0965	66.6479	93.2066	57.8031	87.924
STM14_2763	STM14_2763	TRUE	-2.14984	1.7008	-1.26402	0.206224	0.999668	1.0577	0	1.19014	0	0	0
STM14_4941	ptsA	TRUE	0.530177	0.419953	1.26247	0.20678	0.999668	22.2117	28.8908	16.662	20.2135	11.9593	23.6092
STM14_1218	yccS	TRUE	0.33697	0.267181	1.26121	0.207235	0.999668	30.6733	39.5348	35.7042	49.4107	34.8812	39.8914
STM14_1302	ycdZ	TRUE	-0.30297	0.240347	-1.26055	0.207469	0.999668	83.5584	69.1859	64.2676	57.2715	78.7318	56.9878
STM14_4197	damX	TRUE	0.251769	0.199928	1.2593	0.207922	0.999668	212.598	216.681	243.979	304.325	197.328	258.887
STM14_2941	STM14_2941	TRUE	-1.0538	0.837389	-1.25844	0.208233	0.999668	2.1154	2.28086	7.14085	5.61486	5.97963	0
STM14_3795	STM14_3795	TRUE	0.41408	0.329184	1.2579	0.208429	0.999668	35.9618	44.8568	38.0845	55.0256	29.8982	39.0773
STM14_3688	gcvH	TRUE	0.351297	0.279279	1.25787	0.208438	0.999668	683.275	719.99	859.282	1133.08	704.6	1014.38
STM14_3898	fadH	TRUE	-0.938988	0.74687	-1.25723	0.20867	0.999668	20.0963	9.12342	3.57042	0	2.98982	4.07056
STM14_3570	gudT	TRUE	-0.782056	0.622219	-1.25688	0.208796	0.999668	5.28851	5.322	4.76057	3.36891	11.9593	4.07056
STM14_2444	STM14_2444	TRUE	1.26695	1.00873	1.25599	0.209119	0.999668	1.0577	4.56171	2.38028	3.36891	0.996605	2.44233
STM14_1649	aroD	TRUE	0.391013	0.311394	1.25569	0.209229	0.999668	38.0772	52.4597	42.8451	53.9026	36.8744	48.0326
STM14_4946	pflD	TRUE	-0.385027	0.307647	-1.25152	0.210745	0.999668	41.2503	21.288	55.9366	41.5499	33.8846	38.2632
STM14_2463	STM14_2463	TRUE	-0.615247	0.491614	-1.25148	0.210758	0.999668	8.46161	8.36314	14.2817	11.2297	13.9525	4.88467
STM14_2550	yeeA	TRUE	-0.26191	0.209286	-1.25145	0.210772	0.999668	106.828	90.4739	97.5916	78.608	99.6605	83.8535
STM14_0608	gip	TRUE	-0.680983	0.544218	-1.2513	0.210823	0.999668	7.40391	7.60285	16.662	11.2297	15.9457	6.51289
STM14_4299	ftsY	TRUE	0.265659	0.212413	1.25067	0.211055	0.999668	130.097	164.222	96.4014	131.388	117.599	118.046
STM14_0051	STM14_0051	TRUE	-0.779749	0.623706	-1.25019	0.211231	0.999668	9.51931	3.04114	15.4718	8.98377	11.9593	9.76933
STM14_2143	ychA	TRUE	-0.316724	0.253663	-1.2486	0.21181	0.999668	87.7892	95.0356	116.634	90.9607	131.552	83.8535
STM14_4948	frwD	TRUE	-0.49969	0.400422	-1.24791	0.212065	0.999668	34.9041	18.2468	13.0916	13.4757	18.9355	15.4681
STM14_0011	yaaI	TRUE	0.870871	0.698132	1.24743	0.21224	0.999668	2.1154	9.12342	3.57042	5.61486	5.97963	6.51289
STM14_0679	ybdJ	TRUE	0.940444	0.754788	1.24597	0.212775	0.999668	1.0577	3.80143	1.19014	12.3527	7.97284	4.88467
STM14_4007	yhbG	TRUE	0.249762	0.20059	1.24514	0.213081	0.999668	81.443	90.4739	66.6479	80.8539	73.7488	91.9946
STM14_4106	yrdD	TRUE	0.320025	0.257258	1.24398	0.213505	0.999668	198.848	196.154	263.021	334.645	216.263	316.689
STM14_1314	ymdC	TRUE	-0.40373	0.324687	-1.24344	0.213704	0.999668	81.443	77.5491	59.5071	35.9351	77.7352	50.4749
STM14_0652	gtrA	TRUE	-3.79138	3.05419	-1.24137	0.214468	0.999668	1.0577	3.04114	0	1.12297	56.8065	0
STM14_2847	menD	TRUE	-0.545302	0.43959	-1.24048	0.214799	0.999668	23.2694	23.5688	27.3733	12.3527	21.9253	13.0258
STM14_4730	hisR	FALSE	-0.38562	0.311046	-1.23975	0.215068	0.999668	189.328	201.476	320.148	188.659	365.754	279.24
STM14_3227	STM14_3227	TRUE	-0.734906	0.592837	-1.23964	0.215107	0.999668	9.51931	3.04114	11.9014	7.8608	6.97624	6.51289
STM14_0439	yaiV	TRUE	0.625874	0.504947	1.23949	0.215166	0.999668	56.0582	60.0625	98.7817	166.2	82.7182	140.841
STM14_1838	marR	TRUE	-0.507147	0.409645	-1.23802	0.21571	0.999668	17.9809	10.644	16.662	13.4757	25.9117	18.7246
STM14_0465	yajF	TRUE	0.577035	0.466126	1.23794	0.215739	0.999668	5.28851	18.2468	14.2817	13.4757	11.9593	14.654
STM14_1022	ybjM	TRUE	0.47454	0.383796	1.23644	0.216296	0.999668	68.7506	74.5079	127.345	154.97	79.7284	153.867
STM14_3982	rrmJ	TRUE	-0.252244	0.204043	-1.23623	0.216374	0.999668	566.928	452.37	760.5	614.265	688.654	626.866
STM14_5357	STM14_5357	TRUE	0.671119	0.543509	1.23479	0.216909	0.999668	12.6924	15.2057	4.76057	20.2135	14.9491	17.0963
STM14_1502	STM14_1502	TRUE	0.595325	0.482558	1.23369	0.21732	0.999668	9.51931	13.6851	13.0916	17.9675	6.97624	13.0258
STM14_3532	ispF	TRUE	-0.731423	0.593087	-1.23325	0.217483	0.999668	7.40391	6.08228	8.33099	3.36891	5.97963	3.25644
STM14_3775	STM14_3775	TRUE	0.713991	0.579259	1.23259	0.217727	0.999668	19.0386	9.12342	13.0916	41.5499	9.96605	19.5387
STM14_0094	yaaU	TRUE	0.772287	0.626906	1.2319	0.217986	0.999668	4.2308	12.9248	7.14085	7.8608	3.98642	4.88467
STM14_0195	pdxA_2	TRUE	0.411061	0.334322	1.22954	0.21887	0.999668	22.2117	35.7334	23.8028	33.6891	29.8982	31.7503
STM14_1402	potB	TRUE	-0.42037	0.342027	-1.22905	0.219052	0.999668	30.6733	21.288	28.5634	24.7054	38.8676	27.6798
STM14_1698	sseE	TRUE	0.584777	0.47586	1.22888	0.219115	0.999668	11.6347	13.6851	23.8028	44.9189	27.9049	37.4491
STM14_2771	STM14_2771	TRUE	-1.31543	1.07288	-1.22607	0.220173	0.999668	3.1731	2.28086	2.38028	0	0.996605	0
STM14_1039	artJ	TRUE	0.487845	0.398051	1.22559	0.220355	0.999668	22.2117	27.3703	22.6127	39.304	28.9016	37.4491
STM14_0681	entD	TRUE	-1.59402	1.3049	-1.22156	0.221873	0.999668	3.1731	0	0	1.12297	1.99321	0.814111
STM14_2126	tyrV	FALSE	-0.392085	0.321219	-1.22062	0.222232	0.999668	60.289	46.3774	42.8451	33.6891	53.8167	39.0773
STM14_4779	tatA	TRUE	-0.297343	0.243978	-1.21873	0.222948	0.999668	464.331	396.109	684.331	519.936	648.79	547.083
STM14_0478	queA	TRUE	-0.498271	0.409064	-1.21808	0.223195	0.999668	16.9232	18.2468	29.7535	16.8446	38.8676	25.2374
STM14_2015	STM14_2015	TRUE	-0.963713	0.791222	-1.21801	0.223222	0.999668	5.28851	0.760285	14.2817	4.49189	4.98303	7.327
STM14_4597	yidE	TRUE	0.4341	0.357029	1.21587	0.224036	0.999668	87.7892	88.9534	46.4155	72.9931	41.8574	75.7123
STM14_4774	udp	TRUE	-0.347125	0.285749	-1.21479	0.224447	0.999668	167.117	121.646	133.296	99.9444	110.623	100.95
STM14_5147	nrfE	TRUE	1.31309	1.08094	1.21477	0.224454	0.999668	4.2308	12.1646	2.38028	2.24594	0.996605	4.07056
STM14_3910	yqjC	TRUE	-0.28836	0.237538	-1.21395	0.224766	0.999668	775.295	659.167	1138.97	857.95	1157.06	998.1
EBG00001039262	RydC	FALSE	0.926689	0.764467	1.2122	0.225435	0.999668	4.2308	7.60285	1.19014	3.36891	2.98982	4.88467
STM14_2793	yojI	TRUE	-0.537232	0.443735	-1.21071	0.226008	0.999668	9.51931	6.84257	16.662	7.8608	10.9627	10.5834
STM14_1583	astA	TRUE	-0.802745	0.663418	-1.21001	0.226274	0.999668	16.9232	3.04114	16.662	13.4757	3.98642	5.69878
STM14_1756	STM14_1756	TRUE	0.675077	0.559044	1.20756	0.227218	0.999668	13.7501	25.0894	10.7113	15.7216	10.9627	15.4681
EBG00001039342	tRNA	FALSE	0.803523	0.66545	1.20749	0.227244	0.999668	5.28851	8.36314	5.95071	8.98377	2.98982	7.327
STM14_1343	flgA	TRUE	-1.0923	0.905736	-1.20598	0.227826	0.999668	14.8078	6.08228	3.57042	2.24594	4.98303	2.44233
STM14_2266	mig-3	TRUE	0.860813	0.714465	1.20484	0.228267	0.999668	4.2308	3.80143	4.76057	8.98377	1.99321	7.327
STM14_2122	purU	TRUE	-0.242928	0.201751	-1.2041	0.228551	0.999668	150.194	132.29	167.81	174.061	209.287	141.655
STM14_5387	STM14_5387	TRUE	0.232585	0.193165	1.20407	0.228561	0.999668	231.637	236.449	284.444	346.998	243.172	310.176
STM14_4218	greB	TRUE	-0.341359	0.284046	-1.20178	0.22945	0.999668	44.4234	44.0965	59.5071	28.0743	55.8099	52.1031
STM14_1984	ydcF	TRUE	0.454549	0.378268	1.20166	0.229496	0.999668	26.4425	33.4525	22.6127	28.0743	19.9321	32.5644
STM14_4814	yihI	TRUE	-0.256675	0.213639	-1.20144	0.229579	0.999668	72.9814	76.0285	73.7888	57.2715	82.7182	57.8019
STM14_5016	purD	TRUE	1.16122	0.967294	1.20049	0.22995	0.999668	2.1154	6.84257	0	1.12297	3.98642	5.69878
STM14_5497	lplA	TRUE	0.590478	0.492972	1.19779	0.230998	0.999668	10.577	20.5277	5.95071	10.1067	9.96605	8.95522
STM14_0510	phnW	TRUE	-1.28939	1.07799	-1.1961	0.231656	0.999668	5.28851	0	0	1.12297	0.996605	1.62822
STM14_3948	yraO	TRUE	0.235629	0.197045	1.19581	0.231769	0.999668	111.059	119.365	80.9296	115.666	103.647	113.976
STM14_5252	yjfI	TRUE	0.759171	0.635459	1.19468	0.232211	0.999668	7.40391	6.08228	7.14085	17.9675	6.97624	13.0258
STM14_1109	cmk	TRUE	-0.40869	0.342611	-1.19287	0.232921	0.999668	49.712	63.8639	71.4085	28.0743	63.7827	45.5902
STM14_4722	wecD	TRUE	0.826404	0.693652	1.19138	0.233504	0.999668	12.6924	19.7674	3.57042	11.2297	3.98642	4.88467
STM14_1444	STM14_1444	TRUE	-0.552635	0.46524	-1.18785	0.234893	0.999668	23.2694	10.644	26.1831	22.4594	21.9253	16.2822
STM14_2700	galS	TRUE	0.695372	0.585871	1.1869	0.235266	0.999668	10.577	20.5277	4.76057	7.8608	6.97624	7.327
STM14_4268	yhhX	TRUE	0.371335	0.313179	1.1857	0.235742	0.999668	44.4234	35.7334	21.4225	42.6729	24.9151	39.8914
STM14_1799	mlc	TRUE	-0.334045	0.281963	-1.18471	0.236131	0.999668	101.539	79.0696	67.8381	52.7797	67.7692	55.3596
STM14_2234	yebR	TRUE	0.301649	0.254757	1.18406	0.236389	0.999668	99.4239	109.481	61.8873	84.2228	78.7318	101.764
STM14_3962	deaD	TRUE	-0.379046	0.320346	-1.18324	0.236715	0.999668	105.77	130.769	169	84.2228	185.369	137.585
STM14_4111	sun	TRUE	-0.360492	0.304737	-1.18296	0.236825	0.999668	53.9428	45.6171	29.7535	29.1973	58.7997	35.8209
STM14_2669	yehZ	TRUE	-0.438342	0.370724	-1.1824	0.237049	0.999668	83.5584	69.1859	52.3662	25.8283	80.725	63.5007
STM14_0712	STM14_0712	TRUE	-0.602345	0.510036	-1.18098	0.237609	0.999668	9.51931	9.12342	19.0423	13.4757	14.9491	6.51289
STM14_4550	STM14_4550	TRUE	0.273513	0.231968	1.1791	0.23836	0.999668	65.5775	74.5079	53.5564	70.7472	56.8065	67.5712
STM14_1073	STM14_1073	TRUE	-1.11115	0.943664	-1.17749	0.239	0.999668	1.0577	0.760285	5.95071	4.49189	4.98303	0.814111
STM14_0190	acnB	TRUE	0.29352	0.249299	1.17738	0.239044	0.999668	670.582	798.299	462.965	539.026	453.455	606.513
STM14_2156	pth	TRUE	0.346244	0.294244	1.17673	0.239305	0.999668	34.9041	36.4937	35.7042	47.1648	26.9083	40.7056
STM14_0367	yafJ	TRUE	0.262025	0.222732	1.17641	0.239431	0.999668	141.732	153.578	113.063	139.248	114.61	149.796
STM14_0552	ylaB	TRUE	-0.296607	0.25222	-1.17598	0.239602	0.999668	59.2313	53.22	84.5	53.9026	58.7997	56.9878
STM14_2433	STM14_2433	FALSE	0.518508	0.440991	1.17578	0.239683	0.999668	12.6924	15.2057	4.76057	8.98377	10.9627	16.2822
STM14_1113	msbA	TRUE	-0.328709	0.279615	-1.17558	0.239763	0.999668	110.001	147.495	133.296	89.8377	164.44	86.2958
STM14_1121	smtA	TRUE	-0.385749	0.328515	-1.17422	0.240307	0.999668	39.1349	37.254	34.5141	28.0743	43.8506	24.4233
STM14_4307	yhhQ	TRUE	-0.543242	0.463746	-1.17142	0.241429	0.999668	29.6156	28.1305	98.7817	51.6567	64.7793	52.9172
STM14_3488	spaQ	TRUE	-0.380572	0.32509	-1.17067	0.241733	0.999668	312.022	208.318	443.923	379.564	458.438	345.997
STM14_2063	yciH	TRUE	0.539017	0.46069	1.17002	0.241993	0.999668	10.577	21.288	20.2324	20.2135	9.96605	17.0963
STM14_1546	STM14_1546	TRUE	-0.682218	0.583645	-1.16889	0.242447	0.999668	6.34621	4.56171	9.52113	6.73783	6.97624	3.25644
STM14_1723	ribE	TRUE	0.276538	0.236636	1.16862	0.242557	0.999668	64.5198	78.3094	86.8803	114.543	100.657	113.976
STM14_5598	traL	TRUE	0.607762	0.520151	1.16843	0.242632	0.999668	7.40391	13.6851	17.8521	24.7054	9.96605	15.4681
STM14_1092	STM14_1092	TRUE	-0.785798	0.672739	-1.16806	0.242783	0.999668	7.40391	4.56171	10.7113	8.98377	9.96605	3.25644
EBG00001039294	isrP	FALSE	0.814454	0.697438	1.16778	0.242896	0.999668	2.1154	6.08228	4.76057	12.3527	5.97963	4.88467
STM14_5290	ytfJ	TRUE	0.341379	0.292439	1.16735	0.243069	0.999668	63.4621	53.22	53.5564	99.9444	65.7759	80.597
STM14_5445	yjiY	TRUE	0.572453	0.490488	1.16711	0.243167	0.999668	7.40391	9.88371	15.4718	17.9675	7.97284	17.9104
STM14_4895	STM14_4895	TRUE	0.433845	0.371749	1.16704	0.243195	0.999668	57.1159	49.4185	80.9296	119.035	63.7827	105.02
STM14_5206	groES	TRUE	-0.294538	0.252475	-1.1666	0.243371	0.999668	619.813	447.048	750.979	733.3	754.43	554.41
STM14_2747	rsuA	TRUE	-0.566013	0.485474	-1.1659	0.243656	0.999668	42.308	26.61	26.1831	11.2297	18.9355	20.3528
STM14_1851	STM14_1851	TRUE	-0.321657	0.275994	-1.16545	0.243837	0.999668	119.52	58.542	107.113	107.805	109.627	104.206
STM14_2276	STM14_2276	TRUE	-0.764456	0.656179	-1.16501	0.244014	0.999668	9.51931	3.04114	30.9437	20.2135	22.9219	14.654
STM14_1503	STM14_1503	FALSE	-0.798635	0.686092	-1.16403	0.24441	0.999668	6.34621	6.84257	11.9014	3.36891	19.9321	11.3976
STM14_5244	hflK	TRUE	-0.260805	0.224159	-1.16348	0.244634	0.999668	347.984	309.436	238.028	186.413	298.982	240.977
STM14_2299	yebA	TRUE	-0.284964	0.245338	-1.16151	0.245433	0.999668	160.771	161.941	122.585	97.6985	162.447	105.02
STM14_1271	yccJ	TRUE	-0.223942	0.193415	-1.15783	0.246934	0.999668	551.062	449.328	586.74	430.098	562.085	574.762
STM14_5601	traB	TRUE	1.21058	1.04771	1.15545	0.247907	0.999668	2.1154	8.36314	2.38028	2.24594	0.996605	1.62822
STM14_4792	trkH	TRUE	-0.311149	0.26938	-1.15506	0.248067	0.999668	65.5775	64.6242	74.9789	60.6405	98.6639	67.5712
STM14_0497	pgpA	TRUE	-0.52997	0.458883	-1.15491	0.248126	0.999668	15.8655	10.644	14.2817	5.61486	10.9627	11.3976
STM14_0370	STM14_0370	FALSE	-0.588825	0.510015	-1.15453	0.248284	0.999668	17.9809	8.36314	40.4648	28.0743	30.8948	23.6092
STM14_2286	yebF	TRUE	0.446124	0.386619	1.15391	0.248537	0.999668	11.6347	29.6511	21.4225	22.4594	19.9321	19.5387
STM14_4411	yiaH	TRUE	0.366337	0.317634	1.15333	0.248775	0.999668	26.4425	29.6511	23.8028	32.5662	26.9083	37.4491
STM14_0628	STM14_0628	TRUE	-0.495421	0.429628	-1.15314	0.248852	0.999668	16.9232	9.88371	16.662	7.8608	12.9559	14.654
STM14_2985	cysK	TRUE	0.469508	0.407191	1.15304	0.248893	0.999668	123.751	105.68	140.437	297.587	137.532	154.681
STM14_1720	valW	FALSE	-0.588688	0.510681	-1.15275	0.249012	0.999668	12.6924	25.0894	41.6549	14.5986	36.8744	20.3528
STM14_1974	sseJ	TRUE	-0.689975	0.599389	-1.15113	0.249678	0.999668	8.46161	4.56171	27.3733	12.3527	6.97624	9.76933
STM14_3412	csrA	TRUE	0.169129	0.147151	1.14936	0.250408	0.999668	774.237	777.772	853.331	1015.17	764.396	898.779
STM14_2217	rrmA	TRUE	-0.651472	0.566971	-1.14904	0.25054	0.999668	10.577	9.12342	5.95071	3.36891	13.9525	6.51289
STM14_1288	STM14_1288	TRUE	-1.25882	1.09925	-1.14516	0.252141	0.999668	3.1731	0.760285	11.9014	2.24594	3.98642	4.88467
STM14_4527	misL	TRUE	-0.390262	0.340807	-1.14511	0.252164	0.999668	22.2117	15.966	28.5634	19.0905	21.9253	20.3528
STM14_0203	yadF	TRUE	0.176953	0.154585	1.1447	0.252335	0.999668	163.944	179.427	159.479	197.643	179.389	192.944
STM14_3969	infB	TRUE	0.352958	0.308364	1.14461	0.252369	0.999668	338.464	537.522	302.296	387.425	311.937	291.452
STM14_1393	lolD	TRUE	0.561762	0.490798	1.14459	0.252379	0.999668	11.6347	11.4043	8.33099	16.8446	5.97963	10.5834
STM14_1766	malX	FALSE	-0.598181	0.524006	-1.14155	0.25364	0.999668	8.46161	5.322	14.2817	7.8608	11.9593	9.76933
STM14_0828	phrB	TRUE	-0.652296	0.57153	-1.14132	0.253738	0.999668	9.51931	6.84257	5.95071	3.36891	4.98303	2.44233
STM14_1049	ltaA	TRUE	0.675733	0.592737	1.14002	0.254277	0.999668	4.2308	9.88371	2.38028	10.1067	8.96945	5.69878
STM14_3595	ygdD	TRUE	-0.545391	0.47869	-1.13934	0.254561	0.999668	11.6347	8.36314	8.33099	7.8608	18.9355	10.5834
STM14_4954	ppc	TRUE	0.285458	0.250647	1.13888	0.254751	0.999668	131.155	168.023	95.2113	137.003	126.569	125.373
STM14_0777	STM14_0777	TRUE	-0.366453	0.322124	-1.13761	0.255282	0.999668	45.4811	34.2128	29.7535	25.8283	50.8269	37.4491
STM14_5596	traY	TRUE	0.707527	0.623686	1.13443	0.256615	0.999668	47.5965	41.0554	130.916	270.636	105.64	153.053
STM14_2565	hisG	TRUE	0.464363	0.410089	1.13235	0.257489	0.999668	23.2694	19.7674	22.6127	34.8121	16.9423	32.5644
STM14_3860	STM14_3860	TRUE	-1.12906	0.999328	-1.12982	0.258554	0.999668	4.2308	1.52057	2.38028	0	0.996605	1.62822
EBG00001039274	STnc100	FALSE	-0.508424	0.450607	-1.12831	0.259189	0.999668	47.5965	45.6171	80.9296	44.9189	103.647	72.4559
STM14_4964	trmA	TRUE	-0.576683	0.511398	-1.12766	0.259463	0.999668	17.9809	15.966	14.2817	3.36891	19.9321	14.654
STM14_0218	pcnB	TRUE	-0.266073	0.23635	-1.12576	0.260268	0.999668	111.059	107.96	98.7817	61.7634	106.637	91.1805
STM14_3633	ygeD	TRUE	0.555139	0.493492	1.12492	0.260623	0.999668	19.0386	27.3703	5.95071	16.8446	14.9491	14.654
STM14_1781	ydgI	TRUE	-0.715463	0.636834	-1.12347	0.261238	0.999668	6.34621	8.36314	11.9014	2.24594	10.9627	6.51289
STM14_5621	traT	TRUE	0.234575	0.208808	1.1234	0.261267	0.999668	1577.03	1335.82	1676.91	2115.68	1598.55	2259.16
STM14_0910	ybhA	TRUE	-0.321873	0.286795	-1.12231	0.261731	0.999668	45.4811	38.0143	47.6057	52.7797	54.8133	29.308
STM14_3005	STM14_3005	TRUE	0.398243	0.35493	1.12203	0.261848	0.999668	19.0386	25.8497	19.0423	17.9675	13.9525	23.6092
STM14_0507	phnS	TRUE	-1.75129	1.56258	-1.12077	0.262385	0.999668	2.1154	0	0	1.12297	0.996605	0
STM14_5510	creC	TRUE	1.00702	0.899233	1.11986	0.262772	0.999668	3.1731	10.644	2.38028	1.12297	2.98982	4.88467
STM14_1917	STM14_1917	TRUE	-0.6519	0.582794	-1.11858	0.263321	0.999668	9.51931	5.322	15.4718	10.1067	8.96945	6.51289
STM14_4821	STM14_4821	TRUE	0.685952	0.614139	1.11693	0.264023	0.999668	5.28851	9.12342	3.57042	11.2297	8.96945	8.95522
STM14_3540	iap	TRUE	-0.223093	0.199756	-1.11683	0.264068	0.999668	132.213	114.803	126.155	113.42	146.501	118.86
STM14_1948	ydcK	TRUE	0.421568	0.377813	1.11581	0.264503	0.999668	28.5579	22.8086	24.993	29.1973	15.9457	40.7056
STM14_4483	rfaG	TRUE	0.355536	0.31936	1.11328	0.26559	0.999668	178.751	193.873	215.416	345.875	205.301	228.765
STM14_930	moaA	TRUE	-0.239755	0.215632	-1.11187	0.266195	0.999668	180.867	130.769	139.247	132.511	164.44	147.354
STM14_3450	hypA_1	TRUE	-0.401765	0.361578	-1.11114	0.266507	0.999668	43.3657	30.4114	45.2254	29.1973	36.8744	35.0068
STM14_2068	pgpB	TRUE	-0.506008	0.455763	-1.11024	0.266894	0.999668	30.6733	23.5688	14.2817	6.73783	16.9423	12.2117
STM14_4186	nirC	TRUE	0.821113	0.740343	1.1091	0.267388	0.999668	4.2308	5.322	4.76057	5.61486	1.99321	8.14111
STM14_4329	STM14_4329	TRUE	-0.388858	0.35087	-1.10827	0.267747	0.999668	42.308	44.8568	61.8873	32.5662	70.759	55.3596
STM14_2827	yfaV	TRUE	0.520946	0.47112	1.10576	0.26883	0.999668	11.6347	15.966	15.4718	13.4757	10.9627	24.4233
STM14_1068	STM14_1068	TRUE	-0.402866	0.364668	-1.10475	0.269268	0.999668	21.154	16.7263	23.8028	13.4757	25.9117	22.7951
STM14_2810	ubiG	TRUE	-0.260876	0.236329	-1.10387	0.269651	0.999668	127.982	124.687	210.655	153.847	174.406	149.796
STM14_2099	yciA	TRUE	-0.666497	0.604202	-1.1031	0.269982	0.999668	13.7501	11.4043	11.9014	3.36891	7.97284	5.69878
STM14_2752	yejK	TRUE	-0.342482	0.31049	-1.10304	0.270011	0.999668	69.8083	51.6994	49.9859	50.5337	58.7997	39.0773
STM14_0466	araJ	TRUE	-0.457635	0.41496	-1.10284	0.270096	0.999668	14.8078	14.4454	42.8451	24.7054	24.9151	21.1669
STM14_1029	potG	TRUE	0.693262	0.629149	1.1019	0.270503	0.999668	1.0577	6.08228	5.95071	5.61486	3.98642	5.69878
STM14_4390	tag	TRUE	-0.29259	0.265651	-1.1014	0.270721	0.999668	111.059	72.2271	78.5493	111.174	123.579	74.8982
STM14_0471	phoR	TRUE	0.315331	0.286711	1.09982	0.271409	0.999668	33.8464	44.8568	24.993	35.9351	32.888	33.3786
STM14_3067	ppx	TRUE	0.40691	0.370089	1.09949	0.271553	0.999668	47.5965	74.5079	29.7535	51.6567	50.8269	43.962
STM14_1637	ydiA	TRUE	0.384793	0.349974	1.09949	0.271555	0.999668	49.712	91.2342	51.1761	49.4107	40.8608	43.1479
STM14_963	glnP	TRUE	0.363371	0.330579	1.0992	0.271682	0.999668	49.712	57.0214	33.324	50.5337	30.8948	39.0773
STM14_0422	STM14_0422	TRUE	-0.312871	0.284719	-1.09888	0.271821	0.999668	25.3848	33.4525	45.2254	26.9513	37.871	26.0516
STM14_3935	garD	TRUE	0.525098	0.478086	1.09833	0.272059	0.999668	15.8655	22.0483	39.2747	61.7634	22.9219	29.308
STM14_2735	yeiU	TRUE	-0.328757	0.299498	-1.0977	0.272337	0.999668	88.8469	98.0768	101.162	52.7797	94.6775	74.0841
STM14_3337	fljA	TRUE	-0.93449	0.852112	-1.09668	0.272783	0.999668	3.1731	2.28086	24.993	12.3527	9.96605	5.69878
STM14_4633	STM14_4633	TRUE	-0.720829	0.657684	-1.09601	0.273074	0.999668	14.8078	3.04114	7.14085	10.1067	7.97284	5.69878
STM14_0765	ybeU	FALSE	-0.850143	0.775773	-1.09587	0.273137	0.999668	1.0577	2.28086	5.95071	4.49189	8.96945	2.44233
STM14_3401	STM14_3401	TRUE	0.433389	0.396116	1.0941	0.273913	0.999668	20.0963	15.966	20.2324	28.0743	11.9593	26.8657
STM14_2562	STM14_2562	TRUE	-0.625544	0.571814	-1.09396	0.273971	0.999668	65.5775	52.4597	253.5	140.371	133.545	100.95
STM14_2310	yebC	TRUE	0.226358	0.207021	1.0934	0.274217	0.999668	114.232	162.701	115.444	139.248	126.569	114.79
STM14_2691	sanA	TRUE	-0.256682	0.2352	-1.09133	0.275126	0.999668	112.116	94.2754	104.732	77.485	93.6809	87.1099
STM14_0874	lysT	FALSE	-0.387898	0.355505	-1.09112	0.275221	0.999668	289.81	349.731	772.402	348.121	492.323	489.281
STM14_1379	ycfF	TRUE	0.208571	0.191191	1.09091	0.275314	0.999668	117.405	129.248	105.923	134.757	118.596	131.886
STM14_5090	ubiC	TRUE	-0.49701	0.455601	-1.09089	0.275322	0.999668	33.8464	19.0071	22.6127	17.9675	12.9559	12.2117
STM14_2111	STM14_2111	TRUE	-0.713987	0.655023	-1.09002	0.275705	0.999668	11.6347	5.322	7.14085	10.1067	7.97284	1.62822
STM14_4373	dppB	TRUE	-0.521674	0.478631	-1.08993	0.275744	0.999668	15.8655	8.36314	10.7113	4.49189	6.97624	9.76933
STM14_3279	rpsP	TRUE	0.379914	0.348954	1.08872	0.276276	0.999668	150.194	258.497	127.345	144.863	127.565	122.931
STM14_5184	STM14_5184	TRUE	-0.462568	0.425163	-1.08798	0.276605	0.999668	141.732	127.728	392.747	214.488	260.114	234.464
STM14_3008	amiA	TRUE	-0.297689	0.273661	-1.0878	0.276681	0.999668	65.5775	69.1859	103.542	64.0094	100.657	85.4817
STM14_1222	yccT	TRUE	-0.644799	0.592835	-1.08765	0.276749	0.999668	12.6924	8.36314	4.76057	4.49189	7.97284	3.25644
STM14_5536	srgA	TRUE	-0.929614	0.855486	-1.08665	0.277191	0.999668	4.2308	1.52057	7.14085	2.24594	9.96605	7.327
STM14_4558	STM14_4558	TRUE	0.9715	0.894282	1.08635	0.277325	0.999668	4.2308	4.56171	10.7113	28.0743	8.96945	14.654
STM14_4488	mutM	TRUE	-0.506662	0.466687	-1.08566	0.277631	0.999668	19.0386	15.966	11.9014	5.61486	15.9457	10.5834
STM14_4901	ydeZ	TRUE	0.611171	0.56354	1.08452	0.278133	0.999668	52.8851	36.4937	121.394	235.824	88.6979	130.258
STM14_5467	STM14_5467	TRUE	-0.392509	0.362145	-1.08384	0.278434	0.999668	123.751	122.406	279.683	159.462	193.341	172.592
STM14_1665	sufC	TRUE	-0.552193	0.509756	-1.08325	0.278698	0.999668	10.577	8.36314	13.0916	5.61486	5.97963	5.69878
STM14_0830	ybgI	TRUE	0.317025	0.29273	1.08299	0.278811	0.999668	85.6738	99.5973	91.6409	93.2066	50.8269	90.3663
STM14_4878	sodA	TRUE	0.255645	0.236368	1.08155	0.279451	0.999668	121.636	160.42	178.521	217.856	177.396	192.944
STM14_1187	STM14_1187	TRUE	1.00606	0.930518	1.08119	0.279614	0.999668	3.1731	9.88371	0	1.12297	3.98642	3.25644
STM14_976	ybiR	TRUE	0.679386	0.629067	1.07999	0.280146	0.999668	15.8655	19.7674	1.19014	8.98377	6.97624	9.76933
STM14_3375	ygaP	TRUE	0.829658	0.769445	1.07825	0.28092	0.999668	11.6347	19.0071	0	5.61486	4.98303	4.88467
STM14_0746	rlpA	TRUE	0.470112	0.436541	1.0769	0.281524	0.999668	40.1926	61.5831	19.0423	33.6891	27.9049	25.2374
STM14_3098	ndk	TRUE	0.343707	0.319233	1.07666	0.28163	0.999668	129.04	116.324	128.535	195.397	75.742	112.347
STM14_2593	wcaM	TRUE	0.594206	0.551974	1.07651	0.281698	0.999668	10.577	10.644	5.95071	15.7216	6.97624	9.76933
STM14_5185	STM14_5185	TRUE	-0.40784	0.379342	-1.07512	0.282319	0.999668	161.828	106.44	80.9296	65.1323	93.6809	81.4111
STM14_1171	STM14_1171	TRUE	0.472135	0.439796	1.07353	0.283032	0.999668	16.9232	19.7674	10.7113	11.2297	5.97963	14.654
STM14_1170	STM14_1170	TRUE	0.823031	0.766868	1.07324	0.283165	0.999668	3.1731	4.56171	3.57042	16.8446	7.97284	5.69878
STM14_1299	ycdW	TRUE	0.339284	0.316794	1.07099	0.284174	0.999668	48.6542	77.5491	46.4155	55.0256	46.8404	46.4043
STM14_3953	yhbQ	TRUE	0.55189	0.515315	1.07098	0.28418	0.999668	6.34621	12.9248	8.33099	8.98377	9.96605	13.8399
STM14_2158	STM14_2158	TRUE	-0.748025	0.698518	-1.07087	0.284226	0.999668	5.28851	3.80143	16.662	10.1067	15.9457	8.95522
STM14_3243	yfiD	TRUE	-0.265634	0.248093	-1.0707	0.284304	0.999668	1508.28	1548.7	1729.28	1174.63	1994.21	1627.41
STM14_2300	znuA	TRUE	-0.2329	0.217752	-1.06957	0.284815	0.999668	208.367	187.03	144.007	135.88	218.257	162.008
STM14_4760	pldA	TRUE	-0.197075	0.184404	-1.06872	0.285197	0.999668	326.83	298.792	405.838	341.383	377.713	328.901
STM14_4321	yhiP	TRUE	-0.255939	0.23964	-1.06801	0.285515	0.999668	807.026	542.083	886.655	811.908	764.396	705.834
EBG00001039182	STnc70	FALSE	1.02564	0.961582	1.06661	0.286146	0.999668	3.1731	2.28086	1.19014	6.73783	0.996605	2.44233
STM14_999	STM14_999	TRUE	0.546128	0.512096	1.06646	0.286218	0.999668	29.6156	26.61	72.5986	103.313	33.8846	69.1994
STM14_4614	torA	TRUE	-0.638544	0.598893	-1.06621	0.286329	0.999668	8.46161	6.84257	7.14085	4.49189	14.9491	8.14111
STM14_3591	fucK	TRUE	-0.772035	0.724825	-1.06513	0.286816	0.999668	9.51931	9.12342	8.33099	2.24594	7.97284	3.25644
STM14_4242	glpR	TRUE	-0.350784	0.329465	-1.06471	0.287008	0.999668	31.731	26.61	23.8028	17.9675	24.9151	17.9104
STM14_1220	helD	TRUE	0.214684	0.201644	1.06467	0.287026	0.999668	86.7315	101.118	84.5	115.666	92.6843	91.1805
STM14_5469	STM14_5469	TRUE	0.680799	0.640471	1.06297	0.287797	0.999668	5.28851	3.80143	7.14085	16.8446	4.98303	8.14111
STM14_5599	traE	TRUE	0.746934	0.703208	1.06218	0.288153	0.999668	4.2308	6.08228	5.95071	7.8608	4.98303	11.3976
STM14_3516	STM14_3516	TRUE	0.858673	0.809523	1.06071	0.28882	0.999668	4.2308	3.04114	7.14085	11.2297	0.996605	8.14111
STM14_2356	yecA	TRUE	0.230242	0.217116	1.06046	0.288936	0.999668	399.811	361.896	411.789	562.609	323.897	409.498
STM14_0019	STM14_0019	TRUE	1.00066	0.943821	1.06023	0.289042	0.999668	1.0577	1.52057	3.57042	5.61486	2.98982	8.14111
STM14_2209	STM14_2209	TRUE	-0.385141	0.363547	-1.0594	0.289418	0.999668	23.2694	16.7263	15.4718	14.5986	16.9423	11.3976
STM14_4147	bfd	TRUE	0.454001	0.428752	1.05889	0.28965	0.999668	16.9232	15.2057	27.3733	47.1648	28.9016	39.0773
STM14_5550	ccdA	TRUE	0.303463	0.286719	1.0584	0.289874	0.999668	43.3657	44.0965	44.0352	51.6567	27.9049	46.4043
STM14_956	STM14_956	TRUE	0.580492	0.548666	1.05801	0.290053	0.999668	9.51931	8.36314	17.8521	26.9513	13.9525	26.8657
STM14_3685	STM14_3685	TRUE	0.485453	0.459412	1.05668	0.290656	0.999668	25.3848	26.61	40.4648	72.9931	45.8438	57.8019
STM14_4244	glpG	TRUE	0.266997	0.253191	1.05453	0.291642	0.999668	49.712	53.22	42.8451	47.1648	34.8812	52.1031
STM14_1543	STM14_1543	TRUE	0.405331	0.384399	1.05445	0.291675	0.999668	114.232	107.2	196.373	317.801	181.382	227.951
STM14_2034	ycjF	TRUE	0.565306	0.536227	1.05423	0.291778	0.999668	14.8078	11.4043	9.52113	12.3527	2.98982	16.2822
STM14_1519	STM14_1519	TRUE	-0.785063	0.744727	-1.05416	0.291809	0.999668	6.34621	3.80143	4.76057	3.36891	3.98642	1.62822
STM14_2020	STM14_2020	TRUE	0.348138	0.330279	1.05407	0.291849	0.999668	24.3271	27.3703	21.4225	38.181	32.888	35.8209
STM14_1219	yccF	TRUE	0.443797	0.421105	1.05389	0.291935	0.999668	28.5579	39.5348	10.7113	20.2135	29.8982	34.1927
STM14_3039	STM14_3039	TRUE	0.38839	0.369192	1.052	0.2928	0.999668	49.712	50.9391	77.3592	110.051	76.7386	106.649
STM14_3497	invG	TRUE	-0.282548	0.268583	-1.052	0.292802	0.999668	7817.47	5290.06	10341.1	8632.28	9850.45	9105.83
STM14_2307	STM14_2307	FALSE	0.604336	0.574564	1.05182	0.292884	0.999668	5.28851	6.08228	10.7113	17.9675	13.9525	21.981
STM14_4653	STM14_4653	TRUE	-0.595992	0.567125	-1.0509	0.293304	0.999668	14.8078	9.12342	3.57042	6.73783	13.9525	5.69878
STM14_1845	STM14_1845	TRUE	-0.418581	0.398771	-1.04968	0.293866	0.999668	41.2503	54.7405	78.5493	49.4107	117.599	73.27
STM14_1103	ycaP	TRUE	0.411606	0.392633	1.04832	0.29449	0.999668	11.6347	16.7263	14.2817	12.3527	11.9593	20.3528
STM14_1795	STM14_1795	TRUE	0.621446	0.592836	1.04826	0.294519	0.999668	8.46161	8.36314	5.95071	12.3527	1.99321	4.88467
STM14_5293	ytfL	TRUE	-0.247528	0.236644	-1.04599	0.295564	0.999668	150.194	152.057	195.183	158.339	180.386	132.7
STM14_3297	STM14_3297	FALSE	-0.61203	0.585717	-1.04492	0.296058	0.999668	8.46161	4.56171	8.33099	4.49189	5.97963	5.69878
STM14_1328	yceO	TRUE	-0.645391	0.618306	-1.0438	0.296576	0.999668	5.28851	8.36314	13.0916	7.8608	11.9593	3.25644
STM14_2478	STM14_2478	TRUE	-0.557587	0.534675	-1.04285	0.297016	0.999668	11.6347	5.322	10.7113	8.98377	8.96945	7.327
STM14_3368	gabT	TRUE	0.818336	0.784859	1.04265	0.297108	0.999668	3.1731	4.56171	0	3.36891	2.98982	3.25644
STM14_2743	yejF	TRUE	0.380949	0.365555	1.04211	0.297361	0.999668	19.0386	33.4525	17.8521	23.5824	28.9016	28.4939
STM14_1213	ycbG	TRUE	0.290819	0.279323	1.04116	0.297803	0.999668	98.3662	93.5151	111.873	112.297	71.7556	138.399
STM14_1485	STM14_1485	TRUE	-0.645251	0.620633	-1.03967	0.298495	0.999668	3.1731	6.08228	15.4718	5.61486	8.96945	5.69878
STM14_3850	ygiY	TRUE	-0.715756	0.688812	-1.03912	0.29875	0.999668	8.46161	8.36314	7.14085	2.24594	7.97284	3.25644
STM14_2817	glpQ	TRUE	0.344417	0.332042	1.03727	0.29961	0.999668	240.098	170.304	295.155	462.664	226.229	335.414
EBG00001039321	isrI	FALSE	-0.553447	0.534274	-1.03589	0.300256	0.999668	176.636	98.8371	399.887	307.694	378.71	245.047
STM14_0713	ybdQ	TRUE	0.234366	0.226349	1.03542	0.300473	0.999668	626.159	609.749	603.402	804.047	451.462	564.993
STM14_4514	yicH	TRUE	0.211371	0.204163	1.0353	0.300528	0.999668	77.2122	95.7959	95.2113	105.559	85.7081	97.6933
STM14_3468	orgB	TRUE	-0.374266	0.361746	-1.03461	0.30085	0.999668	2791.27	1692.39	3834.64	3027.53	3822.98	3341.93
STM14_0209	stiA	TRUE	0.703995	0.680654	1.03429	0.301	0.999668	5.28851	6.08228	4.76057	7.8608	4.98303	10.5834
STM14_2667	yehX	TRUE	-0.453144	0.438501	-1.03339	0.30142	0.999668	14.8078	11.4043	21.4225	8.98377	14.9491	16.2822
STM14_3430	ygaA	TRUE	-0.538644	0.521477	-1.03292	0.301642	0.999668	11.6347	9.12342	10.7113	4.49189	15.9457	12.2117
STM14_0918	ybhB	TRUE	-0.477843	0.462665	-1.03281	0.301694	0.999668	8.46161	9.12342	13.0916	5.61486	8.96945	6.51289
STM14_4333	STM14_4333	TRUE	-0.642327	0.621982	-1.03271	0.30174	0.999668	16.9232	6.08228	24.993	14.5986	21.9253	20.3528
STM14_1639	pps	TRUE	0.178016	0.172578	1.03151	0.302301	0.999668	1450.11	1607.24	1526.95	1509.27	1201.91	1609.5
STM14_1933	STM14_1933	TRUE	-0.564133	0.547536	-1.03031	0.302864	0.999668	10.577	9.12342	22.6127	5.61486	20.9287	21.1669
STM14_2404	dsrB	TRUE	-0.501575	0.487113	-1.02969	0.303156	0.999668	42.308	31.932	39.2747	5.61486	19.9321	32.5644
STM14_2956	glk	TRUE	0.280342	0.27271	1.02799	0.303957	0.999668	87.7892	98.0768	58.3169	105.559	86.7047	80.597
STM14_0867	tolQ	TRUE	-0.277291	0.269773	-1.02787	0.304011	0.999668	46.5388	47.1377	65.4578	57.2715	69.7624	46.4043
STM14_1585	astB	TRUE	0.758515	0.738184	1.02754	0.304165	0.999668	3.1731	9.12342	1.19014	3.36891	4.98303	3.25644
STM14_4082	yhdG	TRUE	-0.292879	0.285177	-1.02701	0.304417	0.999668	234.81	258.497	285.634	176.306	285.029	221.438
STM14_1848	STM14_1848	TRUE	-0.454921	0.443262	-1.0263	0.304749	0.999668	11.6347	13.6851	26.1831	16.8446	23.9185	14.654
STM14_5216	ecnB	TRUE	0.314088	0.306043	1.02629	0.304757	0.999668	217.886	188.551	259.451	316.678	147.498	271.913
STM14_2785	napB	TRUE	0.870238	0.848321	1.02584	0.304969	0.999668	13.7501	21.288	1.19014	4.49189	1.99321	4.88467
STM14_0595	ybbA	TRUE	-0.454432	0.443197	-1.02535	0.305198	0.999668	14.8078	9.12342	7.14085	8.98377	16.9423	10.5834
STM14_2319	cutC	TRUE	0.288845	0.281722	1.02528	0.30523	0.999668	34.9041	51.6994	32.1338	34.8121	35.8778	38.2632
STM14_5388	STM14_5388	TRUE	0.157796	0.153948	1.025	0.305365	0.999668	310.964	302.593	252.31	339.137	271.077	291.452
STM14_5472	leuQ	FALSE	-0.710812	0.695112	-1.02259	0.306503	0.999668	10.577	7.60285	8.33099	3.36891	4.98303	3.25644
STM14_1032	ybjO	TRUE	-0.325744	0.318981	-1.0212	0.307159	0.999668	29.6156	29.6511	30.9437	26.9513	43.8506	26.8657
STM14_2592	galF	TRUE	-0.188619	0.184801	-1.02066	0.307415	0.999668	272.887	249.374	336.81	232.455	296.988	311.805
STM14_5476	rimI	TRUE	-0.679205	0.665885	-1.02	0.307727	0.999668	9.51931	6.84257	2.38028	4.49189	9.96605	2.44233
STM14_1321	yceE	TRUE	0.465486	0.456381	1.01995	0.307752	0.999668	9.51931	19.0071	15.4718	17.9675	11.9593	13.8399
STM14_929	ybhK	TRUE	-0.336323	0.329752	-1.01993	0.307764	0.999668	37.0195	29.6511	34.5141	26.9513	28.9016	22.7951
STM14_4887	sbp	TRUE	0.488005	0.478606	1.01964	0.3079	0.999668	11.6347	7.60285	8.33099	21.3365	8.96945	13.0258
STM14_2440	STM14_2440	TRUE	0.397518	0.389907	1.01952	0.307955	0.999668	14.8078	16.7263	8.33099	15.7216	12.9559	15.4681
STM14_4569	uhpC	TRUE	0.948575	0.930456	1.01947	0.307978	0.999668	1.0577	6.08228	3.57042	1.12297	1.99321	4.88467
STM14_0398	STM14_0398	TRUE	-0.579748	0.568732	-1.01937	0.308028	0.999668	66.6352	42.576	197.563	152.724	204.304	118.86
EBG00001039280	6S	FALSE	1.80201	1.77048	1.01781	0.308768	0.999668	0	3.80143	1.19014	0	0	0
STM14_2201	slp	TRUE	-0.324176	0.319275	-1.01535	0.309938	0.999668	30.6733	37.254	33.324	19.0905	49.8303	33.3786
STM14_4451	lldP	TRUE	1.31678	1.29744	1.01491	0.310149	0.999668	0	1.52057	1.19014	3.36891	0.996605	0.814111
STM14_3127	asrB	TRUE	0.678933	0.669007	1.01484	0.310184	0.999668	4.2308	9.12342	4.76057	5.61486	3.98642	5.69878
STM14_5403	STM14_5403	TRUE	-0.546448	0.538764	-1.01426	0.310457	0.999668	21.154	9.12342	30.9437	22.4594	21.9253	19.5387
STM14_4852	fdoG	TRUE	-0.156768	0.154804	-1.01269	0.311207	0.999668	1608.76	1341.9	1319.87	1238.64	1231.8	1151.15
STM14_0582	ushA	TRUE	0.305231	0.301591	1.01207	0.311504	0.999668	291.925	268.381	395.127	509.829	280.046	417.639
STM14_3797	STM14_3797	TRUE	-0.219328	0.216749	-1.0119	0.311587	0.999668	110.001	81.3505	95.2113	89.8377	98.6639	90.3663
STM14_1747	tyrS	TRUE	-0.162306	0.160412	-1.01181	0.31163	0.999668	202.021	181.708	171.38	176.306	208.29	162.822
STM14_1520	STM14_1520	TRUE	-0.376791	0.372797	-1.01071	0.312153	0.999668	35.9618	34.9731	70.2183	29.1973	38.8676	46.4043
STM14_3361	STM14_3361	TRUE	0.873899	0.86504	1.01024	0.31238	0.999668	4.2308	3.04114	7.14085	11.2297	0	6.51289
STM14_5318	srfJ	TRUE	-0.572101	0.566556	-1.00979	0.312597	0.999668	6.34621	4.56171	8.33099	1.12297	5.97963	7.327
STM14_2013	STM14_2013	FALSE	-0.502489	0.497651	-1.00972	0.312629	0.999668	37.0195	17.4866	42.8451	47.1648	38.8676	20.3528
STM14_4841	rbn	TRUE	-0.211429	0.209565	-1.0089	0.313024	0.999668	102.597	67.6654	95.2113	97.6985	106.637	99.3216
STM14_4594	yidH	TRUE	0.34156	0.339256	1.00679	0.314035	0.999668	32.7887	30.4114	32.1338	42.6729	34.8812	53.7313
STM14_2425	STM14_2425	TRUE	0.436062	0.43433	1.00399	0.315384	0.999668	17.9809	25.0894	28.5634	46.0418	31.8914	35.8209
STM14_5257	yjfM	TRUE	0.791082	0.787968	1.00395	0.315402	0.999668	2.1154	6.84257	3.57042	2.24594	4.98303	8.95522
STM14_3536	ygbE	TRUE	0.490288	0.488578	1.0035	0.31562	0.999668	9.51931	7.60285	11.9014	26.9513	11.9593	13.8399
STM14_3223	STM14_3223	TRUE	-0.627538	0.625421	-1.00338	0.315675	0.999668	14.8078	7.60285	36.8944	38.181	34.8812	11.3976
STM14_1918	STM14_1918	TRUE	0.388435	0.387238	1.00309	0.315817	0.999668	15.8655	18.2468	13.0916	21.3365	13.9525	17.0963
STM14_2809	STM14_2809	TRUE	-0.427111	0.425959	-1.0027	0.316004	0.999668	57.1159	32.6923	96.4014	101.067	98.6639	55.3596
STM14_1177	STM14_1177	TRUE	-0.987197	0.984887	-1.00235	0.316177	0.999668	3.1731	2.28086	2.38028	1.12297	2.98982	0.814111
STM14_3721	STM14_3721	TRUE	-0.53838	0.537772	-1.00113	0.316764	0.999668	12.6924	10.644	10.7113	5.61486	7.97284	4.88467
STM14_0098	STM14_0098	TRUE	0.466722	0.466272	1.00097	0.316843	0.999668	19.0386	33.4525	39.2747	42.6729	29.8982	45.5902
STM14_3594	ygdE	TRUE	-0.221103	0.220997	-1.00048	0.31708	0.999668	94.1354	69.9462	65.4578	58.3945	65.7759	64.3148
STM14_4271	yhhY	TRUE	0.499386	0.499822	0.999128	0.317733	0.999668	11.6347	14.4454	7.14085	11.2297	6.97624	10.5834
STM14_3680	STM14_3680	TRUE	0.439309	0.439769	0.998953	0.317817	0.999668	20.0963	20.5277	29.7535	50.5337	37.871	48.8467
STM14_3493	invC	TRUE	-0.223276	0.22358	-0.998644	0.317967	0.999668	1128.57	891.814	1403.18	1265.59	1362.36	1179.65
STM14_1488	STM14_1488	TRUE	-0.56334	0.564653	-0.997675	0.318437	0.999668	49.712	18.2468	117.824	96.5755	94.6775	63.5007
STM14_1892	fdnI	TRUE	-0.271036	0.271943	-0.996663	0.318928	0.999668	92.02	88.9534	160.669	119.035	122.582	103.392
STM14_5221	frdC	TRUE	0.398237	0.399597	0.996595	0.318961	0.999668	232.694	303.354	127.345	130.265	162.447	254.003
STM14_0194	STM14_0194	TRUE	-0.686339	0.68869	-0.996587	0.318965	0.999668	15.8655	9.88371	5.95071	3.36891	7.97284	4.88467
STM14_1560	mipA	TRUE	-0.14982	0.150353	-0.996457	0.319028	0.999668	1658.48	1459.75	1360.33	1390.24	1661.34	1369.33
STM14_4922	cytR	TRUE	0.245518	0.247081	0.993673	0.320382	0.999668	90.9623	124.687	77.3592	89.8377	97.6673	100.136
STM14_1380	ycfL	TRUE	-0.695873	0.700328	-0.993639	0.320399	0.999668	8.46161	9.12342	14.2817	4.49189	3.98642	2.44233
STM14_3578	ygdH	TRUE	0.250327	0.252056	0.99314	0.320642	0.999668	376.542	394.588	249.93	339.137	307.951	377.748
STM14_2140	chaB	TRUE	-0.283001	0.285076	-0.992722	0.320846	0.999668	80.3853	63.8639	102.352	71.8702	99.6605	96.0651
STM14_3049	STM14_3049	TRUE	-0.436659	0.440144	-0.992082	0.321158	0.999668	33.8464	36.4937	22.6127	11.2297	34.8812	18.7246
STM14_2795	ada	TRUE	-0.687925	0.694303	-0.990813	0.321777	0.999668	4.2308	4.56171	17.8521	8.98377	5.97963	4.07056
STM14_4154	yheM	TRUE	-0.637734	0.644224	-0.989926	0.32221	0.999668	8.46161	9.12342	8.33099	2.24594	6.97624	3.25644
STM14_0252	STM14_0252	FALSE	0.224822	0.227349	0.988884	0.32272	0.999668	60.289	60.8228	54.7465	72.9931	50.8269	61.0583
STM14_1237	sopB	TRUE	-0.359356	0.363604	-0.988317	0.322997	0.999668	6390.63	3444.09	9292.62	9071.36	9266.44	6934.6
STM14_4956	argC	TRUE	0.57327	0.580205	0.988047	0.32313	0.999668	7.40391	11.4043	5.95071	8.98377	6.97624	9.76933
STM14_4585	STM14_4585	TRUE	1.15365	1.1679	0.987806	0.323247	0.999668	3.1731	9.88371	1.19014	3.36891	1.99321	0.814111
STM14_3845	plsC	TRUE	0.274412	0.278217	0.986322	0.323975	0.999668	61.3467	76.0285	101.162	130.265	87.7013	97.6933
STM14_1482	STM14_1482	FALSE	-0.698314	0.708346	-0.985838	0.324213	0.999668	2.1154	2.28086	2.38028	2.24594	11.9593	5.69878
STM14_1423	STM14_1423	TRUE	-0.308276	0.312851	-0.985377	0.324439	0.999668	46.5388	31.932	42.8451	58.3945	56.8065	30.1221
STM14_957	ybiI	TRUE	0.643003	0.652557	0.98536	0.324447	0.999668	7.40391	6.84257	1.19014	6.73783	2.98982	4.88467
STM14_4473	rfaC	TRUE	-0.249126	0.253075	-0.984394	0.324922	0.999668	64.5198	59.3022	52.3662	50.5337	64.7793	43.1479
STM14_3836	STM14_3836	TRUE	0.282265	0.286881	0.983911	0.325159	0.999668	98.3662	76.7888	110.683	176.306	101.654	127.001
STM14_5039	STM14_5039	TRUE	-0.324719	0.330907	-0.981301	0.326445	0.999668	160.771	79.0696	179.711	174.061	160.453	148.168
STM14_3074	STM14_3074	TRUE	0.877603	0.894352	0.981272	0.326458	0.999668	2.1154	3.04114	2.38028	4.49189	3.98642	8.14111
STM14_4409	STM14_4409	TRUE	0.424668	0.432989	0.980784	0.326699	0.999668	17.9809	27.3703	11.9014	11.2297	15.9457	21.981
STM14_2666	yehW	TRUE	0.784969	0.801124	0.979835	0.327168	0.999668	3.1731	7.60285	1.19014	4.49189	3.98642	2.44233
STM14_2966	alaW	FALSE	-0.549582	0.561062	-0.979538	0.327314	0.999668	7.40391	8.36314	11.9014	5.61486	9.96605	5.69878
STM14_0747	mrdB	TRUE	-0.26586	0.271478	-0.979304	0.32743	0.999668	79.3276	75.2682	115.444	90.9607	94.6775	74.8982
STM14_0361	STM14_0361	TRUE	-1.04128	1.06386	-0.978777	0.32769	0.999668	2.1154	0	2.38028	3.36891	2.98982	0.814111
STM14_2120	ychK	TRUE	-0.18486	0.188994	-0.978126	0.328012	0.999668	334.234	250.134	318.958	263.898	275.063	302.035
STM14_1176	STM14_1176	TRUE	0.708293	0.724683	0.977383	0.328379	0.999668	2.1154	3.80143	3.57042	5.61486	2.98982	4.88467
STM14_0109	ksgA	TRUE	-0.208595	0.21369	-0.976161	0.328985	0.999668	142.79	159.66	155.909	137.003	201.314	135.957
STM14_3723	STM14_3723	TRUE	0.64518	0.661102	0.975917	0.329106	0.999668	4.2308	5.322	9.52113	13.4757	5.97963	12.2117
STM14_4196	dam	TRUE	0.246264	0.252585	0.974972	0.329574	0.999668	152.309	199.195	218.986	249.3	188.358	215.739
STM14_4359	yhjQ	TRUE	1.0705	1.10107	0.972237	0.330933	0.999668	4.2308	15.966	4.76057	1.12297	0.996605	3.25644
STM14_3565	rumA	TRUE	0.227433	0.234171	0.971225	0.331436	0.999668	114.232	127.728	79.7395	103.313	94.6775	106.649
STM14_0184	aceF	TRUE	-0.230258	0.237335	-0.970181	0.331956	0.999668	337.407	395.348	548.655	449.189	521.225	355.767
STM14_4616	torR	TRUE	0.35368	0.364667	0.969871	0.332111	0.999668	32.7887	44.0965	24.993	31.4432	18.9355	21.981
STM14_4440	selB	TRUE	-0.279715	0.288938	-0.96808	0.333004	0.999668	60.289	58.542	53.5564	46.0418	64.7793	42.3338
STM14_5197	pheR	FALSE	1.25918	1.30111	0.967775	0.333157	0.999668	2.1154	0.760285	0	0	0	4.07056
STM14_2530	pduD	TRUE	-0.325726	0.336828	-0.967039	0.333524	0.999668	44.4234	34.2128	40.4648	38.181	38.8676	26.8657
STM14_3011	STM14_3011	TRUE	0.273224	0.282558	0.966964	0.333562	0.999668	43.3657	60.0625	46.4155	51.6567	50.8269	57.8019
STM14_2814	yfaE	TRUE	0.308336	0.31891	0.966843	0.333623	0.999668	34.9041	43.3362	29.7535	35.9351	29.8982	37.4491
STM14_3233	rseA	TRUE	0.182363	0.188629	0.96678	0.333654	0.999668	196.732	194.633	153.528	186.413	153.477	190.502
STM14_0706	dsbG	TRUE	-0.218982	0.22673	-0.965828	0.33413	0.999668	140.674	108.721	185.662	167.323	171.416	153.053
STM14_5461	yjjP	TRUE	-0.366788	0.379968	-0.965312	0.334389	0.999668	32.7887	15.966	14.2817	13.4757	26.9083	27.6798
STM14_0485	STM14_0485	TRUE	0.382961	0.397182	0.964197	0.334947	0.999668	13.7501	16.7263	17.8521	16.8446	13.9525	25.2374
STM14_5150	STM14_5150	TRUE	0.788682	0.818428	0.963654	0.335219	0.999668	3.1731	3.80143	13.0916	22.4594	3.98642	8.95522
STM14_2302	znuB	TRUE	-0.747093	0.776403	-0.962249	0.335924	0.999668	17.9809	16.7263	13.0916	3.36891	4.98303	0.814111
STM14_2350	ftnB	TRUE	0.368822	0.383838	0.96088	0.336612	0.999668	51.8274	49.4185	105.923	103.313	52.8201	118.86
STM14_2460	STM14_2460	TRUE	-0.445534	0.46465	-0.958859	0.33763	0.999668	15.8655	10.644	14.2817	8.98377	6.97624	7.327
STM14_0111	surA	TRUE	0.234142	0.244272	0.958528	0.337796	0.999668	207.309	244.812	140.437	180.798	158.46	169.335
STM14_0212	yadE	TRUE	-0.247508	0.258386	-0.957901	0.338113	0.999668	84.6161	84.3916	103.542	71.8702	105.64	90.3663
STM14_2607	wcaD	TRUE	-0.614503	0.641528	-0.957874	0.338126	0.999668	4.2308	3.80143	22.6127	13.4757	13.9525	9.76933
STM14_0708	ahpF	TRUE	-0.232162	0.242953	-0.955584	0.339282	0.999668	77.2122	65.3845	70.2183	49.4107	60.7929	61.0583
STM14_3607	argA	TRUE	0.326763	0.3421	0.955168	0.339493	0.999668	20.0963	18.2468	22.6127	28.0743	19.9321	32.5644
STM14_0761	ybeL	TRUE	0.248001	0.259906	0.954194	0.339985	0.999668	106.828	115.563	105.923	120.158	73.7488	104.206
STM14_3863	ygiD	TRUE	-0.288094	0.302275	-0.953085	0.340547	0.999668	121.636	78.3094	169	151.601	112.616	101.764
STM14_2351	STM14_2351	TRUE	-0.62876	0.660132	-0.952477	0.340855	0.999668	8.46161	2.28086	5.95071	7.8608	16.9423	10.5834
STM14_4846	STM14_4846	TRUE	0.580809	0.60996	0.95221	0.340991	0.999668	5.28851	10.644	5.95071	6.73783	4.98303	6.51289
STM14_4613	torD	TRUE	-0.569025	0.59775	-0.951944	0.341125	0.999668	9.51931	5.322	11.9014	11.2297	11.9593	6.51289
STM14_0433	prpD	TRUE	-0.5594	0.587978	-0.951397	0.341403	0.999668	14.8078	9.12342	5.95071	6.73783	10.9627	5.69878
STM14_3648	STM14_3648	TRUE	-0.542405	0.570124	-0.951379	0.341412	0.999668	7.40391	4.56171	9.52113	6.73783	9.96605	7.327
STM14_0161	yacA	TRUE	-0.315371	0.331551	-0.951201	0.341502	0.999668	46.5388	43.3362	45.2254	23.5824	32.888	31.7503
STM14_0146	mraW	TRUE	-0.195507	0.205569	-0.951052	0.341578	0.999668	131.155	130.769	189.232	143.74	171.416	154.681
STM14_3459	sitB	TRUE	0.694037	0.730427	0.95018	0.342021	0.999668	3.1731	6.84257	2.38028	4.49189	2.98982	2.44233
STM14_0096	STM14_0096	TRUE	-0.189941	0.200088	-0.949284	0.342476	0.999668	160.771	110.241	145.197	137.003	139.525	144.098
STM14_0448	ddl_1	TRUE	-0.185895	0.195888	-0.948985	0.342628	0.999668	102.597	92.7548	99.9719	92.0836	103.647	84.6676
STM14_2355	tyrP	TRUE	-0.661011	0.69674	-0.94872	0.342763	0.999668	4.2308	2.28086	4.76057	4.49189	8.96945	4.88467
STM14_4593	yidG	TRUE	-0.596964	0.629484	-0.948339	0.342957	0.999668	5.28851	5.322	5.95071	2.24594	6.97624	4.07056
STM14_0162	secA	TRUE	-0.132722	0.140042	-0.94773	0.343267	0.999668	402.984	355.813	376.085	341.383	360.771	341.927
STM14_1074	STM14_1074	TRUE	-0.553309	0.583975	-0.947488	0.34339	0.999668	11.6347	9.88371	7.14085	2.24594	11.9593	8.14111
STM14_3922	tdcG	TRUE	-0.322226	0.340463	-0.946435	0.343927	0.999668	35.9618	31.1717	36.8944	22.4594	30.8948	28.4939
STM14_4057	yhcO	TRUE	0.323854	0.342299	0.946115	0.34409	0.999668	82.5007	79.8299	151.148	186.413	104.644	157.938
STM14_0014	dnaJ	TRUE	-0.391401	0.413906	-0.945627	0.344339	0.999668	130.097	63.8639	213.035	178.552	160.453	142.469
STM14_1526	STM14_1526	TRUE	-0.575182	0.608414	-0.945379	0.344465	0.999668	26.4425	22.0483	120.204	76.362	103.647	70.0136
STM14_3486	spaS	TRUE	-0.403447	0.42682	-0.945238	0.344537	0.999668	614.524	379.382	1097.31	862.442	939.799	763.636
STM14_1125	ycbB	TRUE	-0.199073	0.210846	-0.944159	0.345088	0.999668	189.328	198.434	203.514	135.88	197.328	177.476
STM14_946	STM14_946	TRUE	-0.425849	0.451047	-0.944134	0.345101	0.999668	20.0963	10.644	15.4718	17.9675	15.9457	10.5834
STM14_0793	nagD	TRUE	-0.266151	0.281965	-0.943915	0.345213	0.999668	47.5965	38.0143	36.8944	39.304	45.8438	31.7503
STM14_4728	yifK	TRUE	0.270521	0.286709	0.943536	0.345407	0.999668	30.6733	46.3774	35.7042	32.5662	31.8914	38.2632
STM14_1403	potA	TRUE	-0.264377	0.280711	-0.941812	0.346289	0.999668	43.3657	47.898	69.0282	47.1648	68.7658	55.3596
STM14_0115	rluA	TRUE	0.644295	0.684287	0.941557	0.34642	0.999668	9.51931	14.4454	7.14085	6.73783	1.99321	7.327
STM14_964	glnH	TRUE	0.216288	0.229887	0.940842	0.346786	0.999668	382.888	342.128	313.007	496.353	334.859	361.465
STM14_3619	STM14_3619	TRUE	0.378548	0.402997	0.939333	0.34756	0.999668	31.731	38.7745	46.4155	56.1486	44.8472	65.1289
STM14_2004	STM14_2004	TRUE	-0.879784	0.937907	-0.93803	0.348229	0.999668	1.0577	0	13.0916	4.49189	5.97963	6.51289
STM14_2487	STM14_2487	FALSE	-0.475775	0.507237	-0.937973	0.348258	0.999668	12.6924	9.88371	11.9014	11.2297	17.9389	9.76933
STM14_2270	STM14_2270	TRUE	0.482916	0.514912	0.937861	0.348316	0.999668	19.0386	23.5688	66.6479	106.682	38.8676	44.7761
STM14_1627	btuC	TRUE	-0.573032	0.611318	-0.937371	0.348568	0.999668	4.2308	9.88371	9.52113	4.49189	12.9559	3.25644
STM14_2236	STM14_2236	TRUE	-0.235148	0.251212	-0.936052	0.349246	0.999668	83.5584	70.7065	63.0775	49.4107	72.7522	65.1289
STM14_1659	ydiJ	TRUE	0.315213	0.33675	0.936042	0.349251	0.999668	191.444	243.291	99.9719	140.371	130.555	140.841
STM14_4498	yicC	TRUE	-0.240579	0.257093	-0.935769	0.349392	0.999668	76.1545	72.9874	58.3169	57.2715	89.6945	59.4301
STM14_0716	ybdR	TRUE	0.343925	0.367556	0.935708	0.349423	0.999668	11.6347	19.7674	13.0916	16.8446	16.9423	16.2822
STM14_3739	gshB	TRUE	-0.271743	0.290555	-0.935253	0.349658	0.999668	55.0005	67.6654	76.169	50.5337	55.8099	35.8209
STM14_3352	virK	TRUE	-0.337607	0.361005	-0.935187	0.349692	0.999668	617.697	420.438	1102.07	951.157	1091.28	854.003
STM14_0036	STM14_0036	TRUE	-0.475009	0.509304	-0.932662	0.350995	0.999668	9.51931	4.56171	10.7113	8.98377	13.9525	11.3976
STM14_3915	yqjG	TRUE	0.298132	0.319776	0.932318	0.351172	0.999668	32.7887	52.4597	48.7958	55.0256	52.8201	57.8019
STM14_3288	ppnK	TRUE	0.193884	0.208053	0.931894	0.351391	0.999668	70.866	91.2342	79.7395	81.9769	94.6775	106.649
STM14_5538	pefI	TRUE	-0.498353	0.534977	-0.93154	0.351574	0.999668	12.6924	7.60285	35.7042	25.8283	34.8812	26.0516
STM14_2278	STM14_2278	TRUE	0.491267	0.527877	0.930646	0.352037	0.999668	40.1926	69.1859	17.8521	13.4757	26.9083	35.8209
STM14_4914	STM14_4914	TRUE	0.495016	0.532566	0.929492	0.352634	0.999668	11.6347	9.12342	17.8521	25.8283	12.9559	25.2374
STM14_2345	otsA	TRUE	-0.25236	0.271569	-0.929267	0.352751	0.999668	83.5584	73.7477	90.4507	77.485	111.62	88.7381
STM14_1675	orf245	TRUE	0.409285	0.44048	0.929179	0.352796	0.999668	230.579	158.139	392.747	578.33	311.937	506.377
STM14_5543	pefA	TRUE	0.353946	0.381043	0.928888	0.352947	0.999668	21.154	25.0894	33.324	47.1648	24.9151	30.1221
STM14_2075	topA	TRUE	-0.16937	0.182379	-0.928671	0.35306	0.999668	228.463	187.03	179.711	160.585	183.375	177.476
STM14_4217	ompR	TRUE	0.264672	0.285022	0.928604	0.353094	0.999668	93.0777	87.4328	138.056	163.954	94.6775	140.841
STM14_5402	STM14_5402	TRUE	-0.648183	0.698179	-0.92839	0.353205	0.999668	4.2308	3.04114	15.4718	8.98377	4.98303	4.07056
STM14_5223	frdA	TRUE	0.256936	0.276859	0.928039	0.353387	0.999668	313.08	559.57	401.078	313.309	403.625	460.787
STM14_2554	phsB	TRUE	0.269294	0.290255	0.927784	0.35352	0.999668	103.655	105.68	74.9789	84.2228	68.7658	107.463
STM14_5426	STM14_5426	TRUE	0.344478	0.371409	0.92749	0.353672	0.999668	37.0195	36.4937	70.2183	85.3458	49.8303	78.1547
STM14_3380	STM14_3380	TRUE	0.260889	0.281506	0.92676	0.354051	0.999668	326.83	332.245	446.303	527.797	351.802	488.467
STM14_1124	mukB	TRUE	-0.269627	0.290974	-0.926636	0.354116	0.999668	257.021	237.969	196.373	139.248	192.345	157.123
STM14_4112	trkA	TRUE	0.245011	0.264481	0.926383	0.354247	0.999668	68.7506	66.9051	44.0352	58.3945	39.8642	55.3596
STM14_5310	STM14_5310	TRUE	0.275717	0.297639	0.926349	0.354265	0.999668	51.8274	47.1377	46.4155	56.1486	40.8608	65.1289
STM14_1713	ssaP	TRUE	0.431462	0.465913	0.926055	0.354417	0.999668	8.46161	13.6851	20.2324	26.9513	14.9491	18.7246
STM14_0075	dapB	TRUE	0.311663	0.336737	0.925538	0.354686	0.999668	21.154	23.5688	17.8521	26.9513	18.9355	21.981
STM14_0055	ileS	TRUE	0.247608	0.267789	0.92464	0.355153	0.999668	420.965	466.815	614.113	777.096	483.354	560.108
STM14_1419	STM14_1419	TRUE	-0.459652	0.497237	-0.924412	0.355272	0.999668	10.577	7.60285	7.14085	5.61486	12.9559	8.95522
STM14_5561	spvC	TRUE	0.573895	0.621864	0.922861	0.356079	0.999668	2.1154	3.04114	8.33099	8.98377	1.99321	6.51289
STM14_2928	mnmC	TRUE	0.230755	0.250047	0.922844	0.356088	0.999668	44.4234	59.3022	55.9366	67.3783	59.7963	61.8724
STM14_1427	STM14_1427	TRUE	0.49467	0.536524	0.921991	0.356533	0.999668	8.46161	15.966	3.57042	7.8608	8.96945	5.69878
STM14_0676	STM14_0676	TRUE	-0.375618	0.408058	-0.920501	0.357311	0.999668	22.2117	18.2468	21.4225	12.3527	15.9457	14.654
STM14_2939	yfcZ	TRUE	0.27671	0.30063	0.920431	0.357347	0.999668	94.1354	147.495	79.7395	72.9931	76.7386	81.4111
STM14_5616	traQ	TRUE	0.717582	0.779761	0.920259	0.357437	0.999668	3.1731	3.80143	5.95071	13.4757	2.98982	3.25644
STM14_3023	eutM	TRUE	-1.0188	1.10778	-0.919676	0.357742	0.999668	1.0577	3.80143	11.9014	3.36891	4.98303	1.62822
STM14_4818	glnL	TRUE	0.396977	0.432087	0.918744	0.358229	0.999668	15.8655	22.8086	16.662	12.3527	9.96605	19.5387
STM14_2553	phsC	TRUE	0.265339	0.289172	0.917581	0.358838	0.999668	333.176	288.908	278.493	370.581	296.988	433.107
STM14_1508	STM14_1508	TRUE	-0.374069	0.407694	-0.917524	0.358868	0.999668	47.5965	38.7745	52.3662	43.7959	64.7793	44.7761
STM14_3434	hypF	TRUE	0.976475	1.06425	0.917523	0.358869	0.999668	1.0577	5.322	1.19014	1.12297	1.99321	1.62822
STM14_4785	yigC	TRUE	-0.188986	0.206008	-0.917371	0.358948	0.999668	247.502	209.078	179.711	187.536	193.341	148.168
STM14_4330	STM14_4330	TRUE	-0.345036	0.376204	-0.917152	0.359063	0.999668	52.8851	77.5491	117.824	62.8864	132.548	97.6933
STM14_4171	yhfA	TRUE	-0.267078	0.291284	-0.916899	0.359195	0.999668	209.425	130.769	155.909	143.74	115.606	125.373
STM14_0609	glxR	TRUE	0.552726	0.602905	0.916773	0.359262	0.999668	6.34621	7.60285	9.52113	15.7216	6.97624	10.5834
STM14_4309	yhhS	TRUE	0.338635	0.369466	0.916553	0.359377	0.999668	17.9809	26.61	19.0423	20.2135	22.9219	28.4939
STM14_3660	STM14_3660	TRUE	0.353512	0.386084	0.915633	0.359859	0.999668	70.866	82.8711	135.676	199.889	128.562	146.54
STM14_3060	yfgE	TRUE	-0.249839	0.27312	-0.91476	0.360317	0.999668	86.7315	79.8299	66.6479	50.5337	71.7556	57.8019
STM14_3247	yfiP	TRUE	-0.3847	0.420601	-0.914645	0.360378	0.999668	24.3271	20.5277	26.1831	7.8608	10.9627	17.0963
STM14_4338	yhjB	TRUE	-0.43614	0.477223	-0.913913	0.360763	0.999668	16.9232	10.644	23.8028	31.4432	24.9151	8.14111
STM14_5444	yjiX	TRUE	0.539273	0.590358	0.913468	0.360996	0.999668	4.2308	7.60285	7.14085	8.98377	3.98642	5.69878
STM14_4803	mobA	TRUE	0.272297	0.298117	0.913391	0.361037	0.999668	44.4234	37.254	33.324	49.4107	37.871	53.7313
STM14_1854	STM14_1854	TRUE	-0.281778	0.308564	-0.913191	0.361142	0.999668	66.6352	46.3774	30.9437	34.8121	38.8676	30.9362
STM14_5355	STM14_5355	TRUE	0.468985	0.513581	0.913167	0.361155	0.999668	19.0386	15.966	26.1831	53.9026	33.8846	40.7056
EBG00001039206	InvR	FALSE	-0.534347	0.586327	-0.911346	0.362113	0.999668	12.6924	6.08228	11.9014	6.73783	5.97963	8.14111
STM14_4817	glnG	TRUE	0.460488	0.505597	0.910781	0.362411	0.999668	48.6542	68.4257	19.0423	28.0743	22.9219	27.6798
STM14_1552	yeaK	TRUE	0.228902	0.251516	0.910089	0.362776	0.999668	68.7506	66.1448	83.3099	89.8377	74.7454	109.905
STM14_2998	cysM	TRUE	0.433613	0.476523	0.909952	0.362848	0.999668	8.46161	22.8086	14.2817	14.5986	11.9593	8.95522
EBG00001039426	STnc470	FALSE	0.530179	0.582663	0.909923	0.362863	0.999668	9.51931	15.966	8.33099	5.61486	3.98642	8.95522
STM14_0644	fimW	TRUE	0.602001	0.661773	0.909679	0.362992	0.999668	31.731	25.8497	83.3099	204.381	104.644	104.206
STM14_2895	yfcG	TRUE	0.369425	0.406109	0.90967	0.362997	0.999668	9.51931	14.4454	13.0916	19.0905	12.9559	13.0258
STM14_4900	ydeY	TRUE	0.326919	0.360146	0.907742	0.364015	0.999668	24.3271	18.2468	24.993	39.304	20.9287	31.7503
STM14_4368	STM14_4368	TRUE	-0.53687	0.59163	-0.907442	0.364173	0.999668	10.577	10.644	13.0916	6.73783	14.9491	8.95522
STM14_1718	ssaU	TRUE	-0.525232	0.57944	-0.906447	0.364699	0.999668	8.46161	3.80143	17.8521	7.8608	12.9559	15.4681
STM14_0426	foxA	TRUE	-0.363831	0.401478	-0.906229	0.364815	0.999668	12.6924	9.12342	14.2817	12.3527	16.9423	13.0258
STM14_2962	mntH	TRUE	0.291983	0.32273	0.90473	0.365608	0.999668	44.4234	54.7405	39.2747	52.7797	49.8303	56.1737
STM14_5231	orn	TRUE	0.279675	0.30925	0.904367	0.365801	0.999668	34.9041	52.4597	36.8944	37.0581	40.8608	46.4043
STM14_2040	pspA	TRUE	-0.196582	0.217378	-0.90433	0.365821	0.999668	151.251	113.282	129.725	137.003	155.47	131.886
STM14_1852	STM14_1852	TRUE	-0.321475	0.35552	-0.904239	0.365869	0.999668	20.0963	15.2057	13.0916	15.7216	18.9355	11.3976
STM14_4839	yihW	TRUE	0.293358	0.324433	0.904217	0.36588	0.999668	86.7315	72.9874	117.824	157.216	66.7726	103.392
STM14_2415	yedJ	TRUE	-0.43656	0.483071	-0.903719	0.366144	0.999668	16.9232	12.9248	9.52113	7.8608	11.9593	7.327
STM14_3495	invA	TRUE	-0.325129	0.36012	-0.902836	0.366613	0.999668	5235.62	3412.16	9018.89	7879.89	8608.68	6959.02
STM14_3006	yfeZ	TRUE	0.385362	0.426973	0.902544	0.366768	0.999668	20.0963	19.0071	16.662	24.7054	18.9355	29.308
STM14_3007	STM14_3007	TRUE	0.287081	0.318085	0.902529	0.366776	0.999668	42.308	53.9802	39.2747	44.9189	31.8914	39.0773
STM14_2317	yecO	TRUE	-0.188285	0.208873	-0.901432	0.367359	0.999668	88.8469	71.4668	66.6479	66.2553	71.7556	61.8724
STM14_3871	glgS	TRUE	0.39746	0.44101	0.901249	0.367456	0.999668	112.116	82.1108	144.007	243.685	83.7148	122.931
STM14_3405	yqaB	TRUE	0.310048	0.344143	0.900927	0.367627	0.999668	35.9618	50.1788	23.8028	28.0743	30.8948	33.3786
STM14_0819	STM14_0819	TRUE	-0.395613	0.439366	-0.900417	0.367899	0.999668	190.386	126.968	443.923	314.432	326.887	289.824
STM14_3823	yghA	TRUE	-0.270865	0.30124	-0.899166	0.368564	0.999668	150.194	120.125	115.444	79.731	101.654	103.392
STM14_1134	STM14_1134	TRUE	0.2992	0.332803	0.899032	0.368636	0.999668	45.4811	44.8568	23.8028	33.6891	27.9049	40.7056
STM14_4055	yhcN	TRUE	-0.470567	0.523713	-0.898521	0.368908	0.999668	7.40391	6.84257	11.9014	5.61486	11.9593	9.76933
STM14_3581	sdaC	TRUE	0.319618	0.355725	0.898498	0.36892	0.999668	596.543	553.488	834.289	1357.67	683.671	729.444
STM14_0728	dpiA	TRUE	0.495865	0.551961	0.89837	0.368988	0.999668	10.577	9.12342	4.76057	8.98377	4.98303	10.5834
STM14_3438	STM14_3438	TRUE	-0.773963	0.861542	-0.898346	0.369001	0.999668	4.2308	5.322	5.95071	1.12297	2.98982	0.814111
STM14_4198	aroB	TRUE	-0.194202	0.216211	-0.898208	0.369074	0.999668	211.54	202.236	202.324	158.339	172.413	150.611
STM14_1071	serW	FALSE	-0.412011	0.458785	-0.898049	0.36916	0.999668	9.51931	12.1646	17.8521	6.73783	11.9593	9.76933
STM14_5466	fhuF	TRUE	-0.903254	1.00595	-0.897914	0.369232	0.999668	2.1154	1.52057	4.76057	1.12297	0	0.814111
STM14_4006	yhbN	TRUE	0.375922	0.419002	0.897185	0.36962	0.999668	40.1926	61.5831	21.4225	25.8283	33.8846	35.8209
STM14_3473	prgH	TRUE	-0.252745	0.281851	-0.896732	0.369862	0.999668	7975.07	5717.34	10405.4	8181.97	9353.14	9377.75
STM14_0196	STM14_0196	TRUE	0.231742	0.258502	0.896483	0.369995	0.999668	99.4239	130.009	86.8803	92.0836	89.6945	100.95
STM14_0834	STM14_0834	TRUE	-0.58238	0.650131	-0.895788	0.370366	0.999668	11.6347	2.28086	42.8451	26.9513	23.9185	23.6092
STM14_1597	celD	TRUE	-0.342207	0.382061	-0.895688	0.370419	0.999668	53.9428	28.8908	80.9296	69.6242	78.7318	70.8277
STM14_0053	yaaY	TRUE	-0.474864	0.530549	-0.895042	0.370765	0.999668	16.9232	5.322	13.0916	8.98377	7.97284	13.0258
STM14_1990	ydbH	TRUE	-0.245072	0.273909	-0.89472	0.370937	0.999668	76.1545	79.0696	88.0705	58.3945	63.7827	53.7313
STM14_1383	nagZ	TRUE	0.236899	0.26507	0.893725	0.371469	0.999668	50.7697	57.0214	35.7042	34.8121	41.8574	57.8019
STM14_0384	STM14_0384	TRUE	-0.436277	0.488205	-0.893633	0.371518	0.999668	17.9809	19.0071	46.4155	40.427	46.8404	23.6092
STM14_4003	yrbH	TRUE	-0.188154	0.210681	-0.893075	0.371817	0.999668	118.463	101.118	99.9719	84.2228	110.623	102.578
STM14_3668	glyU	FALSE	-0.482628	0.540689	-0.892617	0.372063	0.999668	17.9809	22.8086	64.2676	33.6891	23.9185	19.5387
STM14_1709	ssaM	TRUE	-0.544815	0.610643	-0.892199	0.372286	0.999668	6.34621	3.80143	30.9437	19.0905	11.9593	11.3976
STM14_5091	ubiA	TRUE	0.27831	0.312382	0.890929	0.372967	0.999668	35.9618	37.254	35.7042	46.0418	26.9083	36.635
STM14_0348	STM14_0348	TRUE	-0.763866	0.85811	-0.890173	0.373373	0.999668	1.0577	2.28086	23.8028	12.3527	18.9355	11.3976
STM14_1894	fdnG	TRUE	-0.23124	0.259772	-0.890163	0.373378	0.999668	228.463	219.722	179.711	142.617	194.338	149.796
STM14_3977	glmM	TRUE	-0.319654	0.359175	-0.889968	0.373483	0.999668	52.8851	34.2128	39.2747	35.9351	37.871	34.1927
STM14_2422	umuC	TRUE	-0.381934	0.42917	-0.889936	0.3735	0.999668	21.154	9.12342	11.9014	7.8608	11.9593	17.0963
STM14_4413	xylB	TRUE	-0.573483	0.644794	-0.889404	0.373786	0.999668	10.577	9.88371	10.7113	3.36891	8.96945	6.51289
STM14_1483	STM14_1483	TRUE	0.167376	0.188196	0.889368	0.373805	0.999668	95.1931	90.4739	102.352	125.773	92.6843	111.533
STM14_2279	STM14_2279	TRUE	0.209962	0.236335	0.888409	0.374321	0.999668	127.982	132.29	105.923	95.4526	95.6741	151.425
STM14_0100	STM14_0100	TRUE	-0.265188	0.298653	-0.887948	0.374569	0.999668	47.5965	34.9731	65.4578	64.0094	62.7861	48.8467
STM14_4412	yiaB	TRUE	0.428395	0.482691	0.887512	0.374803	0.999668	20.0963	15.2057	13.0916	25.8283	11.9593	20.3528
STM14_2552	dacD	TRUE	0.273163	0.308065	0.886708	0.375236	0.999668	37.0195	34.9731	32.1338	35.9351	26.9083	44.7761
STM14_3210	STM14_3210	TRUE	-0.434407	0.490198	-0.886186	0.375517	0.999668	13.7501	9.88371	11.9014	11.2297	17.9389	11.3976
STM14_3141	yfhA	TRUE	0.25785	0.291437	0.884754	0.37629	0.999668	47.5965	63.1037	30.9437	47.1648	44.8472	37.4491
STM14_0783	STM14_0783	TRUE	-0.48434	0.547566	-0.884532	0.376409	0.999668	9.51931	7.60285	20.2324	13.4757	19.9321	14.654
STM14_2692	STM14_2692	TRUE	-0.33118	0.374612	-0.884061	0.376664	0.999668	56.0582	32.6923	60.6972	55.0256	72.7522	63.5007
STM14_3859	tolC	TRUE	0.14559	0.164742	0.883745	0.376834	0.999668	510.87	550.446	459.395	521.059	478.371	530.8
STM14_3839	ygiR	TRUE	0.350305	0.396552	0.883378	0.377032	0.999668	17.9809	28.8908	13.0916	17.9675	19.9321	17.9104
STM14_5121	STM14_5121	TRUE	0.372887	0.422166	0.88327	0.37709	0.999668	13718.4	10378.7	26916.2	38900.8	21739	31491.4
STM14_4775	yigN	TRUE	0.32896	0.372561	0.882971	0.377252	0.999668	23.2694	31.932	16.662	21.3365	20.9287	22.7951
STM14_4135	rpmC	TRUE	-0.238972	0.270704	-0.882783	0.377354	0.999668	69.8083	68.4257	74.9789	69.6242	87.7013	59.4301
STM14_2784	napC	TRUE	0.342278	0.387799	0.882617	0.377443	0.999668	30.6733	41.8157	24.993	30.3202	18.9355	21.981
STM14_0213	panD	TRUE	0.305352	0.345996	0.882531	0.37749	0.999668	33.8464	59.3022	26.1831	23.5824	33.8846	31.7503
STM14_2908	STM14_2908	TRUE	0.258415	0.292942	0.882138	0.377702	0.999668	60.289	58.542	78.5493	117.912	75.742	82.2252
STM14_2648	thiM	TRUE	0.689393	0.782087	0.881478	0.378059	0.999668	4.2308	6.84257	2.38028	4.49189	1.99321	2.44233
STM14_1885	hdeB	TRUE	-0.285197	0.32362	-0.881271	0.378171	0.999668	395.58	282.066	662.909	533.411	606.933	551.967
STM14_2982	ligA	TRUE	0.272933	0.309996	0.88044	0.378621	0.999668	47.5965	66.9051	38.0845	41.5499	33.8846	35.0068
STM14_3409	STM14_3409	FALSE	-0.360498	0.409539	-0.880253	0.378722	0.999668	64.5198	80.5902	54.7465	23.5824	73.7488	44.7761
STM14_5346	treB	FALSE	-0.531671	0.606606	-0.876468	0.380775	0.999668	9.51931	5.322	9.52113	5.61486	3.98642	4.88467
STM14_4458	STM14_4458	TRUE	0.362254	0.413596	0.875864	0.381104	0.999668	32.7887	21.288	30.9437	42.6729	26.9083	52.9172
STM14_2410	yedI	TRUE	0.340717	0.389066	0.875731	0.381176	0.999668	26.4425	28.1305	10.7113	14.5986	18.9355	27.6798
STM14_5570	STM14_5570	TRUE	-0.235404	0.26885	-0.875596	0.38125	0.999668	48.6542	44.8568	39.2747	31.4432	49.8303	39.8914
STM14_1199	pepN	TRUE	0.183572	0.209832	0.874853	0.381654	0.999668	264.425	281.305	261.831	309.94	231.212	269.471
STM14_1325	yceI	TRUE	0.266197	0.304439	0.874388	0.381907	0.999668	30.6733	25.0894	26.1831	39.304	26.9083	37.4491
STM14_2848	menF	TRUE	-0.291105	0.332939	-0.874348	0.381929	0.999668	33.8464	22.0483	21.4225	16.8446	22.9219	24.4233
STM14_3682	yqfA	TRUE	0.277451	0.317386	0.874176	0.382023	0.999668	107.886	96.5562	144.007	196.52	122.582	162.008
STM14_3958	yhbW	TRUE	0.536336	0.613634	0.874033	0.382101	0.999668	7.40391	9.88371	5.95071	6.73783	3.98642	8.14111
STM14_3058	STM14_3058	TRUE	0.249267	0.28527	0.873792	0.382231	0.999668	44.4234	72.2271	52.3662	55.0256	47.8371	43.962
EBG00001039437	GcvB	FALSE	-0.310545	0.355949	-0.872444	0.382966	0.999668	86.7315	46.3774	124.965	119.035	95.6741	83.8535
STM14_5457	yjjA	TRUE	0.261041	0.299316	0.872126	0.38314	0.999668	27.5002	24.3291	22.6127	31.4432	29.8982	40.7056
STM14_2877	yfbT	TRUE	0.248409	0.28508	0.871363	0.383556	0.999668	84.6161	94.2754	48.7958	62.8864	61.7895	74.0841
STM14_0486	yajD	TRUE	0.164331	0.188628	0.871192	0.383649	0.999668	107.886	117.844	99.9719	129.142	116.603	118.046
STM14_1447	STM14_1447	TRUE	-0.2781	0.31926	-0.871079	0.383711	0.999668	33.8464	23.5688	40.4648	38.181	37.871	31.7503
STM14_0461	aroM	TRUE	-0.224085	0.257269	-0.871012	0.383747	0.999668	93.0777	85.9122	83.3099	55.0256	96.6707	91.1805
STM14_0522	cyoB	TRUE	0.301092	0.3457	0.870964	0.383774	0.999668	247.502	237.969	248.74	403.147	158.46	166.893
STM14_3883	ygiH	TRUE	-0.393986	0.452376	-0.870926	0.383795	0.999668	25.3848	15.2057	17.8521	14.5986	10.9627	11.3976
STM14_4253	STM14_4253	TRUE	0.214756	0.246617	0.870809	0.383859	0.999668	184.04	176.386	210.655	269.513	176.399	218.182
STM14_954	ybiB	TRUE	0.341982	0.393039	0.870097	0.384247	0.999668	16.9232	35.7334	19.0423	12.3527	19.9321	21.1669
STM14_4102	yrdA	TRUE	0.227147	0.261145	0.869812	0.384403	0.999668	72.9814	70.7065	90.4507	120.158	67.7692	81.4111
STM14_1446	STM14_1446	TRUE	-0.23845	0.27414	-0.869811	0.384404	0.999668	53.9428	45.6171	78.5493	60.6405	58.7997	56.1737
STM14_1122	mukF	TRUE	-0.323679	0.372929	-0.867939	0.385428	0.999668	38.0772	40.2951	36.8944	25.8283	28.9016	16.2822
STM14_0200	cueO	TRUE	-0.365786	0.421467	-0.867889	0.385455	0.999668	20.0963	19.0071	17.8521	13.4757	18.9355	11.3976
STM14_3921	yhaO	TRUE	-0.408693	0.471679	-0.866464	0.386236	0.999668	31.731	18.2468	34.5141	25.8283	29.8982	28.4939
STM14_4939	gldA_2	TRUE	0.301848	0.349037	0.864801	0.387148	0.999668	74.0391	72.9874	127.345	168.446	90.6911	119.674
STM14_0613	allB	TRUE	0.340151	0.393408	0.864624	0.387245	0.999668	27.5002	28.8908	33.324	55.0256	30.8948	33.3786
STM14_3429	gutQ	TRUE	0.309192	0.35767	0.864462	0.387334	0.999668	23.2694	28.8908	17.8521	21.3365	14.9491	18.7246
STM14_1881	STM14_1881	TRUE	-0.158145	0.183218	-0.863152	0.388054	0.999668	147.02	123.166	146.387	128.019	151.484	147.354
STM14_1085	lolA	TRUE	0.135192	0.156704	0.86272	0.388291	0.999668	332.118	338.327	339.19	417.745	335.856	352.51
STM14_0220	dksA	TRUE	-0.143053	0.165943	-0.862058	0.388656	0.999668	821.834	831.752	977.106	754.637	859.074	818.996
STM14_3291	STM14_3291	TRUE	-0.404055	0.46875	-0.861983	0.388697	0.999668	33.8464	26.61	9.52113	12.3527	26.9083	13.8399
STM14_0881	pnuC	TRUE	-0.354288	0.411235	-0.861523	0.38895	0.999668	17.9809	15.966	11.9014	14.5986	17.9389	7.327
STM14_0512	thiJ	TRUE	0.344306	0.399712	0.861383	0.389027	0.999668	15.8655	14.4454	13.0916	25.8283	26.9083	31.7503
STM14_1809	STM14_1809	TRUE	-0.406837	0.472488	-0.861053	0.389209	0.999668	34.9041	27.3703	11.9014	19.0905	32.888	13.8399
STM14_1206	pqiA	TRUE	-0.30183	0.350565	-0.860981	0.389249	0.999668	37.0195	28.1305	44.0352	37.0581	33.8846	28.4939
STM14_3452	hypC	TRUE	0.858378	0.997076	0.860895	0.389296	0.999668	3.1731	7.60285	2.38028	2.24594	0.996605	1.62822
STM14_4161	kefB	TRUE	-0.23168	0.269296	-0.860315	0.389615	0.999668	52.8851	41.0554	39.2747	38.181	41.8574	35.0068
STM14_3754	trmB	TRUE	0.197005	0.229189	0.859574	0.390024	0.999668	114.232	126.207	116.634	115.666	121.586	161.194
STM14_1911	STM14_1911	TRUE	-0.246218	0.286549	-0.85925	0.390202	0.999668	66.6352	41.8157	67.8381	74.1161	58.7997	48.8467
STM14_3088	yfgJ	TRUE	0.412795	0.480997	0.858206	0.390779	0.999668	10.577	12.9248	4.76057	16.8446	10.9627	6.51289
STM14_5326	STM14_5326	TRUE	0.387476	0.451832	0.857566	0.391132	0.999668	38.0772	28.1305	53.5564	88.7147	54.8133	75.7123
STM14_1495	STM14_1495	TRUE	-0.294066	0.34302	-0.857285	0.391288	0.999668	58.1736	53.9802	66.6479	51.6567	92.6843	71.6418
STM14_3400	emrB	TRUE	-0.380133	0.44367	-0.856791	0.391561	0.999668	17.9809	15.966	11.9014	7.8608	20.9287	14.654
STM14_0155	murC	TRUE	0.165256	0.193318	0.854841	0.392639	0.999668	211.54	246.332	190.423	193.151	166.433	196.201
STM14_3994	murA	TRUE	-0.341112	0.399274	-0.854331	0.392922	0.999668	30.6733	35.7334	19.0423	20.2135	38.8676	13.8399
STM14_1229	yccK	TRUE	-0.234293	0.274378	-0.853908	0.393156	0.999668	74.0391	57.0214	53.5564	52.7797	60.7929	50.4749
STM14_3167	STM14_3167	TRUE	-0.694757	0.813997	-0.853513	0.393375	0.999668	7.40391	0.760285	4.76057	8.98377	8.96945	4.07056
STM14_0743	ybeD	TRUE	-0.184389	0.216185	-0.852924	0.393702	0.999668	207.309	167.263	267.782	274.005	262.107	210.041
STM14_0639	fimH	TRUE	0.419709	0.492612	0.852007	0.39421	0.999668	13.7501	23.5688	26.1831	40.427	26.9083	26.0516
STM14_4561	STM14_4561	TRUE	0.356203	0.418538	0.851067	0.394732	0.999668	124.809	98.0768	169	297.587	199.321	236.906
STM14_5365	yjgD	TRUE	-0.158864	0.186993	-0.849574	0.395562	0.999668	152.309	133.81	121.394	111.174	131.552	117.232
STM14_4397	yiaF	TRUE	-0.169591	0.199856	-0.848568	0.396122	0.999668	112.116	123.166	144.007	119.035	135.538	105.834
STM14_5256	yjfL	TRUE	0.625281	0.737468	0.847875	0.396507	0.999668	4.2308	6.84257	1.19014	6.73783	9.96605	10.5834
STM14_2696	mglA	TRUE	0.424447	0.501289	0.846712	0.397156	0.999668	151.251	96.5562	142.817	334.645	183.375	210.855
STM14_3995	yrbA	TRUE	-0.253043	0.299039	-0.846187	0.397449	0.999668	61.3467	64.6242	47.6057	32.5662	64.7793	47.2184
STM14_2890	STM14_2890	TRUE	-1.04068	1.23082	-0.84552	0.397821	0.999668	1.0577	1.52057	2.38028	1.12297	1.99321	0
STM14_5368	ytgA	TRUE	0.50053	0.592233	0.845158	0.398023	0.999668	17.9809	15.966	30.9437	68.5013	31.8914	30.9362
STM14_0766	ybeV	TRUE	-0.45695	0.540699	-0.84511	0.398049	0.999668	12.6924	8.36314	7.14085	6.73783	10.9627	7.327
STM14_0845	STM14_0845	TRUE	0.702901	0.832045	0.844787	0.39823	0.999668	11.6347	10.644	55.9366	113.42	38.8676	49.6608
STM14_3163	lepA	TRUE	-0.208039	0.246455	-0.844126	0.398599	0.999668	248.56	233.408	390.366	336.891	380.703	313.433
STM14_5207	groEL	TRUE	-0.22003	0.261036	-0.84291	0.399279	0.999668	1802.32	1417.93	1437.69	1247.62	1344.42	1270.01
STM14_2624	STM14_2624	TRUE	-0.492715	0.585298	-0.841819	0.399889	0.999668	10.577	6.08228	10.7113	5.61486	6.97624	8.14111
STM14_2192	ycgL	TRUE	0.172283	0.20512	0.839914	0.400957	0.999668	236.925	213.64	229.697	312.186	242.175	275.17
STM14_0859	STM14_0859	TRUE	0.535352	0.637461	0.839818	0.40101	0.999668	6.34621	6.08228	7.14085	14.5986	5.97963	8.14111
STM14_5155	fdhF	TRUE	-0.272811	0.324925	-0.839614	0.401125	0.999668	53.9428	57.0214	52.3662	28.0743	38.8676	33.3786
STM14_5108	yjbQ	TRUE	0.27382	0.326655	0.838254	0.401888	0.999668	80.3853	72.9874	35.7042	66.2553	47.8371	59.4301
STM14_3151	murQ	TRUE	0.335859	0.400734	0.83811	0.401969	0.999668	22.2117	17.4866	19.0423	26.9513	14.9491	26.8657
STM14_2679	yohG	TRUE	0.593639	0.708454	0.837936	0.402067	0.999668	4.2308	6.84257	3.57042	3.36891	1.99321	4.07056
STM14_4168	yheT	TRUE	-0.23867	0.284854	-0.837867	0.402105	0.999668	47.5965	46.3774	77.3592	56.1486	48.8337	44.7761
STM14_3511	mutS	TRUE	0.261799	0.312562	0.83759	0.402261	0.999668	100.482	107.96	171.38	225.717	159.457	184.803
STM14_1603	cedA	TRUE	-0.235184	0.280861	-0.837369	0.402385	0.999668	57.1159	34.2128	45.2254	41.5499	49.8303	53.7313
STM14_4896	ydeV	TRUE	0.380726	0.454963	0.836828	0.402689	0.999668	70.866	53.22	121.394	186.413	81.7216	118.046
STM14_5324	STM14_5324	TRUE	-0.375091	0.448317	-0.836665	0.402781	0.999668	14.8078	11.4043	22.6127	12.3527	14.9491	16.2822
STM14_0513	apbA	TRUE	-0.235038	0.280967	-0.836533	0.402855	0.999668	79.3276	63.1037	69.0282	47.1648	52.8201	59.4301
STM14_2519	cbiE	TRUE	0.456423	0.546384	0.835352	0.403519	0.999668	17.9809	22.8086	10.7113	13.4757	6.97624	12.2117
STM14_3304	STM14_3304	TRUE	-0.487512	0.583658	-0.83527	0.403566	0.999668	16.9232	13.6851	7.14085	8.98377	17.9389	7.327
STM14_1683	orf319	TRUE	0.233571	0.279934	0.834381	0.404066	0.999668	173.463	215.921	195.183	214.488	128.562	153.867
STM14_2442	STM14_2442	TRUE	0.458747	0.549831	0.834342	0.404088	0.999668	7.40391	12.1646	4.76057	10.1067	7.97284	5.69878
STM14_3695	pepP	TRUE	0.291503	0.349504	0.83405	0.404253	0.999668	138.559	142.173	76.169	95.4526	61.7895	100.136
STM14_2980	yfeH	TRUE	-0.380295	0.456071	-0.83385	0.404366	0.999668	17.9809	12.9248	8.33099	8.98377	13.9525	8.95522
STM14_4637	yidC	TRUE	-0.245117	0.294008	-0.833707	0.404446	0.999668	171.348	164.982	188.042	158.339	169.423	122.931
STM14_4407	glyQ	TRUE	0.206087	0.247378	0.833086	0.404796	0.999668	63.4621	81.3505	52.3662	58.3945	61.7895	64.3148
STM14_0537	ybaV	TRUE	0.570939	0.685534	0.832839	0.404936	0.999668	5.28851	9.88371	5.95071	6.73783	3.98642	5.69878
STM14_1002	STM14_1002	TRUE	0.477432	0.573871	0.831951	0.405437	0.999668	11.6347	7.60285	22.6127	42.6729	16.9423	21.981
STM14_1305	csgE	TRUE	-0.621201	0.746826	-0.831788	0.405529	0.999668	9.51931	1.52057	4.76057	3.36891	1.99321	5.69878
STM14_0393	stbD	TRUE	0.477298	0.574067	0.831432	0.40573	0.999668	5.28851	5.322	8.33099	17.9675	12.9559	14.654
STM14_3930	garR	TRUE	-0.470408	0.566141	-0.830902	0.406029	0.999668	6.34621	6.08228	9.52113	7.8608	10.9627	5.69878
STM14_2235	yebS	TRUE	0.259897	0.313014	0.830305	0.406366	0.999668	27.5002	38.7745	22.6127	29.1973	29.8982	27.6798
STM14_1855	STM14_1855	TRUE	-0.287984	0.34692	-0.830115	0.406474	0.999668	52.8851	24.3291	42.8451	47.1648	37.871	39.0773
STM14_2361	cysT	FALSE	-0.217942	0.262715	-0.829578	0.406777	0.999668	244.329	197.674	208.275	167.323	269.083	254.817
STM14_0407	STM14_0407	TRUE	0.339334	0.409192	0.829279	0.406947	0.999668	14.8078	12.1646	11.9014	19.0905	12.9559	19.5387
STM14_977	ybiS	TRUE	-0.218374	0.263395	-0.829076	0.407061	0.999668	102.597	112.522	145.197	113.42	192.345	152.239
STM14_2960	STM14_2960	TRUE	-0.275793	0.332716	-0.828914	0.407153	0.999668	49.712	35.7334	29.7535	29.1973	23.9185	20.3528
STM14_1283	STM14_1283	TRUE	-0.272839	0.329258	-0.828647	0.407304	0.999668	1161.36	720.75	1706.66	1467.72	1522.81	1446.68
STM14_1511	STM14_1511	TRUE	-0.220896	0.266624	-0.828494	0.407391	0.999668	38.0772	37.254	28.5634	30.3202	49.8303	32.5644
STM14_4764	pldB	TRUE	-0.215787	0.260557	-0.828178	0.40757	0.999668	65.5775	60.0625	54.7465	41.5499	71.7556	62.6866
STM14_4281	ugpE	TRUE	-0.514716	0.622123	-0.827355	0.408036	0.999668	11.6347	4.56171	4.76057	6.73783	10.9627	8.14111
STM14_2056	rnb	TRUE	0.171351	0.207634	0.825255	0.409227	0.999668	94.1354	111.762	79.7395	97.6985	88.6979	86.2958
STM14_2455	STM14_2455	TRUE	0.34375	0.416717	0.8249	0.409428	0.999668	76.1545	72.9874	161.859	213.365	116.603	164.45
STM14_0750	ybeB	TRUE	-0.261027	0.316875	-0.823753	0.41008	0.999668	82.5007	97.3165	129.725	122.404	144.508	78.9688
STM14_1205	uup	TRUE	0.271901	0.3303	0.823195	0.410397	0.999668	48.6542	92.7548	74.9789	65.1323	80.725	87.924
STM14_2999	cysA	TRUE	0.759561	0.923508	0.822473	0.410808	0.999668	3.1731	2.28086	1.19014	6.73783	0.996605	0.814111
STM14_4766	yigM	TRUE	-0.502709	0.611327	-0.822324	0.410892	0.999668	6.34621	6.84257	5.95071	2.24594	5.97963	3.25644
EBG00001039203	STnc490k	FALSE	-0.432077	0.52555	-0.822142	0.410996	0.999668	9.51931	6.08228	21.4225	14.5986	12.9559	12.2117
STM14_2964	yfeA	TRUE	-0.25983	0.316454	-0.821067	0.411608	0.999668	124.809	115.563	229.697	194.274	211.28	163.636
STM14_2069	ribA	TRUE	-0.154466	0.188128	-0.821064	0.41161	0.999668	234.81	208.318	259.451	266.144	287.022	229.579
STM14_4029	nanT	TRUE	-0.473885	0.577445	-0.820659	0.411841	0.999668	12.6924	11.4043	8.33099	10.1067	12.9559	3.25644
STM14_5122	STM14_5122	TRUE	0.452195	0.551613	0.819768	0.412349	0.999668	1263.95	830.992	3251.47	5119.63	2401.82	3513.7
STM14_4283	ugpB	TRUE	-0.297558	0.363283	-0.819081	0.41274	0.999668	208.367	149.016	154.718	135.88	198.324	171.777
STM14_0854	sdhB	TRUE	0.203954	0.249064	0.818884	0.412853	0.999668	1679.63	1498.52	1569.8	2304.34	1575.63	1756.85
STM14_3604	metZ	FALSE	-0.581337	0.710995	-0.817639	0.413563	0.999668	8.46161	9.12342	5.95071	2.24594	12.9559	6.51289
STM14_3237	nadB	TRUE	-0.568105	0.695035	-0.817375	0.413714	0.999668	6.34621	4.56171	2.38028	2.24594	3.98642	1.62822
STM14_0022	STM14_0022	TRUE	-0.319275	0.390735	-0.817114	0.413863	0.999668	39.1349	21.288	42.8451	47.1648	53.8167	41.5197
STM14_3065	purN	TRUE	-0.412948	0.505414	-0.817049	0.4139	0.999668	20.0963	14.4454	16.662	15.7216	25.9117	17.0963
STM14_0496	thiL	TRUE	0.298045	0.364848	0.816901	0.413985	0.999668	27.5002	30.4114	11.9014	13.4757	20.9287	29.308
STM14_5205	yjeH	TRUE	-0.213081	0.260914	-0.816672	0.414116	0.999668	28.5579	30.4114	41.6549	26.9513	39.8642	36.635
STM14_0925	STM14_0925	TRUE	0.559457	0.685098	0.816608	0.414153	0.999668	4.2308	3.80143	9.52113	13.4757	4.98303	10.5834
STM14_4508	spoU	TRUE	0.238104	0.291976	0.815493	0.41479	0.999668	66.6352	67.6654	44.0352	62.8864	39.8642	47.2184
STM14_0770	gltL	TRUE	0.308069	0.378098	0.814787	0.415194	0.999668	71.9237	40.2951	63.0775	128.019	61.7895	77.3406
STM14_5171	melA	TRUE	-0.291478	0.358117	-0.813918	0.415692	0.999668	90.9623	72.2271	51.1761	41.5499	66.7726	56.1737
STM14_2920	STM14_2920	TRUE	0.289507	0.35577	0.813746	0.41579	0.999668	48.6542	66.9051	39.2747	33.6891	26.9083	38.2632
STM14_3073	STM14_3073	TRUE	-0.321138	0.394904	-0.813206	0.4161	0.999668	48.6542	34.9731	67.8381	65.1323	80.725	58.616
STM14_1087	STM14_1087	TRUE	-0.20237	0.248967	-0.812838	0.416311	0.999668	152.309	154.338	114.254	111.174	155.47	100.95
STM14_0704	ybdN	TRUE	0.266096	0.327388	0.812784	0.416342	0.999668	33.8464	44.0965	34.5141	58.3945	48.8337	39.8914
STM14_3988	obgE	TRUE	0.18453	0.227086	0.812599	0.416448	0.999668	69.8083	96.5562	73.7888	65.1323	87.7013	99.3216
STM14_5414	STM14_5414	TRUE	0.251088	0.309278	0.811851	0.416877	0.999668	158.655	151.297	198.754	251.546	199.321	260.516
STM14_1212	lonH	TRUE	-0.151536	0.186741	-0.811481	0.41709	0.999668	159.713	152.057	167.81	143.74	153.477	136.771
STM14_4278	yhhA	TRUE	0.251384	0.309792	0.811461	0.417101	0.999668	135.386	103.399	183.282	269.513	167.43	207.598
STM14_0858	sucD	TRUE	0.149278	0.184085	0.81092	0.417411	0.999668	636.736	623.434	498.669	680.521	540.16	556.038
STM14_4489	rpmG	TRUE	-0.329106	0.405874	-0.810857	0.417448	0.999668	498.177	465.294	1052.08	856.827	1040.46	740.841
STM14_4752	uvrD	TRUE	0.285542	0.352638	0.809731	0.418095	0.999668	42.308	84.3916	47.6057	35.9351	48.8337	47.2184
STM14_0587	cueR	TRUE	0.205044	0.253564	0.808646	0.418719	0.999668	95.1931	107.2	126.155	162.831	146.501	155.495
STM14_5555	STM14_5555	TRUE	0.296901	0.367194	0.808567	0.418764	0.999668	19.0386	19.7674	16.662	17.9675	13.9525	22.7951
STM14_1128	aspC	TRUE	0.374767	0.463559	0.808456	0.418828	0.999668	205.194	265.339	80.9296	102.19	92.6843	122.931
STM14_0753	nadD	TRUE	0.268721	0.332426	0.808364	0.418881	0.999668	21.154	37.254	26.1831	25.8283	23.9185	21.981
STM14_5329	pmbA	TRUE	0.218096	0.269921	0.807997	0.419092	0.999668	69.8083	96.5562	63.0775	62.8864	57.8031	61.0583
STM14_2014	STM14_2014	TRUE	-0.472612	0.585339	-0.807415	0.419427	0.999668	10.577	7.60285	8.33099	5.61486	10.9627	8.14111
STM14_3917	yhaJ	TRUE	0.39115	0.484919	0.80663	0.41988	0.999668	16.9232	16.7263	2.38028	11.2297	12.9559	14.654
STM14_1610	pfkB	TRUE	0.413131	0.512272	0.806469	0.419973	0.999668	43.3657	57.0214	17.8521	22.4594	20.9287	29.308
STM14_5292	ytfK	TRUE	-0.280759	0.348156	-0.806418	0.420002	0.999668	2861.08	1944.05	5477.03	4389.69	4038.24	3854.82
STM14_0106	folA	TRUE	-0.313799	0.389166	-0.806339	0.420048	0.999668	20.0963	16.7263	14.2817	10.1067	16.9423	13.8399
STM14_1710	ssaV	TRUE	-0.32559	0.403797	-0.80632	0.420058	0.999668	19.0386	15.966	40.4648	31.4432	34.8812	28.4939
STM14_4328	STM14_4328	TRUE	-0.320833	0.398266	-0.805574	0.420488	0.999668	43.3657	58.542	88.0705	50.5337	85.7081	64.3148
STM14_0822	kdpD	TRUE	-0.384553	0.477579	-0.805213	0.420697	0.999668	14.8078	12.1646	8.33099	7.8608	15.9457	9.76933
STM14_5201	dcuA	TRUE	0.142604	0.177246	0.804555	0.421077	0.999668	858.853	888.773	914.029	1053.35	976.673	1094.17
STM14_4715	rho	TRUE	-0.212296	0.264107	-0.803826	0.421497	0.999668	2242.33	1872.58	3371.67	2805.18	3162.23	2898.24
STM14_1754	ydgP	TRUE	0.34403	0.428103	0.803614	0.42162	0.999668	11.6347	30.4114	27.3733	39.304	35.8778	26.0516
STM14_4025	STM14_4025	TRUE	0.418911	0.521652	0.803046	0.421948	0.999668	29.6156	42.576	14.2817	22.4594	18.9355	18.7246
STM14_5167	adiY	TRUE	-0.368955	0.459979	-0.802113	0.422487	0.999668	235.867	141.413	552.226	470.525	423.557	327.273
STM14_5119	STM14_5119	TRUE	0.48503	0.605288	0.801321	0.422946	0.999668	1204.72	867.485	3752.52	6267.3	2730.7	3626.05
STM14_0769	rihA	TRUE	-0.397724	0.496666	-0.800788	0.423255	0.999668	20.0963	18.2468	11.9014	7.8608	14.9491	8.95522
STM14_3715	STM14_3715	TRUE	0.687224	0.858478	0.800514	0.423413	0.999668	2.1154	11.4043	2.38028	0	4.98303	3.25644
STM14_0145	yabB	TRUE	-0.255	0.318599	-0.800381	0.42349	0.999668	247.502	249.374	180.901	99.9444	210.284	183.989
STM14_1981	STM14_1981	TRUE	-0.349476	0.437818	-0.798222	0.424742	0.999668	16.9232	9.88371	34.5141	24.7054	17.9389	20.3528
STM14_2012	STM14_2012	TRUE	-0.521957	0.653924	-0.798192	0.424759	0.999668	9.51931	7.60285	3.57042	4.49189	8.96945	3.25644
STM14_4685	yieP	TRUE	0.246254	0.308623	0.797914	0.424921	0.999668	28.5579	38.0143	34.5141	43.7959	32.888	32.5644
STM14_3954	yhbS	TRUE	0.342966	0.430057	0.79749	0.425166	0.999668	69.8083	104.159	41.6549	39.304	51.8235	62.6866
STM14_0279	rof	TRUE	-0.207496	0.260377	-0.796907	0.425505	0.999668	231.637	158.139	305.866	239.193	231.212	268.657
STM14_0926	uvrB	TRUE	0.291262	0.365863	0.796097	0.425976	0.999668	59.2313	97.3165	38.0845	41.5499	60.7929	53.7313
STM14_3152	yfhH	TRUE	-0.541217	0.680404	-0.795435	0.426361	0.999668	11.6347	4.56171	5.95071	4.49189	3.98642	5.69878
STM14_2816	STM14_2816	TRUE	0.391768	0.492562	0.795368	0.426399	0.999668	48.6542	27.3703	58.3169	112.297	53.8167	72.4559
STM14_3986	dacB	TRUE	-0.312702	0.393202	-0.795271	0.426456	0.999668	34.9041	36.4937	29.7535	20.2135	27.9049	17.0963
STM14_4933	STM14_4933	TRUE	0.230472	0.290212	0.794151	0.427108	0.999668	27.5002	32.6923	29.7535	37.0581	21.9253	23.6092
STM14_2540	pduP	TRUE	-0.60449	0.761256	-0.794069	0.427155	0.999668	13.7501	7.60285	4.76057	4.49189	4.98303	3.25644
STM14_0389	STM14_0389	TRUE	-0.257993	0.324937	-0.793978	0.427208	0.999668	39.1349	28.8908	42.8451	40.427	45.8438	38.2632
STM14_4191	yhfL	TRUE	0.45345	0.571293	0.793727	0.427355	0.999668	9.51931	10.644	29.7535	38.181	16.9423	28.4939
STM14_1250	hpaG	TRUE	0.819872	1.03303	0.793655	0.427396	0.999668	3.1731	6.08228	4.76057	3.36891	0	4.07056
STM14_4809	polA	TRUE	0.162766	0.20514	0.793439	0.427522	0.999668	253.848	307.915	202.324	249.3	232.209	213.297
STM14_0321	STM14_0321	TRUE	0.522387	0.658771	0.792972	0.427794	0.999668	7.40391	10.644	2.38028	5.61486	4.98303	4.88467
STM14_1700	sseF	TRUE	-0.35881	0.453139	-0.791833	0.428458	0.999668	11.6347	10.644	13.0916	12.3527	18.9355	11.3976
STM14_4529	marT	TRUE	-0.287527	0.363121	-0.79182	0.428465	0.999668	47.5965	29.6511	85.6902	67.3783	61.7895	63.5007
STM14_0853	sdhA	TRUE	0.307053	0.388565	0.790222	0.429398	0.999668	387.119	441.726	211.845	300.956	198.324	243.419
STM14_3342	STM14_3342	TRUE	0.628431	0.796939	0.788555	0.430372	0.999668	5.28851	3.80143	3.57042	11.2297	1.99321	2.44233
STM14_2946	pgtE	TRUE	0.318433	0.40401	0.78818	0.430591	0.999668	102.597	60.8228	147.578	209.996	83.7148	146.54
STM14_0482	secD	TRUE	-0.198811	0.252325	-0.787917	0.430745	0.999668	204.136	202.996	141.627	119.035	167.43	123.745
STM14_2656	yehE	TRUE	0.309144	0.392555	0.787518	0.430979	0.999668	11.6347	21.288	28.5634	39.304	24.9151	21.1669
STM14_2897	hisP	TRUE	-0.273923	0.347859	-0.787453	0.431017	0.999668	23.2694	19.0071	19.0423	17.9675	20.9287	15.4681
STM14_2141	chaA	TRUE	-0.263933	0.335311	-0.78713	0.431206	0.999668	41.2503	34.2128	51.1761	58.3945	72.7522	46.4043
STM14_4755	yigF	TRUE	0.722156	0.917997	0.786665	0.431478	0.999668	2.1154	2.28086	4.76057	6.73783	3.98642	8.95522
STM14_0135	leuL	TRUE	0.650948	0.828969	0.78525	0.432307	0.999668	1.0577	3.80143	8.33099	13.4757	3.98642	4.07056
STM14_2970	valU	FALSE	-0.383443	0.488349	-0.785182	0.432347	0.999668	11.6347	21.288	28.5634	13.4757	23.9185	13.8399
STM14_1385	ndh	TRUE	-0.283796	0.361535	-0.784974	0.432469	0.999668	63.4621	72.9874	54.7465	30.3202	58.7997	40.7056
STM14_1221	mgsA	TRUE	0.208591	0.265811	0.784735	0.432609	0.999668	90.9623	104.919	61.8873	79.731	79.7284	83.8535
STM14_2790	napF	TRUE	0.515655	0.657116	0.784724	0.432615	0.999668	8.46161	19.0071	11.9014	10.1067	4.98303	6.51289
STM14_3880	cca	TRUE	0.213233	0.271994	0.783963	0.433062	0.999668	51.8274	74.5079	54.7465	55.0256	48.8337	49.6608
STM14_0129	yabN	TRUE	0.460258	0.588087	0.782636	0.433841	0.999668	14.8078	11.4043	3.57042	11.2297	4.98303	9.76933
STM14_0589	ybbK	TRUE	0.240681	0.307803	0.781931	0.434255	0.999668	98.3662	81.3505	61.8873	76.362	43.8506	83.0393
STM14_0480	tgt	TRUE	-0.277024	0.35437	-0.781736	0.43437	0.999668	218.944	178.667	392.747	360.474	357.781	262.144
STM14_4164	yheS	TRUE	-0.232027	0.296945	-0.78138	0.434579	0.999668	38.0772	36.4937	30.9437	29.1973	37.871	25.2374
STM14_2904	STM14_2904	TRUE	-0.220396	0.282204	-0.780981	0.434814	0.999668	78.2699	71.4668	129.725	112.297	122.582	100.95
STM14_3150	STM14_3150	TRUE	0.290008	0.371338	0.78098	0.434814	0.999668	22.2117	25.8497	15.4718	21.3365	18.9355	21.981
STM14_3602	ygdL	TRUE	0.360391	0.461582	0.780774	0.434936	0.999668	12.6924	28.8908	16.662	22.4594	16.9423	8.14111
STM14_3643	kduD	TRUE	0.351338	0.450186	0.780429	0.435138	0.999668	9.51931	16.7263	13.0916	12.3527	13.9525	17.0963
STM14_1046	ybjR	TRUE	0.271536	0.348216	0.779792	0.435513	0.999668	23.2694	26.61	11.9014	12.3527	18.9355	25.2374
STM14_2841	STM14_2841	TRUE	-0.573488	0.735773	-0.779436	0.435723	0.999668	13.7501	11.4043	4.76057	2.24594	4.98303	1.62822
STM14_4643	yidZ	TRUE	-0.377028	0.484007	-0.778972	0.435996	0.999668	9.51931	11.4043	14.2817	12.3527	12.9559	4.88467
STM14_4322	yhiQ	TRUE	0.534395	0.687076	0.777781	0.436698	0.999668	5.28851	10.644	3.57042	3.36891	3.98642	4.07056
STM14_5613	traN	TRUE	-0.257639	0.331291	-0.777683	0.436756	0.999668	25.3848	22.0483	21.4225	19.0905	21.9253	16.2822
STM14_2851	elaC	FALSE	0.272344	0.350352	0.777345	0.436955	0.999668	43.3657	42.576	36.8944	40.427	23.9185	42.3338
STM14_4903	yneB	TRUE	0.316184	0.40699	0.776884	0.437227	0.999668	580.678	511.672	1153.25	1454.25	774.362	1157.67
STM14_5618	traH	TRUE	0.300894	0.387851	0.775798	0.437868	0.999668	23.2694	27.3703	13.0916	14.5986	12.9559	17.9104
STM14_5481	STM14_5481	TRUE	-0.203517	0.262682	-0.774765	0.438479	0.999668	433.657	352.772	643.866	469.402	452.459	506.377
STM14_0836	STM14_0836	TRUE	0.547642	0.707825	0.773698	0.43911	0.999668	7.40391	6.84257	3.57042	3.36891	2.98982	9.76933
STM14_2528	pudB	TRUE	-0.352841	0.456306	-0.773254	0.439372	0.999668	95.1931	59.3022	40.4648	29.1973	45.8438	52.9172
STM14_2658	metG	TRUE	0.252699	0.327015	0.772744	0.439674	0.999668	101.539	123.926	46.4155	76.362	81.7216	73.27
STM14_4436	STM14_4436	TRUE	0.49615	0.642358	0.772388	0.439885	0.999668	7.40391	9.12342	3.57042	12.3527	8.96945	7.327
STM14_5617	trbB	TRUE	0.474119	0.614156	0.771985	0.440123	0.999668	3.1731	5.322	4.76057	7.8608	5.97963	6.51289
STM14_2650	STM14_2650	TRUE	-0.20438	0.264753	-0.771967	0.440134	0.999668	56.0582	52.4597	63.0775	38.181	53.8167	57.8019
STM14_3966	rpsO	TRUE	-0.303393	0.393127	-0.771742	0.440267	0.999668	616.64	605.187	1510.29	1145.43	1181.97	931.343
STM14_960	ybiO	TRUE	-0.371962	0.482027	-0.771663	0.440314	0.999668	21.154	16.7263	21.4225	13.4757	16.9423	15.4681
STM14_5537	orf7	TRUE	-0.573689	0.743825	-0.771269	0.440548	0.999668	5.28851	6.08228	3.57042	1.12297	4.98303	1.62822
STM14_1834	ydeE	TRUE	0.227137	0.294624	0.770941	0.440742	0.999668	40.1926	37.254	36.8944	43.7959	35.8778	51.289
STM14_2145	hemK	TRUE	1.06749	1.38742	0.769406	0.441652	0.999668	3.1731	9.88371	1.19014	1.12297	0.996605	0
STM14_0864	STM14_0864	TRUE	0.233981	0.304896	0.767413	0.442836	0.999668	138.559	105.68	161.859	201.012	103.647	169.335
STM14_2853	yfbK	TRUE	-0.271435	0.353827	-0.767143	0.442997	0.999668	25.3848	16.7263	14.2817	15.7216	19.9321	17.0963
STM14_0806	STM14_0806	TRUE	-0.723123	0.94266	-0.767109	0.443017	0.999668	2.1154	2.28086	2.38028	1.12297	3.98642	1.62822
STM14_2354	yecH	TRUE	-0.738537	0.962825	-0.767052	0.44305	0.999668	9.51931	9.88371	8.33099	1.12297	3.98642	1.62822
STM14_4394	yiaD	TRUE	0.499321	0.651294	0.76666	0.443284	0.999668	4.2308	6.08228	5.95071	7.8608	5.97963	8.95522
STM14_0674	nfnB	TRUE	0.175775	0.229322	0.766499	0.443379	0.999668	127.982	142.934	186.852	198.766	172.413	209.227
STM14_2742	yejE	TRUE	-0.254378	0.331878	-0.76648	0.443391	0.999668	30.6733	28.1305	22.6127	17.9675	22.9219	17.0963
STM14_3579	STM14_3579	TRUE	-0.615283	0.802977	-0.766253	0.443526	0.999668	5.28851	5.322	3.57042	2.24594	7.97284	3.25644
STM14_0117	polB	TRUE	0.423078	0.552406	0.765881	0.443747	0.999668	10.577	31.1717	17.8521	20.2135	14.9491	6.51289
STM14_2146	prfA	TRUE	-0.252415	0.329761	-0.765449	0.444004	0.999668	51.8274	58.542	40.4648	22.4594	50.8269	37.4491
STM14_0756	STM14_0756	TRUE	0.176018	0.230253	0.764455	0.444596	0.999668	404.042	445.527	590.31	640.094	483.354	584.532
STM14_0217	folK	TRUE	-0.54606	0.715015	-0.763704	0.445043	0.999668	1.0577	3.04114	8.33099	2.24594	5.97963	4.88467
STM14_4668	atpI	TRUE	-0.145517	0.190728	-0.762953	0.445491	0.999668	319.426	306.395	382.035	266.144	317.917	346.811
STM14_5118	STM14_5118	TRUE	0.481262	0.631464	0.762138	0.445978	0.999668	1385.59	983.049	4369.01	7230.81	3008.75	4020.08
STM14_2364	uvrC	TRUE	-0.198401	0.260401	-0.761908	0.446115	0.999668	181.925	195.393	147.578	116.789	183.375	133.514
STM14_0757	STM14_0757	TRUE	-0.56516	0.741875	-0.7618	0.446179	0.999668	8.46161	3.80143	8.33099	2.24594	5.97963	8.95522
STM14_2754	yejM	TRUE	-0.256765	0.337109	-0.761668	0.446258	0.999668	106.828	105.68	63.0775	53.9026	96.6707	62.6866
STM14_0775	lnt	TRUE	-0.260247	0.341709	-0.761603	0.446297	0.999668	103.655	90.4739	52.3662	49.4107	74.7454	52.1031
STM14_4050	STM14_4050	TRUE	-0.186892	0.245739	-0.760532	0.446937	0.999668	66.6352	55.5008	59.5071	65.1323	73.7488	56.1737
STM14_2473	STM14_2473	TRUE	0.274059	0.360458	0.760307	0.447071	0.999668	84.6161	64.6242	67.8381	145.986	94.6775	90.3663
STM14_3200	STM14_3200	FALSE	-0.336581	0.442712	-0.760271	0.447093	0.999668	27.5002	13.6851	49.9859	42.6729	37.871	35.8209
STM14_0541	cof	TRUE	-0.499002	0.656741	-0.759816	0.447365	0.999668	22.2117	12.1646	9.52113	8.98377	3.98642	4.07056
STM14_5383	yjgB	TRUE	0.304704	0.401244	0.759398	0.447614	0.999668	21.154	35.7334	11.9014	16.8446	28.9016	23.6092
STM14_4187	cysG	TRUE	0.449657	0.593055	0.758204	0.448329	0.999668	8.46161	13.6851	7.14085	6.73783	10.9627	15.4681
STM14_0548	tesB	TRUE	0.236667	0.312393	0.757594	0.448694	0.999668	49.712	60.0625	44.0352	52.7797	40.8608	45.5902
STM14_1030	potH	TRUE	-0.531651	0.701986	-0.757353	0.448838	0.999668	6.34621	6.08228	4.76057	2.24594	4.98303	2.44233
STM14_4315	yhiI	TRUE	0.337677	0.446524	0.756235	0.449508	0.999668	29.6156	39.5348	15.4718	17.9675	27.9049	34.1927
STM14_4331	STM14_4331	TRUE	-0.364236	0.482481	-0.754923	0.450295	0.999668	261.252	507.11	634.345	144.863	654.77	551.153
STM14_3454	hypE	TRUE	0.66536	0.881814	0.754536	0.450527	0.999668	3.1731	11.4043	3.57042	0	2.98982	3.25644
STM14_4211	hslO	TRUE	-0.313192	0.415082	-0.754529	0.450532	0.999668	17.9809	17.4866	29.7535	12.3527	14.9491	19.5387
STM14_3978	folP	TRUE	0.265483	0.352019	0.754173	0.450745	0.999668	25.3848	33.4525	26.1831	22.4594	16.9423	25.2374
STM14_0281	yaeQ	TRUE	-0.495215	0.656769	-0.754017	0.450839	0.999668	7.40391	10.644	7.14085	2.24594	7.97284	2.44233
STM14_2432	STM14_2432	TRUE	-0.4689	0.621973	-0.753892	0.450914	0.999668	11.6347	6.08228	4.76057	3.36891	4.98303	5.69878
STM14_0844	STM14_0844	TRUE	0.547687	0.726721	0.753641	0.451065	0.999668	6.34621	4.56171	20.2324	44.9189	18.9355	17.9104
STM14_4781	tatC	TRUE	-0.156804	0.208284	-0.752834	0.451549	0.999668	117.405	111.762	90.4507	81.9769	123.579	102.578
STM14_1236	pipC	TRUE	-0.274198	0.364297	-0.752679	0.451643	0.999668	3283.1	1798.83	4682.02	4859.1	4547.51	3690.37
STM14_1486	STM14_1486	TRUE	-0.332228	0.441487	-0.75252	0.451739	0.999668	671.64	371.019	1247.27	1191.47	1271.67	972.863
STM14_3664	STM14_3664	TRUE	0.327422	0.435772	0.751361	0.452436	0.999668	169.232	134.57	316.578	413.253	188.358	298.779
STM14_0754	holA	TRUE	0.490301	0.653791	0.749936	0.453293	0.999668	10.577	34.9731	8.33099	5.61486	13.9525	4.88467
STM14_1518	STM14_1518	TRUE	0.55238	0.736873	0.749627	0.453479	0.999668	4.2308	12.1646	4.76057	5.61486	4.98303	2.44233
STM14_2684	STM14_2684	TRUE	-0.387246	0.516632	-0.74956	0.45352	0.999668	13.7501	11.4043	13.0916	11.2297	8.96945	4.88467
STM14_3290	smpA	TRUE	0.171152	0.228524	0.748945	0.453891	0.999668	145.963	190.832	111.873	137.003	138.528	118.046
STM14_1336	rimJ	TRUE	0.149099	0.199252	0.748296	0.454282	0.999668	350.099	307.915	336.81	450.311	333.863	376.119
STM14_1934	ydcW	TRUE	-0.187961	0.251215	-0.748207	0.454335	0.999668	53.9428	51.6994	49.9859	49.4107	47.8371	32.5644
STM14_0741	lipB	TRUE	-0.194417	0.2599	-0.748046	0.454433	0.999668	84.6161	79.8299	109.493	102.19	130.555	102.578
STM14_0174	nadC	TRUE	0.478157	0.639328	0.747906	0.454517	0.999668	11.6347	22.0483	5.95071	10.1067	7.97284	3.25644
STM14_0550	ybaZ	TRUE	-0.489111	0.654327	-0.747501	0.454761	0.999668	5.28851	7.60285	9.52113	3.36891	6.97624	4.07056
STM14_991	yliA	TRUE	0.440076	0.588802	0.74741	0.454816	0.999668	30.6733	38.0143	8.33099	20.2135	12.9559	12.2117
STM14_5499	serB	TRUE	0.390965	0.523238	0.747204	0.45494	0.999668	16.9232	27.3703	10.7113	6.73783	7.97284	11.3976
STM14_4396	yiaE	TRUE	-0.435026	0.582299	-0.747083	0.455014	0.999668	40.1926	30.4114	21.4225	7.8608	20.9287	21.981
STM14_3143	yfhK	TRUE	-0.187436	0.251211	-0.746129	0.45559	0.999668	58.1736	58.542	63.0775	55.0256	62.7861	48.0326
STM14_3249	STM14_3249	TRUE	-0.344603	0.461912	-0.746036	0.455646	0.999668	23.2694	9.88371	19.0423	20.2135	19.9321	19.5387
STM14_1856	STM14_1856	TRUE	0.259341	0.347683	0.745911	0.455721	0.999668	72.9814	50.9391	83.3099	137.003	76.7386	92.8087
STM14_5379	idnO	TRUE	0.465588	0.624241	0.745846	0.45576	0.999668	5.28851	7.60285	11.9014	20.2135	8.96945	8.95522
STM14_1987	STM14_1987	TRUE	0.347101	0.466083	0.74472	0.456441	0.999668	13.7501	19.0071	5.95071	20.2135	17.9389	9.76933
STM14_4367	STM14_4367	TRUE	0.579179	0.778089	0.744361	0.456658	0.999668	6.34621	9.88371	3.57042	2.24594	3.98642	8.14111
STM14_0005	yaaA	TRUE	0.131181	0.176391	0.743695	0.457061	0.999668	118.463	134.57	117.824	121.281	118.596	131.886
STM14_1398	potC	TRUE	-0.29312	0.394888	-0.742287	0.457914	0.999668	53.9428	62.3434	124.965	78.608	95.6741	83.0393
STM14_4979	tyrU	FALSE	0.279811	0.377078	0.742052	0.458056	0.999668	52.8851	76.7888	38.0845	37.0581	39.8642	43.962
STM14_0304	yafE	TRUE	-0.315746	0.425755	-0.741614	0.458321	0.999668	49.712	47.898	29.7535	16.8446	30.8948	22.7951
STM14_2077	yciN	TRUE	-0.214722	0.289554	-0.741561	0.458354	0.999668	77.2122	56.2611	110.683	99.9444	82.7182	78.1547
STM14_4981	thrT	FALSE	-0.349044	0.471026	-0.74103	0.458675	0.999668	38.0772	66.1448	64.2676	19.0905	61.7895	42.3338
STM14_2482	STM14_2482	TRUE	-0.301506	0.406908	-0.740969	0.458712	0.999668	22.2117	16.7263	14.2817	13.4757	23.9185	18.7246
STM14_3402	luxS	TRUE	0.175773	0.237235	0.740924	0.458739	0.999668	181.925	161.18	216.606	248.177	184.372	249.932
STM14_3418	ygaD	TRUE	-0.565104	0.762914	-0.740719	0.458864	0.999668	6.34621	6.84257	3.57042	1.12297	4.98303	1.62822
STM14_1604	ydjN	TRUE	0.311908	0.421197	0.740528	0.45898	0.999668	23.2694	19.7674	23.8028	33.6891	9.96605	17.9104
STM14_4925	STM14_4925	TRUE	-0.287061	0.387673	-0.740472	0.459014	0.999668	19.0386	15.2057	20.2324	19.0905	25.9117	19.5387
STM14_0772	gltJ	TRUE	0.307069	0.414939	0.740034	0.459279	0.999668	38.0772	21.288	17.8521	46.0418	16.9423	24.4233
STM14_1304	csgF	TRUE	0.616203	0.832741	0.73997	0.459318	0.999668	6.34621	1.52057	1.19014	8.98377	1.99321	4.88467
STM14_1947	tehA	TRUE	-0.244276	0.33025	-0.73967	0.4595	0.999668	41.2503	29.6511	42.8451	40.427	30.8948	27.6798
STM14_5340	STM14_5340	TRUE	0.234514	0.317338	0.739003	0.459905	0.999668	24.3271	29.6511	21.4225	30.3202	26.9083	26.0516
STM14_0271	lpxB	TRUE	0.212678	0.287797	0.738984	0.459916	0.999668	30.6733	35.7334	35.7042	52.7797	40.8608	37.4491
STM14_3776	STM14_3776	TRUE	0.248476	0.336415	0.738599	0.460151	0.999668	34.9041	36.4937	44.0352	59.5175	51.8235	60.2442
STM14_3577	queF	TRUE	0.212864	0.288248	0.738474	0.460227	0.999668	23.2694	34.2128	29.7535	29.1973	28.9016	30.9362
STM14_0133	leuB	TRUE	-0.3778	0.511685	-0.738345	0.460305	0.999668	9.51931	7.60285	8.33099	4.49189	6.97624	6.51289
STM14_2512	cbiL	TRUE	0.498168	0.67499	0.738036	0.460492	0.999668	24.3271	49.4185	8.33099	11.2297	24.9151	20.3528
STM14_974	STM14_974	TRUE	0.282478	0.382824	0.737879	0.460588	0.999668	166.059	119.365	232.078	376.195	191.348	223.066
STM14_3684	bglA	TRUE	0.197972	0.2684	0.737601	0.460757	0.999668	46.5388	59.3022	55.9366	66.2553	54.8133	55.3596
STM14_0354	safC	TRUE	0.216119	0.293051	0.73748	0.46083	0.999668	46.5388	53.22	30.9437	35.9351	32.888	38.2632
STM14_3625	STM14_3625	TRUE	0.424699	0.576755	0.736359	0.461512	0.999668	12.6924	9.12342	15.4718	31.4432	15.9457	19.5387
STM14_3824	exbD	TRUE	-0.287346	0.390246	-0.736321	0.461536	0.999668	14.8078	11.4043	24.993	20.2135	12.9559	12.2117
STM14_5117	STM14_5117	TRUE	0.505575	0.687013	0.735904	0.461789	0.999668	962.508	629.516	3109.84	5266.74	2037.06	2777.75
STM14_4228	yhgI	TRUE	-0.187664	0.255023	-0.735868	0.461811	0.999668	115.289	73.7477	99.9719	114.543	120.589	108.277
STM14_2495	amn	TRUE	0.190507	0.25892	0.735778	0.461866	0.999668	110.001	110.241	85.6902	88.7147	73.7488	107.463
STM14_4587	STM14_4587	TRUE	0.333217	0.453544	0.734695	0.462525	0.999668	15.8655	13.6851	9.52113	14.5986	7.97284	13.8399
STM14_0565	ybaM	TRUE	-0.280551	0.38187	-0.734677	0.462536	0.999668	14.8078	15.2057	24.993	15.7216	16.9423	15.4681
STM14_2536	pduL	TRUE	-0.575942	0.783965	-0.734652	0.462551	0.999668	10.577	6.84257	7.14085	3.36891	3.98642	4.07056
STM14_0863	ybgT	TRUE	0.194376	0.264585	0.734646	0.462555	0.999668	1504.05	1131.3	1851.86	2393.05	1557.69	2099.59
STM14_0570	ybaB	TRUE	0.150331	0.204767	0.734157	0.462853	0.999668	106.828	141.413	128.535	126.896	121.586	127.001
STM14_1891	adhP	TRUE	0.189634	0.258335	0.734063	0.46291	0.999668	362.791	318.559	437.972	542.395	405.618	516.146
STM14_2569	hisH	TRUE	0.629992	0.858263	0.734031	0.46293	0.999668	4.2308	7.60285	1.19014	0	2.98982	4.88467
STM14_1598	celF	TRUE	-0.332816	0.453692	-0.733573	0.463209	0.999668	33.8464	31.932	58.3169	44.9189	63.7827	47.2184
STM14_2802	rcsC	TRUE	-0.215499	0.293861	-0.733338	0.463352	0.999668	76.1545	91.2342	67.8381	47.1648	80.725	53.7313
STM14_1287	STM14_1287	TRUE	-0.225553	0.307581	-0.733311	0.463369	0.999668	288.752	214.4	404.648	439.082	466.411	340.298
STM14_5228	yjeP	TRUE	0.249046	0.339989	0.732511	0.463856	0.999668	40.1926	55.5008	29.7535	37.0581	30.8948	26.8657
STM14_2873	lrhA	TRUE	0.264816	0.361557	0.732433	0.463904	0.999668	119.52	106.44	213.035	259.406	166.433	234.464
STM14_1954	STM14_1954	TRUE	0.505328	0.690149	0.732201	0.464046	0.999668	11.6347	6.08228	1.19014	4.49189	4.98303	14.654
STM14_0445	yaiY	TRUE	-0.201384	0.275062	-0.73214	0.464083	0.999668	47.5965	36.4937	36.8944	46.0418	51.8235	37.4491
STM14_3406	STM14_3406	FALSE	-0.329625	0.450224	-0.732135	0.464086	0.999668	13.7501	12.9248	17.8521	13.4757	18.9355	13.8399
STM14_0705	ybdO	TRUE	0.285665	0.390543	0.731456	0.464501	0.999668	185.098	182.468	349.902	500.845	345.822	391.587
STM14_5438	hsdR	TRUE	0.181329	0.247952	0.731307	0.464592	0.999668	120.578	123.166	116.634	135.88	106.637	131.072
STM14_5120	STM14_5120	TRUE	0.482294	0.660407	0.730298	0.465208	0.999668	1985.3	1286.4	6299.42	10412.2	4620.26	6329.71
STM14_4435	STM14_4435	TRUE	0.332828	0.455769	0.730255	0.465234	0.999668	29.6156	26.61	46.4155	62.8864	37.871	54.5454
STM14_2409	STM14_2409	TRUE	0.227257	0.311212	0.730231	0.465249	0.999668	44.4234	47.1377	38.0845	44.9189	26.9083	35.8209
STM14_4152	rpsL	TRUE	-0.221731	0.303656	-0.730205	0.465265	0.999668	429.427	521.556	370.134	244.808	560.092	398.1
STM14_2951	STM14_2951	TRUE	0.321479	0.440627	0.729594	0.465638	0.999668	95.1931	85.1519	201.134	271.759	117.599	161.194
STM14_2811	STM14_2811	TRUE	-0.380839	0.523192	-0.727913	0.466667	0.999668	13.7501	9.12342	22.6127	22.4594	23.9185	15.4681
STM14_3967	truB	TRUE	-0.222813	0.306192	-0.727691	0.466803	0.999668	39.1349	38.0143	39.2747	28.0743	33.8846	29.308
STM14_4054	argR	TRUE	-0.177765	0.244343	-0.727522	0.466906	0.999668	176.636	158.9	226.127	195.397	171.416	153.867
STM14_2010	ynaI	TRUE	-0.269532	0.370582	-0.727319	0.467031	0.999668	93.0777	69.1859	160.669	133.634	182.379	159.566
STM14_4844	STM14_4844	TRUE	-0.210613	0.289668	-0.727086	0.467174	0.999668	49.712	36.4937	61.8873	43.7959	45.8438	55.3596
STM14_1521	STM14_1521	TRUE	0.233795	0.321596	0.726983	0.467236	0.999668	51.8274	53.22	41.6549	39.304	33.8846	56.1737
STM14_4052	mdh	TRUE	0.154448	0.212475	0.7269	0.467287	0.999668	841.93	725.312	809.296	1178	807.25	836.092
STM14_2915	dedA	TRUE	-0.264022	0.363559	-0.726214	0.467707	0.999668	20.0963	25.8497	34.5141	26.9513	43.8506	29.308
STM14_4742	STM14_4742	TRUE	-0.483736	0.666289	-0.726015	0.467829	0.999668	8.46161	3.04114	11.9014	7.8608	12.9559	13.0258
STM14_4482	rfaP	TRUE	0.21975	0.302813	0.725695	0.468026	0.999668	203.079	209.839	304.676	397.532	267.09	296.336
STM14_3563	STM14_3563	TRUE	0.214958	0.296409	0.725208	0.468324	0.999668	94.1354	91.2342	139.247	167.323	117.599	149.796
STM14_1175	STM14_1175	TRUE	-0.678971	0.936675	-0.724873	0.46853	0.999668	4.2308	2.28086	3.57042	5.61486	3.98642	0
STM14_3531	truD	TRUE	0.253888	0.35039	0.724586	0.468706	0.999668	44.4234	62.3434	36.8944	39.304	31.8914	32.5644
STM14_5227	yjeO	TRUE	-0.442272	0.610487	-0.724457	0.468785	0.999668	12.6924	4.56171	26.1831	26.9513	16.9423	10.5834
STM14_3089	engA	TRUE	-0.179314	0.247553	-0.724344	0.468855	0.999668	76.1545	76.7888	77.3592	67.3783	71.7556	54.5454
STM14_0388	STM14_0388	TRUE	0.329361	0.455005	0.723864	0.469149	0.999668	9.51931	10.644	10.7113	14.5986	9.96605	13.0258
STM14_2098	yciB	TRUE	-0.190833	0.263783	-0.723447	0.469405	0.999668	112.116	101.878	123.775	101.067	161.45	144.912
STM14_3876	rfaE	TRUE	0.259454	0.358661	0.723396	0.469437	0.999668	28.5579	34.2128	17.8521	21.3365	22.9219	26.8657
STM14_3140	glnB	TRUE	0.137394	0.189978	0.723211	0.46955	0.999668	101.539	111.762	102.352	96.5755	90.6911	113.976
STM14_2247	STM14_2247	TRUE	-0.370322	0.512191	-0.723015	0.469671	0.999668	21.154	12.9248	60.6972	53.9026	52.8201	38.2632
STM14_1285	STM14_1285	TRUE	-0.164817	0.228134	-0.722456	0.470014	0.999668	178.751	189.311	221.366	189.782	251.145	201.9
STM14_2293	STM14_2293	TRUE	0.652806	0.903846	0.722253	0.470139	0.999668	0	0.760285	7.14085	7.8608	2.98982	7.327
STM14_4159	slyD	TRUE	0.117005	0.162052	0.722021	0.470282	0.999668	270.771	313.998	247.549	257.16	264.1	275.984
STM14_5390	STM14_5390	TRUE	-0.153338	0.212398	-0.721937	0.470333	0.999668	105.77	72.9874	92.831	93.2066	105.64	108.277
STM14_1323	htrB	TRUE	0.189299	0.262214	0.721927	0.470339	0.999668	55.0005	82.8711	77.3592	77.485	60.7929	59.4301
STM14_4302	yhhM	TRUE	0.637846	0.884097	0.721466	0.470623	0.999668	7.40391	6.08228	1.19014	1.12297	0.996605	7.327
STM14_1956	STM14_1956	TRUE	0.664502	0.921548	0.721072	0.470865	0.999668	2.1154	3.80143	2.38028	1.12297	0.996605	3.25644
STM14_4068	mreB	TRUE	-0.173195	0.240228	-0.72096	0.470934	0.999668	102.597	114.803	152.338	117.912	156.467	131.886
STM14_1139	pncB	TRUE	0.159804	0.221665	0.720925	0.470956	0.999668	45.4811	67.6654	63.0775	55.0256	63.7827	68.3853
STM14_1992	hslJ	TRUE	-0.252863	0.350822	-0.720771	0.47105	0.999668	28.5579	16.7263	16.662	16.8446	20.9287	21.981
STM14_3162	lepB	TRUE	0.163318	0.226735	0.720301	0.47134	0.999668	162.886	155.858	176.141	239.193	161.45	167.707
STM14_3365	STM14_3365	TRUE	0.407105	0.565561	0.719825	0.471633	0.999668	7.40391	3.80143	0	6.73783	5.97963	8.14111
STM14_1554	STM14_1554	TRUE	0.395923	0.550146	0.71967	0.471728	0.999668	15.8655	9.88371	28.5634	49.4107	15.9457	21.1669
STM14_1862	STM14_1862	TRUE	-0.282633	0.393445	-0.718353	0.47254	0.999668	31.731	15.966	33.324	33.6891	25.9117	26.0516
STM14_5174	dcuB	TRUE	-0.499976	0.696841	-0.71749	0.473072	0.999668	23.2694	105.68	152.338	16.8446	133.545	95.251
STM14_4523	STM14_4523	TRUE	-0.252859	0.352506	-0.717319	0.473177	0.999668	38.0772	42.576	29.7535	28.0743	40.8608	20.3528
STM14_1531	STM14_1531	TRUE	0.213826	0.298149	0.71718	0.473263	0.999668	86.7315	115.563	132.106	156.093	135.538	140.027
STM14_0774	STM14_0774	TRUE	-0.51548	0.719035	-0.716905	0.473433	0.999668	2.1154	3.04114	9.52113	5.61486	3.98642	2.44233
STM14_5210	yjeJ	TRUE	0.239422	0.334325	0.716136	0.473907	0.999668	28.5579	35.7334	47.6057	55.0256	47.8371	56.1737
STM14_3496	invE	TRUE	-0.283119	0.395795	-0.715316	0.474414	0.999668	3211.18	2177.46	4906.95	4074.14	4372.11	4013.57
STM14_0432	prpC	TRUE	-0.440988	0.616699	-0.715078	0.474561	0.999668	15.8655	10.644	4.76057	3.36891	8.96945	7.327
STM14_4304	zntA	TRUE	-0.30854	0.431986	-0.714237	0.475081	0.999668	20.0963	18.2468	21.4225	10.1067	13.9525	15.4681
STM14_5114	ssb	TRUE	-0.122286	0.171651	-0.712413	0.476209	0.999668	288.752	269.141	279.683	242.562	250.148	239.349
STM14_0875	valT	FALSE	-0.382134	0.536829	-0.711835	0.476567	0.999668	147.02	177.907	101.162	20.2135	148.494	105.02
STM14_5595	traJ	TRUE	-0.408331	0.573995	-0.711383	0.476847	0.999668	8.46161	3.80143	16.662	16.8446	12.9559	8.95522
STM14_5157	phnO	TRUE	0.194543	0.27377	0.710606	0.477328	0.999668	31.731	31.932	28.5634	31.4432	30.8948	40.7056
STM14_3530	surE	TRUE	0.364094	0.51252	0.710399	0.477456	0.999668	21.154	41.8157	13.0916	6.73783	18.9355	18.7246
STM14_3031	maeB	TRUE	0.140244	0.197827	0.708921	0.478374	0.999668	380.772	354.293	296.345	371.704	292.005	342.741
STM14_0050	STM14_0050	TRUE	0.274265	0.387244	0.708248	0.478791	0.999668	20.0963	28.8908	24.993	37.0581	24.9151	19.5387
STM14_3946	yraM	TRUE	0.22444	0.316915	0.708204	0.478819	0.999668	59.2313	68.4257	39.2747	52.7797	47.8371	49.6608
STM14_2559	sbcB	TRUE	0.222662	0.314438	0.708126	0.478867	0.999668	112.116	120.885	218.986	250.423	154.474	196.201
STM14_2220	cspC	TRUE	0.20764	0.293265	0.708031	0.478926	0.999668	2239.15	1890.07	2817.06	3540.73	2448.66	3236.91
STM14_2712	STM14_2712	TRUE	0.414821	0.585975	0.707916	0.478998	0.999668	4.2308	8.36314	11.9014	6.73783	4.98303	12.2117
STM14_0662	STM14_0662	TRUE	-0.1752	0.247598	-0.707599	0.479194	0.999668	64.5198	58.542	70.2183	74.1161	78.7318	57.8019
STM14_1173	STM14_1173	TRUE	-0.21517	0.304093	-0.707578	0.479208	0.999668	29.6156	22.8086	40.4648	25.8283	25.9117	33.3786
STM14_3650	STM14_3650	TRUE	-0.284295	0.402156	-0.706927	0.479612	0.999668	30.6733	26.61	53.5564	52.7797	58.7997	39.0773
STM14_5314	STM14_5314	TRUE	0.23462	0.332258	0.706136	0.480103	0.999668	62.4044	54.7405	74.9789	101.067	73.7488	93.6228
STM14_2788	napA	TRUE	0.357466	0.506231	0.706133	0.480105	0.999668	34.9041	57.7817	20.2324	28.0743	29.8982	22.7951
STM14_5508	creA	TRUE	0.164684	0.233324	0.705817	0.480302	0.999668	53.9428	68.4257	66.6479	75.2391	63.7827	63.5007
STM14_3878	ygiF	TRUE	0.250089	0.354489	0.705493	0.480504	0.999668	26.4425	31.1717	21.4225	13.4757	17.9389	31.7503
STM14_1982	STM14_1982	TRUE	0.246737	0.349836	0.705295	0.480627	0.999668	100.482	91.9945	145.197	181.921	106.637	144.912
STM14_978	ybiT	TRUE	-0.194764	0.276391	-0.704668	0.481017	0.999668	80.3853	82.8711	73.7888	50.5337	61.7895	53.7313
STM14_3241	yfiE	TRUE	0.28446	0.403697	0.704638	0.481036	0.999668	27.5002	26.61	16.662	26.9513	16.9423	21.1669
STM14_3092	yfgM	TRUE	0.243174	0.345192	0.704458	0.481148	0.999668	49.712	63.8639	32.1338	38.181	35.8778	36.635
STM14_5530	tap	TRUE	-0.448728	0.637289	-0.704119	0.481359	0.999668	8.46161	3.04114	13.0916	15.7216	13.9525	8.14111
STM14_3855	yqiA	TRUE	-0.274249	0.389778	-0.703605	0.481679	0.999668	40.1926	47.898	28.5634	23.5824	54.8133	30.1221
EBG00001039407	CsrC	FALSE	-0.363249	0.516783	-0.702904	0.482115	0.999668	674.813	499.507	338	240.316	158.46	170.149
STM14_1671	lpp	TRUE	0.136983	0.19492	0.702767	0.482201	0.999668	7391.22	7169.49	8484.52	8589.61	5968.67	8260.79
STM14_2762	STM14_2762	TRUE	-1.24579	1.77414	-0.702194	0.482558	0.999668	0	0	0	0	0.996605	0
STM14_2823	STM14_2823	TRUE	-1.17929	1.67951	-0.702167	0.482575	0.999668	0	0	1.19014	0	0.996605	0.814111
STM14_2006	ogt	TRUE	0.131321	0.187106	0.701854	0.48277	0.999668	163.944	160.42	140.437	166.2	149.491	170.963
STM14_0318	STM14_0318	TRUE	-0.3664	0.522097	-0.701785	0.482813	0.999668	13.7501	4.56171	7.14085	11.2297	9.96605	8.95522
STM14_3944	STM14_3944	TRUE	0.210202	0.299576	0.701665	0.482888	0.999668	52.8851	55.5008	73.7888	83.0999	51.8235	68.3853
STM14_4467	yibD	TRUE	-0.298705	0.425766	-0.701572	0.482946	0.999668	15.8655	13.6851	39.2747	32.5662	34.8812	27.6798
STM14_2312	aspS	TRUE	0.227945	0.324918	0.701548	0.482961	0.999668	117.405	165.742	73.7888	85.3458	90.6911	78.1547
STM14_2976	xapB	TRUE	-0.434475	0.619399	-0.701446	0.483025	0.999668	5.28851	6.08228	8.33099	6.73783	8.96945	4.07056
STM14_2653	stcC	TRUE	0.352456	0.502647	0.7012	0.483178	0.999668	17.9809	21.288	33.324	34.8121	23.9185	39.8914
STM14_2872	STM14_2872	TRUE	0.525968	0.750635	0.700698	0.483492	0.999668	3.1731	2.28086	13.0916	21.3365	5.97963	8.95522
STM14_4405	STM14_4405	FALSE	0.321483	0.458834	0.700652	0.48352	0.999668	21.154	14.4454	30.9437	48.2878	29.8982	40.7056
STM14_5298	ytfP	TRUE	0.14677	0.209519	0.700508	0.48361	0.999668	110.001	152.817	129.725	116.789	121.586	128.63
STM14_1983	cybB	TRUE	0.17809	0.254457	0.699884	0.484	0.999668	48.6542	59.3022	42.8451	50.5337	61.7895	63.5007
STM14_5178	STM14_5178	TRUE	0.189081	0.270254	0.69964	0.484152	0.999668	145.963	128.488	119.014	139.248	125.572	177.476
STM14_1027	ybjN	TRUE	0.219942	0.314368	0.69963	0.484158	0.999668	33.8464	38.7745	40.4648	38.181	25.9117	39.0773
STM14_0001	thrL	TRUE	0.217508	0.310931	0.699538	0.484216	0.999668	69.8083	66.1448	120.204	123.527	54.8133	95.251
STM14_2256	pagO	TRUE	-0.302738	0.432797	-0.69949	0.484246	0.999668	57.1159	57.0214	132.106	116.789	126.569	83.0393
STM14_2629	baeR	TRUE	-0.194879	0.27882	-0.698943	0.484588	0.999668	41.2503	31.1717	39.2747	42.6729	39.8642	32.5644
STM14_0831	ybgJ	TRUE	0.549703	0.786488	0.698934	0.484593	0.999668	5.28851	8.36314	2.38028	1.12297	0.996605	2.44233
STM14_955	ybiJ	TRUE	0.41243	0.590222	0.698771	0.484695	0.999668	4.2308	6.08228	7.14085	13.4757	6.97624	5.69878
STM14_2905	STM14_2905	TRUE	0.296373	0.424738	0.697778	0.485316	0.999668	16.9232	28.1305	28.5634	24.7054	17.9389	24.4233
STM14_0825	kdpA	TRUE	-1.24579	1.78693	-0.697168	0.485698	0.999668	0	0	0	0	0.996605	0
STM14_0340	STM14_0340	TRUE	-0.282334	0.405049	-0.697036	0.48578	0.999668	135.386	117.084	264.211	225.717	239.185	183.175
STM14_0912	ybhC	TRUE	0.21814	0.313096	0.69672	0.485978	0.999668	44.4234	53.22	52.3662	64.0094	37.871	39.8914
STM14_3275	yfiN	TRUE	0.241428	0.346564	0.696633	0.486032	0.999668	27.5002	41.0554	44.0352	35.9351	30.8948	43.1479
STM14_1685	STM14_1685	TRUE	-0.295211	0.423905	-0.696409	0.486173	0.999668	19.0386	9.88371	26.1831	28.0743	25.9117	21.1669
STM14_4676	yieN	TRUE	0.178078	0.255835	0.696066	0.486387	0.999668	139.617	145.214	208.275	247.054	167.43	192.13
STM14_2936	sixA	TRUE	-0.206805	0.297292	-0.695631	0.48666	0.999668	62.4044	57.0214	46.4155	35.9351	43.8506	38.2632
STM14_5222	frdB	TRUE	0.161879	0.232856	0.69519	0.486936	0.999668	379.715	485.062	351.092	375.072	469.401	481.954
STM14_1567	yeaA	TRUE	0.163616	0.235681	0.694224	0.487542	0.999668	358.561	273.703	304.676	436.836	273.07	340.298
STM14_953	dinG	TRUE	-0.183455	0.264261	-0.694219	0.487545	0.999668	85.6738	65.3845	82.1198	67.3783	63.7827	70.8277
STM14_5085	malE	TRUE	-0.200708	0.289141	-0.694153	0.487586	0.999668	83.5584	69.1859	69.0282	74.1161	77.7352	57.8019
STM14_1704	ssaI	TRUE	-0.440114	0.634197	-0.69397	0.487701	0.999668	4.2308	3.04114	29.7535	19.0905	11.9593	12.2117
STM14_5564	spvR	TRUE	0.35792	0.515997	0.693648	0.487903	0.999668	5.28851	3.04114	10.7113	14.5986	9.96605	16.2822
STM14_0688	fepC	TRUE	-1.1662	1.68153	-0.693536	0.487973	0.999668	1.0577	0.760285	0	0	0.996605	0
STM14_0423	STM14_0423	TRUE	-0.286359	0.413158	-0.693099	0.488248	0.999668	25.3848	15.2057	17.8521	6.73783	12.9559	22.7951
STM14_5098	zur	TRUE	0.296531	0.427956	0.6929	0.488372	0.999668	14.8078	19.0071	10.7113	15.7216	15.9457	16.2822
STM14_1537	STM14_1537	TRUE	-0.364832	0.526862	-0.692462	0.488647	0.999668	10.577	9.12342	10.7113	12.3527	12.9559	5.69878
STM14_2314	yecD	TRUE	-0.24784	0.358173	-0.691957	0.488964	0.999668	14.8078	17.4866	29.7535	23.5824	27.9049	20.3528
STM14_3481	sipA	TRUE	-0.234546	0.339028	-0.691821	0.48905	0.999668	7389.1	4612.65	10356.6	10087.7	10968.6	9706.65
STM14_2750	STM14_2750	TRUE	-0.405467	0.586693	-0.691106	0.489499	0.999668	17.9809	8.36314	16.662	12.3527	9.96605	13.0258
STM14_1773	tus	TRUE	-0.34204	0.495592	-0.690164	0.490091	0.999668	11.6347	9.88371	15.4718	12.3527	6.97624	4.88467
STM14_2682	STM14_2682	TRUE	0.504068	0.730499	0.690032	0.490174	0.999668	5.28851	5.322	2.38028	2.24594	1.99321	5.69878
STM14_4671	gidA	TRUE	0.294462	0.426855	0.68984	0.490295	0.999668	32.7887	58.542	27.3733	13.4757	23.9185	29.308
STM14_3422	srlA	TRUE	0.451922	0.65512	0.68983	0.490301	0.999668	3.1731	10.644	19.0423	23.5824	10.9627	11.3976
STM14_0718	rna	TRUE	-0.170467	0.247126	-0.6898	0.49032	0.999668	260.194	252.415	185.662	130.265	207.294	195.387
STM14_4707	ppiC	TRUE	-0.188187	0.272837	-0.689741	0.490357	0.999668	120.578	77.5491	141.627	137.003	124.576	126.187
STM14_1047	STM14_1047	TRUE	-0.251534	0.365068	-0.689006	0.49082	0.999668	53.9428	63.8639	53.5564	33.6891	42.854	27.6798
STM14_2255	STM14_2255	TRUE	-0.563398	0.817867	-0.688863	0.49091	0.999668	5.28851	0.760285	2.38028	5.61486	2.98982	1.62822
STM14_4273	STM14_4273	TRUE	-0.351083	0.509881	-0.68856	0.4911	0.999668	40.1926	12.1646	69.0282	53.9026	41.8574	52.9172
STM14_1909	yddE	TRUE	-0.222188	0.322827	-0.688256	0.491292	0.999668	33.8464	41.0554	34.5141	24.7054	37.871	24.4233
STM14_1780	ydgC	TRUE	0.422078	0.614162	0.687242	0.49193	0.999668	5.28851	15.966	8.33099	6.73783	10.9627	9.76933
STM14_3646	yqeF	TRUE	0.299117	0.435312	0.687133	0.491999	0.999668	23.2694	27.3703	14.2817	21.3365	15.9457	17.0963
STM14_1217	yccR	TRUE	0.226534	0.329689	0.687115	0.49201	0.999668	30.6733	35.7334	39.2747	52.7797	43.8506	45.5902
STM14_3620	ptsP	TRUE	-0.186358	0.2714	-0.686656	0.492299	0.999668	225.29	215.161	147.578	112.297	168.426	146.54
STM14_3130	STM14_3130	TRUE	0.315515	0.459658	0.686413	0.492453	0.999668	11.6347	17.4866	14.2817	11.2297	8.96945	13.8399
STM14_2734	yeiR	TRUE	0.279694	0.407815	0.685836	0.492817	0.999668	26.4425	31.932	52.3662	81.9769	58.7997	54.5454
STM14_2413	vsr	TRUE	0.399117	0.58205	0.68571	0.492896	0.999668	14.8078	14.4454	4.76057	7.8608	4.98303	9.76933
STM14_2627	yegB	TRUE	-0.223697	0.326229	-0.685706	0.492898	0.999668	35.9618	40.2951	28.5634	28.0743	46.8404	26.8657
STM14_4320	uspA	TRUE	0.151261	0.220762	0.685173	0.493234	0.999668	2633.68	2109.03	2445.74	2988.23	2309.13	3109.09
STM14_1822	ydfI	TRUE	-0.353474	0.516289	-0.684644	0.493568	0.999668	11.6347	4.56171	7.14085	7.8608	5.97963	7.327
STM14_3492	invI	TRUE	-0.303951	0.444027	-0.684534	0.493638	0.999668	1320.01	820.348	2740.9	2284.12	2385.87	2118.32
STM14_0046	STM14_0046	TRUE	-0.467333	0.682993	-0.684244	0.493821	0.999668	2.1154	4.56171	9.52113	7.8608	12.9559	5.69878
STM14_5534	rcK	TRUE	0.381524	0.558442	0.683194	0.494484	0.999668	14.8078	19.0071	8.33099	7.8608	7.97284	13.0258
STM14_2828	yfaW	TRUE	0.191941	0.281172	0.682648	0.494829	0.999668	75.0968	66.9051	57.1268	59.5175	51.8235	83.0393
STM14_0568	apt	TRUE	-0.180784	0.264902	-0.682458	0.494949	0.999668	44.4234	64.6242	69.0282	53.9026	75.742	48.0326
STM14_0455	yaiC	TRUE	-0.256128	0.375395	-0.68229	0.495056	0.999668	30.6733	22.0483	49.9859	35.9351	44.8472	47.2184
STM14_0654	STM14_0654	FALSE	0.366923	0.538292	0.681643	0.495465	0.999668	7.40391	8.36314	14.2817	16.8446	10.9627	17.0963
STM14_4568	uhpT	TRUE	-0.334413	0.491535	-0.680344	0.496287	0.999668	29.6156	10.644	28.5634	42.6729	34.8812	21.981
STM14_0675	ybdF	TRUE	-0.312078	0.458882	-0.680084	0.496452	0.999668	19.0386	9.88371	32.1338	33.6891	32.888	25.2374
STM14_1100	focA	TRUE	-0.176724	0.259887	-0.680003	0.496503	0.999668	451.638	457.692	760.5	637.848	800.274	685.482
STM14_2634	yegQ	TRUE	-0.262247	0.385705	-0.679916	0.496557	0.999668	25.3848	30.4114	27.3733	20.2135	32.888	20.3528
STM14_0593	ybbO	TRUE	0.203138	0.298817	0.679805	0.496628	0.999668	44.4234	41.0554	48.7958	65.1323	46.8404	56.1737
STM14_0877	lysY	FALSE	-0.252032	0.370968	-0.679388	0.496892	0.999668	90.9623	103.399	176.141	102.19	168.426	159.566
STM14_3587	fucA	TRUE	0.400559	0.589727	0.679229	0.496993	0.999668	6.34621	11.4043	7.14085	15.7216	13.9525	9.76933
STM14_5097	yjbJ	TRUE	-0.28568	0.42071	-0.679043	0.497111	0.999668	2585.02	1579.87	5225.91	3992.16	3715.34	3884.12
STM14_5080	yjbA	TRUE	-0.218662	0.322206	-0.678639	0.497366	0.999668	27.5002	25.8497	44.0352	32.5662	42.854	39.8914
STM14_2944	yfdC	TRUE	0.192042	0.282987	0.678623	0.497377	0.999668	95.1931	84.3916	94.0212	103.313	102.65	145.726
STM14_2447	STM14_2447	TRUE	0.377618	0.556574	0.678469	0.497475	0.999668	5.28851	7.60285	7.14085	6.73783	6.97624	10.5834
STM14_4910	fpr	TRUE	0.199514	0.29425	0.678043	0.497744	0.999668	43.3657	38.7745	44.0352	58.3945	48.8337	60.2442
STM14_2443	STM14_2443	TRUE	0.309908	0.457075	0.678024	0.497757	0.999668	15.8655	14.4454	7.14085	11.2297	8.96945	13.8399
STM14_2227	STM14_2227	TRUE	0.235591	0.347598	0.677767	0.497919	0.999668	132.213	156.619	74.9789	87.5918	79.7284	92.8087
EBG00001039302	STnc550	FALSE	-0.261457	0.385817	-0.677672	0.49798	0.999668	23.2694	25.0894	41.6549	22.4594	33.8846	34.1927
STM14_1935	ydcR	TRUE	-0.160997	0.237656	-0.677436	0.498129	0.999668	75.0968	53.22	64.2676	81.9769	70.759	55.3596
STM14_0898	galM	TRUE	0.152738	0.225503	0.677321	0.498203	0.999668	118.463	126.207	79.7395	96.5755	106.637	115.604
STM14_5107	aphA	TRUE	0.130611	0.192876	0.677178	0.498293	0.999668	225.29	204.517	230.887	270.636	186.365	229.579
STM14_5294	msrA	TRUE	0.212026	0.313206	0.676955	0.498435	0.999668	64.5198	47.898	72.5986	119.035	71.7556	77.3406
STM14_4912	glpK	TRUE	0.207083	0.306538	0.675555	0.499324	0.999668	118.463	104.159	53.5564	90.9607	82.7182	99.3216
STM14_2821	glpC	TRUE	0.443587	0.65666	0.67552	0.499346	0.999668	8.46161	6.84257	2.38028	6.73783	1.99321	4.07056
STM14_0788	glnU	FALSE	0.3149	0.466371	0.675214	0.49954	0.999668	17.9809	26.61	9.52113	8.98377	12.9559	13.8399
STM14_4848	STM14_4848	TRUE	0.330022	0.489305	0.674471	0.500012	0.999668	21.154	15.966	28.5634	58.3945	32.888	30.9362
STM14_3849	ygiX	TRUE	0.309033	0.458455	0.674075	0.500264	0.999668	8.46161	9.88371	9.52113	12.3527	10.9627	13.8399
STM14_3498	invF	TRUE	-0.222592	0.33024	-0.674032	0.500291	0.999668	4227.63	2968.91	5737.67	5246.52	5449.44	4996.2
STM14_3483	sipC	TRUE	-0.240012	0.356433	-0.673373	0.50071	0.999668	17047	10013	25770.1	26777.3	25929.7	21421.7
STM14_0277	yaeR	TRUE	0.193336	0.287146	0.673303	0.500755	0.999668	55.0005	55.5008	49.9859	61.7634	42.854	52.1031
STM14_0884	aroG	TRUE	0.163446	0.243243	0.671944	0.50162	0.999668	222.117	204.517	223.747	294.218	194.338	219.81
STM14_1943	ydcN	TRUE	-0.267659	0.398532	-0.671613	0.50183	0.999668	26.4425	21.288	21.4225	15.7216	13.9525	13.8399
STM14_5451	STM14_5451	TRUE	0.395112	0.588313	0.671601	0.501838	0.999668	6.34621	5.322	7.14085	13.4757	8.96945	11.3976
STM14_3383	ygaM	TRUE	-0.252463	0.376021	-0.671406	0.501962	0.999668	162.886	126.968	402.268	289.727	233.206	254.003
STM14_4999	STM14_4999	TRUE	0.4362	0.649727	0.671358	0.501993	0.999668	8.46161	9.88371	4.76057	2.24594	2.98982	8.95522
STM14_3349	STM14_3349	FALSE	0.431043	0.642085	0.671318	0.502018	0.999668	6.34621	6.08228	8.33099	19.0905	9.96605	8.95522
STM14_0154	murG	TRUE	0.427517	0.63737	0.670752	0.502379	0.999668	15.8655	28.1305	10.7113	8.98377	6.97624	7.327
STM14_5089	malM	TRUE	0.300498	0.448199	0.670457	0.502567	0.999668	20.0963	21.288	13.0916	20.2135	10.9627	13.0258
STM14_1294	STM14_1294	TRUE	0.421118	0.628331	0.670217	0.502719	0.999668	43.3657	21.288	61.8873	112.297	43.8506	66.7571
STM14_0429	prpR	TRUE	-0.531149	0.7947	-0.668364	0.503901	0.999668	12.6924	9.12342	5.95071	2.24594	1.99321	2.44233
STM14_2911	STM14_2911	TRUE	-0.240869	0.360938	-0.667343	0.504553	0.999668	31.731	43.3362	47.6057	43.7959	55.8099	27.6798
STM14_1830	ydeJ	TRUE	-0.28052	0.420515	-0.667086	0.504717	0.999668	21.154	15.966	24.993	28.0743	27.9049	17.9104
STM14_0199	yacC	TRUE	0.165532	0.24857	0.665937	0.505451	0.999668	142.79	118.604	154.718	176.306	132.548	188.06
STM14_2820	glpB	TRUE	-1.15367	1.7326	-0.66586	0.505501	0.999668	0	0	0	0	1.99321	0.814111
STM14_5348	treR	TRUE	0.414729	0.623061	0.665632	0.505646	0.999668	7.40391	16.7263	9.52113	4.49189	9.96605	13.8399
STM14_1563	yeaD	TRUE	-0.22029	0.331088	-0.665352	0.505825	0.999668	29.6156	35.7334	36.8944	28.0743	52.8201	38.2632
STM14_2320	yecM	TRUE	0.432035	0.650434	0.664226	0.506546	0.999668	6.34621	9.12342	2.38028	7.8608	5.97963	3.25644
STM14_4717	wzzE	TRUE	-0.141293	0.212819	-0.663915	0.506745	0.999668	191.444	199.955	145.197	138.125	203.307	150.611
STM14_2864	nuoG	TRUE	0.177461	0.267375	0.663714	0.506873	0.999668	351.157	400.67	293.965	358.228	280.046	287.381
STM14_1195	STM14_1195	TRUE	-0.379505	0.571857	-0.663636	0.506923	0.999668	7.40391	6.84257	8.33099	4.49189	8.96945	7.327
STM14_1042	artI	TRUE	-0.181709	0.273892	-0.663435	0.507052	0.999668	137.501	136.091	88.0705	96.5755	133.545	83.8535
STM14_1905	narZ	TRUE	-0.307639	0.463746	-0.663378	0.507088	0.999668	16.9232	12.9248	11.9014	10.1067	9.96605	8.14111
STM14_1059	ybjZ	TRUE	-0.159751	0.240899	-0.663145	0.507238	0.999668	113.174	98.0768	74.9789	62.8864	89.6945	86.2958
STM14_0042	STM14_0042	TRUE	0.244447	0.368888	0.662659	0.507549	0.999668	25.3848	26.61	33.324	41.5499	27.9049	35.0068
STM14_1654	ydiM	TRUE	-0.419844	0.633937	-0.66228	0.507792	0.999668	8.46161	3.80143	14.2817	11.2297	9.96605	9.76933
STM14_5377	idnR	TRUE	-0.190412	0.287529	-0.662234	0.507821	0.999668	56.0582	47.1377	54.7465	62.8864	71.7556	51.289
STM14_2315	yecE	TRUE	0.380944	0.575363	0.662094	0.507911	0.999668	8.46161	6.84257	2.38028	11.2297	5.97963	4.88467
STM14_0798	nagE	TRUE	0.199852	0.302191	0.661343	0.508392	0.999668	186.155	189.311	130.916	190.905	127.565	131.072
STM14_1489	STM14_1489	TRUE	-0.577432	0.873239	-0.661253	0.50845	0.999668	2.1154	3.80143	3.57042	4.49189	9.96605	2.44233
STM14_0049	nhaR	TRUE	-0.129045	0.195221	-0.661021	0.508599	0.999668	204.136	154.338	210.655	209.996	198.324	197.829
STM14_5350	STM14_5350	TRUE	-0.203002	0.307257	-0.660692	0.50881	0.999668	67.6929	63.1037	90.4507	77.485	102.65	86.2958
STM14_1884	STM14_1884	TRUE	-0.233808	0.354029	-0.660421	0.508984	0.999668	23.2694	31.1717	29.7535	17.9675	28.9016	19.5387
STM14_4326	yhiR	TRUE	0.321119	0.486739	0.659734	0.509424	0.999668	22.2117	36.4937	11.9014	6.73783	20.9287	24.4233
STM14_2237	yebU	TRUE	-0.294143	0.445903	-0.659657	0.509474	0.999668	12.6924	25.8497	21.4225	14.5986	38.8676	18.7246
STM14_5615	traF	TRUE	0.313828	0.476258	0.658945	0.509931	0.999668	5.28851	11.4043	8.33099	12.3527	16.9423	14.654
STM14_3908	yqjA	TRUE	-0.12065	0.183139	-0.658792	0.510029	0.999668	156.54	152.057	184.472	183.044	217.26	179.919
STM14_5559	STM14_5559	TRUE	0.249272	0.378403	0.658748	0.510058	0.999668	14.8078	25.0894	17.8521	21.3365	26.9083	24.4233
STM14_3489	spaP	TRUE	-0.259332	0.393712	-0.658684	0.510099	0.999668	1584.44	993.693	2725.42	2386.31	2578.22	2375.58
STM14_4693	yifA	TRUE	-0.142688	0.216661	-0.658577	0.510167	0.999668	68.7506	60.8228	61.8873	59.5175	75.742	66.7571
STM14_2868	nuoB	TRUE	-0.130608	0.198585	-0.657694	0.510735	0.999668	242.214	210.599	232.078	257.16	278.053	221.438
STM14_4625	STM14_4625	TRUE	0.306913	0.466712	0.657608	0.51079	0.999668	14.8078	15.966	20.2324	34.8121	28.9016	29.308
STM14_1980	STM14_1980	TRUE	0.477745	0.726518	0.657582	0.510807	0.999668	1.0577	3.04114	4.76057	5.61486	4.98303	6.51289
STM14_3505	STM14_3505	TRUE	0.186054	0.282959	0.65753	0.51084	0.999668	64.5198	55.5008	80.9296	95.4526	68.7658	93.6228
STM14_3467	orgC	TRUE	-0.300087	0.456712	-0.65706	0.511142	0.999668	2338.58	1372.31	4142.88	3555.33	3527.98	3202.71
STM14_0911	ybhE	TRUE	0.174672	0.265868	0.656988	0.511189	0.999668	105.77	115.563	86.8803	111.174	109.627	114.79
STM14_1680	ttrS	TRUE	0.175262	0.266884	0.656696	0.511376	0.999668	170.29	173.345	130.916	144.863	106.637	141.655
STM14_2766	STM14_2766	TRUE	-0.466322	0.71094	-0.655923	0.511874	0.999668	2.1154	2.28086	8.33099	8.98377	10.9627	4.88467
STM14_5425	yjiO	TRUE	-0.226052	0.345285	-0.654682	0.512673	0.999668	35.9618	32.6923	30.9437	25.8283	42.854	35.0068
STM14_1824	ydfH	TRUE	-0.125247	0.191506	-0.65401	0.513106	0.999668	137.501	131.529	151.148	123.527	149.491	145.726
STM14_1076	STM14_1076	TRUE	-0.279375	0.427464	-0.653564	0.513393	0.999668	22.2117	35.7334	54.7465	37.0581	69.7624	48.0326
STM14_4005	yrbK	TRUE	-0.151628	0.232154	-0.653136	0.513669	0.999668	97.3085	91.9945	86.8803	67.3783	95.6741	91.1805
STM14_3338	fljB	TRUE	-0.240231	0.368008	-0.652788	0.513893	0.999668	94.1354	58.542	171.38	157.216	120.589	112.347
STM14_0372	pepD	TRUE	0.131283	0.201121	0.652758	0.513912	0.999668	302.503	288.908	385.606	467.156	365.754	400.543
EBG00001039382	STnc440	FALSE	-0.297302	0.455656	-0.652472	0.514097	0.999668	35.9618	21.288	61.8873	50.5337	52.8201	51.289
STM14_1732	rnt	TRUE	0.258611	0.396501	0.652232	0.514252	0.999668	22.2117	39.5348	22.6127	15.7216	22.9219	24.4233
STM14_2113	adhE	TRUE	-0.148291	0.227762	-0.651079	0.514996	0.999668	522.504	470.616	533.183	503.091	499.299	429.851
STM14_2438	STM14_2438	TRUE	-0.197298	0.303107	-0.650917	0.5151	0.999668	37.0195	29.6511	26.1831	28.0743	26.9083	21.1669
STM14_4298	ftsE	TRUE	0.308576	0.474099	0.650869	0.515131	0.999668	51.8274	55.5008	19.0423	22.4594	20.9287	35.0068
STM14_940	STM14_940	TRUE	-0.441048	0.678009	-0.650505	0.515366	0.999668	6.34621	7.60285	14.2817	2.24594	5.97963	8.95522
STM14_2731	STM14_2731	TRUE	-0.315762	0.485446	-0.650457	0.515397	0.999668	11.6347	13.6851	11.9014	7.8608	17.9389	11.3976
STM14_1770	fumA	TRUE	0.160738	0.247244	0.650118	0.515616	0.999668	596.543	523.836	621.254	870.303	507.272	536.499
STM14_4904	yneC	TRUE	0.295334	0.45434	0.650029	0.515673	0.999668	116.347	92.7548	272.542	326.785	199.321	302.849
STM14_4423	yiaJ	TRUE	0.221579	0.34107	0.649659	0.515913	0.999668	27.5002	40.2951	26.1831	25.8283	30.8948	31.7503
STM14_1117	kdsB	TRUE	0.227462	0.350188	0.649543	0.515987	0.999668	26.4425	31.932	17.8521	16.8446	21.9253	27.6798
STM14_1615	STM14_1615	TRUE	-0.3893	0.599371	-0.649515	0.516006	0.999668	6.34621	6.08228	19.0423	10.1067	12.9559	13.0258
STM14_2289	eda	TRUE	-0.196558	0.302737	-0.64927	0.516164	0.999668	34.9041	29.6511	30.9437	26.9513	31.8914	28.4939
STM14_4104	aroE_2	TRUE	-0.162492	0.250274	-0.649253	0.516175	0.999668	106.828	95.0356	88.0705	86.4688	127.565	106.649
STM14_1893	fdnH	TRUE	-0.229826	0.354037	-0.649158	0.516236	0.999668	48.6542	39.5348	33.324	31.4432	34.8812	28.4939
STM14_2933	aroC	TRUE	-0.230861	0.35579	-0.648869	0.516423	0.999668	17.9809	17.4866	17.8521	12.3527	20.9287	17.9104
STM14_4361	STM14_4361	TRUE	-0.347747	0.536142	-0.648609	0.516591	0.999668	22.2117	12.9248	51.1761	41.5499	41.8574	36.635
STM14_4982	tuf_2	TRUE	-0.191562	0.295388	-0.64851	0.516655	0.999668	379.715	444.767	640.296	524.428	581.021	433.107
STM14_0759	STM14_0759	TRUE	0.260555	0.401821	0.648435	0.516703	0.999668	23.2694	24.3291	40.4648	47.1648	30.8948	42.3338
STM14_2062	osmB	TRUE	-0.33198	0.512043	-0.648345	0.516762	0.999668	111.059	116.324	483.197	343.629	310.941	259.701
STM14_0802	ybfM	TRUE	-0.157078	0.242381	-0.648063	0.516944	0.999668	133.27	99.5973	117.824	133.634	120.589	101.764
STM14_0369	dinP	TRUE	-0.182621	0.281834	-0.647974	0.517002	0.999668	53.9428	44.0965	35.7042	38.181	49.8303	40.7056
STM14_0387	STM14_0387	TRUE	-0.362186	0.559297	-0.647574	0.517261	0.999668	12.6924	3.80143	8.33099	5.61486	6.97624	12.2117
STM14_4314	yhiH	TRUE	-0.348441	0.538344	-0.647246	0.517473	0.999668	84.6161	67.6654	34.5141	25.8283	34.8812	26.8657
STM14_1501	pagC	TRUE	0.318753	0.492553	0.647145	0.517538	0.999668	1592.9	1125.98	3929.85	5301.55	2659.94	3779.1
STM14_0054	ribF	TRUE	-0.247931	0.383296	-0.646841	0.517735	0.999668	68.7506	65.3845	32.1338	29.1973	56.8065	37.4491
STM14_3777	STM14_3777	TRUE	0.263159	0.406906	0.646731	0.517806	0.999668	20.0963	21.288	13.0916	19.0905	13.9525	16.2822
STM14_3681	ygfZ	TRUE	0.327097	0.506119	0.646285	0.518095	0.999668	29.6156	42.576	16.662	13.4757	17.9389	23.6092
STM14_3494	invB	TRUE	-0.257156	0.397965	-0.646176	0.518165	0.999668	3224.93	1890.07	5523.45	4768.14	4760.78	4646.13
STM14_950	ybiH	TRUE	0.217057	0.33597	0.646062	0.518239	0.999668	42.308	56.2611	32.1338	26.9513	27.9049	34.1927
STM14_3453	hypD	TRUE	-0.417267	0.646089	-0.645836	0.518386	0.999668	38.0772	34.2128	9.52113	5.61486	24.9151	13.8399
STM14_2408	STM14_2408	TRUE	-0.209066	0.323875	-0.645515	0.518594	0.999668	29.6156	37.254	36.8944	21.3365	32.888	26.0516
STM14_2484	STM14_2484	TRUE	-0.238126	0.36949	-0.644472	0.519269	0.999668	41.2503	31.1717	55.9366	66.2553	66.7726	43.1479
STM14_4586	emrD	TRUE	-0.279125	0.433466	-0.643937	0.519616	0.999668	31.731	18.2468	17.8521	12.3527	16.9423	23.6092
STM14_4303	yhhN	TRUE	0.371577	0.577363	0.643576	0.51985	0.999668	16.9232	20.5277	4.76057	7.8608	9.96605	12.2117
STM14_942	ybhO	TRUE	-0.466981	0.726146	-0.643094	0.520163	0.999668	8.46161	7.60285	2.38028	0	2.98982	1.62822
STM14_2759	STM14_2759	TRUE	0.65004	1.01121	0.642831	0.520334	0.999668	2.1154	2.28086	3.57042	6.73783	1.99321	3.25644
STM14_4649	pstB	TRUE	0.296386	0.461263	0.642552	0.520515	0.999668	42.308	63.8639	84.5	88.7147	47.8371	61.8724
STM14_3550	sopD	TRUE	-0.300031	0.467503	-0.641773	0.521021	0.999668	1242.8	565.652	2694.48	2634.49	2239.37	1817.91
STM14_4902	yneA	TRUE	0.224282	0.349564	0.641605	0.521129	0.999668	120.578	126.968	224.937	276.251	202.311	237.72
STM14_0343	STM14_0343	TRUE	-0.410168	0.639836	-0.641051	0.521489	0.999668	5.28851	3.04114	7.14085	6.73783	10.9627	8.14111
STM14_1120	ycbC	TRUE	0.450248	0.702463	0.640956	0.521551	0.999668	4.2308	4.56171	3.57042	3.36891	2.98982	6.51289
STM14_3802	gsp	TRUE	0.184362	0.287855	0.640467	0.521869	0.999668	90.9623	127.728	79.7395	68.5013	68.7658	74.0841
STM14_2903	ubiX	TRUE	-0.204301	0.319018	-0.640406	0.521909	0.999668	26.4425	27.3703	44.0352	35.9351	33.8846	27.6798
STM14_4344	yhjE	TRUE	0.2284	0.356739	0.640244	0.522014	0.999668	22.2117	19.7674	24.993	40.427	22.9219	23.6092
STM14_1158	STM14_1158	TRUE	-0.234482	0.366479	-0.639824	0.522287	0.999668	28.5579	23.5688	29.7535	34.8121	36.8744	23.6092
STM14_1670	lppB	TRUE	0.224908	0.351535	0.63979	0.522309	0.999668	23.2694	30.4114	30.9437	30.3202	25.9117	32.5644
STM14_3939	gatY_1	TRUE	-0.534215	0.835066	-0.639728	0.522349	0.999668	2.1154	1.52057	8.33099	5.61486	2.98982	2.44233
STM14_4174	yhfK	TRUE	-0.144812	0.226761	-0.638607	0.523078	0.999668	177.694	165.742	128.535	124.65	178.392	147.354
STM14_2945	argW	FALSE	-0.378535	0.592959	-0.638383	0.523224	0.999668	5.28851	9.12342	26.1831	20.2135	21.9253	12.2117
STM14_3471	prgJ	TRUE	-0.183666	0.287775	-0.638226	0.523326	0.999668	6788.33	4558.67	7532.4	7140.97	7736.65	7721.84
STM14_4773	dlhH	TRUE	-0.304086	0.476542	-0.63811	0.523402	0.999668	30.6733	25.8497	9.52113	10.1067	21.9253	13.8399
STM14_5165	yjdB	TRUE	0.206106	0.323334	0.63744	0.523838	0.999668	241.156	267.62	418.93	495.23	327.883	377.748
STM14_0476	STM14_0476	TRUE	0.172378	0.270481	0.637302	0.523928	0.999668	1140.2	1087.97	1688.81	2198.78	1527.8	1624.97
STM14_4958	argH	TRUE	0.269279	0.423222	0.636259	0.524608	0.999668	21.154	25.0894	7.14085	17.9675	19.9321	15.4681
STM14_944	ybhQ	TRUE	-0.173188	0.272372	-0.635852	0.524873	0.999668	94.1354	81.3505	85.6902	76.362	69.7624	63.5007
STM14_2566	hisD	TRUE	0.411211	0.647497	0.635078	0.525378	0.999668	7.40391	13.6851	3.57042	5.61486	7.97284	5.69878
STM14_4490	rpmB	TRUE	-0.172391	0.271491	-0.634978	0.525443	0.999668	473.85	593.022	510.571	445.82	721.542	474.627
STM14_3114	hscA	TRUE	0.287507	0.45288	0.63484	0.525533	0.999668	9.51931	15.2057	7.14085	7.8608	11.9593	11.3976
STM14_1445	STM14_1445	TRUE	-0.479437	0.755273	-0.634786	0.525568	0.999668	6.34621	4.56171	5.95071	4.49189	5.97963	4.07056
STM14_5130	STM14_5130	TRUE	-0.240401	0.378815	-0.634612	0.525681	0.999668	25.3848	23.5688	21.4225	12.3527	20.9287	20.3528
STM14_1632	ydiV	TRUE	0.201173	0.317033	0.634548	0.525723	0.999668	64.5198	84.3916	101.162	125.773	112.616	110.719
STM14_0002	thrA	TRUE	0.249755	0.393608	0.634527	0.525737	0.999668	25.3848	31.932	19.0423	19.0905	16.9423	21.1669
STM14_1676	orf408	TRUE	0.317503	0.500527	0.634336	0.525861	0.999668	70.866	39.5348	88.0705	142.617	74.7454	109.905
STM14_5192	STM14_5192	TRUE	-0.240983	0.379976	-0.634205	0.525947	0.999668	17.9809	23.5688	16.662	12.3527	24.9151	13.8399
STM14_3765	pheV	FALSE	-0.301555	0.475632	-0.634008	0.526076	0.999668	13.7501	11.4043	11.9014	10.1067	13.9525	10.5834
STM14_4486	kdtA	TRUE	0.198413	0.313257	0.633386	0.526482	0.999668	49.712	58.542	38.0845	41.5499	41.8574	48.0326
STM14_2728	STM14_2728	TRUE	-0.348054	0.549654	-0.633223	0.526588	0.999668	14.8078	9.88371	30.9437	32.5662	29.8982	17.9104
STM14_5260	yjfN	TRUE	0.260632	0.411739	0.633002	0.526732	0.999668	609.236	365.697	878.324	1186.98	534.18	870.285
STM14_2179	dadA	TRUE	0.211419	0.334179	0.632651	0.526962	0.999668	92.02	77.5491	98.7817	130.265	44.8472	65.943
STM14_2800	yojN	TRUE	-0.104045	0.164536	-0.632357	0.527154	0.999668	224.233	250.134	258.261	230.209	280.046	228.765
STM14_1183	STM14_1183	TRUE	0.270323	0.427529	0.632291	0.527197	0.999668	79.3276	58.542	155.909	174.061	95.6741	166.893
STM14_1407	ycfD	TRUE	-0.140141	0.221794	-0.631852	0.527483	0.999668	110.001	91.2342	117.824	116.789	118.596	107.463
STM14_2926	STM14_2926	TRUE	-0.265942	0.421121	-0.631509	0.527708	0.999668	32.7887	25.0894	54.7465	48.2878	51.8235	43.1479
STM14_2127	STM14_2127	TRUE	-0.167915	0.266068	-0.631098	0.527977	0.999668	68.7506	47.898	70.2183	75.2391	72.7522	66.7571
STM14_5162	STM14_5162	TRUE	0.274073	0.434812	0.630326	0.528481	0.999668	30.6733	34.9731	72.5986	93.2066	49.8303	57.8019
STM14_0870	tolB	TRUE	-0.138445	0.21981	-0.629841	0.528798	0.999668	419.907	397.629	533.183	500.845	567.068	483.582
STM14_3110	sseB	TRUE	-0.349751	0.555439	-0.629685	0.528901	0.999668	25.3848	19.0071	7.14085	4.49189	15.9457	13.8399
STM14_5395	STM14_5395	TRUE	-0.145694	0.231564	-0.629173	0.529236	0.999668	85.6738	78.3094	102.352	99.9444	100.657	83.8535
STM14_4312	nikR	TRUE	0.395649	0.628896	0.629117	0.529273	0.999668	8.46161	17.4866	4.76057	2.24594	10.9627	11.3976
STM14_0110	pdxA_1	TRUE	-0.299577	0.476248	-0.629035	0.529326	0.999668	61.3467	62.3434	33.324	15.7216	50.8269	39.0773
STM14_0263	uppS	TRUE	-0.162429	0.25832	-0.628791	0.529486	0.999668	140.674	140.653	126.155	104.436	140.521	118.046
STM14_3629	ygdQ	TRUE	-0.263354	0.419003	-0.628526	0.52966	0.999668	129.04	124.687	324.909	275.128	279.049	211.669
STM14_1372	yceG	TRUE	-0.187455	0.298276	-0.628461	0.529702	0.999668	42.308	33.4525	28.5634	24.7054	36.8744	35.8209
STM14_0307	yafS	TRUE	0.202595	0.3226	0.628006	0.53	0.999668	34.9041	34.9731	33.324	52.7797	37.871	35.8209
STM14_3466	STM14_3466	TRUE	-0.426603	0.679298	-0.628005	0.530001	0.999668	277.118	131.529	811.676	640.094	656.763	527.544
STM14_1090	dmsB	TRUE	-0.18379	0.29276	-0.627784	0.530146	0.999668	56.0582	55.5008	61.8873	46.0418	51.8235	47.2184
STM14_2182	fadR	TRUE	0.159806	0.254816	0.627141	0.530567	0.999668	206.252	177.907	229.697	290.85	156.467	194.573
STM14_1738	sodC_2	TRUE	0.380039	0.60652	0.626589	0.530929	0.999668	32.7887	52.4597	15.4718	19.0905	18.9355	15.4681
STM14_1208	ymbA	TRUE	-0.189121	0.301828	-0.626585	0.530932	0.999668	44.4234	28.8908	47.6057	52.7797	43.8506	39.0773
STM14_0603	ybbB	TRUE	-0.205752	0.328587	-0.626171	0.531203	0.999668	22.2117	26.61	27.3733	26.9513	38.8676	23.6092
STM14_4206	nudE	TRUE	0.174903	0.279516	0.625737	0.531488	0.999668	50.7697	66.1448	54.7465	53.9026	54.8133	60.2442
STM14_4499	STM14_4499	TRUE	-0.282292	0.45119	-0.625661	0.531537	0.999668	12.6924	13.6851	14.2817	8.98377	19.9321	15.4681
STM14_2183	nhaB	TRUE	0.220075	0.352956	0.623519	0.532943	0.999668	50.7697	55.5008	73.7888	131.388	99.6605	76.5265
STM14_0385	STM14_0385	TRUE	0.330465	0.530239	0.623237	0.533129	0.999668	5.28851	9.12342	10.7113	11.2297	7.97284	9.76933
STM14_3096	STM14_3096	TRUE	0.31842	0.511394	0.62265	0.533515	0.999668	6.34621	14.4454	14.2817	12.3527	10.9627	12.2117
STM14_2942	fadL	TRUE	-0.185985	0.298755	-0.622533	0.533592	0.999668	123.751	101.878	124.965	150.478	134.542	86.2958
STM14_3293	yfjG	TRUE	-0.120817	0.194286	-0.621851	0.53404	0.999668	132.213	113.282	127.345	105.559	102.65	113.161
STM14_5296	ytfM	TRUE	0.108313	0.174191	0.621808	0.534068	0.999668	214.713	219.722	179.711	212.242	208.29	218.182
STM14_5419	iadA	TRUE	-0.203102	0.326676	-0.621723	0.534124	0.999668	377.599	231.887	232.078	248.177	265.097	280.054
STM14_4731	leuT	FALSE	-0.215789	0.347103	-0.621686	0.534149	0.999668	111.059	126.207	126.155	92.0836	182.379	142.469
STM14_1481	STM14_1481	TRUE	-0.419221	0.674433	-0.62159	0.534212	0.999668	1.0577	2.28086	9.52113	4.49189	3.98642	4.07056
STM14_1760	ydgT	TRUE	-0.301799	0.485661	-0.62142	0.534323	0.999668	157.597	141.413	392.747	340.26	372.73	267.843
STM14_0500	dxs	TRUE	0.153079	0.246399	0.621265	0.534426	0.999668	95.1931	107.96	61.8873	71.8702	75.742	78.1547
STM14_5267	ptxA	TRUE	0.469038	0.755219	0.621062	0.534559	0.999668	7.40391	6.08228	3.57042	5.61486	3.98642	8.95522
STM14_3391	proV	TRUE	0.273695	0.440757	0.620967	0.534621	0.999668	548.947	422.719	785.493	1192.6	604.939	730.258
STM14_4634	rpmH	TRUE	-0.202423	0.326013	-0.620904	0.534663	0.999668	252.791	273.703	498.669	358.228	405.618	373.677
STM14_0778	ybeY	TRUE	-0.253833	0.409116	-0.620444	0.534966	0.999668	48.6542	41.8157	24.993	22.4594	28.9016	21.1669
STM14_5065	STM14_5065	TRUE	0.395836	0.639316	0.619155	0.535814	0.999668	4.2308	3.80143	10.7113	12.3527	3.98642	8.95522
STM14_1540	STM14_1540	TRUE	0.294574	0.475919	0.618959	0.535944	0.999668	14.8078	23.5688	8.33099	10.1067	17.9389	16.2822
STM14_1493	envE	TRUE	-0.208828	0.337496	-0.618758	0.536076	0.999668	199.906	140.653	265.402	270.636	307.951	258.887
STM14_2739	rtn	TRUE	0.134377	0.217447	0.617974	0.536592	0.999668	129.04	127.728	139.247	167.323	142.515	157.123
STM14_1172	STM14_1172	TRUE	0.333574	0.54004	0.617683	0.536784	0.999668	4.2308	14.4454	10.7113	6.73783	8.96945	8.14111
STM14_2407	yedP	TRUE	-0.374073	0.605975	-0.617309	0.537031	0.999668	5.28851	5.322	7.14085	5.61486	7.97284	4.88467
STM14_3971	yhbC	TRUE	-0.145733	0.236124	-0.617187	0.537111	0.999668	186.155	208.318	270.162	223.471	287.022	240.163
STM14_5328	yjgA	TRUE	-0.200929	0.325778	-0.616767	0.537389	0.999668	42.308	35.7334	61.8873	49.4107	44.8472	44.7761
STM14_4719	wecC	TRUE	-0.182311	0.295741	-0.616455	0.537594	0.999668	75.0968	57.7817	42.8451	35.9351	47.8371	51.289
STM14_1998	STM14_1998	TRUE	0.272835	0.442786	0.616179	0.537777	0.999668	70.866	59.3022	160.669	205.504	111.62	150.611
STM14_0814	seqA	TRUE	0.184202	0.298947	0.616169	0.537783	0.999668	234.81	217.442	343.951	472.771	294.995	304.478
STM14_2555	phsA	TRUE	0.162416	0.263656	0.616015	0.537885	0.999668	542.601	539.042	321.338	433.467	414.588	458.345
STM14_3161	rnc	TRUE	-0.122507	0.198883	-0.615971	0.537913	0.999668	154.424	167.263	165.43	140.371	168.426	140.027
STM14_4762	rhtC	TRUE	-0.307842	0.499848	-0.615871	0.53798	0.999668	11.6347	11.4043	11.9014	8.98377	10.9627	7.327
STM14_0256	STM14_0256	TRUE	-0.271439	0.441495	-0.614818	0.538675	0.999668	842.988	895.616	2057.75	1668.74	1767.98	1304.21
STM14_0795	nagA	TRUE	-0.141677	0.230501	-0.614649	0.538787	0.999668	108.943	98.0768	85.6902	93.2066	104.644	80.597
STM14_0732	cspE	TRUE	0.229201	0.373078	0.614352	0.538983	0.999668	10413.1	8106.16	15643.2	19093.9	12323	17788.3
STM14_4170	prkB	TRUE	-0.108995	0.177832	-0.612912	0.539935	0.999668	114.232	112.522	121.394	97.6985	123.579	121.303
STM14_2664	yehV	TRUE	0.183072	0.298711	0.612875	0.539959	0.999668	32.7887	43.3362	33.324	23.5824	26.9083	36.635
STM14_1811	STM14_1811	TRUE	0.181494	0.296191	0.61276	0.540035	0.999668	55.0005	61.5831	52.3662	78.608	58.7997	49.6608
STM14_3881	uppP	TRUE	0.263543	0.430763	0.611805	0.540667	0.999668	44.4234	44.0965	27.3733	42.6729	34.8812	41.5197
STM14_4215	pckA	TRUE	0.127183	0.207928	0.611667	0.540758	0.999668	4701.48	4195.25	5043.82	5727.15	3871.81	4950.61
STM14_4105	yrdC	TRUE	-0.178002	0.291122	-0.611437	0.54091	0.999668	62.4044	70.7065	55.9366	50.5337	83.7148	56.9878
STM14_2362	glyW	FALSE	-0.203644	0.333228	-0.611124	0.541117	0.999668	47.5965	40.2951	64.2676	34.8121	52.8201	66.7571
STM14_2842	pmrD	TRUE	-0.14943	0.244698	-0.610672	0.541417	0.999668	273.945	210.599	318.958	336.891	362.764	315.875
STM14_2189	STM14_2189	TRUE	-0.285436	0.467427	-0.610653	0.541429	0.999668	9.51931	6.08228	20.2324	14.5986	16.9423	17.9104
STM14_2304	ruvA	TRUE	0.202194	0.331151	0.610581	0.541477	0.999668	29.6156	37.254	32.1338	28.0743	17.9389	25.2374
STM14_1276	ycdC	TRUE	-0.424172	0.695698	-0.609707	0.542056	0.999668	15.8655	15.966	5.95071	6.73783	9.96605	0.814111
STM14_4737	hemC	TRUE	0.151536	0.248605	0.609548	0.542161	0.999668	112.116	145.975	117.824	114.543	117.599	124.559
STM14_1803	STM14_1803	TRUE	0.488382	0.802353	0.608687	0.542732	0.999668	2.1154	9.12342	3.57042	4.49189	6.97624	4.07056
STM14_3781	STM14_3781	TRUE	-0.212539	0.349468	-0.608179	0.543069	0.999668	28.5579	22.0483	33.324	29.1973	34.8812	32.5644
STM14_2096	STM14_2096	TRUE	0.177944	0.293099	0.60711	0.543778	0.999668	33.8464	43.3362	29.7535	26.9513	34.8812	39.8914
STM14_4461	secB	TRUE	0.18643	0.307333	0.606605	0.544113	0.999668	452.696	381.663	679.571	848.966	500.296	628.494
STM14_3831	yqhD	TRUE	0.298011	0.491477	0.606358	0.544277	0.999668	13.7501	24.3291	9.52113	11.2297	13.9525	9.76933
STM14_1878	STM14_1878	TRUE	0.286434	0.472976	0.6056	0.54478	0.999668	21.154	17.4866	15.4718	22.4594	11.9593	19.5387
STM14_1714	ssaQ	TRUE	-0.197488	0.32616	-0.605497	0.544849	0.999668	65.5775	55.5008	90.4507	66.2553	68.7658	74.0841
STM14_4360	yhjR	TRUE	-0.236923	0.391445	-0.605251	0.545012	0.999668	112.116	91.2342	226.127	187.536	181.382	162.822
STM14_5289	cysQ	TRUE	0.156623	0.258807	0.605172	0.545065	0.999668	101.539	90.4739	101.162	107.805	68.7658	104.206
STM14_4223	yhgG	TRUE	-0.5184	0.857306	-0.604685	0.545388	0.999668	1.0577	1.52057	5.95071	1.12297	1.99321	3.25644
STM14_1548	yeaM	TRUE	-0.343497	0.568746	-0.603955	0.545873	0.999668	17.9809	15.2057	7.14085	4.49189	9.96605	7.327
STM14_3115	hscB	TRUE	0.210012	0.347806	0.60382	0.545963	0.999668	41.2503	53.22	29.7535	34.8121	37.871	37.4491
STM14_1051	hcr	TRUE	-0.451181	0.747243	-0.603794	0.54598	0.999668	5.28851	3.80143	3.57042	1.12297	3.98642	4.07056
STM14_3732	yqgD	TRUE	-0.906414	1.50268	-0.603199	0.546376	0.999668	2.1154	1.52057	0	0	0.996605	0
STM14_5380	idnD	TRUE	0.294456	0.488413	0.602883	0.546587	0.999668	12.6924	14.4454	26.1831	30.3202	21.9253	30.1221
STM14_2233	proQ	TRUE	-0.169111	0.280589	-0.6027	0.546708	0.999668	176.636	189.311	292.775	256.037	295.992	236.092
STM14_0016	STM14_0016	TRUE	-0.274623	0.456551	-0.601515	0.547497	0.999668	12.6924	13.6851	22.6127	15.7216	26.9083	21.981
STM14_1611	ydiY	TRUE	-0.238002	0.395942	-0.601102	0.547772	0.999668	29.6156	41.8157	51.1761	16.8446	48.8337	49.6608
STM14_1624	pheS	TRUE	-0.127562	0.212219	-0.601089	0.547781	0.999668	89.9046	96.5562	95.2113	80.8539	96.6707	79.7829
STM14_2033	tyrR	TRUE	0.158474	0.263723	0.600912	0.547899	0.999668	85.6738	81.3505	63.0775	89.8377	76.7386	81.4111
STM14_1319	yceK	TRUE	-0.233724	0.389278	-0.600403	0.548238	0.999668	14.8078	11.4043	17.8521	15.7216	19.9321	17.9104
STM14_3639	lysR	TRUE	0.710974	1.1853	0.599826	0.548622	0.999668	3.1731	2.28086	0	2.24594	0	0.814111
STM14_0119	STM14_0119	TRUE	0.379677	0.63306	0.599749	0.548674	0.999668	7.40391	6.08228	16.662	24.7054	12.9559	17.9104
STM14_1182	STM14_1182	TRUE	0.590795	0.985838	0.599282	0.548985	0.999668	2.1154	2.28086	1.19014	4.49189	1.99321	1.62822
STM14_5136	STM14_5136	TRUE	0.221097	0.369013	0.599157	0.549068	0.999668	32.7887	30.4114	27.3733	42.6729	26.9083	29.308
STM14_3952	yhbP	TRUE	-0.220255	0.367642	-0.599101	0.549105	0.999668	32.7887	28.8908	29.7535	29.1973	41.8574	31.7503
STM14_4703	STM14_4703	TRUE	0.318173	0.531092	0.599092	0.549111	0.999668	15.8655	22.0483	61.8873	69.6242	41.8574	57.8019
STM14_2458	STM14_2458	TRUE	0.320246	0.534991	0.598601	0.549439	0.999668	11.6347	9.12342	3.57042	13.4757	5.97963	4.88467
STM14_1807	STM14_1807	TRUE	0.513699	0.858235	0.598553	0.549471	0.999668	3.1731	8.36314	3.57042	0	1.99321	3.25644
STM14_4064	cafA	TRUE	-0.127048	0.212392	-0.598177	0.549722	0.999668	125.866	125.447	127.345	97.6985	117.599	114.79
STM14_4506	rpoZ	TRUE	-0.108038	0.180719	-0.597821	0.549959	0.999668	154.424	151.297	163.049	130.265	154.474	154.681
STM14_5075	pgi	TRUE	0.107239	0.17953	0.597334	0.550284	0.999668	263.368	277.504	246.359	247.054	220.25	260.516
STM14_5008	hemE	TRUE	0.265604	0.44486	0.597051	0.550473	0.999668	32.7887	40.2951	21.4225	19.0905	14.9491	22.7951
STM14_2038	pspC	TRUE	-0.418796	0.70159	-0.596925	0.550557	0.999668	9.51931	9.88371	3.57042	2.24594	6.97624	2.44233
STM14_5351	yjgF	TRUE	0.215446	0.361214	0.59645	0.550875	0.999668	229.521	293.47	151.148	178.552	157.464	152.239
STM14_3253	STM14_3253	TRUE	0.235018	0.394175	0.596228	0.551023	0.999668	12.6924	16.7263	17.8521	14.5986	13.9525	20.3528
STM14_5566	STM14_5566	TRUE	-0.129884	0.217857	-0.59619	0.551048	0.999668	302.503	247.093	279.683	249.3	290.012	300.407
STM14_5236	yjeS	TRUE	-0.204252	0.34304	-0.595419	0.551564	0.999668	35.9618	35.7334	29.7535	21.3365	33.8846	28.4939
STM14_2301	znuC	TRUE	0.185005	0.310763	0.595327	0.551625	0.999668	31.731	51.6994	42.8451	31.4432	42.854	48.8467
STM14_1033	rumB	TRUE	0.265373	0.445896	0.595146	0.551746	0.999668	16.9232	25.0894	10.7113	13.4757	16.9423	14.654
STM14_1264	cbpA	TRUE	0.170292	0.286195	0.59502	0.55183	0.999668	169.232	141.413	101.162	135.88	99.6605	139.213
STM14_4066	mreD	TRUE	-0.190651	0.320826	-0.594253	0.552343	0.999668	32.7887	31.1717	27.3733	33.6891	37.871	21.981
STM14_3491	invJ	TRUE	-0.203983	0.343313	-0.59416	0.552405	0.999668	5436.58	3254.02	8040.59	7173.54	7412.75	7708.82
STM14_5283	ytfE	TRUE	0.46946	0.790191	0.59411	0.552439	0.999668	3.1731	3.04114	3.57042	3.36891	0.996605	4.07056
STM14_943	ybhP	TRUE	-0.392424	0.661085	-0.593605	0.552776	0.999668	4.2308	3.04114	8.33099	6.73783	2.98982	2.44233
STM14_2346	otsB	TRUE	0.185067	0.311805	0.593534	0.552824	0.999668	29.6156	43.3362	49.9859	48.2878	59.7963	66.7571
STM14_2131	narH	TRUE	0.327131	0.551207	0.593482	0.552859	0.999668	11.6347	7.60285	11.9014	11.2297	5.97963	17.9104
STM14_5196	STM14_5196	TRUE	-0.478775	0.806954	-0.593311	0.552973	0.999668	6.34621	9.12342	7.14085	3.36891	9.96605	4.07056
STM14_0680	ybdK	TRUE	0.225034	0.37962	0.592786	0.553324	0.999668	10.577	16.7263	16.662	14.5986	13.9525	16.2822
STM14_2511	cbiM	TRUE	0.143344	0.242	0.592331	0.553629	0.999668	134.328	136.851	113.063	140.371	105.64	113.161
STM14_5480	osmY	TRUE	-0.129096	0.217981	-0.592234	0.553694	0.999668	1155.01	1021.82	1222.28	976.985	1278.64	1343.28
STM14_4493	dut	TRUE	0.179534	0.303189	0.592152	0.553749	0.999668	51.8274	51.6994	34.5141	37.0581	30.8948	43.1479
STM14_4183	nirB	TRUE	0.336502	0.568618	0.591789	0.553992	0.999668	9.51931	12.1646	9.52113	14.5986	10.9627	11.3976
STM14_2661	yehS	TRUE	0.125326	0.21211	0.590856	0.554617	0.999668	140.674	130.769	105.923	122.404	109.627	135.142
STM14_3360	tctD	TRUE	0.447418	0.757596	0.590576	0.554804	0.999668	17.9809	16.7263	4.76057	10.1067	2.98982	8.14111
STM14_4226	bioH	TRUE	0.393327	0.666024	0.590559	0.554816	0.999668	6.34621	10.644	1.19014	3.36891	6.97624	4.88467
STM14_0246	btuF	TRUE	-0.360725	0.611404	-0.589995	0.555194	0.999668	9.51931	8.36314	7.14085	6.73783	8.96945	4.88467
STM14_0803	ybfN	TRUE	-0.439751	0.745397	-0.589956	0.55522	0.999668	13.7501	8.36314	4.76057	4.49189	7.97284	6.51289
STM14_3034	tktB	TRUE	-0.165915	0.281356	-0.589698	0.555393	0.999668	86.7315	73.7477	67.8381	61.7634	83.7148	76.5265
STM14_2059	STM14_2059	TRUE	0.23918	0.405687	0.589569	0.55548	0.999668	39.1349	30.4114	69.0282	87.5918	44.8472	63.5007
STM14_3289	recN	TRUE	0.179588	0.305172	0.588483	0.556208	0.999668	28.5579	30.4114	24.993	26.9513	31.8914	39.0773
STM14_3165	STM14_3165	TRUE	0.696605	1.18454	0.58808	0.556478	0.999668	0	1.52057	2.38028	2.24594	1.99321	3.25644
STM14_5372	holC	TRUE	0.27227	0.46335	0.587612	0.556792	0.999668	8.46161	10.644	17.8521	22.4594	9.96605	11.3976
STM14_4680	rbsC	TRUE	0.27956	0.475843	0.587504	0.556865	0.999668	8.46161	9.88371	11.9014	11.2297	9.96605	15.4681
STM14_3556	ygcF	TRUE	-0.12876	0.21919	-0.587437	0.55691	0.999668	239.04	197.674	318.958	261.652	226.229	258.073
STM14_3567	STM14_3567	TRUE	0.32739	0.557458	0.587291	0.557009	0.999668	8.46161	9.12342	7.14085	7.8608	3.98642	7.327
EBG00001039311	isrG	FALSE	-0.698133	1.18887	-0.587224	0.557053	0.999668	1.0577	0.760285	2.38028	2.24594	0.996605	0
EBG00001039210	rdlD	FALSE	-0.308561	0.525539	-0.587133	0.557115	0.999668	46.5388	57.7817	52.3662	15.7216	25.9117	26.0516
STM14_4519	STM14_4519	TRUE	0.393156	0.669675	0.587085	0.557147	0.999668	6.34621	5.322	27.3733	26.9513	6.97624	21.1669
STM14_0356	ybeJ	TRUE	0.228074	0.388581	0.58694	0.557244	0.999668	12.6924	11.4043	16.662	22.4594	11.9593	15.4681
STM14_3712	STM14_3712	TRUE	-0.410717	0.700456	-0.586356	0.557636	0.999668	2.1154	5.322	7.14085	4.49189	5.97963	1.62822
STM14_2170	STM14_2170	TRUE	0.189178	0.322705	0.586226	0.557724	0.999668	688.563	464.534	642.676	1081.42	493.32	536.499
STM14_3347	iroE	TRUE	-0.541352	0.923467	-0.586218	0.557729	0.999668	4.2308	3.80143	2.38028	0	1.99321	1.62822
STM14_5376	yjgQ	TRUE	-0.193437	0.330009	-0.586157	0.55777	0.999668	44.4234	50.9391	39.2747	24.7054	38.8676	30.1221
STM14_3262	yfiH	TRUE	0.193194	0.329792	0.585806	0.558006	0.999668	78.2699	99.5973	45.2254	57.2715	54.8133	46.4043
STM14_1742	slyA	TRUE	-0.111742	0.190843	-0.585518	0.558199	0.999668	546.831	500.268	382.035	352.613	462.425	433.107
STM14_4157	fkpA	TRUE	-0.0955496	0.163315	-0.585065	0.558504	0.999668	462.215	435.643	392.747	323.416	416.581	428.222
STM14_4288	livM	TRUE	-0.643217	1.10014	-0.584667	0.558772	0.999668	1.0577	2.28086	1.19014	0	2.98982	0.814111
STM14_0585	STM14_0585	TRUE	0.263521	0.451487	0.583672	0.559441	0.999668	41.2503	47.1377	101.162	132.511	92.6843	103.392
STM14_3677	fldB	TRUE	0.182796	0.313253	0.58354	0.55953	0.999668	56.0582	74.5079	55.9366	42.6729	35.8778	48.8467
STM14_5048	STM14_5048	TRUE	-0.271148	0.464781	-0.583388	0.559632	0.999668	16.9232	5.322	11.9014	20.2135	16.9423	13.8399
STM14_5010	yjaG	TRUE	-0.136367	0.233812	-0.583231	0.559738	0.999668	130.097	112.522	147.578	147.109	159.457	139.213
STM14_3153	STM14_3153	TRUE	0.179034	0.306996	0.58318	0.559772	0.999668	45.4811	37.254	40.4648	56.1486	43.8506	54.5454
STM14_1056	ybjD	TRUE	-0.145521	0.249538	-0.58316	0.559786	0.999668	103.655	86.6725	70.2183	74.1161	78.7318	67.5712
STM14_3848	ygiW	TRUE	0.179091	0.307227	0.582929	0.559941	0.999668	69.8083	84.3916	80.9296	112.297	104.644	93.6228
STM14_4713	trxA	TRUE	0.126598	0.217199	0.582866	0.559984	0.999668	1549.53	1475.71	2037.52	2283	1860.66	2189.96
STM14_4522	sugR	TRUE	-0.114169	0.195933	-0.582697	0.560097	0.999668	166.059	132.29	184.472	180.798	167.43	166.893
STM14_1003	STM14_1003	TRUE	0.315402	0.542254	0.58165	0.560803	0.999668	10.577	12.1646	17.8521	19.0905	16.9423	25.2374
STM14_3738	yggJ	TRUE	-0.199024	0.342323	-0.581391	0.560977	0.999668	37.0195	28.8908	17.8521	21.3365	30.8948	24.4233
STM14_1668	ynhA	TRUE	-0.290235	0.49961	-0.580923	0.561292	0.999668	13.7501	9.88371	10.7113	11.2297	8.96945	6.51289
STM14_1729	sodB	TRUE	0.209668	0.361025	0.58076	0.561403	0.999668	2027.61	1917.44	3375.24	4635.63	2817.4	2954.41
STM14_2175	emtA	TRUE	-0.216203	0.37229	-0.580739	0.561417	0.999668	25.3848	19.0071	16.662	14.5986	22.9219	21.981
STM14_5619	traG	TRUE	0.20731	0.357065	0.580594	0.561514	0.999668	229.521	162.701	323.718	470.525	239.185	283.311
STM14_0251	yaeH	TRUE	0.20582	0.354944	0.579867	0.562004	0.999668	1883.77	1268.92	2700.43	3156.67	2189.54	3387.52
STM14_0353	safB	TRUE	-0.3164	0.546014	-0.579472	0.562271	0.999668	14.8078	12.9248	21.4225	24.7054	25.9117	13.0258
STM14_0247	pfs	TRUE	-0.311496	0.537567	-0.579456	0.562281	0.999668	21.154	17.4866	14.2817	7.8608	11.9593	12.2117
STM14_0843	STM14_0843	TRUE	0.421324	0.727291	0.579306	0.562382	0.999668	7.40391	6.08228	30.9437	55.0256	21.9253	20.3528
STM14_2649	STM14_2649	TRUE	0.380903	0.658243	0.578667	0.562814	0.999668	3.1731	4.56171	3.57042	3.36891	6.97624	9.76933
STM14_0532	clpX	TRUE	-0.100549	0.174265	-0.576991	0.563945	0.999668	483.369	437.924	401.078	393.04	434.52	398.914
STM14_1118	STM14_1118	TRUE	-0.368001	0.637865	-0.576925	0.56399	0.999668	5.28851	3.04114	19.0423	15.7216	14.9491	12.2117
STM14_0521	cyoC	TRUE	0.200932	0.348406	0.57672	0.564129	0.999668	58.1736	63.8639	72.5986	97.6985	52.8201	50.4749
STM14_0365	fadE	TRUE	-0.208543	0.36161	-0.576706	0.564138	0.999668	25.3848	21.288	16.662	17.9675	23.9185	17.9104
STM14_3104	pbpC	TRUE	0.410713	0.714024	0.575208	0.56515	0.999668	2.1154	7.60285	7.14085	3.36891	4.98303	7.327
STM14_3870	yqiC	TRUE	0.197008	0.342749	0.574788	0.565435	0.999668	43.3657	69.9462	58.3169	58.3945	46.8404	41.5197
STM14_4552	STM14_4552	TRUE	-0.204421	0.355712	-0.574681	0.565507	0.999668	33.8464	23.5688	23.8028	13.4757	24.9151	33.3786
STM14_1817	ynfA	TRUE	-0.376663	0.656086	-0.574107	0.565895	0.999668	7.40391	4.56171	10.7113	14.5986	11.9593	4.88467
STM14_1390	STM14_1390	TRUE	-0.378697	0.66011	-0.573687	0.56618	0.999668	3.1731	3.80143	3.57042	3.36891	10.9627	6.51289
STM14_3045	yffB	TRUE	0.191135	0.333255	0.573542	0.566278	0.999668	90.9623	85.1519	155.909	178.552	119.593	155.495
STM14_1787	pntA	TRUE	0.0896461	0.156358	0.573338	0.566416	0.999668	302.503	298.792	245.169	309.94	301.971	297.151
STM14_3490	spaO	TRUE	-0.189882	0.331449	-0.572884	0.566724	0.999668	1189.91	886.492	1779.26	1751.84	1837.74	1576.93
STM14_1853	STM14_1853	TRUE	0.537498	0.938474	0.572736	0.566823	0.999668	0	3.80143	2.38028	2.24594	2.98982	1.62822
STM14_5576	parB	TRUE	0.240617	0.420314	0.572469	0.567004	0.999668	584.909	449.328	1048.51	1476.71	857.081	1017.64
STM14_2232	prc	TRUE	-0.136065	0.237697	-0.572432	0.567029	0.999668	355.388	315.518	296.345	233.578	243.172	263.772
STM14_2084	trpH	TRUE	-0.209434	0.36651	-0.571428	0.56771	0.999668	31.731	34.2128	24.993	15.7216	25.9117	20.3528
STM14_1318	mdoH	TRUE	0.154789	0.270928	0.571327	0.567778	0.999668	210.483	230.366	155.909	157.216	141.518	176.662
STM14_3867	STM14_3867	TRUE	0.280692	0.491377	0.571236	0.56784	0.999668	35.9618	20.5277	57.1268	60.6405	25.9117	63.5007
STM14_3617	thyA	TRUE	-0.124645	0.218382	-0.570769	0.568156	0.999668	88.8469	95.0356	91.6409	69.6242	88.6979	80.597
STM14_3782	STM14_3782	TRUE	-0.214218	0.375334	-0.57074	0.568176	0.999668	27.5002	23.5688	26.1831	17.9675	17.9389	19.5387
STM14_2420	cspB	TRUE	0.288051	0.504761	0.570669	0.568224	0.999668	486.542	405.232	931.881	1210.56	706.593	979.376
STM14_5593	traM	TRUE	0.369699	0.64803	0.570497	0.568341	0.999668	10.577	13.6851	40.4648	59.5175	32.888	35.8209
STM14_0023	STM14_0023	TRUE	-0.345643	0.605967	-0.5704	0.568407	0.999668	10.577	4.56171	4.76057	7.8608	5.97963	4.88467
STM14_3812	hybB	TRUE	0.149333	0.261903	0.570187	0.568551	0.999668	84.6161	76.7888	67.8381	84.2228	79.7284	96.8792
STM14_3269	STM14_3269	TRUE	0.247413	0.434169	0.569854	0.568776	0.999668	9.51931	10.644	5.95071	10.1067	9.96605	9.76933
STM14_2997	yfeL	TRUE	0.261338	0.458725	0.569706	0.568877	0.999668	10.577	16.7263	11.9014	17.9675	16.9423	13.0258
STM14_3439	hycI	TRUE	-0.497447	0.875355	-0.568281	0.569844	0.999668	3.1731	0.760285	1.19014	3.36891	2.98982	1.62822
STM14_1484	STM14_1484	TRUE	0.243181	0.428025	0.568148	0.569934	0.999668	10.577	10.644	10.7113	10.1067	8.96945	14.654
STM14_5477	yjjG	TRUE	-0.234253	0.412345	-0.568099	0.569968	0.999668	28.5579	29.6511	20.2324	15.7216	35.8778	26.0516
STM14_2738	STM14_2738	TRUE	-0.24361	0.429078	-0.567752	0.570204	0.999668	24.3271	24.3291	17.8521	15.7216	22.9219	14.654
STM14_5526	STM14_5526	TRUE	0.21438	0.378025	0.567105	0.570643	0.999668	28.5579	44.0965	27.3733	25.8283	21.9253	19.5387
STM14_3697	ygfE	TRUE	-0.10626	0.18739	-0.567051	0.570679	0.999668	706.544	584.659	651.007	610.896	656.763	675.712
STM14_5275	rpsF	TRUE	-0.151316	0.266913	-0.566911	0.570775	0.999668	397.696	544.364	501.049	372.826	486.343	328.901
STM14_5272	STM14_5272	TRUE	-0.297191	0.52448	-0.56664	0.570959	0.999668	14.8078	6.84257	28.5634	30.3202	18.9355	14.654
STM14_5509	creB	TRUE	-0.300645	0.53118	-0.565994	0.571398	0.999668	15.8655	16.7263	11.9014	6.73783	10.9627	7.327
STM14_0425	STM14_0425	TRUE	-0.263142	0.465206	-0.565646	0.571634	0.999668	11.6347	11.4043	5.95071	4.49189	11.9593	8.14111
STM14_0913	hutI	TRUE	0.221516	0.39163	0.565625	0.571649	0.999668	62.4044	64.6242	32.1338	35.9351	25.9117	39.0773
STM14_931	moaB	TRUE	0.252162	0.445881	0.565538	0.571708	0.999668	12.6924	17.4866	26.1831	16.8446	11.9593	25.2374
STM14_2888	STM14_2888	TRUE	0.245862	0.434805	0.565454	0.571765	0.999668	77.2122	55.5008	123.775	160.585	87.7013	127.001
STM14_1204	ycbY	TRUE	0.163289	0.288827	0.565354	0.571833	0.999668	59.2313	87.4328	72.5986	80.8539	94.6775	85.4817
STM14_4036	rpsI	TRUE	-0.19313	0.341682	-0.565233	0.571915	0.999668	229.521	310.957	313.007	243.685	362.764	236.906
STM14_4727	wecG	TRUE	0.215611	0.381471	0.56521	0.571931	0.999668	19.0386	24.3291	14.2817	16.8446	19.9321	20.3528
STM14_2498	STM14_2498	TRUE	-0.261696	0.463136	-0.565053	0.572038	0.999668	51.8274	20.5277	85.6902	76.362	55.8099	65.1289
STM14_3829	yqhC	TRUE	-0.230401	0.407763	-0.565036	0.572049	0.999668	10.577	18.2468	27.3733	19.0905	26.9083	17.9104
STM14_1960	STM14_1960	TRUE	-0.403593	0.714591	-0.564789	0.572217	0.999668	9.51931	3.04114	11.9014	13.4757	5.97963	4.88467
STM14_5007	nudC	TRUE	-0.171448	0.303625	-0.56467	0.572299	0.999668	22.2117	27.3703	30.9437	26.9513	40.8608	29.308
STM14_2462	STM14_2462	TRUE	0.258859	0.458435	0.564658	0.572306	0.999668	25.3848	41.0554	80.9296	97.6985	60.7929	61.8724
STM14_4417	xylR	TRUE	0.232368	0.411787	0.564292	0.572556	0.999668	47.5965	43.3362	77.3592	93.2066	37.871	55.3596
STM14_4221	feoA	TRUE	0.167415	0.296784	0.564096	0.572689	0.999668	16.9232	27.3703	23.8028	21.3365	22.9219	21.981
STM14_4891	STM14_4891	TRUE	0.15909	0.282093	0.563964	0.572779	0.999668	38.0772	57.7817	46.4155	35.9351	46.8404	51.289
STM14_0574	adk	TRUE	0.151924	0.269533	0.563659	0.572987	0.999668	161.828	257.737	182.092	141.494	200.318	203.528
STM14_5311	STM14_5311	TRUE	-0.201228	0.35707	-0.563553	0.573058	0.999668	38.0772	38.0143	30.9437	22.4594	38.8676	32.5644
STM14_5459	dnaT	TRUE	-0.281455	0.499571	-0.563393	0.573168	0.999668	30.6733	22.0483	10.7113	8.98377	10.9627	11.3976
STM14_5382	idnK	TRUE	0.292713	0.519624	0.563317	0.573219	0.999668	30.6733	31.932	88.0705	117.912	60.7929	70.8277
STM14_1165	STM14_1165	TRUE	0.270211	0.479826	0.563143	0.573338	0.999668	27.5002	34.9731	20.2324	13.4757	14.9491	26.0516
STM14_0044	STM14_0044	TRUE	0.203568	0.361649	0.562889	0.573511	0.999668	38.0772	26.61	52.3662	64.0094	34.8812	54.5454
STM14_5620	traS	TRUE	0.294373	0.523129	0.562715	0.573629	0.999668	1231.16	907.02	2911.09	4149.38	2131.74	2638.53
STM14_4124	rplO	TRUE	0.215617	0.383181	0.562703	0.573637	0.999668	316.253	442.486	236.838	309.94	280.046	214.925
STM14_2983	zipA	TRUE	0.127328	0.226339	0.562552	0.57374	0.999668	247.502	296.511	347.521	329.031	250.148	297.151
STM14_0773	gltI	TRUE	0.206961	0.367951	0.562469	0.573796	0.999668	250.675	128.488	182.092	395.286	180.386	186.431
STM14_1883	STM14_1883	TRUE	-0.189058	0.336194	-0.562348	0.573879	0.999668	26.4425	25.0894	17.8521	22.4594	42.854	29.308
STM14_3559	mazG	TRUE	0.231954	0.412657	0.562099	0.574048	0.999668	46.5388	82.1108	28.5634	32.5662	50.8269	32.5644
STM14_1388	ycfR	TRUE	-0.308537	0.548933	-0.562067	0.574071	0.999668	4.2308	6.84257	5.95071	3.36891	8.96945	4.88467
STM14_3862	ygiC	TRUE	-0.132497	0.235775	-0.561963	0.574141	0.999668	345.868	299.552	232.078	252.669	303.965	252.374
STM14_5345	treC	TRUE	-0.358207	0.637472	-0.561918	0.574172	0.999668	7.40391	6.08228	9.52113	8.98377	3.98642	1.62822
STM14_5443	yjiA	TRUE	0.165109	0.294389	0.560854	0.574897	0.999668	44.4234	47.898	34.5141	31.4432	27.9049	39.0773
STM14_1156	STM14_1156	TRUE	-0.298576	0.533325	-0.559838	0.57559	0.999668	14.8078	17.4866	52.3662	41.5499	41.8574	30.1221
STM14_4793	hemG	TRUE	0.124923	0.223254	0.559553	0.575784	0.999668	67.6929	59.3022	54.7465	74.1161	65.7759	73.27
STM14_1293	STM14_1293	TRUE	0.312607	0.55891	0.559316	0.575946	0.999668	29.6156	25.8497	67.8381	108.928	62.7861	65.1289
STM14_5066	STM14_5066	TRUE	-0.446897	0.800154	-0.558514	0.576494	0.999668	6.34621	3.80143	2.38028	2.24594	2.98982	2.44233
STM14_1105	serC	TRUE	0.164691	0.294894	0.558476	0.57652	0.999668	114.232	149.776	70.2183	69.6242	107.633	106.649
STM14_5250	vacB	TRUE	0.122827	0.22002	0.558254	0.576671	0.999668	492.889	459.212	587.93	686.135	498.303	575.577
STM14_0567	ybaN	TRUE	0.459946	0.823992	0.558193	0.576713	0.999668	0	3.80143	3.57042	2.24594	3.98642	4.07056
STM14_1418	STM14_1418	TRUE	-0.280904	0.503983	-0.557369	0.577276	0.999668	7.40391	4.56171	13.0916	11.2297	9.96605	9.76933
STM14_1334	grxB	TRUE	-0.126962	0.227959	-0.55695	0.577562	0.999668	982.604	718.469	1188.95	1184.73	1194.93	1181.28
STM14_1991	ldhA	TRUE	-0.140285	0.252085	-0.556498	0.57787	0.999668	114.232	102.638	195.183	147.109	143.511	161.194
STM14_3215	STM14_3215	TRUE	0.313383	0.563324	0.556311	0.577999	0.999668	8.46161	6.08228	5.95071	14.5986	7.97284	8.14111
STM14_0282	yaeJ	TRUE	-0.252987	0.454879	-0.556164	0.578099	0.999668	20.0963	23.5688	17.8521	5.61486	16.9423	15.4681
STM14_0058	slpA	TRUE	0.238372	0.428685	0.556053	0.578175	0.999668	31.731	57.7817	44.0352	29.1973	23.9185	29.308
STM14_1705	ssaJ	TRUE	-0.42031	0.756592	-0.555531	0.578532	0.999668	5.28851	2.28086	55.9366	31.4432	23.9185	30.1221
STM14_3217	STM14_3217	TRUE	-0.0831608	0.149834	-0.555018	0.578882	0.999668	333.176	298.792	299.916	303.202	297.985	277.612
STM14_0616	ylbA	TRUE	0.161002	0.290276	0.55465	0.579134	0.999668	79.3276	71.4668	99.9719	133.634	104.644	113.976
STM14_1719	STM14_1719	TRUE	0.375425	0.677004	0.554539	0.57921	0.999668	5.28851	2.28086	8.33099	14.5986	8.96945	13.0258
STM14_4732	proM	FALSE	0.204421	0.368923	0.554102	0.579509	0.999668	26.4425	34.2128	27.3733	24.7054	26.9083	33.3786
STM14_3000	cysW	TRUE	0.503476	0.909225	0.553741	0.579756	0.999668	3.1731	0.760285	1.19014	10.1067	2.98982	0.814111
STM14_1057	ybjX	TRUE	-0.150765	0.272549	-0.553168	0.580148	0.999668	1079.91	1012.7	1449.59	1306.02	1725.12	1514.25
STM14_0561	acrR	TRUE	0.163322	0.295373	0.552935	0.580308	0.999668	64.5198	67.6654	104.732	119.035	78.7318	91.9946
STM14_2906	STM14_2906	TRUE	0.273276	0.494444	0.552694	0.580473	0.999668	12.6924	19.0071	27.3733	33.6891	15.9457	15.4681
STM14_2615	yegH	TRUE	-0.139206	0.251996	-0.552414	0.580665	0.999668	93.0777	72.2271	77.3592	62.8864	62.7861	75.7123
STM14_4136	rplP	TRUE	0.197428	0.357509	0.552233	0.580789	0.999668	111.059	160.42	190.423	204.381	158.46	162.822
STM14_1132	asnS	TRUE	0.111496	0.201963	0.552062	0.580906	0.999668	341.637	383.944	273.733	300.956	277.056	278.426
STM14_1695	sscA	TRUE	0.226051	0.409936	0.55143	0.581339	0.999668	11.6347	9.88371	15.4718	19.0905	8.96945	13.8399
STM14_5142	STM14_5142	TRUE	-0.399994	0.725464	-0.551363	0.581385	0.999668	24.3271	6.08228	83.3099	71.8702	31.8914	28.4939
STM14_2046	sapF	TRUE	-0.191968	0.348268	-0.551208	0.581491	0.999668	21.154	20.5277	21.4225	24.7054	22.9219	13.0258
STM14_4279	ugpQ	TRUE	-0.484366	0.879685	-0.550613	0.581899	0.999668	2.1154	4.56171	1.19014	0	6.97624	2.44233
STM14_3673	prfB	TRUE	0.13123	0.238371	0.55053	0.581956	0.999668	199.906	217.442	266.592	307.694	266.094	278.426
STM14_1290	STM14_1290	TRUE	-0.329697	0.599788	-0.54969	0.582532	0.999668	13.7501	12.1646	15.4718	21.3365	16.9423	4.07056
STM14_932	moaC	TRUE	0.46318	0.843875	0.548873	0.583092	0.999668	4.2308	6.08228	3.57042	1.12297	1.99321	5.69878
STM14_5168	STM14_5168	TRUE	0.355803	0.64847	0.548681	0.583224	0.999668	10.577	3.04114	10.7113	19.0905	6.97624	14.654
STM14_3857	yqiB	TRUE	-0.163676	0.298532	-0.548269	0.583507	0.999668	52.8851	40.2951	67.8381	50.5337	37.871	50.4749
STM14_0740	STM14_0740	TRUE	-0.401082	0.731644	-0.548193	0.583559	0.999668	5.28851	5.322	26.1831	23.5824	31.8914	19.5387
STM14_3366	ygaF	TRUE	-0.545466	0.996425	-0.547424	0.584088	0.999668	6.34621	1.52057	0	2.24594	0	0.814111
STM14_4644	yieE	TRUE	0.145413	0.266061	0.546542	0.584693	0.999668	65.5775	75.2682	55.9366	52.7797	52.8201	63.5007
STM14_3107	STM14_3107	TRUE	0.374238	0.684944	0.546377	0.584807	0.999668	3.1731	6.84257	16.662	20.2135	8.96945	10.5834
STM14_0684	fes	TRUE	0.637781	1.16834	0.545887	0.585144	0.999668	0	3.80143	2.38028	0	0.996605	0.814111
STM14_0443	sbmA	TRUE	-0.138301	0.253445	-0.545683	0.585284	0.999668	58.1736	45.6171	35.7042	43.7959	46.8404	39.0773
STM14_3598	csdA	TRUE	-0.241968	0.443704	-0.545337	0.585522	0.999668	15.8655	16.7263	26.1831	20.2135	14.9491	11.3976
STM14_0216	panB	TRUE	0.235825	0.432551	0.545195	0.58562	0.999668	13.7501	14.4454	19.0423	22.4594	16.9423	21.981
STM14_4079	panF	TRUE	0.38549	0.70719	0.545101	0.585684	0.999668	6.34621	9.12342	2.38028	5.61486	9.96605	9.76933
STM14_4603	yidR	TRUE	0.316286	0.580946	0.544433	0.586144	0.999668	7.40391	9.88371	3.57042	7.8608	8.96945	7.327
STM14_3651	yohL	TRUE	-0.241935	0.444383	-0.544429	0.586147	0.999668	38.0772	22.8086	14.2817	13.4757	21.9253	26.0516
STM14_4013	yrbL	TRUE	0.174462	0.320473	0.544388	0.586175	0.999668	45.4811	44.0965	26.1831	39.304	35.8778	38.2632
STM14_3051	nlpB	TRUE	0.202842	0.372631	0.544351	0.5862	0.999668	86.7315	101.118	40.4648	55.0256	59.7963	58.616
STM14_2144	sirC	TRUE	-0.461295	0.84814	-0.543891	0.586517	0.999668	8.46161	9.88371	5.95071	2.24594	3.98642	0.814111
STM14_3199	STM14_3199	TRUE	-0.16713	0.307497	-0.543516	0.586775	0.999668	50.7697	42.576	92.831	57.2715	48.8337	70.8277
STM14_0840	STM14_0840	TRUE	0.406173	0.748182	0.54288	0.587213	0.999668	7.40391	3.04114	17.8521	31.4432	11.9593	15.4681
STM14_4747	yifL	TRUE	0.138767	0.255731	0.542629	0.587385	0.999668	92.02	106.44	85.6902	77.485	72.7522	90.3663
STM14_1454	STM14_1454	TRUE	0.222902	0.41111	0.542196	0.587684	0.999668	33.8464	40.2951	89.2606	103.313	69.7624	82.2252
STM14_4789	fadB	TRUE	0.274019	0.505399	0.542183	0.587693	0.999668	19.0386	18.2468	22.6127	38.181	12.9559	10.5834
STM14_2102	STM14_2102	TRUE	0.32488	0.59929	0.542109	0.587743	0.999668	10.577	13.6851	7.14085	7.8608	4.98303	6.51289
STM14_3340	STM14_3340	TRUE	-0.402172	0.742096	-0.54194	0.58786	0.999668	2.1154	1.52057	13.0916	11.2297	13.9525	9.76933
STM14_1020	STM14_1020	TRUE	-0.361376	0.667199	-0.541631	0.588073	0.999668	10.577	12.1646	20.2324	3.36891	4.98303	11.3976
STM14_3647	STM14_3647	TRUE	0.264995	0.489894	0.540923	0.588561	0.999668	16.9232	22.8086	16.662	7.8608	11.9593	22.7951
STM14_3879	ygiM	TRUE	0.113027	0.209023	0.54074	0.588687	0.999668	111.059	104.159	83.3099	119.035	103.647	100.95
STM14_1544	yeaO	TRUE	0.13713	0.253638	0.540652	0.588748	0.999668	46.5388	50.1788	42.8451	44.9189	47.8371	55.3596
STM14_0789	leuW	FALSE	-0.16778	0.310372	-0.540577	0.588799	0.999668	46.5388	60.8228	67.8381	34.8121	51.8235	50.4749
STM14_3266	yfiA	TRUE	0.259043	0.479284	0.540479	0.588866	0.999668	9334.21	5648.92	19367.2	27055.7	14064.1	18473
STM14_1898	nmpC	TRUE	0.138425	0.256187	0.540327	0.588971	0.999668	29488.7	25111.5	38495.1	46845.9	34041	40343.3
STM14_5276	priB	TRUE	-0.120689	0.223452	-0.540111	0.58912	0.999668	204.136	242.531	252.31	227.963	270.08	197.829
STM14_2371	yedO	TRUE	-0.293445	0.543541	-0.539876	0.589283	0.999668	26.4425	22.8086	14.2817	8.98377	15.9457	13.8399
STM14_2919	flk	TRUE	-0.305191	0.565546	-0.539639	0.589446	0.999668	21.154	19.7674	9.52113	2.24594	8.96945	8.95522
STM14_945	ybhR	TRUE	0.137245	0.254339	0.539616	0.589462	0.999668	40.1926	44.0965	33.324	43.7959	39.8642	37.4491
STM14_3278	rimM	TRUE	-0.196032	0.363487	-0.539308	0.589674	0.999668	965.681	1108.5	1563.85	1264.47	1412.19	1068.11
STM14_1044	ybjP	TRUE	0.246799	0.458282	0.53853	0.590212	0.999668	30.6733	56.2611	23.8028	21.3365	34.8812	27.6798
STM14_0604	ybbS	TRUE	-0.290791	0.53999	-0.538512	0.590224	0.999668	11.6347	9.12342	10.7113	10.1067	13.9525	10.5834
STM14_0559	acrB	TRUE	0.155042	0.288192	0.537979	0.590591	0.999668	465.388	577.056	336.81	350.367	324.893	326.459
STM14_5367	STM14_5367	TRUE	0.364071	0.676985	0.537784	0.590726	0.999668	3.1731	5.322	7.14085	6.73783	7.97284	11.3976
STM14_2571	hisF	TRUE	0.30506	0.567909	0.537163	0.591155	0.999668	19.0386	19.7674	5.95071	12.3527	6.97624	7.327
STM14_1772	fumC	TRUE	0.184303	0.343136	0.537114	0.591189	0.999668	236.925	230.366	130.916	194.274	155.47	170.149
STM14_0028	bcfA	TRUE	-0.355274	0.66182	-0.536814	0.591396	0.999668	8.46161	7.60285	13.0916	8.98377	7.97284	6.51289
STM14_5012	yjaH	TRUE	-0.218845	0.407707	-0.53677	0.591426	0.999668	21.154	17.4866	15.4718	12.3527	10.9627	10.5834
STM14_4820	glnA	TRUE	0.232812	0.434206	0.536178	0.591835	0.999668	269.714	410.554	183.282	129.142	244.168	278.426
STM14_4679	rbsA	TRUE	-0.293738	0.548452	-0.535577	0.592251	0.999668	22.2117	17.4866	11.9014	4.49189	7.97284	11.3976
EBG00001039344	isrI	FALSE	0.157498	0.294246	0.53526	0.59247	0.999668	61.3467	51.6994	67.8381	84.2228	53.8167	69.1994
STM14_3306	STM14_3306	TRUE	0.291838	0.545312	0.535176	0.592528	0.999668	198.848	149.776	485.578	755.76	407.612	432.293
STM14_4541	yicL	TRUE	0.179054	0.334657	0.535039	0.592623	0.999668	30.6733	34.9731	19.0423	34.8121	31.8914	23.6092
STM14_2044	sapC	TRUE	0.341005	0.638085	0.53442	0.593051	0.999668	10.577	15.2057	9.52113	2.24594	2.98982	10.5834
STM14_4160	yheV	TRUE	-0.15025	0.281257	-0.534211	0.593196	0.999668	56.0582	32.6923	45.2254	57.2715	38.8676	38.2632
STM14_4292	yhhK	TRUE	0.321562	0.601939	0.53421	0.593196	0.999668	7.40391	8.36314	15.4718	21.3365	6.97624	8.14111
STM14_2070	acnA	TRUE	0.104024	0.194755	0.534126	0.593254	0.999668	310.964	288.148	260.641	302.079	249.151	292.266
STM14_2342	STM14_2342	TRUE	-0.313693	0.587309	-0.534119	0.593259	0.999668	833.468	482.021	2301.73	1936	1592.58	1386.43
STM14_2215	STM14_2215	TRUE	-0.204466	0.38286	-0.53405	0.593307	0.999668	23.2694	17.4866	29.7535	34.8121	34.8812	25.2374
STM14_0123	araC	TRUE	-0.177619	0.332623	-0.533995	0.593345	0.999668	56.0582	38.7745	79.7395	81.9769	61.7895	55.3596
STM14_0006	yaaJ	TRUE	0.142179	0.266289	0.533929	0.59339	0.999668	52.8851	59.3022	64.2676	69.6242	48.8337	54.5454
STM14_1062	cspD	TRUE	0.202964	0.380277	0.533728	0.59353	0.999668	959.335	579.337	1403.18	1836.06	1104.24	1576.12
STM14_2969	gltX	TRUE	0.156605	0.293535	0.533513	0.593679	0.999668	101.539	117.084	63.0775	64.0094	64.7793	73.27
STM14_0686	entF	TRUE	-0.402158	0.754605	-0.532938	0.594076	0.999668	5.28851	5.322	3.57042	3.36891	6.97624	3.25644
STM14_0782	ubiF	TRUE	0.211662	0.397413	0.532599	0.594311	0.999668	23.2694	22.8086	27.3733	26.9513	12.9559	23.6092
STM14_1151	STM14_1151	TRUE	0.258431	0.485233	0.532591	0.594317	0.999668	9.51931	9.88371	10.7113	21.3365	19.9321	17.9104
STM14_0183	aceE	TRUE	-0.180216	0.338647	-0.532165	0.594612	0.999668	459.042	667.53	509.38	298.71	604.939	420.895
STM14_1556	yeaH	TRUE	-0.104685	0.196803	-0.531925	0.594778	0.999668	185.098	174.866	182.092	161.708	206.297	196.201
STM14_4076	accB	TRUE	-0.144618	0.271886	-0.531905	0.594792	0.999668	211.54	174.105	267.782	247.054	314.927	297.965
STM14_4656	glmS	TRUE	0.170287	0.320629	0.531102	0.595348	0.999668	464.331	552.727	347.521	298.71	296.988	394.844
STM14_3482	sipD	TRUE	-0.260248	0.490506	-0.53057	0.595717	0.999668	3080.03	1788.19	6625.52	6385.21	6435.08	5303.93
STM14_2532	pduG	TRUE	-0.248606	0.468576	-0.530556	0.595726	0.999668	22.2117	21.288	20.2324	13.4757	14.9491	13.0258
STM14_3744	yggS	TRUE	0.249657	0.470653	0.530448	0.595802	0.999668	38.0772	54.7405	16.662	14.5986	22.9219	21.981
STM14_1202	ycbW	TRUE	-0.142424	0.268535	-0.530372	0.595854	0.999668	245.387	263.059	389.176	298.71	284.032	270.285
STM14_2837	yfbG	TRUE	0.0915013	0.172536	0.530333	0.595881	0.999668	674.813	659.167	674.81	713.087	612.912	718.86
STM14_3533	ispD	TRUE	0.308713	0.582765	0.529738	0.596294	0.999668	9.51931	21.288	5.95071	5.61486	11.9593	6.51289
STM14_2829	yfaX	TRUE	-0.289749	0.548158	-0.528587	0.597092	0.999668	10.577	6.84257	7.14085	7.8608	9.96605	8.14111
STM14_2937	fadJ	TRUE	-0.185508	0.351112	-0.528344	0.597261	0.999668	69.8083	47.898	57.1268	78.608	70.759	48.8467
STM14_1534	yeaR	TRUE	0.361678	0.684984	0.528009	0.597493	0.999668	5.28851	6.84257	3.57042	5.61486	3.98642	4.07056
STM14_0524	ampG	TRUE	-0.168652	0.319725	-0.527491	0.597853	0.999668	39.1349	25.0894	35.7042	38.181	31.8914	32.5644
STM14_2672	dld	TRUE	-0.108811	0.206347	-0.527319	0.597972	0.999668	92.02	89.7136	88.0705	75.2391	100.657	94.4369
STM14_0057	STM14_0057	TRUE	0.261544	0.496658	0.526608	0.598466	0.999668	17.9809	26.61	11.9014	10.1067	12.9559	13.8399
STM14_2121	ychJ	TRUE	-0.121481	0.23077	-0.526414	0.598601	0.999668	70.866	72.9874	85.6902	72.9931	85.7081	76.5265
STM14_1702	ssaG	TRUE	0.642971	1.22289	0.525781	0.59904	0.999668	1.0577	0.760285	16.662	26.9513	1.99321	3.25644
STM14_4225	STM14_4225	TRUE	-0.209328	0.398398	-0.525424	0.599288	0.999668	15.8655	13.6851	17.8521	14.5986	15.9457	14.654
STM14_2706	STM14_2706	TRUE	0.417211	0.795788	0.524274	0.600088	0.999668	3.1731	3.80143	8.33099	16.8446	8.96945	7.327
STM14_0841	STM14_0841	TRUE	0.412112	0.786702	0.523848	0.600384	0.999668	3.1731	2.28086	10.7113	16.8446	4.98303	6.51289
STM14_2767	STM14_2767	TRUE	0.510456	0.97455	0.523786	0.600427	0.999668	0	3.04114	1.19014	2.24594	2.98982	0.814111
[truncated: 2,287 more rows]

## Sheet: Delta_metJ_SPI-2.vs.WT_SPI-2
GeneID	GeneName	IsCoding	logFC (Delta_metJ_SPI-2 / WT_SPI-2)	lfcSE	stat	pvalue	padj	WT_SPI-2_1	metJ_SPI-2_1	WT_SPI-2_2	metJ_SPI-2_2	WT_SPI-2_3	metJ_SPI-2_3
STM14_4935	metF	TRUE	6.92327	0.223195	31.0189	3.00116e-211	1.2863e-207	52.431	5150.13	39.5121	5053.17	39.1527	5739.13
STM14_5028	metA	TRUE	6.45998	0.213026	30.3249	5.38422e-202	1.15384e-198	67.2485	5882.5	50.3779	6110.04	76.8553	4937.33
STM14_4928	metB	TRUE	6.69982	0.232452	28.8224	1.12362e-182	1.60527e-179	30.7747	3120.06	28.6463	3046.05	30.4521	3154.83
STM14_4769	metE	TRUE	8.47613	0.349243	24.27	4.06757e-130	4.3584e-127	14.8175	4878.17	8.89022	3258.27	14.501	5225.01
STM14_0702	ybdL	TRUE	4.93283	0.271722	18.154	1.19484e-73	1.02421e-70	45.5922	1382.65	42.4755	1515.11	46.4032	1201.5
STM14_0701	ybdH	TRUE	4.72937	0.290395	16.286	1.24088e-59	8.86402e-57	18.2369	463.976	14.817	406.492	17.4012	458.518
STM14_0289	metN	TRUE	4.26873	0.262419	16.2668	1.69733e-59	1.03925e-56	61.5495	946.511	50.3779	942.849	40.6028	1068.53
STM14_0288	yaeE	TRUE	4.1813	0.272862	15.3239	5.2979e-53	2.83835e-50	25.0757	400.447	22.7195	376.929	17.4012	419.033
STM14_4936	katG	TRUE	5.09634	0.345968	14.7307	4.09577e-49	1.95049e-46	54.7106	1164.22	34.5731	1675.59	24.6517	1088.68
STM14_0287	metQ	TRUE	3.1662	0.217366	14.5662	4.60662e-48	1.9744e-45	598.397	6098.07	566.011	5700.39	665.596	4619.03
STM14_4929	metL	TRUE	6.00174	0.43	13.9575	2.83086e-44	1.103e-41	37.6136	1760.25	26.6707	1327.17	17.4012	2188.64
STM14_0600	sfbA	TRUE	3.35639	0.269498	12.4542	1.32634e-35	4.73725e-33	82.0659	726.658	57.2926	768.639	94.2565	879.162
STM14_3827	metC	TRUE	2.20551	0.186004	11.8573	1.97151e-32	6.4999e-30	104.862	431.141	87.9144	427.608	88.4561	439.178
STM14_3733	metK	TRUE	3.21142	0.272672	11.7776	5.09242e-32	1.55901e-29	618.914	5585.56	594.657	6398.28	564.089	4485.26
STM14_5035	metH	TRUE	3.08668	0.306172	10.0815	6.66814e-24	1.90531e-21	127.658	1010.04	120.512	734.852	68.1547	956.522
STM14_0601	sfbB	TRUE	3.24693	0.378921	8.56889	1.04491e-17	2.79906e-15	20.5165	197.011	17.7804	198.495	36.2525	298.158
STM14_2703	folE	TRUE	2.29874	0.27395	8.39111	4.81562e-17	1.2141e-14	72.9475	394.736	75.073	299.854	88.4561	464.159
STM14_5029	aceB	TRUE	2.89329	0.347373	8.32905	8.14967e-17	1.94053e-14	19.3767	199.153	27.6585	229.113	34.8024	174.865
STM14_0602	sfbC	TRUE	3.62043	0.450527	8.03599	9.28245e-16	2.02858e-13	9.11844	63.529	1.97561	81.2983	7.2505	72.5249
STM14_2085	trpL	TRUE	6.45012	0.802894	8.03359	9.46609e-16	2.02858e-13	0	125.63	1.97561	168.932	2.9002	114.428
STM14_3133	glyA	TRUE	1.80297	0.232961	7.73938	9.9899e-15	2.03889e-12	339.662	1252.02	271.646	721.127	262.468	1074.98
STM14_2086	trpE	TRUE	3.63197	0.482046	7.53449	4.90262e-14	9.55119e-12	9.11844	79.2328	4.93901	51.7353	4.3503	98.3115
STM14_4767	metR	TRUE	6.4262	0.86658	7.41558	1.2109e-13	2.25648e-11	5.69902	210.574	1.97561	131.978	1.4501	452.072
STM14_5030	aceA	TRUE	2.41685	0.326719	7.39734	1.3894e-13	2.48123e-11	18.2369	124.203	19.7561	116.14	27.5519	104.758
STM14_1130	ompF	TRUE	1.3194	0.18356	7.18785	6.58206e-13	1.12843e-10	394.372	970.781	410.926	1065.32	350.924	854.182
STM14_4392	bisC	TRUE	3.52967	0.4958	7.11914	1.08603e-12	1.79028e-10	46.732	354.763	27.6585	233.337	20.3014	510.092
STM14_4260	asd	TRUE	2.02502	0.295356	6.85619	7.07219e-12	1.12264e-09	169.831	497.525	112.61	406.492	146.46	838.065
STM14_2090	trpA	TRUE	2.23693	0.328373	6.81217	9.61342e-12	1.47154e-09	23.9359	120.634	19.7561	88.6891	29.002	128.127
STM14_2894	yfcF	TRUE	1.45746	0.223026	6.53493	6.3639e-11	9.40541e-09	169.831	390.454	145.207	345.254	150.81	542.325
STM14_2087	trpD	TRUE	3.70587	0.58546	6.32985	2.45401e-10	3.50596e-08	6.83883	77.0914	4.93901	49.6237	4.3503	84.6123
STM14_2702	yeiB	TRUE	2.78828	0.449156	6.20783	5.37226e-10	7.21201e-08	10.2582	67.0981	11.8536	59.1261	8.7006	88.6415
STM14_4927	metJ	TRUE	-1.87988	0.302842	-6.20747	5.38461e-10	7.21201e-08	82.0659	25.6971	112.61	33.7863	91.3563	19.34
STM14_2088	trpC	TRUE	2.09267	0.353713	5.91631	3.29254e-09	4.27631e-07	35.3339	117.779	23.7073	101.359	29.002	154.72
STM14_2892	STM14_2892	TRUE	1.29708	0.223775	5.79634	6.77772e-09	8.54391e-07	256.456	523.936	201.512	537.414	221.865	608.403
STM14_0286	rcsF	TRUE	1.17576	0.205529	5.72067	1.06105e-08	1.29933e-06	91.1844	215.57	83.9632	193.216	89.9062	188.565
STM14_5043	STM14_5043	FALSE	1.92337	0.338259	5.68608	1.29989e-08	1.54759e-06	15.9573	62.8152	16.7926	58.0702	20.3014	78.1657
STM14_2089	trpB	TRUE	2.13297	0.38346	5.56244	2.66022e-08	3.08154e-06	50.1514	167.745	20.7439	107.694	36.2525	190.982
STM14_2893	yfcE	TRUE	1.36153	0.259045	5.25597	1.4725e-07	1.66083e-05	87.765	218.426	74.0852	197.439	87.006	221.604
STM14_4771	STM14_4771	TRUE	6.05278	1.24037	4.87982	1.06183e-06	0.000116693	0	12.1348	0	16.8932	0	14.505
STM14_3575	csrB	FALSE	2.36034	0.48868	4.83004	1.36509e-06	0.000146269	653.108	3993.05	586.755	863.663	542.337	4294.28
STM14_2472	STM14_2472	TRUE	-1.1919	0.254238	-4.68814	2.75702e-06	0.00028821	303.188	104.93	279.548	169.987	329.173	125.71
STM14_2471	STM14_2471	TRUE	-1.09561	0.250588	-4.37214	1.23035e-05	0.00125554	294.07	117.779	275.597	169.987	305.971	123.292
STM14_0002	thrA	TRUE	-1.35209	0.320266	-4.22179	2.42375e-05	0.00241585	348.78	100.647	206.451	79.1867	174.012	105.564
STM14_1619	thrS	TRUE	-0.5929	0.142705	-4.15474	3.25659e-05	0.00313151	2047.09	1299.13	1886.7	1439.09	1956.18	1168.46
STM14_0920	bioB	TRUE	-1.22288	0.294488	-4.15255	3.28787e-05	0.00313151	324.844	86.3709	257.817	153.094	250.867	119.263
STM14_4577	ilvB	TRUE	1.41552	0.341923	4.13988	3.47492e-05	0.00323772	25.0757	41.4009	14.817	53.8469	26.1018	78.1657
STM14_1388	ycfR	TRUE	-1.09721	0.266343	-4.11956	3.796e-05	0.00346163	903.865	283.382	629.23	320.97	582.94	385.188
STM14_3699	serA	TRUE	0.662326	0.161691	4.09625	4.19898e-05	0.00374934	434.266	750.213	438.584	616.6	395.877	641.442
STM14_4772	STM14_4772	TRUE	2.18568	0.534857	4.08648	4.37962e-05	0.00383083	5.69902	16.4176	5.92682	22.1723	2.9002	29.8158
STM14_4701	ilvD	TRUE	1.04501	0.256567	4.07303	4.64061e-05	0.00397793	98.0232	159.893	76.0608	160.485	94.2565	231.274
STM14_3734	STM14_3734	TRUE	-3.27372	0.814416	-4.01971	5.82693e-05	0.00488717	9.11844	2.14143	18.7683	1.05582	20.3014	1.61166
STM14_1560	mipA	TRUE	-0.601838	0.149875	-4.0156	5.92938e-05	0.00488717	2177.03	1387.65	2214.65	1689.32	2259.25	1307.86
STM14_3735	galP	TRUE	-0.818335	0.207588	-3.94212	8.07644e-05	0.00653125	194.907	114.209	163.975	112.973	194.313	86.224
STM14_5027	yjaB	TRUE	-1.52829	0.391689	-3.90179	9.54822e-05	0.00757845	58.13	19.9867	68.1584	38.0096	69.6048	11.2816
STM14_0276	ldcC	TRUE	0.891909	0.23003	3.87737	0.000105593	0.00822859	91.1844	159.179	68.1584	121.42	75.4052	153.108
STM14_2704	STM14_2704	TRUE	4.21947	1.12817	3.74009	0.000183956	0.0140792	0	14.99	0.987803	14.7815	1.4501	13.6991
STM14_5032	aceK	TRUE	1.28052	0.347674	3.68309	0.000230424	0.0173262	11.398	43.5424	20.7439	46.4562	23.2016	43.5149
STM14_1975	STM14_1975	TRUE	1.46123	0.42856	3.40962	0.00065054	0.0480727	17.0971	65.6704	30.6219	68.6285	23.2016	62.049
STM14_2475	STM14_2475	TRUE	-0.948946	0.284435	-3.33625	0.000849158	0.0616403	435.405	152.755	324.987	276.625	456.781	202.264
STM14_4698	ilvG	TRUE	1.00151	0.30107	3.32652	0.000879386	0.0616403	36.4738	54.2495	23.7073	59.1261	34.8024	74.9424
STM14_4700	ilvE	TRUE	0.765397	0.23024	3.32435	0.000886248	0.0616403	124.239	168.459	93.8413	197.439	121.808	210.322
STM14_2473	STM14_2473	TRUE	-1.17895	0.354824	-3.32265	0.000891671	0.0616403	181.229	66.3843	179.78	127.755	216.065	62.049
STM14_2950	pgtP	TRUE	1.06361	0.32145	3.3088	0.000936971	0.0637438	22.7961	69.2395	35.5609	59.1261	29.002	54.7966
STM14_4702	ilvA	TRUE	1.14959	0.351614	3.26946	0.00107754	0.0721615	47.8718	86.3709	35.5609	74.9634	36.2525	103.952
STM14_1577	gdhA	TRUE	1.09181	0.338304	3.2273	0.00124964	0.0823993	50.1514	101.361	49.3901	78.1309	42.0529	122.486
STM14_2212	manX	TRUE	0.744992	0.232453	3.20491	0.00135104	0.087736	227.961	429.713	214.353	371.649	243.617	346.508
STM14_2459	STM14_2459	TRUE	-0.918456	0.290875	-3.15756	0.00159097	0.101774	69.5281	33.549	64.2072	26.3956	68.1547	45.9324
STM14_1210	rmf	TRUE	0.917165	0.291535	3.14599	0.00165526	0.10433	452.502	952.221	337.829	433.943	407.478	872.716
STM14_5318	srfJ	TRUE	-0.882888	0.284385	-3.10455	0.0019057	0.118374	1089.65	410.44	939.4	708.457	871.51	456.101
STM14_3038	yffH	TRUE	1.0437	0.337653	3.09106	0.00199446	0.122118	25.0757	88.5123	62.2316	90.8007	46.4032	97.5056
STM14_3271	aroF	TRUE	-0.847462	0.275724	-3.07358	0.00211504	0.127677	859.413	355.477	833.706	663.056	780.153	358.595
STM14_5319	STM14_5319	TRUE	-0.897297	0.296914	-3.02208	0.00251047	0.149442	394.372	137.765	302.268	199.55	236.366	165.196
STM14_2476	STM14_2476	TRUE	-0.920008	0.309537	-2.97221	0.00295667	0.173593	304.328	109.927	258.804	220.667	323.372	139.409
STM14_1728	STM14_1728	TRUE	-0.954685	0.323233	-2.95355	0.00314144	0.181949	964.275	536.785	1053	733.797	1213.73	397.275
STM14_3135	hmpA	TRUE	1.10661	0.378155	2.92634	0.00342974	0.195998	19.3767	52.1081	29.6341	31.6747	11.6008	49.1557
STM14_3471	prgJ	TRUE	-1.13241	0.388168	-2.91731	0.0035307	0.199113	23.9359	9.99333	35.5609	24.2839	33.3523	9.66998
STM14_2700	galS	TRUE	2.22691	0.772314	2.88343	0.00393376	0.21581	3.41941	10.7071	1.97561	10.5582	1.4501	11.2816
STM14_4930	STM14_4930	TRUE	3.47474	1.20614	2.88088	0.00396562	0.21581	0	7.8519	0.987803	13.7257	1.4501	4.83499
STM14_1493	envE	TRUE	-0.956186	0.332019	-2.87991	0.00397784	0.21581	775.067	501.808	954.217	668.336	1193.43	336.838
STM14_4697	ilvL	TRUE	1.17696	0.410857	2.86465	0.00417467	0.223658	75.2271	121.348	32.5975	116.14	52.2036	123.292
STM14_0919	bioA	TRUE	-1.26787	0.445633	-2.84509	0.00443983	0.234927	68.3883	14.99	41.4877	19.0048	33.3523	25.7866
STM14_1496	STM14_1496	TRUE	-0.7899	0.2782	-2.83932	0.00452094	0.236302	110.561	77.0914	114.585	76.0192	147.91	62.049
STM14_1695	sscA	TRUE	-0.701613	0.247801	-2.83136	0.00463507	0.239348	6736.25	3622.58	7076.62	5546.24	6844.47	3535.18
STM14_5417	STM14_5417	TRUE	-1.31272	0.468278	-2.80328	0.00505853	0.251931	9.11844	4.99666	12.8414	6.33493	23.2016	6.44665
STM14_5143	nrfA	TRUE	1.99315	0.711182	2.80258	0.00506953	0.251931	1.1398	7.8519	1.97561	12.6699	4.3503	8.05832
STM14_0078	carB	TRUE	1.80524	0.644435	2.80128	0.00508997	0.251931	46.732	207.718	42.4755	66.5168	4.3503	55.6024
STM14_4768	STM14_4768	TRUE	3.83479	1.36993	2.79927	0.00512188	0.251931	0	3.56905	0	4.22329	0	1.61166
STM14_0098	STM14_0098	TRUE	-1.17843	0.42168	-2.79461	0.00519623	0.251931	1577.49	480.394	1397.74	1332.45	2076.54	420.644
STM14_0285	yaeB	TRUE	1.02087	0.365584	2.79243	0.00523142	0.251931	22.7961	41.4009	21.7317	39.0654	17.4012	45.9324
STM14_4699	ilvM	TRUE	1.08123	0.387806	2.78807	0.00530237	0.252511	25.0757	34.9767	10.8658	40.1213	17.4012	37.0683
EBG00001039301	CsrB	FALSE	2.14396	0.775515	2.76456	0.00569999	0.268463	11.398	67.8119	13.8292	16.8932	7.2505	59.6316
STM14_2156	pth	TRUE	-0.896659	0.325595	-2.75391	0.00588874	0.274338	35.3339	19.9867	28.6463	19.0048	36.2525	14.505
STM14_2960	STM14_2960	TRUE	-0.759562	0.276912	-2.74297	0.00608856	0.280597	223.402	109.213	176.817	131.978	185.613	105.564
STM14_2457	STM14_2457	TRUE	-0.86587	0.320543	-2.70126	0.0069078	0.314966	76.3669	47.1114	88.9022	70.7401	118.908	38.6799
STM14_2213	manY	TRUE	0.623812	0.231341	2.69651	0.00700709	0.31582	156.153	185.59	106.683	156.262	130.509	261.895
STM14_2707	fghA	TRUE	-0.746341	0.277106	-2.69335	0.00707389	0.31582	458.202	207.718	342.768	191.104	308.871	262.701
EBG00001039285	SSU_rRNA_archaea	FALSE	-2.50362	0.937494	-2.67055	0.00757279	0.334608	12.5379	7.13809	80.9998	5.27911	31.9022	9.66998
STM14_1157	STM14_1157	TRUE	-1.28849	0.483796	-2.66329	0.00773812	0.338424	20.5165	12.8486	20.7439	10.5582	34.8024	7.25249
STM14_1430	STM14_1430	TRUE	-2.18387	0.821906	-2.65708	0.00788199	0.341234	6.83883	1.42762	8.89022	3.16747	11.6008	1.61166
STM14_3473	prgH	TRUE	-0.923775	0.349357	-2.64421	0.00818812	0.350943	38.7534	19.9867	49.3901	38.0096	47.8533	15.3108
STM14_2837	yfbG	TRUE	0.4476	0.170037	2.63237	0.00847925	0.359822	1029.24	1773.1	1006.57	1268.04	1164.43	1318.34
STM14_2762	STM14_2762	TRUE	-1.64616	0.634406	-2.5948	0.00946451	0.397695	121.959	9.99333	80.9998	59.1261	65.2545	17.7283
STM14_1083	lrp	TRUE	0.654114	0.252683	2.58868	0.00963456	0.40091	507.213	818.739	606.511	1152.96	566.989	675.287
STM14_2452	STM14_2452	TRUE	-0.625036	0.24224	-2.58023	0.00987347	0.406901	175.53	88.5123	170.89	141.48	191.413	120.069
STM14_2517	cbiF	TRUE	3.3019	1.31129	2.51805	0.0118006	0.480878	1.1398	2.14143	0	2.11164	0	8.05832
STM14_2760	STM14_2760	TRUE	-1.76071	0.699999	-2.51531	0.0118929	0.480878	425.147	30.6938	570.95	372.705	577.14	62.049
STM14_3498	invF	TRUE	-2.03424	0.810336	-2.51036	0.0120607	0.483105	1.1398	0	7.90242	4.22329	8.7006	0.805832
STM14_2836	pmrF	TRUE	0.425694	0.171366	2.48412	0.0129874	0.506513	329.404	408.299	277.573	342.086	240.716	389.217
STM14_4396	yiaE	TRUE	1.66011	0.669016	2.48142	0.0130858	0.506513	6.83883	17.1314	7.90242	7.39076	2.9002	32.2333
STM14_1966	trg	TRUE	-1.41175	0.568977	-2.48121	0.0130938	0.506513	10.2582	3.56905	10.8658	3.16747	7.2505	4.02916
STM14_2761	STM14_2761	TRUE	-1.67147	0.674066	-2.47968	0.0131501	0.506513	577.881	42.8286	626.267	457.171	620.642	74.1365
STM14_2705	STM14_2705	TRUE	1.41575	0.571474	2.47736	0.013236	0.506513	3.41941	19.9867	3.95121	14.7815	11.6008	12.8933
STM14_2052	ycjE	TRUE	-0.705993	0.286887	-2.46087	0.0138599	0.521236	435.405	201.294	432.658	374.817	469.832	245.779
STM14_2771	STM14_2771	TRUE	-0.918664	0.373324	-2.46077	0.0138639	0.521236	55.8504	19.9867	49.3901	39.0654	58.004	28.2041
STM14_5155	fdhF	TRUE	-0.77949	0.318606	-2.44656	0.0144226	0.536052	75.2271	37.8319	76.0608	36.9538	52.2036	44.3207
STM14_0195	pdxA_2	TRUE	-1.16391	0.476147	-2.44443	0.0145082	0.536052	13.6777	6.42428	15.8048	4.22329	8.7006	6.44665
STM14_4855	STM14_4855	TRUE	-1.17502	0.482115	-2.43723	0.0148004	0.542174	10.2582	7.8519	27.6585	14.7815	26.1018	6.44665
STM14_0700	ybdD	TRUE	-0.748436	0.307615	-2.43303	0.0149731	0.543854	83.2057	48.539	72.1096	44.3445	92.8064	53.9907
STM14_2477	STM14_2477	TRUE	-1.14997	0.474587	-2.4231	0.0153889	0.550501	51.2912	20.7005	46.4267	33.7863	65.2545	19.34
STM14_4238	rtcB	TRUE	-0.589216	0.243224	-2.42253	0.015413	0.550501	60.4097	40.6871	58.2804	47.512	69.6048	37.0683
STM14_2448	STM14_2448	TRUE	-0.768195	0.318501	-2.41191	0.0158694	0.560391	144.755	52.8219	102.731	78.1309	111.658	80.5832
STM14_0202	hpt	TRUE	-0.714687	0.296548	-2.41003	0.0159514	0.560391	39.8932	30.6938	54.3292	29.563	42.0529	23.3691
STM14_2450	STM14_2450	TRUE	-0.952272	0.397033	-2.39847	0.0164637	0.570127	61.5495	24.2695	49.3901	20.0606	40.6028	33.8449
STM14_2443	STM14_2443	TRUE	-0.914737	0.381493	-2.39778	0.0164946	0.570127	39.8932	13.5624	27.6585	21.1164	43.503	24.175
STM14_5449	STM14_5449	TRUE	-1.86638	0.781743	-2.38746	0.0169653	0.576342	4.55922	1.42762	5.92682	2.11164	11.6008	2.4175
STM14_1483	STM14_1483	TRUE	-0.374263	0.156809	-2.38674	0.0169985	0.576342	563.064	476.825	639.108	478.288	632.243	460.13
STM14_0585	STM14_0585	TRUE	-1.27592	0.535436	-2.38296	0.0171741	0.576342	20.5165	9.99333	21.7317	13.7257	26.1018	4.83499
STM14_3962	deaD	TRUE	-0.755846	0.317297	-2.38214	0.0172123	0.576342	254.176	118.492	246.951	174.211	165.311	103.952
STM14_1194	STM14_1194	FALSE	-0.860804	0.366258	-2.35026	0.0187601	0.623302	614.355	286.951	882.108	618.712	577.14	238.526
STM14_2769	sspH2	TRUE	-0.7269	0.309694	-2.34716	0.0189173	0.623689	6371.51	3200.01	6749.66	4725.86	4215.44	2551.26
STM14_2759	STM14_2759	TRUE	-1.78952	0.766089	-2.33591	0.0194957	0.637627	129.938	10.7071	233.121	144.648	220.415	14.505
STM14_3926	tdcB	TRUE	-2.38216	1.02098	-2.3332	0.0196376	0.637627	4.55922	1.42762	2.96341	0	5.8004	0.805832
STM14_4383	lpfE	TRUE	-1.82785	0.787473	-2.32115	0.0202786	0.65349	6.83883	0.713809	5.92682	3.16747	8.7006	2.4175
STM14_5420	yjiG	TRUE	-1.16558	0.506286	-2.30223	0.0213224	0.682	12.5379	4.28286	9.87803	10.5582	18.8513	4.02916
STM14_5352	pyrI	TRUE	1.52386	0.663791	2.29569	0.0216934	0.688726	28.4951	162.748	34.5731	36.9538	11.6008	16.1166
STM14_2373	fliZ	TRUE	-1.15782	0.505281	-2.29143	0.0219388	0.689173	11.398	5.71047	17.7804	11.614	14.501	3.22333
STM14_3380	STM14_3380	TRUE	0.810502	0.353952	2.28987	0.0220291	0.689173	23.9359	25.6971	21.7317	51.7353	24.6517	46.7382
STM14_2447	STM14_2447	TRUE	-1.00493	0.440043	-2.28372	0.0223879	0.693067	39.8932	9.99333	20.7439	12.6699	21.7515	18.5341
EBG00001039434	SSU_rRNA_archaea	FALSE	-1.57381	0.6896	-2.28221	0.022477	0.693067	17.0971	8.56571	48.4023	8.44658	23.2016	12.8933
STM14_4862	yiiL	TRUE	-2.95809	1.30789	-2.26173	0.0237139	0.721349	9.11844	0	0.987803	0	2.9002	1.61166
EBG00001039206	InvR	FALSE	-1.25096	0.553163	-2.26146	0.0237308	0.721349	12.5379	6.42428	15.8048	13.7257	26.1018	3.22333
STM14_0010	htgA	TRUE	3.06109	1.36022	2.25044	0.024421	0.734277	0	4.28286	0	1.05582	1.4501	4.83499
STM14_0883	ybgS	TRUE	-0.924498	0.411031	-2.24922	0.0244987	0.734277	117.4	70.6671	117.549	95.024	194.313	60.4374
STM14_0792	asnB	TRUE	-1.00191	0.446472	-2.24407	0.024828	0.738977	726.056	215.57	1288.09	434.999	336.423	524.596
STM14_0240	STM14_0240	TRUE	-0.696924	0.312951	-2.22695	0.0259509	0.763239	46.732	27.8386	58.2804	48.5678	68.1547	31.4274
STM14_0590	ybbL	TRUE	-0.876663	0.39379	-2.22622	0.0259993	0.763239	23.9359	15.7038	24.6951	14.7815	33.3523	13.6991
STM14_3405	yqaB	TRUE	0.841164	0.378811	2.22054	0.0263822	0.769212	17.0971	28.5524	19.7561	25.3397	14.501	38.6799
STM14_4531	STM14_4531	TRUE	0.945658	0.427284	2.21318	0.0268851	0.778577	17.0971	64.9566	26.6707	48.5678	34.8024	36.2624
STM14_3817	STM14_3817	TRUE	-1.00926	0.457057	-2.20816	0.0272329	0.783358	15.9573	5.71047	18.7683	14.7815	24.6517	9.66998
STM14_2453	STM14_2453	TRUE	-0.892987	0.406209	-2.19834	0.0279248	0.794327	44.4524	20.7005	47.4145	43.2887	59.4541	18.5341
STM14_1742	slyA	TRUE	-0.405936	0.184854	-2.19598	0.0280936	0.794327	2132.57	1489.72	1984.5	1493.99	1828.58	1504.49
STM14_2436	STM14_2436	TRUE	-0.840537	0.382949	-2.19491	0.0281702	0.794327	39.8932	22.8419	43.4633	23.2281	37.7026	21.7575
STM14_0923	bioD_1	TRUE	-0.951469	0.436318	-2.18068	0.0292073	0.81503	53.5708	15.7038	35.5609	25.3397	27.5519	20.1458
STM14_1495	STM14_1495	TRUE	-0.699669	0.321319	-2.17749	0.0294441	0.81503	212.004	139.907	244.975	237.56	387.176	142.632
STM14_3014	eutL	TRUE	-1.3805	0.634106	-2.17708	0.029475	0.81503	9.11844	7.13809	16.7926	6.33493	13.0509	1.61166
STM14_2378	fliC	TRUE	-0.754894	0.348298	-2.16738	0.0302061	0.821273	251.897	162.035	333.877	190.048	379.926	219.992
STM14_3984	greA	TRUE	-0.46648	0.215283	-2.16682	0.0302484	0.821273	111.701	83.5157	109.646	82.3541	117.458	78.9715
STM14_2535	pduK	TRUE	-3.35067	1.54704	-2.16586	0.0303217	0.821273	1.1398	0	0.987803	0	2.9002	0
STM14_0077	carA	TRUE	1.49542	0.691058	2.16396	0.0304672	0.821273	51.2912	348.339	131.378	163.652	14.501	46.7382
STM14_3787	STM14_3787	TRUE	-0.817325	0.379038	-2.15631	0.0310592	0.831999	44.4524	37.1181	47.4145	31.6747	95.7066	36.2624
STM14_3384	STM14_3384	TRUE	1.11273	0.516761	2.15327	0.0312974	0.833172	6.83883	15.7038	5.92682	8.44658	5.8004	15.3108
STM14_4579	ivbL	TRUE	2.36706	1.10206	2.14785	0.0317255	0.839354	7.97863	4.28286	0	6.33493	1.4501	37.8741
STM14_3472	prgI	TRUE	-0.948714	0.442505	-2.14396	0.0320359	0.842368	30.7747	14.99	40.4999	29.563	29.002	8.86415
STM14_1151	STM14_1151	TRUE	-1.22308	0.573176	-2.13386	0.0328543	0.858025	7.97863	4.28286	12.8414	4.22329	14.501	6.44665
STM14_3072	STM14_3072	TRUE	-1.18791	0.557374	-2.13126	0.0330677	0.858025	10.2582	4.28286	16.7926	9.5024	11.6008	4.02916
STM14_2678	yohF	TRUE	0.918387	0.431316	2.12927	0.0332319	0.858025	33.0543	42.8286	11.8536	35.898	29.002	58.8257
STM14_5196	STM14_5196	TRUE	3.11526	1.46482	2.12672	0.0334437	0.858321	0	4.28286	0	1.05582	0	0
STM14_2528	pudB	TRUE	-2.93832	1.38529	-2.12109	0.0339145	0.865223	1.1398	0.713809	2.96341	0	2.9002	0
STM14_3059	yfgD	TRUE	0.59053	0.278868	2.11759	0.0342095	0.866349	58.13	85.6571	47.4145	52.7911	42.0529	83.0007
STM14_3533	ispD	TRUE	1.18883	0.562129	2.11488	0.0344404	0.866349	13.6777	20.7005	7.90242	16.8932	7.2505	28.2041
STM14_2091	yciG	TRUE	-0.679469	0.32157	-2.11297	0.0346032	0.866349	87.765	41.4009	56.3048	62.2935	89.9062	42.7091
STM14_3039	STM14_3039	TRUE	0.815925	0.3865	2.11106	0.0347671	0.866349	34.1941	64.9566	30.6219	86.5774	47.8533	45.9324
STM14_1199	pepN	TRUE	0.42594	0.203008	2.09814	0.0358926	0.889223	615.495	688.112	474.145	595.484	549.588	916.231
STM14_1537	STM14_1537	TRUE	1.83513	0.877149	2.09215	0.0364249	0.897225	2.27961	4.99666	0.987803	4.22329	1.4501	7.25249
STM14_5419	iadA	TRUE	-0.927785	0.445331	-2.08336	0.0372183	0.91153	19.3767	10.7071	11.8536	16.8932	30.4521	4.83499
STM14_3233	rseA	TRUE	-0.35273	0.170081	-2.07389	0.0380898	0.924347	1697.17	1053.58	1335.51	1154.01	1454.45	1306.25
STM14_0828	phrB	TRUE	0.728479	0.351414	2.07299	0.038173	0.924347	27.3553	45.6838	21.7317	35.898	26.1018	41.9033
STM14_3139	yjdL	TRUE	-0.943931	0.457106	-2.06501	0.0389218	0.937184	31.9145	14.99	33.5853	25.3397	52.2036	20.9516
STM14_3729	speA	TRUE	0.671653	0.325646	2.06253	0.0391574	0.937591	284.951	389.026	237.073	293.519	142.11	377.129
STM14_5389	STM14_5389	TRUE	0.315935	0.153879	2.05315	0.0400585	0.953836	254.176	354.763	293.377	375.873	313.221	340.061
STM14_1209	STM14_1209	TRUE	1.61982	0.79103	2.04774	0.0405858	0.9565	3.41941	10.7071	3.95121	11.614	2.9002	9.66998
STM14_2260	STM14_2260	TRUE	-0.646889	0.315953	-2.04742	0.0406166	0.9565	310.027	141.334	260.78	272.402	368.325	186.953
STM14_1925	yncA	TRUE	1.04038	0.509504	2.04195	0.0411563	0.959182	11.398	13.5624	3.95121	15.8373	10.1507	21.7575
STM14_4258	glgB	TRUE	0.409848	0.200736	2.04173	0.0411781	0.959182	424.007	460.407	316.097	440.278	369.775	572.141
STM14_5017	purH	TRUE	1.43456	0.704893	2.03514	0.041837	0.964278	12.5379	57.1047	8.89022	11.614	8.7006	12.0875
STM14_1700	sseF	TRUE	-0.646955	0.317908	-2.03504	0.0418469	0.964278	1968.44	1237.75	2742.14	2314.36	2569.58	1099.15
STM14_3828	yghB	TRUE	0.443196	0.218743	2.0261	0.0427541	0.968408	104.862	156.324	120.512	155.206	113.108	149.079
STM14_0385	STM14_0385	TRUE	-1.10604	0.546079	-2.02542	0.0428247	0.968408	18.2369	4.99666	8.89022	5.27911	8.7006	6.44665
STM14_2737	spr	TRUE	0.611995	0.302309	2.0244	0.0429292	0.968408	164.132	391.167	305.231	430.776	311.771	371.488
STM14_0605	allA	TRUE	-0.938962	0.464283	-2.02239	0.043136	0.968408	17.0971	5.71047	12.8414	7.39076	18.8513	12.0875
STM14_5346	treB	FALSE	-1.17797	0.582834	-2.02111	0.0432679	0.968408	11.398	5.71047	13.8292	7.39076	8.7006	2.4175
STM14_1482	STM14_1482	FALSE	-0.914892	0.453777	-2.01617	0.0437822	0.968408	113.98	57.8185	100.756	88.6891	224.765	86.224
STM14_3350	pipB2	TRUE	-0.797153	0.395591	-2.0151	0.0438947	0.968408	51866.8	33085.8	63314.2	57718.6	86014.1	24980.8
STM14_4436	STM14_4436	TRUE	2.72711	1.35407	2.01401	0.0440082	0.968408	0	1.42762	0.987803	2.11164	0	4.83499
STM14_3811	hybC	TRUE	0.563402	0.279809	2.01352	0.0440596	0.968408	37.6136	39.9733	27.6585	34.8421	24.6517	58.0199
STM14_4257	glgX	TRUE	0.439125	0.218662	2.00824	0.0446178	0.975672	117.4	124.917	102.731	145.703	100.057	164.39
STM14_0872	ybgF	TRUE	0.376269	0.187805	2.00351	0.045123	0.976444	467.32	662.415	489.95	525.8	378.476	547.16
STM14_3166	STM14_3166	TRUE	-1.05218	0.526055	-2.00014	0.0454857	0.976444	27335.9	12118.3	27152.7	24489.8	38880.1	8418.52
STM14_2478	STM14_2478	TRUE	-1.13996	0.571115	-1.99602	0.0459321	0.976444	13.6777	2.85524	6.91462	6.33493	11.6008	5.64082
STM14_3906	ygjU	TRUE	0.452609	0.226793	1.99569	0.0459678	0.976444	92.3242	115.637	100.756	115.085	91.3563	158.749
STM14_2656	yehE	TRUE	-0.714827	0.358343	-1.99481	0.0460631	0.976444	59.2698	29.98	44.4511	39.0654	65.2545	33.8449
STM14_975	STM14_975	TRUE	0.869433	0.436869	1.99014	0.046575	0.976444	5.69902	17.8452	11.8536	12.6699	7.2505	15.3108
STM14_4450	STM14_4450	TRUE	-0.539834	0.271431	-1.98884	0.0467186	0.976444	72.9475	46.3976	64.2072	45.4004	78.3054	55.6024
STM14_5220	frdD	TRUE	1.02429	0.515129	1.98842	0.0467655	0.976444	3.41941	12.8486	6.91462	7.39076	5.8004	12.0875
STM14_5216	ecnB	TRUE	0.659281	0.331769	1.98717	0.0469038	0.976444	56.9902	67.8119	52.3535	69.6843	50.7535	115.234
STM14_2763	STM14_2763	TRUE	-1.4051	0.707174	-1.98692	0.0469313	0.976444	86.6252	13.5624	103.719	74.9634	66.7046	9.66998
STM14_3650	STM14_3650	TRUE	-1.58088	0.800396	-1.97512	0.0482542	0.996553	6.83883	2.14143	4.93901	2.11164	2.9002	0.805832
STM14_3065	purN	TRUE	0.987925	0.500426	1.97417	0.0483628	0.996553	13.6777	57.1047	20.7439	20.0606	13.0509	16.9225
STM14_2773	STM14_2773	TRUE	-1.27957	0.649218	-1.97094	0.0487307	0.998003	4506.79	1366.94	4683.17	4141.99	6703.81	1038.72
STM14_4574	STM14_4574	TRUE	1.47098	0.748034	1.96646	0.049246	0.998003	3.41941	6.42428	1.97561	7.39076	1.4501	5.64082
STM14_5005	thiC	TRUE	-0.753825	0.383378	-1.96627	0.0492674	0.998003	999.609	427.572	591.694	290.351	316.122	413.392
STM14_3369	gabP	TRUE	-0.527396	0.268336	-1.96543	0.0493646	0.998003	126.518	65.6704	99.7681	93.9682	118.908	80.5832
STM14_4844	STM14_4844	TRUE	-0.501721	0.255645	-1.96257	0.0496966	0.999485	152.734	134.196	146.195	120.364	233.466	119.263
STM14_5288	STM14_5288	TRUE	-2.07518	1.05979	-1.9581	0.0502182	0.999485	3.41941	1.42762	2.96341	1.05582	4.3503	0
STM14_2454	STM14_2454	TRUE	-0.582789	0.298406	-1.95301	0.0508188	0.999485	58.13	40.6871	57.2926	51.7353	81.2056	38.6799
STM14_3802	gsp	TRUE	0.517146	0.264987	1.95159	0.0509863	0.999485	372.716	540.354	343.755	383.264	319.022	557.636
STM14_5164	basR	TRUE	0.458306	0.234901	1.95106	0.0510493	0.999485	251.897	309.793	216.329	240.728	156.611	309.439
STM14_4534	cigR	TRUE	-0.382306	0.196396	-1.94661	0.0515817	0.999485	426.287	339.059	406.975	265.011	484.333	403.722
STM14_3365	STM14_3365	TRUE	-0.529291	0.272626	-1.94146	0.0522031	0.999485	129.938	73.5223	96.8047	79.1867	108.757	79.7773
STM14_2330	cheZ	TRUE	-1.02952	0.53167	-1.93639	0.0528194	0.999485	13.6777	6.42428	11.8536	4.22329	11.6008	7.25249
STM14_0096	STM14_0096	TRUE	-0.342143	0.176954	-1.93351	0.0531737	0.999485	1311.92	1197.77	1450.09	1275.43	1629.91	991.173
STM14_2432	STM14_2432	TRUE	-0.93883	0.486209	-1.93092	0.0534932	0.999485	28.4951	6.42428	24.6951	22.1723	27.5519	14.505
STM14_2437	STM14_2437	TRUE	-0.620199	0.321217	-1.93078	0.0535103	0.999485	76.3669	46.3976	61.2438	36.9538	56.5539	42.7091
STM14_5299	STM14_5299	TRUE	-1.23533	0.640953	-1.92733	0.0539386	0.999485	7.97863	2.85524	9.87803	13.7257	27.5519	3.22333
STM14_2689	yohK	TRUE	-0.900201	0.468041	-1.92334	0.0544378	0.999485	64.9689	35.6905	64.2072	35.898	75.4052	37.8741
STM14_0835	STM14_0835	TRUE	-0.458577	0.238673	-1.92136	0.0546863	0.999485	104.862	87.0847	125.451	103.471	172.562	101.535
STM14_3302	STM14_3302	TRUE	-0.62693	0.326354	-1.92101	0.05473	0.999485	31.9145	24.2695	31.6097	13.7257	29.002	20.9516
STM14_0802	ybfM	TRUE	-0.954938	0.497747	-1.91852	0.055045	0.999485	12.5379	5.71047	8.89022	3.16747	7.2505	5.64082
STM14_2462	STM14_2462	TRUE	-0.860575	0.448811	-1.91745	0.0551802	0.999485	115.12	54.9633	119.524	111.917	171.112	57.2141
STM14_1354	flgK	TRUE	-0.632006	0.331098	-1.90882	0.0562855	0.999485	29.6349	25.6971	35.5609	17.949	33.3523	19.34
STM14_5402	STM14_5402	TRUE	-1.42487	0.747365	-1.90652	0.0565826	0.999485	5.69902	2.14143	10.8658	5.27911	8.7006	2.4175
STM14_2282	STM14_2282	TRUE	0.660344	0.346473	1.9059	0.0566629	0.999485	56.9902	88.5123	35.5609	46.4562	53.6537	93.4765
STM14_3348	iroN	TRUE	-0.706421	0.371286	-1.90263	0.0570884	0.999485	251.897	150.614	369.438	348.421	469.832	170.836
STM14_2486	asnT_1	FALSE	2.70308	1.42074	1.90258	0.0570954	0.999485	0	0.713809	0	2.11164	0	1.61166
STM14_2835	yfbE	TRUE	0.544138	0.286322	1.90044	0.0573757	0.999485	210.864	285.524	180.768	181.601	136.309	302.993
STM14_1740	ydhJ	TRUE	-0.4099	0.215997	-1.89771	0.0577343	0.999485	136.777	103.502	144.219	123.531	163.861	107.981
STM14_3145	purG	TRUE	1.22536	0.646434	1.89557	0.0580174	0.999485	31.9145	154.897	33.5853	19.0048	21.7515	29.8158
STM14_2423	umuD	TRUE	-0.716842	0.378191	-1.89545	0.0580326	0.999485	28.4951	19.9867	30.6219	26.3956	39.1527	13.6991
STM14_1158	STM14_1158	TRUE	-0.908821	0.479588	-1.895	0.0580919	0.999485	9.11844	8.56571	10.8658	5.27911	21.7515	7.25249
STM14_4259	STM14_4259	TRUE	1.13384	0.598826	1.89344	0.0582989	0.999485	4.55922	9.27952	4.93901	13.7257	4.3503	8.05832
STM14_3050	purC	TRUE	0.890357	0.470907	1.89073	0.0586605	0.999485	95.7436	412.582	128.414	111.917	110.208	94.2823
STM14_3639	lysR	TRUE	1.76407	0.933695	1.88934	0.0588465	0.999485	2.27961	7.13809	1.97561	4.22329	1.4501	8.05832
STM14_0164	STM14_0164	FALSE	-1.3009	0.689243	-1.88743	0.0591026	0.999485	6.83883	4.28286	7.90242	0	7.2505	4.02916
STM14_1044	ybjP	TRUE	0.869201	0.460756	1.88647	0.059232	0.999485	29.6349	41.4009	23.7073	25.3397	23.2016	72.5249
STM14_1711	ssaN	TRUE	-0.421618	0.22383	-1.88365	0.059612	0.999485	7059.95	4807.5	7736.47	6668.57	6378.99	4336.18
STM14_3860	STM14_3860	TRUE	-1.09798	0.583136	-1.88289	0.0597149	0.999485	11.398	5.71047	12.8414	4.22329	13.0509	7.25249
STM14_1561	STM14_1561	TRUE	-0.750694	0.399234	-1.88033	0.0600624	0.999485	36.4738	30.6938	65.195	52.7911	79.7555	24.9808
STM14_5000	thiH	TRUE	-0.422803	0.225091	-1.87836	0.0603317	0.999485	1318.75	972.208	1165.61	803.481	949.815	786.492
EBG00001039426	STnc470	FALSE	-0.806402	0.429913	-1.87573	0.0606918	0.999485	254.176	80.6604	185.707	223.834	259.568	96.6998
STM14_5547	STM14_5547	TRUE	-0.920506	0.491269	-1.87373	0.0609678	0.999485	9.11844	7.8519	15.8048	8.44658	21.7515	8.05832
STM14_0445	yaiY	TRUE	-0.430315	0.22973	-1.87314	0.0610494	0.999485	168.691	134.91	170.89	160.485	200.114	105.564
STM14_3888	rpoD	TRUE	-0.251649	0.134739	-1.86767	0.0618076	0.999485	1642.46	1352.67	1455.03	1270.15	1598.01	1319.15
EBG00001039311	isrG	FALSE	-0.882715	0.473386	-1.86469	0.0622255	0.999485	108.281	42.1147	148.17	136.201	171.112	54.7966
STM14_3939	gatY_1	TRUE	1.71095	0.91808	1.86361	0.0623759	0.999485	1.1398	3.56905	2.96341	7.39076	1.4501	8.05832
STM14_3797	STM14_3797	TRUE	-0.514468	0.276433	-1.8611	0.0627306	0.999485	44.4524	26.4109	33.5853	22.1723	34.8024	29.8158
STM14_1699	sscB	TRUE	-0.638091	0.343315	-1.85861	0.0630818	0.999485	5391.28	3498.38	6994.63	6050.92	7154.79	3008.17
STM14_0921	bioF	TRUE	-1.08979	0.586837	-1.85706	0.063302	0.999485	28.4951	7.8519	36.5487	13.7257	10.1507	14.505
STM14_2797	ompC	TRUE	0.552904	0.298034	1.85517	0.063572	0.999485	3643.96	6446.41	3586.71	3964.61	3602.05	5479.66
STM14_2983	zipA	TRUE	0.444129	0.239554	1.85398	0.0637414	0.999485	115.12	140.62	107.67	129.866	126.159	202.264
STM14_0637	fimC	TRUE	1.63783	0.884303	1.85212	0.0640092	0.999485	0	4.28286	4.93901	4.22329	0	8.86415
STM14_5337	STM14_5337	TRUE	1.75958	0.950893	1.85045	0.0642482	0.999485	4.55922	7.13809	0.987803	3.16747	0	8.86415
STM14_1163	STM14_1163	TRUE	-0.752221	0.407042	-1.84802	0.0646	0.999485	23.9359	22.8419	31.6097	25.3397	52.2036	15.3108
STM14_0757	STM14_0757	TRUE	2.69932	1.46077	1.84788	0.06462	0.999485	0	1.42762	0	2.11164	0	0.805832
STM14_2047	STM14_2047	TRUE	-0.414527	0.224398	-1.84728	0.0647063	0.999485	69.5281	49.2528	71.1218	66.5168	95.7066	61.2432
STM14_3234	rpoE	TRUE	-0.383807	0.207769	-1.84728	0.0647073	0.999485	752.271	543.209	836.669	673.615	739.551	569.723
STM14_1179	STM14_1179	TRUE	-0.845282	0.457758	-1.84657	0.0648094	0.999485	21.6563	11.4209	16.7926	7.39076	13.0509	9.66998
STM14_5570	STM14_5570	TRUE	-0.432952	0.234498	-1.84629	0.0648494	0.999485	96.8834	70.6671	111.622	96.0798	123.258	79.7773
STM14_3648	STM14_3648	TRUE	1.33831	0.725452	1.84479	0.0650678	0.999485	2.27961	9.27952	2.96341	5.27911	2.9002	5.64082
STM14_2767	STM14_2767	TRUE	-0.681369	0.369554	-1.84376	0.065218	0.999485	239.359	117.065	272.634	183.713	137.759	106.37
STM14_2458	STM14_2458	TRUE	-0.752804	0.408518	-1.84277	0.0653625	0.999485	36.4738	24.2695	26.6707	17.949	37.7026	16.9225
STM14_3404	yqaA	TRUE	0.70945	0.385876	1.83854	0.0659826	0.999485	23.9359	43.5424	28.6463	30.6189	26.1018	53.9907
STM14_2239	STM14_2239	TRUE	-0.348533	0.189588	-1.83837	0.0660075	0.999485	2011.76	1475.44	2061.54	2028.23	2337.56	1532.69
STM14_5187	STM14_5187	TRUE	-2.67548	1.4558	-1.8378	0.0660919	0.999485	0	0	2.96341	1.05582	2.9002	0
STM14_4513	yicE	TRUE	2.63292	1.4345	1.83542	0.0664433	0.999485	0	5.71047	0	0	1.4501	1.61166
STM14_3516	STM14_3516	TRUE	-1.64568	0.89666	-1.83535	0.0664541	0.999485	5.69902	1.42762	9.87803	4.22329	2.9002	0.805832
STM14_4321	yhiP	TRUE	-1.15721	0.630852	-1.83435	0.0666013	0.999485	4.55922	3.56905	8.89022	0	4.3503	4.02916
STM14_3077	xseA	TRUE	0.648463	0.355524	1.82397	0.0681573	0.999485	27.3553	49.9666	44.4511	85.5216	65.2545	78.1657
STM14_5421	yjiH	TRUE	-1.19256	0.654053	-1.82333	0.0682528	0.999485	17.0971	0	16.7926	22.1723	29.002	6.44665
STM14_1423	STM14_1423	TRUE	-0.603921	0.331495	-1.82181	0.0684837	0.999485	38.7534	24.9833	36.5487	26.3956	44.9531	27.3983
EBG00001039302	STnc550	FALSE	-0.69008	0.37921	-1.81978	0.0687922	0.999485	43.3126	28.5524	54.3292	38.0096	33.3523	16.1166
STM14_4244	glpG	TRUE	0.433384	0.238753	1.8152	0.0694927	0.999485	51.2912	72.8085	57.2926	67.5726	58.004	83.8065
STM14_1885	hdeB	TRUE	-0.674607	0.371743	-1.81471	0.0695677	0.999485	36.4738	29.98	44.4511	33.7863	66.7046	28.2041
STM14_3732	yqgD	TRUE	1.68066	0.926178	1.81462	0.0695824	0.999485	4.55922	9.27952	1.97561	13.7257	1.4501	3.22333
STM14_1230	yccA	TRUE	-0.334143	0.18416	-1.81441	0.0696143	0.999485	1602.57	1232.03	1229.81	933.347	1234.03	1058.86
STM14_3495	invA	TRUE	-0.852702	0.470011	-1.81422	0.0696442	0.999485	15.9573	7.13809	22.7195	14.7815	23.2016	12.8933
STM14_3908	yqjA	TRUE	-0.312431	0.172568	-1.81048	0.0702221	0.999485	384.114	311.935	419.816	353.701	403.128	307.828
STM14_0782	ubiF	TRUE	0.879409	0.485877	1.80994	0.0703051	0.999485	10.2582	19.2728	6.91462	9.5024	7.2505	15.3108
STM14_2738	STM14_2738	TRUE	1.09211	0.60511	1.8048	0.0711053	0.999485	2.27961	6.42428	2.96341	9.5024	8.7006	12.0875
STM14_1233	pipB	TRUE	-0.911142	0.50487	-1.8047	0.0711209	0.999485	7706.22	4661.17	12809.8	10885.5	13932.6	2772.87
STM14_1330	bssS	TRUE	-0.513731	0.285378	-1.80018	0.0718329	0.999485	44.4524	42.1147	53.3413	43.2887	62.3543	26.5924
STM14_1049	ltaA	TRUE	0.881324	0.49188	1.79175	0.0731737	0.999485	14.8175	17.8452	6.91462	16.8932	11.6008	25.7866
STM14_1701	sseG	TRUE	-0.60307	0.336601	-1.79164	0.0731901	0.999485	1136.39	751.641	1557.76	1379.96	1540.01	657.559
STM14_2442	STM14_2442	TRUE	-0.834536	0.465984	-1.79091	0.0733076	0.999485	22.7961	6.42428	19.7561	16.8932	18.8513	12.0875
STM14_1714	ssaQ	TRUE	-0.527961	0.295183	-1.78859	0.0736814	0.999485	5078.97	3618.3	6694.34	5974.9	5954.11	2703.57
STM14_3799	STM14_3799	TRUE	-0.989227	0.55331	-1.78784	0.0738026	0.999485	7.97863	9.27952	21.7317	13.7257	23.2016	4.02916
STM14_4576	ilvN	TRUE	1.16593	0.653144	1.78511	0.0742436	0.999485	3.41941	7.13809	4.93901	7.39076	2.9002	11.2816
STM14_2510	cbiN	TRUE	-0.578781	0.324293	-1.78475	0.074302	0.999485	26.2155	18.559	29.6341	16.8932	18.8513	15.3108
STM14_2752	yejK	TRUE	-0.518934	0.291247	-1.78176	0.0747879	0.999485	112.841	77.0914	153.109	106.638	87.006	65.2724
EBG00001039241	STnc210	FALSE	-0.572477	0.321623	-1.77997	0.0750816	0.999485	46.732	43.5424	64.2072	59.1261	87.006	30.6216
STM14_5184	STM14_5184	TRUE	-1.14122	0.641291	-1.77956	0.0751477	0.999485	9.11844	2.85524	8.89022	8.44658	8.7006	1.61166
STM14_1275	ymdF	TRUE	-0.661351	0.371937	-1.77813	0.0753831	0.999485	428.567	208.432	230.158	143.592	430.679	335.226
STM14_2431	STM14_2431	TRUE	-0.576068	0.32424	-1.77667	0.0756223	0.999485	128.798	84.9433	145.207	135.145	166.761	76.554
STM14_3420	mltB	TRUE	0.836997	0.471266	1.77606	0.0757232	0.999485	41.033	69.9533	43.4633	49.6237	31.9022	88.6415
STM14_2020	STM14_2020	TRUE	-0.594247	0.335498	-1.77124	0.0765209	0.999485	39.8932	26.4109	27.6585	23.2281	34.8024	17.7283
STM14_2144	sirC	TRUE	1.84407	1.04174	1.77018	0.076697	0.999485	2.27961	7.8519	0.987803	2.11164	1.4501	6.44665
STM14_1596	celC	TRUE	-0.508414	0.287324	-1.76948	0.076814	0.999485	50.1514	42.8286	50.3779	39.0654	66.7046	34.6508
STM14_2939	yfcZ	TRUE	-0.507527	0.287243	-1.76689	0.0772465	0.999485	255.316	153.469	182.744	147.815	255.217	185.341
STM14_1974	sseJ	TRUE	-0.856439	0.485176	-1.76521	0.0775281	0.999485	11198.6	6657.7	13354.1	13266.4	19989.6	4677.85
STM14_5308	STM14_5308	TRUE	-0.913118	0.518149	-1.76227	0.078024	0.999485	12.5379	4.28286	9.87803	8.44658	13.0509	6.44665
STM14_1481	STM14_1481	TRUE	-0.625153	0.354846	-1.76176	0.0781097	0.999485	555.085	323.356	521.56	574.367	783.054	308.634
STM14_1312	ymdA	TRUE	-0.986577	0.560535	-1.76006	0.0783971	0.999485	2.27961	6.42428	12.8414	4.22329	13.0509	3.22333
STM14_2194	minD	TRUE	0.298793	0.169886	1.75878	0.0786142	0.999485	185.788	248.406	193.609	199.55	169.662	227.245
STM14_2445	STM14_2445	TRUE	-0.886369	0.504479	-1.757	0.078918	0.999485	21.6563	8.56571	13.8292	10.5582	15.9511	8.86415
STM14_1353	flgJ	TRUE	-1.16947	0.66618	-1.75549	0.0791763	0.999485	9.11844	2.85524	2.96341	3.16747	7.2505	2.4175
STM14_5016	purD	TRUE	1.45834	0.832167	1.75246	0.0796953	0.999485	6.83883	21.4143	2.96341	4.22329	2.9002	8.86415
STM14_2818	glpT	TRUE	-0.684867	0.390962	-1.75175	0.0798173	0.999485	20.5165	10.7071	22.7195	7.39076	15.9511	18.5341
STM14_2449	STM14_2449	TRUE	-0.690343	0.395077	-1.74736	0.0805742	0.999485	47.8718	18.559	21.7317	19.0048	29.002	23.3691
STM14_1614	STM14_1614	TRUE	-0.539856	0.309069	-1.74672	0.0806858	0.999485	1388.28	928.666	1537.02	1287.05	1421.1	775.21
STM14_0595	ybbA	TRUE	0.680885	0.390005	1.74583	0.0808397	0.999485	13.6777	22.8419	16.7926	24.2839	15.9511	27.3983
STM14_4000	yrbE	TRUE	0.994787	0.570648	1.74326	0.0812888	0.999485	6.83883	9.99333	5.92682	6.33493	4.3503	17.7283
STM14_4536	mgtB	TRUE	-0.497087	0.285457	-1.74138	0.0816179	0.999485	2400.43	1964.4	2267.01	1086.44	1863.38	1575.4
STM14_2216	yebN	TRUE	-1.48135	0.853621	-1.73537	0.0826758	0.999485	4.55922	1.42762	3.95121	2.11164	5.8004	1.61166
STM14_4486	kdtA	TRUE	0.661692	0.381388	1.73496	0.0827478	0.999485	12.5379	28.5524	11.8536	16.8932	23.2016	26.5924
STM14_3676	xerD	TRUE	0.658511	0.379624	1.73464	0.082805	0.999485	22.7961	39.9733	24.6951	19.0048	15.9511	41.0974
STM14_2392	fliH	TRUE	2.60082	1.49977	1.73414	0.082893	0.999485	1.1398	0	0	2.11164	0	5.64082
STM14_1899	STM14_1899	TRUE	-1.09387	0.631791	-1.73137	0.0833853	0.999485	4.55922	3.56905	9.87803	2.11164	4.3503	3.22333
STM14_3058	STM14_3058	TRUE	0.476005	0.275301	1.72904	0.0838026	0.999485	77.5067	86.3709	51.3657	73.9076	50.7535	89.4473
STM14_2344	yecG	TRUE	-0.343147	0.198657	-1.72734	0.0841074	0.999485	240.499	180.594	233.121	159.429	227.666	211.934
STM14_2909	purF	TRUE	0.949905	0.549975	1.72718	0.0841356	0.999485	95.7436	349.053	89.89	73.9076	65.2545	61.2432
STM14_0612	allP	TRUE	-2.68303	1.55653	-1.72372	0.0847578	0.999485	3.41941	0	0.987803	0	1.4501	0.805832
STM14_1252	hpaD	TRUE	0.987645	0.573913	1.7209	0.0852697	0.999485	4.55922	8.56571	8.89022	12.6699	4.3503	15.3108
STM14_5128	soxR	TRUE	1.18562	0.689949	1.71842	0.08572	0.999485	2.27961	9.99333	2.96341	8.44658	5.8004	5.64082
STM14_2093	yciE	TRUE	-0.845198	0.492281	-1.7169	0.0859969	0.999485	35.3339	24.9833	26.6707	29.563	55.1038	10.4758
STM14_5353	pyrB	TRUE	1.29485	0.754958	1.71513	0.0863221	0.999485	11.398	67.8119	14.817	14.7815	10.1507	6.44665
EBG00001039218	tRNA	FALSE	-0.864758	0.504281	-1.71483	0.0863759	0.999485	14.8175	15.7038	32.5975	13.7257	20.3014	8.05832
STM14_1603	cedA	TRUE	-0.516693	0.301594	-1.71321	0.0866741	0.999485	44.4524	24.2695	37.5365	27.4514	39.1527	33.0391
STM14_2976	xapB	TRUE	-1.02399	0.599695	-1.70751	0.0877267	0.999485	6.83883	3.56905	7.90242	5.27911	18.8513	7.25249
STM14_2092	yciF	TRUE	-0.887118	0.519628	-1.70722	0.0877816	0.999485	76.3669	33.549	31.6097	50.6795	97.1566	26.5924
STM14_1971	STM14_1971	TRUE	-0.918856	0.53825	-1.70712	0.0878001	0.999485	643.99	376.891	884.083	925.956	1560.31	331.197
STM14_4728	yifK	TRUE	0.417931	0.24492	1.7064	0.0879336	0.999485	75.2271	125.63	82.9754	98.1915	73.9551	86.224
STM14_3037	ypfG	TRUE	1.52148	0.891769	1.70614	0.0879824	0.999485	3.41941	8.56571	1.97561	5.27911	0	2.4175
STM14_2333	cheR	TRUE	-1.05019	0.615539	-1.70613	0.087983	0.999485	7.97863	1.42762	6.91462	3.16747	5.8004	5.64082
STM14_4338	yhjB	TRUE	-0.708542	0.416209	-1.70237	0.0886857	0.999485	80.9261	58.5324	99.7681	83.41	120.358	42.7091
STM14_4348	kdgK	TRUE	1.10399	0.649153	1.70066	0.0890059	0.999485	7.97863	10.7071	1.97561	8.44658	5.8004	13.6991
STM14_1101	ycaO	TRUE	-0.479799	0.282239	-1.69997	0.089136	0.999485	49.0116	40.6871	58.2804	29.563	44.9531	38.6799
STM14_2230	STM14_2230	TRUE	0.97	0.570864	1.69918	0.0892854	0.999485	9.11844	10.7071	4.93901	9.5024	8.7006	23.3691
STM14_1708	ssaL	TRUE	-0.585498	0.345078	-1.69671	0.0897513	0.999485	11229.4	7245.16	12199.4	12665.6	15735	6189.59
STM14_0375	crl	TRUE	0.321094	0.189545	1.69403	0.0902603	0.999485	106.002	173.456	151.134	167.876	153.711	170.836
STM14_0922	bioC	TRUE	-2.1584	1.2753	-1.69246	0.0905584	0.999485	15.9573	0.713809	9.87803	0	2.9002	5.64082
STM14_1195	STM14_1195	TRUE	-0.816754	0.482882	-1.69142	0.0907573	0.999485	13.6777	9.27952	22.7195	19.0048	23.2016	6.44665
STM14_3270	tyrA	TRUE	-0.429709	0.254115	-1.691	0.0908364	0.999485	194.907	105.644	173.853	187.936	200.114	130.545
STM14_4329	STM14_4329	TRUE	1.65237	0.977954	1.68962	0.091101	0.999485	1.1398	3.56905	1.97561	4.22329	0	3.22333
STM14_2828	yfaW	TRUE	-0.490401	0.291117	-1.68455	0.0920762	0.999485	68.3883	39.2595	57.2926	33.7863	59.4541	58.0199
STM14_5295	STM14_5295	TRUE	-1.84851	1.09869	-1.68246	0.0924792	0.999485	1.1398	0.713809	4.93901	2.11164	2.9002	0
STM14_3688	gcvH	TRUE	0.597353	0.35517	1.68188	0.0925921	0.999485	17.0971	46.3976	19.7561	35.898	37.7026	27.3983
STM14_4446	STM14_4446	TRUE	-0.426676	0.253845	-1.68085	0.0927922	0.999485	69.5281	44.97	49.3901	46.4562	73.9551	50.7674
STM14_943	ybhP	TRUE	0.762316	0.454712	1.67648	0.0936443	0.999485	22.7961	22.8419	11.8536	25.3397	11.6008	30.6216
STM14_2374	fliA	TRUE	-0.947381	0.565864	-1.67422	0.0940872	0.999485	10.2582	4.28286	14.817	9.5024	7.2505	4.02916
STM14_4154	yheM	TRUE	1.00569	0.601044	1.67324	0.0942808	0.999485	4.55922	7.8519	9.87803	17.949	5.8004	16.1166
STM14_2319	cutC	TRUE	-0.378155	0.226746	-1.66774	0.0953664	0.999485	191.487	123.489	203.487	175.267	166.761	136.186
STM14_5338	STM14_5338	TRUE	1.3194	0.791696	1.66655	0.0956036	0.999485	1.1398	7.8519	6.91462	7.39076	2.9002	12.8933
STM14_2325	STM14_2325	TRUE	-0.584584	0.351643	-1.66244	0.0964255	0.999485	22.7961	17.1314	22.7195	15.8373	29.002	16.1166
STM14_4502	STM14_4502	TRUE	1.97087	1.18744	1.65977	0.0969613	0.999485	0	4.28286	0.987803	3.16747	1.4501	1.61166
STM14_5379	idnO	TRUE	2.02582	1.22094	1.65923	0.09707	0.999485	1.1398	2.85524	0.987803	5.27911	0	1.61166
STM14_3430	ygaA	TRUE	1.05033	0.633362	1.65835	0.0972478	0.999485	6.83883	8.56571	2.96341	6.33493	2.9002	11.2816
STM14_2904	STM14_2904	TRUE	-0.495445	0.299217	-1.65581	0.0977608	0.999485	56.9902	52.1081	77.0486	57.0144	79.7555	42.7091
STM14_2338	motA	TRUE	-0.815992	0.493003	-1.65514	0.0978953	0.999485	10.2582	5.71047	17.7804	7.39076	4.3503	6.44665
STM14_4186	nirC	TRUE	-1.29899	0.785071	-1.65462	0.0980015	0.999485	4.55922	2.85524	2.96341	1.05582	11.6008	3.22333
STM14_4230	gntT	TRUE	1.75545	1.06235	1.65242	0.0984482	0.999485	0	3.56905	0.987803	6.33493	2.9002	2.4175
STM14_1697	sseD	TRUE	-0.54071	0.327487	-1.65109	0.0987206	0.999485	5785.65	3726.8	6738.79	6319.1	6780.66	3226.55
STM14_2546	pduW	TRUE	-0.930955	0.563938	-1.65081	0.0987769	0.999485	7.97863	4.99666	9.87803	4.22329	7.2505	4.02916
STM14_4573	STM14_4573	TRUE	2.38883	1.44822	1.64949	0.0990474	0.999485	0	0	0	2.11164	0	1.61166
STM14_4418	bax	TRUE	-0.621356	0.377065	-1.64788	0.0993779	0.999485	318.006	222.708	429.694	392.766	481.433	184.535
STM14_1886	osmC	TRUE	-0.469176	0.285116	-1.64557	0.0998532	0.999485	302.048	133.482	158.048	169.987	245.067	205.487
STM14_3987	STM14_3987	TRUE	2.21376	1.34801	1.64225	0.100538	0.999485	1.1398	2.85524	0	3.16747	0	0
STM14_5144	nrfB	TRUE	-2.08175	1.26854	-1.64106	0.100784	0.999485	4.55922	0.713809	0	1.05582	2.9002	0
STM14_3064	purM	TRUE	1.03392	0.630599	1.63958	0.101092	0.999485	18.2369	87.7985	25.6829	12.6699	13.0509	16.1166
STM14_2617	dcd	TRUE	0.450354	0.275212	1.63639	0.101758	0.999485	31.9145	49.9666	34.5731	44.3445	33.3523	41.9033
STM14_5436	hsdS	TRUE	-0.769564	0.470457	-1.63578	0.101886	0.999485	123.099	83.5157	193.609	165.764	197.213	53.1849
STM14_4695	yifB	TRUE	-0.771452	0.471814	-1.63508	0.102033	0.999485	12.5379	9.99333	16.7926	7.39076	15.9511	8.86415
STM14_0280	yaeP	TRUE	-0.455002	0.27829	-1.63499	0.102051	0.999485	100.303	72.8085	99.7681	91.8566	149.36	89.4473
STM14_0771	gltK	TRUE	0.702506	0.429883	1.63418	0.102221	0.999485	15.9573	17.1314	11.8536	21.1164	10.1507	24.175
STM14_0832	ybgK	TRUE	0.778092	0.476374	1.63336	0.102392	0.999485	49.0116	51.3943	26.6707	43.2887	29.002	84.6123
STM14_3230	STM14_3230	TRUE	-0.954018	0.584436	-1.63237	0.102601	0.999485	17.0971	10.7071	20.7439	3.16747	11.6008	11.2816
STM14_1898	nmpC	TRUE	-0.447473	0.274328	-1.63116	0.102857	0.999485	142.476	140.62	169.902	125.643	195.763	105.564
STM14_1823	ydfZ	TRUE	0.614554	0.376835	1.63083	0.102926	0.999485	14.8175	27.1247	15.8048	30.6189	21.7515	21.7575
STM14_4401	STM14_4401	TRUE	-0.383702	0.236415	-1.623	0.104589	0.999485	72.9475	59.2462	81.9876	53.8469	84.1058	69.3015
STM14_0752	cobD	TRUE	1.43641	0.885238	1.62262	0.10467	0.999485	3.41941	1.42762	0	4.22329	1.4501	7.25249
STM14_5256	yjfL	TRUE	2.0197	1.24485	1.62244	0.104709	0.999485	0	2.14143	0.987803	5.27911	1.4501	2.4175
STM14_1287	STM14_1287	TRUE	-0.568828	0.350648	-1.62222	0.104756	0.999485	39.8932	32.1214	59.2682	42.2329	59.4541	33.0391
STM14_2326	flhE	TRUE	-3.08079	1.89997	-1.62149	0.104913	0.999485	0	0	0	0	4.3503	0
STM14_1843	yneH	TRUE	1.04232	0.642846	1.62142	0.104927	0.999485	5.69902	7.8519	1.97561	8.44658	5.8004	10.4758
STM14_0567	ybaN	TRUE	1.12223	0.692572	1.62037	0.105152	0.999485	3.41941	9.27952	2.96341	7.39076	5.8004	8.86415
STM14_2094	STM14_2094	TRUE	-0.679135	0.41934	-1.61953	0.105333	0.999485	29.6349	12.8486	19.7561	14.7815	13.0509	12.0875
STM14_2262	STM14_2262	FALSE	-0.46428	0.286692	-1.61944	0.105353	0.999485	2799.36	1234.89	1659.51	1692.48	1834.38	1635.03
STM14_2215	STM14_2215	TRUE	0.63888	0.394788	1.61829	0.105601	0.999485	14.8175	23.5557	21.7317	43.2887	24.6517	29.0099
STM14_5172	melB	TRUE	-1.17738	0.72778	-1.61777	0.105713	0.999485	6.83883	2.85524	5.92682	0	1.4501	3.22333
EBG00001039374	STnc510	FALSE	-0.936424	0.578953	-1.61744	0.105782	0.999485	17.0971	14.99	43.4633	24.2839	31.9022	9.66998
STM14_1480	STM14_1480	TRUE	-0.841293	0.521437	-1.61341	0.106655	0.999485	20272.6	10542.2	20203.5	20140.9	27348.9	7173.51
STM14_4874	STM14_4874	TRUE	-2.39847	1.48693	-1.61303	0.106737	0.999485	0	0	0.987803	0	4.3503	0.805832
STM14_2563	yeeY	TRUE	-0.411185	0.255019	-1.61237	0.106881	0.999485	237.079	154.897	199.536	194.271	308.871	210.322
STM14_1911	STM14_1911	TRUE	-0.410688	0.254724	-1.61229	0.106899	0.999485	268.994	207.718	314.121	258.676	249.417	161.972
STM14_0741	lipB	TRUE	-0.417973	0.259287	-1.61201	0.10696	0.999485	100.303	86.3709	129.402	114.029	139.21	76.554
STM14_1375	ycfH	TRUE	-0.342306	0.212669	-1.60957	0.107491	0.999485	181.229	120.634	148.17	118.252	136.309	128.933
STM14_1555	STM14_1555	TRUE	-0.579991	0.36041	-1.60926	0.10756	0.999485	1645.88	1502.57	2024.01	1693.54	2523.17	946.852
STM14_0318	STM14_0318	TRUE	-0.830937	0.516561	-1.60859	0.107705	0.999485	12.5379	5.71047	15.8048	8.44658	10.1507	8.05832
STM14_4397	yiaF	TRUE	0.334819	0.208353	1.60698	0.108058	0.999485	93.464	104.93	88.9022	101.359	82.6557	128.127
STM14_1698	sseE	TRUE	-0.665211	0.414184	-1.60608	0.108257	0.999485	10073.6	6455.69	11869.4	11031.2	13397.5	4799.53
STM14_5065	STM14_5065	TRUE	-0.929584	0.580051	-1.60259	0.109025	0.999485	7.97863	7.13809	22.7195	10.5582	15.9511	7.25249
STM14_1839	marC	TRUE	-0.315117	0.196731	-1.60177	0.109207	0.999485	169.831	124.203	161.012	121.42	134.859	129.739
STM14_5437	hsdM	TRUE	-0.604795	0.377585	-1.60175	0.109211	0.999485	100.303	39.2595	62.2316	48.5678	52.2036	53.9907
STM14_2276	STM14_2276	TRUE	-1.15146	0.71888	-1.60174	0.109214	0.999485	11.398	3.56905	8.89022	10.5582	17.4012	3.22333
STM14_5135	yjcE	TRUE	0.458996	0.286693	1.601	0.109377	0.999485	38.7534	47.8252	31.6097	43.2887	39.1527	58.0199
STM14_1706	STM14_1706	TRUE	-0.530088	0.332094	-1.5962	0.110445	0.999485	3632.56	2416.96	4213.97	4242.29	5630.74	2674.56
STM14_4014	mtgA	TRUE	1.17761	0.738729	1.59411	0.110912	0.999485	5.69902	21.4143	6.91462	9.5024	13.0509	25.7866
STM14_1737	ydhF	TRUE	0.467303	0.293209	1.59375	0.110991	0.999485	53.5708	51.3943	35.5609	51.7353	29.002	61.2432
STM14_1689	ssaC	TRUE	-0.688708	0.432249	-1.59331	0.11109	0.999485	3767.05	3072.95	5166.21	4854.67	7331.7	2163.66
STM14_5377	idnR	TRUE	-0.70349	0.442567	-1.58957	0.111932	0.999485	11.398	5.71047	11.8536	11.614	15.9511	7.25249
STM14_1817	ynfA	TRUE	-1.35427	0.852022	-1.58948	0.111952	0.999485	4.55922	0	3.95121	3.16747	7.2505	3.22333
STM14_4617	torT	TRUE	1.00837	0.634962	1.58808	0.112267	0.999485	2.27961	6.42428	5.92682	4.22329	2.9002	12.0875
STM14_2569	hisH	TRUE	1.02571	0.646733	1.58599	0.112743	0.999485	20.5165	21.4143	8.89022	13.7257	10.1507	45.1266
STM14_2250	STM14_2250	TRUE	-0.411485	0.259529	-1.58551	0.112851	0.999485	82.0659	77.0914	84.951	68.6285	92.8064	49.1557
EBG00001039321	isrI	FALSE	-0.846114	0.533962	-1.58459	0.113059	0.999485	291.79	132.055	416.853	408.603	453.881	107.176
STM14_0830	ybgI	TRUE	0.457651	0.288815	1.58458	0.113061	0.999485	110.561	99.9333	75.073	109.806	79.7555	154.72
STM14_2633	STM14_2633	TRUE	0.463714	0.292748	1.58401	0.113192	0.999485	28.4951	54.2495	39.5121	65.461	52.2036	45.1266
STM14_4155	yheN	TRUE	1.48341	0.937087	1.583	0.113422	0.999485	10.2582	7.8519	0.987803	12.6699	1.4501	15.3108
STM14_4741	STM14_4741	TRUE	-1.21194	0.76797	-1.57811	0.114541	0.999485	2.27961	3.56905	10.8658	3.16747	5.8004	1.61166
STM14_0888	STM14_0888	TRUE	-0.872591	0.553143	-1.57752	0.114677	0.999485	7.97863	14.2762	28.6463	13.7257	42.0529	14.505
STM14_1828	STM14_1828	TRUE	-0.81836	0.519132	-1.5764	0.114933	0.999485	11.398	6.42428	15.8048	10.5582	13.0509	6.44665
STM14_1447	STM14_1447	TRUE	-0.498799	0.316583	-1.57557	0.115125	0.999485	33.0543	36.4043	43.4633	30.6189	53.6537	24.175
STM14_5127	soxS	TRUE	-0.924368	0.588346	-1.57113	0.116153	0.999485	23.9359	9.27952	15.8048	13.7257	20.3014	8.86415
STM14_2962	mntH	TRUE	0.544246	0.346625	1.57013	0.116385	0.999485	28.4951	29.98	24.6951	29.563	30.4521	61.2432
STM14_4361	STM14_4361	TRUE	-1.09188	0.696148	-1.56846	0.116773	0.999485	5.69902	2.14143	7.90242	8.44658	13.0509	2.4175
STM14_2839	arnT	TRUE	0.312638	0.199535	1.56683	0.117153	0.999485	174.39	219.853	170.89	161.541	133.409	213.545
STM14_0088	caiT	TRUE	2.33667	1.49228	1.56584	0.117386	0.999485	0	1.42762	0	0	0	1.61166
STM14_1508	STM14_1508	TRUE	-0.619019	0.39534	-1.56579	0.117398	0.999485	63.8291	42.8286	87.9144	103.471	133.409	40.2916
STM14_2630	STM14_2630	FALSE	1.64467	1.05071	1.5653	0.117513	0.999485	2.27961	3.56905	0.987803	3.16747	0	4.02916
STM14_3007	STM14_3007	TRUE	0.572216	0.365898	1.56387	0.117849	0.999485	23.9359	22.1281	12.8414	24.2839	18.8513	35.4566
STM14_3771	STM14_3771	TRUE	-0.395117	0.253206	-1.56046	0.118651	0.999485	85.4854	66.3843	81.9876	70.7401	107.307	70.9132
STM14_2455	STM14_2455	TRUE	-0.645675	0.413927	-1.55988	0.118789	0.999485	167.551	116.351	218.304	191.104	258.118	104.758
STM14_1696	sseC	TRUE	-0.616115	0.395048	-1.5596	0.118855	0.999485	30343.9	20473.5	42995.1	39728.5	43207.2	15837
STM14_3598	csdA	TRUE	0.935573	0.600175	1.55883	0.119036	0.999485	3.41941	7.8519	5.92682	6.33493	4.3503	12.0875
STM14_2768	STM14_2768	TRUE	-0.583632	0.374564	-1.55816	0.119195	0.999485	265.575	159.179	319.06	257.621	200.114	108.787
STM14_0439	yaiV	TRUE	0.92313	0.592718	1.55745	0.119363	0.999485	1.1398	19.2728	8.89022	21.1164	21.7515	17.7283
STM14_929	ybhK	TRUE	0.746328	0.479561	1.55627	0.119643	0.999485	6.83883	10.7071	7.90242	9.5024	5.8004	14.505
STM14_2746	bcr	TRUE	0.700645	0.451304	1.55249	0.120544	0.999485	15.9573	27.1247	10.8658	23.2281	23.2016	29.0099
STM14_2991	crr	TRUE	-0.254124	0.163956	-1.54995	0.121153	0.999485	1184.26	1094.27	1202.16	1098.06	1379.04	963.775
STM14_5176	dcuR	TRUE	0.720555	0.465019	1.54952	0.121258	0.999485	5.69902	14.2762	8.89022	16.8932	15.9511	17.7283
STM14_3470	prgK	TRUE	-0.645855	0.416902	-1.54918	0.121339	0.999485	44.4524	25.6971	44.4511	41.1771	39.1527	16.1166
STM14_1393	lolD	TRUE	0.72574	0.468474	1.54916	0.121344	0.999485	9.11844	21.4143	13.8292	14.7815	7.2505	14.505
STM14_1712	ssaO	TRUE	-0.578112	0.373914	-1.54611	0.122078	0.999485	1575.21	967.211	2006.23	1641.8	1500.85	796.968
EBG00001039365	tRNA	FALSE	-0.489802	0.316889	-1.54566	0.122186	0.999485	110.561	64.2428	115.573	114.029	121.808	70.9132
STM14_2211	STM14_2211	TRUE	-0.604262	0.391046	-1.54524	0.122287	0.999485	85.4854	64.9566	101.744	86.5774	95.7066	35.4566
STM14_1372	yceG	TRUE	-0.409335	0.264995	-1.54469	0.122422	0.999485	91.1844	53.5357	61.2438	61.2377	72.505	54.7966
STM14_4568	uhpT	TRUE	1.24352	0.805586	1.54362	0.122679	0.999485	3.41941	7.13809	1.97561	4.22329	1.4501	4.83499
STM14_3913	yqjK	TRUE	1.17725	0.764826	1.53924	0.123746	0.999485	13.6777	14.99	3.95121	9.5024	5.8004	28.2041
STM14_3107	STM14_3107	TRUE	-1.60877	1.0463	-1.53757	0.124153	0.999485	2.27961	1.42762	4.93901	2.11164	2.9002	0
STM14_1128	aspC	TRUE	0.703035	0.457735	1.5359	0.124563	0.999485	371.576	472.542	231.146	280.849	214.615	576.976
STM14_2833	ais	TRUE	0.473769	0.308714	1.53465	0.124869	0.999485	103.722	189.873	160.024	227.002	158.061	169.225
STM14_4560	STM14_4560	TRUE	-0.518723	0.33815	-1.534	0.125029	0.999485	20.5165	17.8452	30.6219	19.0048	31.9022	20.9516
STM14_1133	STM14_1133	TRUE	-1.29846	0.848103	-1.53102	0.125766	0.999485	3.41941	4.28286	4.93901	1.05582	5.8004	0
STM14_5165	yjdB	TRUE	0.495565	0.323795	1.53049	0.125895	0.999485	267.854	481.821	333.877	503.627	285.67	266.73
STM14_3782	STM14_3782	TRUE	0.545807	0.356686	1.53022	0.125963	0.999485	26.2155	32.1214	25.6829	53.8469	24.6517	27.3983
STM14_0428	yahO	TRUE	-0.431321	0.282456	-1.52703	0.126752	0.999485	991.63	759.493	928.535	1023.09	1538.56	781.657
STM14_2675	yohC	TRUE	-0.748876	0.490866	-1.52562	0.127104	0.999485	29.6349	14.99	18.7683	8.44658	18.8513	16.1166
STM14_3873	STM14_3873	TRUE	1.19411	0.783316	1.52443	0.1274	0.999485	2.27961	5.71047	2.96341	5.27911	1.4501	4.83499
STM14_1654	ydiM	TRUE	-1.43488	0.94168	-1.52374	0.127573	0.999485	4.55922	0	4.93901	1.05582	1.4501	3.22333
STM14_5548	STM14_5548	TRUE	-0.45716	0.300962	-1.51899	0.128764	0.999485	45.5922	37.8319	56.3048	45.4004	66.7046	39.4858
STM14_0387	STM14_0387	TRUE	-0.791444	0.522308	-1.51528	0.1297	0.999485	11.398	10.7071	16.7926	6.33493	15.9511	8.05832
STM14_4335	STM14_4335	TRUE	1.02169	0.67614	1.51107	0.130771	0.999485	4.55922	6.42428	0.987803	3.16747	2.9002	6.44665
STM14_2838	STM14_2838	TRUE	0.637704	0.422175	1.51052	0.130911	0.999485	128.798	187.732	120.512	105.582	84.1058	225.633
STM14_0049	nhaR	TRUE	-0.327707	0.217037	-1.50992	0.131065	0.999485	79.7863	79.9466	103.719	74.9634	110.208	78.1657
STM14_1332	pyrC	TRUE	0.572531	0.379697	1.50786	0.131589	0.999485	134.497	365.47	176.817	137.257	121.808	141.021
STM14_2038	pspC	TRUE	0.942731	0.625349	1.50753	0.131675	0.999485	12.5379	13.5624	5.92682	10.5582	7.2505	24.9808
STM14_1543	STM14_1543	TRUE	-0.56983	0.378212	-1.50664	0.131903	0.999485	492.396	402.588	646.023	539.525	743.901	326.362
STM14_3677	fldB	TRUE	-0.478111	0.317665	-1.50508	0.132304	0.999485	52.431	39.2595	56.3048	31.6747	60.9042	49.9616
STM14_1236	pipC	TRUE	-0.642498	0.427088	-1.50437	0.132487	0.999485	34.1941	19.9867	27.6585	31.6747	43.503	16.1166
STM14_4275	STM14_4275	TRUE	-0.833453	0.554719	-1.50248	0.132974	0.999485	4.55922	5.71047	9.87803	5.27911	14.501	4.83499
STM14_3621	ygdP	TRUE	0.336563	0.224124	1.50168	0.13318	0.999485	96.8834	129.913	115.573	126.699	82.6557	118.457
STM14_5167	adiY	TRUE	-0.840408	0.559875	-1.50106	0.133339	0.999485	19.3767	6.42428	17.7804	16.8932	15.9511	7.25249
STM14_3892	yqjI	TRUE	-0.702038	0.467738	-1.50092	0.133376	0.999485	33.0543	17.1314	13.8292	5.27911	20.3014	17.7283
STM14_5340	STM14_5340	TRUE	-0.509224	0.339839	-1.49843	0.134022	0.999485	26.2155	17.8452	20.7439	17.949	27.5519	16.1166
STM14_5597	traA	TRUE	0.76354	0.509576	1.49838	0.134034	0.999485	7.97863	13.5624	7.90242	13.7257	11.6008	18.5341
STM14_4448	STM14_4448	TRUE	-1.36718	0.912712	-1.49793	0.13415	0.999485	4.55922	2.14143	4.93901	0	2.9002	2.4175
STM14_0151	mraY	TRUE	0.362466	0.242127	1.49701	0.134391	0.999485	93.464	99.2195	82.9754	93.9682	82.6557	139.409
STM14_4192	STM14_4192	TRUE	0.989627	0.661353	1.49637	0.134558	0.999485	4.55922	7.13809	6.91462	9.5024	2.9002	12.8933
STM14_1710	ssaV	TRUE	-0.506587	0.338813	-1.49518	0.134868	0.999485	4458.92	3264.96	6010.78	5595.86	6123.77	2820.41
STM14_0190	acnB	TRUE	0.377479	0.252533	1.49477	0.134974	0.999485	398.932	405.444	274.609	372.705	288.57	471.412
STM14_1713	ssaP	TRUE	-0.547475	0.366616	-1.49332	0.135353	0.999485	1775.82	1241.31	2378.63	2197.17	2141.8	871.104
STM14_2946	pgtE	TRUE	-0.582428	0.390698	-1.49074	0.13603	0.999485	2530.37	1662.46	2280.84	2242.57	2977.05	1296.58
STM14_0245	yadS	TRUE	0.687359	0.461354	1.48987	0.136258	0.999485	12.5379	14.99	8.89022	17.949	5.8004	12.0875
STM14_5433	STM14_5433	TRUE	-1.25072	0.839934	-1.48907	0.13647	0.999485	3.41941	1.42762	4.93901	5.27911	13.0509	2.4175
STM14_1834	ydeE	TRUE	0.501678	0.337262	1.4875	0.136882	0.999485	26.2155	32.8352	15.8048	23.2281	18.8513	29.0099
STM14_0336	STM14_0336	TRUE	-0.66654	0.448238	-1.48702	0.137009	0.999485	10.2582	10.7071	27.6585	12.6699	24.6517	16.1166
STM14_3814	hypO	TRUE	-0.554175	0.372682	-1.48699	0.137017	0.999485	21.6563	19.2728	33.5853	23.2281	40.6028	22.5633
STM14_0555	ylaC	TRUE	-0.38417	0.258474	-1.4863	0.137201	0.999485	702.12	680.974	936.437	746.466	858.459	486.722
STM14_1680	ttrS	TRUE	0.497641	0.334914	1.48588	0.137312	0.999485	27.3553	29.98	16.7926	30.6189	30.4521	42.7091
STM14_1092	STM14_1092	TRUE	-1.66969	1.12428	-1.48512	0.137511	0.999485	1.1398	1.42762	4.93901	1.05582	1.4501	0
STM14_0400	STM14_0400	TRUE	-0.539251	0.363757	-1.48245	0.138221	0.999485	42.1728	24.9833	39.5121	46.4562	63.8044	29.0099
STM14_4346	yhjH	TRUE	-1.11265	0.750979	-1.48161	0.138445	0.999485	5.69902	0.713809	3.95121	3.16747	2.9002	2.4175
STM14_2438	STM14_2438	TRUE	-0.381988	0.258076	-1.48014	0.138837	0.999485	72.9475	47.1114	66.1828	50.6795	68.1547	61.2432
STM14_1397	potD	TRUE	-0.369042	0.2494	-1.47972	0.138948	0.999485	1979.84	1386.93	1945.97	2188.72	2341.91	1278.86
STM14_4324	STM14_4324	TRUE	-0.376429	0.25477	-1.47752	0.139535	0.999485	1142.08	733.082	749.742	551.139	820.756	804.22
STM14_2435	STM14_2435	TRUE	-0.490024	0.331896	-1.47644	0.139826	0.999485	53.5708	27.8386	41.4877	45.4004	42.0529	25.7866
STM14_1871	STM14_1871	TRUE	-0.688131	0.466459	-1.47522	0.140152	0.999485	14.8175	9.99333	20.7439	20.0606	24.6517	8.05832
STM14_1558	yeaG	TRUE	-0.391236	0.265516	-1.47349	0.140619	0.999485	1980.98	1214.9	1260.44	1277.55	2443.42	1839.71
STM14_2214	manZ	TRUE	0.407511	0.277029	1.471	0.14129	0.999485	299.769	329.78	206.451	297.742	292.92	430.314
STM14_1597	celD	TRUE	-0.553155	0.376394	-1.46961	0.141666	0.999485	75.2271	67.8119	97.7925	86.5774	121.808	46.7382
STM14_0238	stfF	TRUE	-1.09638	0.746714	-1.46827	0.142031	0.999485	6.83883	5.71047	9.87803	3.16747	5.8004	1.61166
STM14_2039	pspB	TRUE	1.34543	0.916437	1.46811	0.142074	0.999485	3.41941	4.99666	0.987803	3.16747	2.9002	9.66998
STM14_0003	thrB	TRUE	-0.257027	0.175143	-1.46753	0.142233	0.999485	445.664	319.073	422.78	409.659	449.531	375.518
STM14_3925	tdcC	TRUE	-0.941868	0.642338	-1.46631	0.142563	0.999485	4.55922	4.28286	4.93901	3.16747	8.7006	1.61166
STM14_3596	gcvA	TRUE	-0.293055	0.1999	-1.466	0.142647	0.999485	164.132	160.607	218.304	182.657	252.317	174.06
STM14_0543	ybaO	TRUE	-0.501016	0.341936	-1.46524	0.142856	0.999485	35.3339	17.8452	34.5731	30.6189	36.2525	27.3983
STM14_1691	ssaE	TRUE	-0.646747	0.441538	-1.46476	0.142987	0.999485	3154.98	2537.59	5191.89	4349.99	4609.87	1389.25
STM14_4532	slsA	TRUE	0.695348	0.475215	1.46323	0.143405	0.999485	140.196	342.628	174.841	236.504	205.914	263.507
STM14_1878	STM14_1878	TRUE	0.826279	0.564909	1.46268	0.143556	0.999485	1.1398	9.99333	8.89022	17.949	10.1507	8.05832
STM14_0635	fimA	TRUE	0.927427	0.634693	1.46122	0.143955	0.999485	10.2582	12.1348	20.7439	20.0606	7.2505	41.9033
STM14_1281	putP	TRUE	-0.729566	0.499503	-1.46058	0.14413	0.999485	44.4524	20.7005	47.4145	39.0654	39.1527	20.1458
STM14_5345	treC	TRUE	-0.787342	0.539068	-1.46056	0.144136	0.999485	23.9359	7.8519	16.7926	12.6699	10.1507	9.66998
STM14_0878	lysZ	FALSE	2.19488	1.50291	1.46042	0.144175	0.999485	1.1398	1.42762	0	1.05582	0	3.22333
STM14_2142	kdsA	TRUE	-0.22643	0.155056	-1.46031	0.144205	0.999485	426.287	377.605	413.889	366.37	411.828	326.362
STM14_2792	eco	TRUE	0.575826	0.394371	1.46011	0.144259	0.999485	13.6777	17.1314	14.817	12.6699	5.8004	22.5633
STM14_4657	glmU	TRUE	0.270201	0.185251	1.45857	0.144684	0.999485	181.229	241.268	231.146	230.169	187.063	253.031
STM14_5042	STM14_5042	TRUE	1.27837	0.876895	1.45784	0.144886	0.999485	1.1398	4.99666	2.96341	5.27911	4.3503	9.66998
STM14_2706	STM14_2706	TRUE	-1.16513	0.80009	-1.45624	0.145325	0.999485	4.55922	1.42762	11.8536	11.614	18.8513	3.22333
STM14_2441	STM14_2441	TRUE	-0.434748	0.298978	-1.45411	0.145915	0.999485	60.4097	33.549	52.3535	44.3445	40.6028	37.0683
STM14_0581	fsr	TRUE	0.81177	0.558552	1.45335	0.146127	0.999485	13.6777	22.1281	13.8292	16.8932	8.7006	24.9808
STM14_3879	ygiM	TRUE	-0.271096	0.186592	-1.45288	0.146257	0.999485	295.209	283.382	357.585	313.579	401.677	276.4
STM14_1509	STM14_1509	TRUE	-0.621077	0.427601	-1.45247	0.146371	0.999485	119.679	118.492	220.28	156.262	307.421	145.856
STM14_1995	nifJ	TRUE	-0.312987	0.215486	-1.45247	0.146372	0.999485	299.769	209.86	221.268	193.216	255.217	220.798
STM14_0817	potE	TRUE	1.70371	1.17367	1.45161	0.146609	0.999485	2.27961	1.42762	0	3.16747	0	3.22333
STM14_2917	usg	TRUE	0.559252	0.38563	1.45023	0.146994	0.999485	82.0659	89.2261	53.3413	66.5168	34.8024	95.894
STM14_4029	nanT	TRUE	-1.07113	0.739194	-1.44905	0.147323	0.999485	6.83883	4.28286	5.92682	2.11164	4.3503	1.61166
STM14_0734	ybeM	TRUE	0.792271	0.547226	1.4478	0.147674	0.999485	6.83883	14.99	6.91462	8.44658	8.7006	14.505
STM14_5036	yjbB	TRUE	0.584323	0.403687	1.44746	0.147767	0.999485	30.7747	47.1114	23.7073	30.6189	33.3523	52.3791
STM14_1039	artJ	TRUE	-0.635177	0.439077	-1.44662	0.148004	0.999485	13.6777	14.2762	14.817	16.8932	36.2525	9.66998
STM14_2430	STM14_2430	TRUE	-0.630815	0.43652	-1.4451	0.148429	0.999485	75.2271	46.3976	82.9754	64.4052	81.2056	44.3207
STM14_3630	ygdR	TRUE	0.447386	0.309716	1.4445	0.148598	0.999485	29.6349	36.4043	23.7073	33.7863	29.002	41.0974
STM14_1707	ssaK	TRUE	-0.667297	0.462563	-1.44261	0.149131	0.999485	3952.84	2547.59	4993.34	5082.73	7064.88	2452.15
STM14_2439	STM14_2439	TRUE	-0.549441	0.380958	-1.44226	0.149228	0.999485	38.7534	16.4176	29.6341	29.563	43.503	30.6216
STM14_3132	hcaT	TRUE	0.73456	0.509765	1.44098	0.149591	0.999485	7.97863	17.8452	9.87803	12.6699	11.6008	17.7283
STM14_3297	STM14_3297	FALSE	0.553948	0.384547	1.44052	0.14972	0.999485	58.13	62.8152	29.6341	42.2329	46.4032	90.2532
STM14_1492	msgA	TRUE	-0.470114	0.326477	-1.43996	0.149879	0.999485	136.777	106.358	157.061	166.82	208.814	90.2532
STM14_2288	purT	TRUE	1.49688	1.03987	1.43948	0.150014	0.999485	2.27961	10.7071	1.97561	1.05582	1.4501	4.02916
STM14_3655	STM14_3655	TRUE	-0.773816	0.538304	-1.43751	0.150574	0.999485	15.9573	9.27952	23.7073	16.8932	15.9511	7.25249
STM14_2554	phsB	TRUE	1.39667	0.973318	1.43496	0.1513	0.999485	1.1398	2.14143	0	4.22329	2.9002	3.22333
STM14_5302	fbp	TRUE	0.264994	0.184769	1.43419	0.151517	0.999485	442.244	519.653	385.243	410.715	332.073	463.353
STM14_1793	STM14_1793	TRUE	0.536865	0.374768	1.43253	0.151993	0.999485	23.9359	43.5424	29.6341	26.3956	30.4521	50.7674
STM14_2311	ntpA	TRUE	0.518821	0.362759	1.43021	0.152657	0.999485	35.3339	47.1114	36.5487	41.1771	31.9022	60.4374
STM14_2383	amyA	TRUE	-0.337556	0.236264	-1.42872	0.153083	0.999485	340.802	254.83	248.926	215.388	337.873	261.895
STM14_5479	STM14_5479	TRUE	-0.858925	0.601553	-1.42785	0.153336	0.999485	18.2369	7.13809	8.89022	10.5582	27.5519	12.0875
STM14_3042	narQ	TRUE	-0.513125	0.359587	-1.42698	0.153585	0.999485	18.2369	15.7038	20.7439	12.6699	21.7515	13.6991
STM14_4004	yrbI	TRUE	-0.339968	0.238333	-1.42644	0.153742	0.999485	63.8291	64.9566	68.1584	55.9586	94.2565	55.6024
STM14_5106	tyrB	TRUE	0.413654	0.290149	1.42566	0.153967	0.999485	45.5922	52.1081	35.5609	43.2887	26.1018	48.3499
STM14_5186	STM14_5186	TRUE	-1.10997	0.778664	-1.42548	0.154018	0.999485	4.55922	2.14143	4.93901	3.16747	2.9002	0.805832
STM14_4496	rph	TRUE	-0.553199	0.388487	-1.42398	0.154451	0.999485	39.8932	21.4143	44.4511	45.4004	43.503	21.7575
STM14_5376	yjgQ	TRUE	0.500657	0.351645	1.42376	0.154517	0.999485	18.2369	34.2628	26.6707	31.6747	29.002	37.8741
STM14_2396	fliL	TRUE	1.67542	1.17765	1.42268	0.154828	0.999485	1.1398	2.14143	0	1.05582	1.4501	4.02916
STM14_2460	STM14_2460	TRUE	-0.537414	0.378322	-1.42052	0.155456	0.999485	27.3553	16.4176	36.5487	22.1723	24.6517	23.3691
STM14_2786	napH	TRUE	1.1691	0.823153	1.42027	0.155529	0.999485	1.1398	6.42428	2.96341	4.22329	2.9002	4.83499
STM14_5596	traY	TRUE	0.97681	0.687967	1.41985	0.155651	0.999485	3.41941	21.4143	11.8536	31.6747	20.3014	16.1166
STM14_2889	STM14_2889	TRUE	-1.34241	0.946648	-1.41807	0.156171	0.999485	2.27961	0.713809	3.95121	0	4.3503	3.22333
STM14_3590	fucI	TRUE	1.32715	0.936293	1.41745	0.156352	0.999485	0	2.14143	1.97561	3.16747	2.9002	6.44665
STM14_5156	lpxO	TRUE	-0.236199	0.166704	-1.41688	0.156519	0.999485	558.504	477.538	576.877	552.195	626.443	466.577
STM14_0114	djlA	TRUE	-0.319745	0.225669	-1.41687	0.15652	0.999485	80.9261	78.519	109.646	77.075	117.458	90.2532
STM14_5457	yjjA	TRUE	-0.355001	0.250662	-1.41625	0.156701	0.999485	76.3669	58.5324	81.9876	58.0702	73.9551	65.2724
STM14_5357	STM14_5357	TRUE	1.96775	1.39008	1.41557	0.156902	0.999485	0	2.85524	0.987803	1.05582	0	0.805832
STM14_3703	iciA	TRUE	0.936424	0.661749	1.41508	0.157046	0.999485	5.69902	15.7038	8.89022	6.33493	5.8004	16.9225
STM14_0654	STM14_0654	FALSE	1.30027	0.919003	1.41487	0.157108	0.999485	1.1398	3.56905	0.987803	2.11164	2.9002	5.64082
STM14_0760	STM14_0760	TRUE	0.386279	0.273092	1.41446	0.157226	0.999485	27.3553	46.3976	42.4755	36.9538	33.3523	51.5732
STM14_2116	hns	TRUE	-0.263436	0.186434	-1.41302	0.157648	0.999485	3540.23	3574.04	4626.87	3956.17	4631.62	3133.07
STM14_3776	STM14_3776	TRUE	-0.521818	0.369321	-1.41291	0.157681	0.999485	20.5165	22.1281	42.4755	25.3397	31.9022	19.34
STM14_5074	lysC	TRUE	0.537607	0.380588	1.41257	0.157782	0.999485	41.033	40.6871	23.7073	47.512	27.5519	45.9324
STM14_5097	yjbJ	TRUE	-0.603662	0.427431	-1.4123	0.157861	0.999485	231.38	152.041	191.634	241.783	430.679	167.613
STM14_2487	STM14_2487	FALSE	-1.17742	0.833747	-1.4122	0.157891	0.999485	2.27961	0.713809	4.93901	4.22329	4.3503	0.805832
STM14_2661	yehS	TRUE	-0.330241	0.233989	-1.41135	0.158141	0.999485	64.9689	49.9666	80.012	63.3493	79.7555	66.0782
STM14_3791	STM14_3791	TRUE	0.978573	0.694373	1.40929	0.158749	0.999485	0	3.56905	3.95121	7.39076	4.3503	5.64082
STM14_0743	ybeD	TRUE	-0.308464	0.219398	-1.40596	0.159737	0.999485	200.606	179.166	224.231	174.211	213.165	161.972
STM14_0149	murE	TRUE	0.836433	0.595616	1.40432	0.160225	0.999485	55.8504	59.96	32.5975	41.1771	31.9022	113.622
STM14_2527	pduA	TRUE	-2.32218	1.65387	-1.40409	0.160293	0.999485	0	0	0.987803	0	1.4501	0
STM14_1417	STM14_1417	TRUE	-0.584504	0.416708	-1.40267	0.160715	0.999485	143.615	122.061	257.817	229.113	310.321	124.098
STM14_1232	pipA	TRUE	-0.726987	0.518397	-1.40238	0.160803	0.999485	1176.28	665.984	1991.41	1961.72	2188.2	609.209
STM14_962	glnQ	TRUE	0.547646	0.390538	1.40229	0.16083	0.999485	19.3767	29.2662	22.7195	30.6189	14.501	24.175
STM14_3429	gutQ	TRUE	-0.435122	0.310425	-1.4017	0.161006	0.999485	54.7106	33.549	37.5365	29.563	46.4032	38.6799
STM14_5117	STM14_5117	TRUE	-1.38174	0.985873	-1.40154	0.161054	0.999485	3.41941	0.713809	4.93901	5.27911	5.8004	0
STM14_2910	cvpA	TRUE	0.637038	0.455244	1.39933	0.161714	0.999485	50.1514	143.476	54.3292	42.2329	39.1527	37.0683
STM14_2050	STM14_2050	TRUE	-0.69495	0.496702	-1.39913	0.161775	0.999485	6321.36	4217.18	8735.14	9318.69	12794.2	3668.95
STM14_0025	STM14_0025	TRUE	1.18769	0.849628	1.3979	0.162143	0.999485	1.1398	3.56905	0.987803	5.27911	4.3503	4.83499
STM14_1200	pyrD	TRUE	0.654198	0.468374	1.39674	0.162491	0.999485	36.4738	148.472	81.9876	77.075	50.7535	41.0974
STM14_2485	yeeI	TRUE	0.444468	0.318382	1.39602	0.162708	0.999485	35.3339	45.6838	25.6829	36.9538	24.6517	33.8449
STM14_4438	aldB	TRUE	-0.301651	0.216128	-1.3957	0.162804	0.999485	338.522	202.008	214.353	199.55	268.268	263.507
STM14_4596	STM14_4596	FALSE	-0.629131	0.451223	-1.39428	0.163233	0.999485	9.11844	7.8519	16.7926	11.614	21.7515	11.2816
STM14_4491	radC	TRUE	-1.30196	0.935423	-1.39184	0.16397	0.999485	1.1398	0.713809	4.93901	2.11164	4.3503	1.61166
STM14_3110	sseB	TRUE	0.673941	0.485349	1.38857	0.164964	0.999485	61.5495	105.644	78.0364	74.9634	26.1018	85.4182
STM14_5296	ytfM	TRUE	0.239764	0.173034	1.38565	0.165853	0.999485	191.487	236.271	248.926	275.57	200.114	248.196
STM14_2033	tyrR	TRUE	-0.359155	0.259204	-1.38561	0.165867	0.999485	111.701	65.6704	80.012	81.2983	127.609	100.729
STM14_3589	fucP	FALSE	1.30326	0.941093	1.38483	0.166103	0.999485	1.1398	5.71047	1.97561	2.11164	1.4501	3.22333
STM14_1096	pflA	TRUE	-0.276611	0.199786	-1.38454	0.166194	0.999485	278.112	245.55	302.268	257.621	336.423	253.031
STM14_4726	wecF	TRUE	0.393828	0.284903	1.38232	0.166872	0.999485	53.5708	62.8152	45.4389	47.512	26.1018	55.6024
STM14_5499	serB	TRUE	0.68229	0.493709	1.38197	0.166982	0.999485	15.9573	28.5524	20.7439	27.4514	11.6008	22.5633
STM14_3273	STM14_3273	TRUE	-0.993452	0.720101	-1.3796	0.167709	0.999485	13.6777	14.2762	46.4267	36.9538	53.6537	6.44665
STM14_3604	metZ	FALSE	1.73689	1.26031	1.37815	0.168157	0.999485	0	2.14143	0.987803	5.27911	1.4501	0.805832
STM14_3806	STM14_3806	TRUE	-1.10286	0.800297	-1.37807	0.168182	0.999485	4.55922	4.28286	3.95121	1.05582	20.3014	7.25249
STM14_3651	yohL	TRUE	0.773716	0.561452	1.37806	0.168184	0.999485	7.97863	9.27952	6.91462	10.5582	4.3503	13.6991
STM14_1513	STM14_1513	TRUE	-0.772574	0.561582	-1.37571	0.168911	0.999485	87.765	84.9433	166.939	112.973	131.959	29.0099
STM14_2708	STM14_2708	TRUE	1.17964	0.85873	1.3737	0.169535	0.999485	5.69902	3.56905	1.97561	5.27911	1.4501	12.0875
STM14_1807	STM14_1807	TRUE	-0.964778	0.704104	-1.37022	0.170618	0.999485	14.8175	4.99666	12.8414	3.16747	7.2505	9.66998
STM14_1937	STM14_1937	TRUE	-0.58526	0.427147	-1.37016	0.170637	0.999485	1783.79	1176.36	2009.19	1952.22	2336.11	957.328
STM14_1912	STM14_1912	TRUE	-0.552088	0.403038	-1.36982	0.170744	0.999485	3374.96	3030.12	4189.27	3427.2	4553.31	1807.48
STM14_4908	yiiR	TRUE	0.923729	0.674909	1.36867	0.171102	0.999485	7.97863	7.13809	1.97561	8.44658	2.9002	8.86415
STM14_0925	STM14_0925	TRUE	-0.960362	0.701868	-1.36829	0.17122	0.999485	2.27961	4.99666	13.8292	5.27911	11.6008	4.02916
STM14_1193	sseI	TRUE	-0.808556	0.59133	-1.36735	0.171515	0.999485	5988.53	3536.21	11731.1	9780.08	9126.92	2012.97
STM14_3267	STM14_3267	TRUE	-0.67755	0.495848	-1.36645	0.171799	0.999485	28.4951	16.4176	15.8048	9.5024	10.1507	8.05832
STM14_2062	osmB	TRUE	-0.80137	0.586586	-1.36616	0.171889	0.999485	19.3767	12.8486	18.7683	16.8932	26.1018	7.25249
STM14_2382	fliT	TRUE	-0.683009	0.500324	-1.36513	0.172211	0.999485	13.6777	6.42428	11.8536	5.27911	7.2505	8.86415
STM14_938	ybhM	TRUE	-1.23236	0.903174	-1.36448	0.172417	0.999485	2.27961	2.14143	10.8658	3.16747	4.3503	2.4175
STM14_4056	STM14_4056	TRUE	-0.430857	0.315858	-1.36409	0.172541	0.999485	60.4097	32.8352	36.5487	35.898	36.2525	30.6216
STM14_1084	ftsK	TRUE	0.249213	0.182746	1.36371	0.172658	0.999485	242.778	318.359	285.475	316.747	261.018	303.799
STM14_2970	valU	FALSE	0.758173	0.556036	1.36353	0.172715	0.999485	11.398	21.4143	6.91462	8.44658	5.8004	10.4758
STM14_1556	yeaH	TRUE	-0.252538	0.18537	-1.36234	0.17309	0.999485	517.471	374.75	437.597	395.933	562.639	501.227
STM14_4910	fpr	TRUE	-0.373726	0.274471	-1.36162	0.173317	0.999485	111.701	59.96	81.9876	64.4052	85.5559	91.059
STM14_3283	corE	TRUE	0.543318	0.399194	1.36104	0.173503	0.999485	12.5379	14.99	17.7804	23.2281	8.7006	20.9516
STM14_2048	STM14_2048	TRUE	-0.476456	0.350316	-1.36007	0.173806	0.999485	88.9048	42.1147	91.8657	89.7449	98.6067	70.1074
STM14_0217	folK	TRUE	-0.735298	0.540735	-1.35981	0.173889	0.999485	23.9359	11.4209	17.7804	9.5024	8.7006	9.66998
STM14_2961	ypeC	TRUE	-0.436238	0.320844	-1.35966	0.173939	0.999485	58.13	28.5524	42.4755	33.7863	36.2525	39.4858
STM14_3867	STM14_3867	TRUE	-0.837689	0.61645	-1.35889	0.174181	0.999485	6.83883	7.8519	11.8536	7.39076	14.501	3.22333
STM14_1622	rplT	TRUE	0.30735	0.226268	1.35834	0.174355	0.999485	437.685	705.957	627.255	628.214	391.527	471.412
STM14_1299	ycdW	TRUE	0.515246	0.379709	1.35695	0.174796	0.999485	20.5165	20.7005	20.7439	22.1723	10.1507	32.2333
STM14_5368	ytgA	TRUE	-0.987577	0.728209	-1.35617	0.175045	0.999485	7.97863	0.713809	9.87803	9.5024	8.7006	4.02916
STM14_2301	znuC	TRUE	-0.439189	0.324019	-1.35544	0.175278	0.999485	34.1941	36.4043	38.5243	23.2281	44.9531	25.7866
STM14_1328	yceO	TRUE	-1.13538	0.83774	-1.35529	0.175325	0.999485	2.27961	2.14143	4.93901	2.11164	5.8004	1.61166
STM14_0082	caiE	TRUE	1.4295	1.05637	1.35322	0.175987	0.999485	2.27961	3.56905	0.987803	4.22329	1.4501	4.83499
STM14_2557	sopA	TRUE	-0.861583	0.636859	-1.35286	0.176099	0.999485	13.6777	7.8519	5.92682	8.44658	13.0509	1.61166
STM14_3872	STM14_3872	TRUE	1.96666	1.4552	1.35147	0.176544	0.999485	1.1398	2.14143	0	1.05582	0	1.61166
STM14_1334	grxB	TRUE	-0.308601	0.228417	-1.35104	0.176682	0.999485	1081.67	934.376	901.864	830.932	1178.93	786.492
STM14_2766	STM14_2766	TRUE	-0.722179	0.535101	-1.34961	0.17714	0.999485	321.425	187.018	552.182	437.11	329.173	106.37
STM14_3391	proV	TRUE	-0.804632	0.596357	-1.34925	0.177258	0.999485	21.6563	7.13809	4.93901	8.44658	7.2505	4.02916
STM14_2717	yeiE	TRUE	-0.453832	0.336638	-1.34813	0.177616	0.999485	54.7106	34.9767	36.5487	38.0096	65.2545	40.2916
STM14_2394	fliJ	TRUE	-1.45423	1.08062	-1.34574	0.178388	0.999485	1.1398	0	3.95121	1.05582	1.4501	1.61166
STM14_0473	brnQ	TRUE	-0.421484	0.313238	-1.34557	0.178441	0.999485	245.058	175.597	315.109	301.965	329.173	187.759
STM14_4973	murB	TRUE	0.332708	0.247311	1.3453	0.178528	0.999485	42.1728	64.9566	46.4267	63.3493	53.6537	49.9616
STM14_5040	yjbC	TRUE	-0.299762	0.222826	-1.34528	0.178536	0.999485	108.281	112.068	146.195	122.475	143.56	89.4473
STM14_5543	pefA	TRUE	0.769883	0.57327	1.34297	0.179282	0.999485	4.55922	9.27952	5.92682	6.33493	4.3503	9.66998
STM14_3659	stdA	TRUE	-0.839194	0.625535	-1.34156	0.179738	0.999485	5.69902	2.85524	6.91462	4.22329	8.7006	4.83499
STM14_5019	STM14_5019	TRUE	-0.78113	0.582623	-1.34071	0.180013	0.999485	10.2582	7.13809	22.7195	23.2281	30.4521	7.25249
STM14_3381	ygaC	TRUE	-0.540106	0.403108	-1.33986	0.180292	0.999485	14.8175	14.2762	17.7804	14.7815	17.4012	5.64082
STM14_3170	STM14_3170	TRUE	-0.94274	0.703624	-1.33983	0.180299	0.999485	18.2369	5.71047	4.93901	4.22329	8.7006	6.44665
STM14_3824	exbD	TRUE	0.389229	0.29072	1.33885	0.180621	0.999485	67.2485	89.2261	75.073	72.8517	65.2545	109.593
STM14_2937	fadJ	TRUE	-0.432144	0.322923	-1.33823	0.180822	0.999485	459.341	344.056	593.669	592.316	548.138	252.225
STM14_4086	STM14_4086	TRUE	-0.393519	0.294528	-1.3361	0.181517	0.999485	47.8718	44.2562	67.1706	55.9586	71.0549	41.9033
STM14_2322	argS	TRUE	0.399596	0.299362	1.33483	0.181933	0.999485	44.4524	68.5257	45.4389	59.1261	34.8024	37.8741
STM14_1803	STM14_1803	TRUE	-1.4352	1.07521	-1.3348	0.181941	0.999485	5.69902	0.713809	2.96341	1.05582	0	1.61166
STM14_1197	STM14_1197	TRUE	-0.796095	0.596449	-1.33472	0.181966	0.999485	335.103	244.837	582.804	543.749	711.999	150.691
STM14_1204	ycbY	TRUE	0.384958	0.288518	1.33426	0.182118	0.999485	79.7863	122.775	83.9632	102.415	59.4541	67.6899
STM14_3521	ygbI	TRUE	0.647725	0.485899	1.33304	0.182517	0.999485	11.398	22.1281	12.8414	25.3397	13.0509	11.2816
STM14_1868	STM14_1868	TRUE	-0.639508	0.479822	-1.3328	0.182596	0.999485	12405.6	9274.52	14804.2	15234.5	21397.7	6694.04
STM14_1703	ssaH	TRUE	-0.524729	0.393811	-1.33244	0.182717	0.999485	1554.69	1075.71	2044.75	2005.01	2260.7	993.591
STM14_0904	modF	TRUE	0.301448	0.22632	1.33195	0.182875	0.999485	60.4097	74.95	57.2926	78.1309	69.6048	76.554
STM14_1240	pipD	TRUE	-0.328112	0.246386	-1.3317	0.18296	0.999485	859.413	788.759	666.767	656.722	1205.03	726.86
STM14_5066	STM14_5066	TRUE	1.02266	0.768275	1.33111	0.183153	0.999485	2.27961	4.99666	2.96341	4.22329	4.3503	9.66998
STM14_0434	prpE	TRUE	-0.636482	0.478327	-1.33064	0.183307	0.999485	15.9573	5.71047	10.8658	11.614	17.4012	11.2816
STM14_2405	yodD	TRUE	-0.340147	0.255744	-1.33003	0.183508	0.999485	98.0232	72.8085	98.7803	80.2425	116.008	93.4765
STM14_0227	STM14_0227	TRUE	-0.929243	0.700268	-1.32698	0.184515	0.999485	4.55922	6.42428	9.87803	5.27911	14.501	3.22333
STM14_1437	STM14_1437	TRUE	-0.804123	0.606336	-1.3262	0.184774	0.999485	11.398	8.56571	10.8658	8.44658	13.0509	3.22333
STM14_2849	elaB	TRUE	-0.199457	0.150489	-1.3254	0.18504	0.999485	1085.09	850.861	931.498	958.687	1171.68	965.386
STM14_2484	STM14_2484	TRUE	-0.483083	0.364513	-1.32528	0.185077	0.999485	49.0116	42.1147	72.1096	67.5726	91.3563	42.7091
STM14_2907	STM14_2907	TRUE	-1.06376	0.80347	-1.32396	0.185517	0.999485	6.83883	2.14143	1.97561	1.05582	7.2505	4.02916
STM14_2328	flhB	TRUE	1.95163	1.47774	1.32069	0.186605	0.999485	0	1.42762	0.987803	0	0	3.22333
STM14_2687	STM14_2687	TRUE	0.795494	0.602735	1.31981	0.186899	0.999485	6.83883	9.99333	3.95121	5.27911	4.3503	10.4758
STM14_1416	icdA	TRUE	-0.213719	0.162106	-1.31839	0.187374	0.999485	1553.55	1386.22	1636.79	1482.37	1553.06	1223.25
STM14_3156	yfhL	TRUE	-0.520394	0.394748	-1.31829	0.187406	0.999485	25.0757	29.98	42.4755	33.7863	49.3034	17.7283
STM14_2060	yciT	TRUE	-0.299259	0.227039	-1.3181	0.187472	0.999485	155.013	130.627	213.365	181.601	233.466	177.283
STM14_3462	avrA	TRUE	-0.505576	0.383663	-1.31776	0.187584	0.999485	484.417	396.878	601.572	511.018	688.797	342.479
STM14_0663	pheP	TRUE	-0.654501	0.497692	-1.31507	0.188485	0.999485	17.0971	7.8519	12.8414	6.33493	15.9511	14.505
STM14_1693	STM14_1693	TRUE	-0.721249	0.548565	-1.31479	0.18858	0.999485	10706.2	7369.37	14968.2	13932.6	17621.6	4960.7
STM14_3480	iacP	TRUE	-1.16032	0.883418	-1.31344	0.189033	0.999485	1.1398	1.42762	4.93901	5.27911	10.1507	0.805832
STM14_0795	nagA	TRUE	-0.288431	0.220235	-1.30965	0.190314	0.999485	143.615	124.917	133.353	134.089	204.464	132.962
STM14_3359	tctE	TRUE	-0.79378	0.606339	-1.30914	0.190488	0.999485	10.2582	3.56905	8.89022	6.33493	8.7006	6.44665
STM14_3728	STM14_3728	TRUE	1.24778	0.953739	1.3083	0.190771	0.999485	1.1398	2.14143	1.97561	4.22329	1.4501	4.83499
STM14_2901	argT	TRUE	0.499707	0.381954	1.30829	0.190774	0.999485	18.2369	24.9833	25.6829	33.7863	13.0509	24.175
STM14_0156	ddl_2	TRUE	0.321518	0.245831	1.30788	0.190914	0.999485	113.98	137.051	101.744	115.085	71.0549	107.981
STM14_1499	STM14_1499	TRUE	-0.58544	0.447865	-1.30718	0.191152	0.999485	170.971	94.9366	254.853	214.332	195.763	106.37
STM14_4444	mtlD	TRUE	-0.284037	0.21813	-1.30214	0.192868	0.999485	265.575	175.597	186.695	167.876	250.867	232.08
STM14_0378	proB	TRUE	0.431666	0.331586	1.30182	0.192978	0.999485	60.4097	71.3809	62.2316	80.2425	49.3034	81.389
STM14_3111	pepB	TRUE	0.315037	0.24226	1.30041	0.19346	0.999485	314.586	414.723	362.524	383.264	210.264	309.439
STM14_2531	pduE	TRUE	1.9455	1.49828	1.2985	0.194117	0.999485	0	1.42762	0	1.05582	0	0
STM14_0560	acrA	TRUE	-0.256049	0.197877	-1.29398	0.195673	0.999485	787.605	512.515	630.218	511.018	659.795	715.579
STM14_4736	hemD	TRUE	1.05838	0.818445	1.29315	0.195958	0.999485	2.27961	6.42428	2.96341	3.16747	4.3503	9.66998
STM14_2440	STM14_2440	TRUE	-0.392336	0.303405	-1.29311	0.195973	0.999485	43.3126	27.8386	38.5243	35.898	37.7026	28.2041
STM14_1196	STM14_1196	TRUE	-0.509915	0.394669	-1.29201	0.196355	0.999485	110.561	85.6571	135.329	155.206	185.613	62.8549
STM14_4251	STM14_4251	TRUE	-0.788102	0.610066	-1.29183	0.196416	0.999485	4.55922	3.56905	7.90242	7.39076	11.6008	3.22333
STM14_1391	mfd	TRUE	0.372501	0.289199	1.28804	0.197731	0.999485	128.798	153.469	81.9876	107.694	116.008	159.555
STM14_3857	yqiB	TRUE	0.404187	0.314013	1.28717	0.198036	0.999485	35.3339	38.5457	31.6097	40.1213	36.2525	57.2141
STM14_2963	nupC	TRUE	-0.223992	0.174107	-1.28652	0.198262	0.999485	450.223	438.279	467.231	394.878	430.679	321.527
STM14_2511	cbiM	TRUE	-0.549984	0.427991	-1.28504	0.19878	0.999485	15.9573	7.8519	13.8292	9.5024	5.8004	8.05832
STM14_2638	STM14_2638	TRUE	-0.359561	0.279888	-1.28466	0.19891	0.999485	1352.95	1113.54	1361.19	1471.82	1786.52	922.677
STM14_3141	yfhA	TRUE	0.349702	0.272249	1.28449	0.19897	0.999485	63.8291	77.0914	68.1584	73.9076	62.3543	96.6998
STM14_0355	safD	TRUE	-0.686116	0.535027	-1.28239	0.199704	0.999485	11.398	7.8519	14.817	10.5582	10.1507	4.83499
STM14_1829	STM14_1829	TRUE	-0.337539	0.263453	-1.28121	0.200121	0.999485	160.712	135.624	162	165.764	201.564	113.622
STM14_4216	envZ	TRUE	0.48608	0.379436	1.28106	0.200174	0.999485	26.2155	36.4043	29.6341	26.3956	26.1018	51.5732
STM14_0854	sdhB	TRUE	0.331441	0.258916	1.28011	0.200507	0.999485	206.305	351.908	283.499	265.011	178.362	225.633
STM14_0236	stfD	TRUE	-1.26936	0.992521	-1.27893	0.200922	0.999485	11.398	2.14143	4.93901	2.11164	1.4501	3.22333
STM14_4021	gltD	TRUE	0.381884	0.29874	1.27832	0.201138	0.999485	64.9689	62.1014	35.5609	66.5168	40.6028	55.6024
STM14_2685	STM14_2685	TRUE	1.07957	0.845058	1.27751	0.201423	0.999485	3.41941	3.56905	2.96341	6.33493	0	4.83499
STM14_1694	STM14_1694	TRUE	-0.701313	0.5496	-1.27604	0.20194	0.999485	16170.4	10969.8	24084.6	21211.5	25559.4	8296.04
STM14_5114	ssb	TRUE	-0.23756	0.186174	-1.27601	0.20195	0.999485	151.594	122.061	144.219	103.471	140.66	143.438
STM14_5004	thiE	TRUE	-0.66986	0.525122	-1.27563	0.202088	0.999485	215.423	84.2295	115.573	59.1261	49.3034	95.894
STM14_0824	kdpB	TRUE	-0.705761	0.555047	-1.27153	0.203539	0.999485	45.5922	20.7005	28.6463	22.1723	13.0509	11.2816
STM14_5387	STM14_5387	TRUE	0.25469	0.200592	1.26969	0.204196	0.999485	165.272	186.304	156.073	211.164	175.462	195.011
STM14_1504	STM14_1504	FALSE	-0.515594	0.406141	-1.2695	0.204264	0.999485	45.5922	46.3976	67.1706	55.9586	78.3054	31.4274
STM14_0211	yadI	TRUE	1.02853	0.810857	1.26845	0.204637	0.999485	1.1398	3.56905	3.95121	4.22329	0	4.02916
STM14_0623	purK	TRUE	1.27239	1.00316	1.26837	0.204664	0.999485	4.55922	19.2728	4.93901	4.22329	1.4501	3.22333
STM14_1097	STM14_1097	TRUE	-0.70122	0.553221	-1.26752	0.204968	0.999485	10.2582	9.99333	18.7683	16.8932	27.5519	8.05832
STM14_2474	STM14_2474	TRUE	-0.463291	0.365952	-1.26599	0.205517	0.999485	428.567	360.474	554.157	554.307	674.296	287.682
STM14_4803	mobA	TRUE	0.46594	0.368657	1.26388	0.206271	0.999485	11.398	22.8419	16.7926	23.2281	18.8513	18.5341
STM14_1107	ycaL	TRUE	0.444287	0.351682	1.26332	0.206474	0.999485	20.5165	27.1247	29.6341	38.0096	14.501	25.7866
STM14_2244	sopE2	TRUE	-0.820078	0.649262	-1.26309	0.206556	0.999485	3.41941	7.8519	14.817	7.39076	15.9511	4.02916
STM14_4439	STM14_4439	TRUE	0.396681	0.314336	1.26196	0.206962	0.999485	37.6136	35.6905	24.6951	45.4004	29.002	39.4858
STM14_1507	STM14_1507	TRUE	-0.738669	0.585339	-1.26195	0.206966	0.999485	95.7436	82.0881	206.451	178.434	237.816	63.6607
STM14_5330	cybC	TRUE	-0.292644	0.232033	-1.26122	0.20723	0.999485	169.831	159.179	174.841	139.369	197.213	142.632
STM14_1241	copS	TRUE	-0.361608	0.287166	-1.25923	0.207947	0.999485	44.4524	56.3909	69.1462	57.0144	87.006	41.9033
STM14_3576	syd	TRUE	0.52202	0.414575	1.25917	0.20797	0.999485	29.6349	30.6938	20.7439	30.6189	11.6008	29.0099
STM14_5361	STM14_5361	TRUE	1.56359	1.24369	1.25722	0.208675	0.999485	1.1398	2.14143	0.987803	4.22329	0	0.805832
STM14_2285	yebE	TRUE	-0.237543	0.189078	-1.25632	0.208999	0.999485	113.98	96.3642	132.366	107.694	123.258	110.399
STM14_3591	fucK	TRUE	-1.94512	1.54842	-1.2562	0.209044	0.999485	1.1398	0	0.987803	0	1.4501	0.805832
STM14_0277	yaeR	TRUE	0.434015	0.345657	1.25562	0.209252	0.999485	15.9573	34.9767	21.7317	17.949	21.7515	25.7866
STM14_0484	STM14_0484	TRUE	0.433352	0.345872	1.25293	0.210232	0.999485	30.7747	37.1181	32.5975	42.2329	36.2525	54.7966
STM14_3368	gabT	TRUE	-0.441149	0.35221	-1.25252	0.210381	0.999485	125.379	62.1014	58.2804	63.3493	75.4052	65.2724
STM14_4647	yieH	TRUE	0.642637	0.514136	1.24993	0.211324	0.999485	6.83883	23.5557	13.8292	10.5582	7.2505	9.66998
STM14_1511	STM14_1511	TRUE	-0.247594	0.198101	-1.24984	0.211358	0.999485	274.693	222.708	256.829	218.555	297.27	255.449
STM14_2444	STM14_2444	TRUE	-0.925591	0.740772	-1.24949	0.211484	0.999485	13.6777	1.42762	4.93901	4.22329	7.2505	8.05832
STM14_4830	yihO	TRUE	-0.791329	0.633421	-1.24929	0.211558	0.999485	12.5379	10.7071	17.7804	14.7815	20.3014	4.02916
STM14_5374	STM14_5374	TRUE	-0.575068	0.460356	-1.24918	0.211599	0.999485	11.398	8.56571	11.8536	8.44658	10.1507	5.64082
STM14_3200	STM14_3200	FALSE	-0.550189	0.440511	-1.24898	0.211673	0.999485	29.6349	25.6971	46.4267	41.1771	58.004	24.9808
STM14_2341	flhD	TRUE	-0.224293	0.179718	-1.24803	0.212021	0.999485	182.369	167.745	207.439	177.378	205.914	165.196
STM14_0825	kdpA	TRUE	-0.87859	0.705131	-1.246	0.212766	0.999485	35.3339	16.4176	23.7073	20.0606	13.0509	3.22333
STM14_1935	ydcR	TRUE	-0.239053	0.191857	-1.246	0.212766	0.999485	2069.89	1706	1738.53	1486.6	1634.26	1419.07
STM14_3018	eutH	TRUE	0.684523	0.549666	1.24534	0.213006	0.999485	5.69902	9.99333	8.89022	9.5024	5.8004	13.6991
STM14_2192	ycgL	TRUE	-0.266031	0.213629	-1.24529	0.213024	0.999485	155.013	123.489	156.073	140.424	198.664	158.749
STM14_4303	yhhN	TRUE	0.71167	0.571982	1.24422	0.21342	0.999485	17.0971	17.1314	7.90242	10.5582	7.2505	24.9808
STM14_1685	STM14_1685	TRUE	-0.431068	0.346494	-1.24408	0.213469	0.999485	289.51	281.241	358.572	369.538	597.441	272.371
STM14_2843	menE	TRUE	0.622021	0.500481	1.24284	0.213925	0.999485	19.3767	15.7038	12.8414	11.614	7.2505	33.8449
STM14_0924	STM14_0924	TRUE	-0.727766	0.587282	-1.23921	0.215267	0.999485	11.398	7.8519	21.7317	7.39076	5.8004	8.86415
STM14_3597	ygdI	TRUE	-0.321461	0.259443	-1.23904	0.215329	0.999485	449.083	372.608	394.133	423.385	561.188	327.168
STM14_0279	rof	TRUE	-0.325225	0.262627	-1.23836	0.215584	0.999485	224.542	184.877	178.792	196.383	279.869	162.778
STM14_4024	codB	TRUE	1.06753	0.862072	1.23833	0.215592	0.999485	1.1398	17.1314	5.92682	3.16747	4.3503	3.22333
STM14_1692	STM14_1692	TRUE	-0.68196	0.551419	-1.23673	0.216186	0.999485	21.6563	6.42428	14.817	14.7815	21.7515	15.3108
STM14_4252	STM14_4252	TRUE	-0.539791	0.436795	-1.2358	0.216534	0.999485	10.2582	11.4209	21.7317	11.614	20.3014	12.8933
STM14_5349	mgtA	TRUE	-0.465378	0.376587	-1.23578	0.216542	0.999485	181.229	134.196	125.451	83.41	82.6557	64.4665
STM14_5500	radA	TRUE	0.731027	0.591791	1.23528	0.216727	0.999485	13.6777	12.1348	4.93901	7.39076	8.7006	24.9808
STM14_4561	STM14_4561	TRUE	-0.564071	0.456656	-1.23522	0.216748	0.999485	23.9359	27.1247	43.4633	35.898	58.004	21.7575
STM14_2077	yciN	TRUE	-0.350497	0.283801	-1.23501	0.216826	0.999485	115.12	89.94	121.5	123.531	127.609	73.3307
STM14_2084	trpH	TRUE	-0.43379	0.3513	-1.23481	0.2169	0.999485	44.4524	26.4109	34.5731	22.1723	36.2525	36.2624
STM14_5133	yjcD	TRUE	0.650932	0.527627	1.2337	0.217316	0.999485	10.2582	38.5457	19.7561	22.1723	15.9511	11.2816
STM14_1612	STM14_1612	TRUE	-0.442466	0.358716	-1.23347	0.217399	0.999485	679.324	610.307	793.206	659.889	751.151	366.653
STM14_4802	mobB	TRUE	-0.378026	0.306657	-1.23273	0.217675	0.999485	34.1941	24.2695	35.5609	29.563	43.503	33.0391
STM14_1337	yceH	TRUE	0.419032	0.34019	1.23176	0.218039	0.999485	27.3553	39.9733	30.6219	36.9538	39.1527	51.5732
STM14_1351	flgH	TRUE	-0.966734	0.786104	-1.22978	0.21878	0.999485	6.83883	0.713809	2.96341	3.16747	1.4501	2.4175
STM14_0643	STM14_0643	TRUE	-1.77616	1.44507	-1.22911	0.219029	0.999485	1.1398	0	2.96341	0	1.4501	1.61166
STM14_2800	yojN	TRUE	0.217357	0.176863	1.22896	0.219088	0.999485	125.379	163.462	144.219	165.764	137.759	145.05
STM14_4255	glgA	TRUE	0.351222	0.286059	1.22779	0.219524	0.999485	192.627	193.442	148.17	169.987	159.511	273.983
STM14_4353	yhjK	TRUE	0.498853	0.406305	1.22778	0.219529	0.999485	17.0971	22.8419	15.8048	42.2329	27.5519	20.1458
STM14_1688	ssaB	TRUE	-0.659063	0.537524	-1.22611	0.220158	0.999485	520.891	382.602	709.242	649.331	833.807	275.594
STM14_1588	spy	TRUE	-0.277568	0.226408	-1.22597	0.220211	0.999485	80.9261	62.8152	80.9998	58.0702	72.505	72.5249
STM14_1020	STM14_1020	TRUE	1.23053	1.00407	1.22554	0.220372	0.999485	0	4.28286	2.96341	3.16747	1.4501	3.22333
STM14_2756	STM14_2756	TRUE	-0.796075	0.650233	-1.22429	0.220842	0.999485	6.83883	3.56905	13.8292	8.44658	7.2505	4.83499
STM14_1949	rimL	TRUE	-0.282166	0.23062	-1.22351	0.221136	0.999485	109.421	98.5057	92.8535	72.8517	118.908	90.2532
STM14_2941	STM14_2941	TRUE	-0.866981	0.708938	-1.22293	0.221357	0.999485	13.6777	3.56905	5.92682	7.39076	8.7006	4.83499
STM14_964	glnH	TRUE	-0.316494	0.258812	-1.22287	0.221378	0.999485	76.3669	54.2495	85.9388	85.5216	100.057	71.719
STM14_4016	arcB	TRUE	0.211059	0.172642	1.22252	0.22151	0.999485	137.916	164.89	144.219	155.206	149.36	178.089
STM14_4319	uspB	TRUE	-0.25747	0.210734	-1.22177	0.221793	0.999485	137.916	124.917	141.256	106.638	163.861	136.991
STM14_0507	phnS	TRUE	-0.934054	0.764652	-1.22154	0.221881	0.999485	4.55922	3.56905	6.91462	3.16747	14.501	6.44665
STM14_1571	ansA	TRUE	0.286978	0.235092	1.22071	0.222197	0.999485	96.8834	109.213	106.683	110.861	75.4052	122.486
STM14_4084	yhdJ	TRUE	0.635755	0.521066	1.2201	0.222425	0.999485	10.2582	28.5524	25.6829	38.0096	15.9511	15.3108
STM14_2193	minC	TRUE	0.332378	0.272542	1.21955	0.222636	0.999485	42.1728	64.2428	36.5487	52.7911	65.2545	60.4374
STM14_3138	cadA	TRUE	-0.420854	0.345119	-1.21945	0.222675	0.999485	524.31	369.753	460.316	392.766	891.811	637.413
STM14_5039	STM14_5039	TRUE	-0.414467	0.340197	-1.21831	0.223105	0.999485	68.3883	88.5123	116.561	86.5774	130.509	61.2432
STM14_2140	chaB	TRUE	0.340756	0.279825	1.21775	0.223319	0.999485	131.078	153.469	88.9022	105.582	76.8553	116.846
STM14_4659	STM14_4659	TRUE	0.787441	0.64691	1.21723	0.223515	0.999485	2.27961	8.56571	2.96341	5.27911	5.8004	4.02916
STM14_4256	glgC	TRUE	0.250624	0.205927	1.21705	0.223585	0.999485	227.961	247.692	205.463	227.002	232.016	315.08
STM14_5292	ytfK	TRUE	-0.427878	0.351971	-1.21566	0.224113	0.999485	403.491	411.868	604.535	473.008	600.341	311.051
STM14_4413	xylB	TRUE	0.87417	0.719098	1.21565	0.224119	0.999485	6.83883	3.56905	2.96341	5.27911	2.9002	14.505
STM14_2110	oppA	TRUE	-0.304884	0.250811	-1.2156	0.224139	0.999485	1031.52	1035.74	1064.85	857.328	1228.23	796.968
STM14_3143	yfhK	TRUE	-0.29005	0.238809	-1.21457	0.224529	0.999485	67.2485	62.1014	97.7925	73.9076	98.6067	79.7773
STM14_3947	yraN	TRUE	-0.83605	0.688697	-1.21396	0.224763	0.999485	6.83883	2.85524	10.8658	6.33493	2.9002	3.22333
STM14_3389	nrdE	TRUE	-0.671909	0.553517	-1.21389	0.22479	0.999485	17.0971	5.71047	10.8658	11.614	11.6008	8.05832
STM14_5624	STM14_5624	TRUE	0.38476	0.317037	1.21361	0.224895	0.999485	63.8291	60.6738	33.5853	69.6843	46.4032	57.2141
STM14_1639	pps	TRUE	0.213572	0.176015	1.21338	0.224986	0.999485	687.302	740.934	676.645	645.108	516.235	796.162
STM14_4289	livH	TRUE	-0.584573	0.481774	-1.21337	0.224987	0.999485	18.2369	10.7071	15.8048	8.44658	10.1507	10.4758
STM14_1148	STM14_1148	TRUE	-0.423863	0.349646	-1.21226	0.225412	0.999485	120.819	101.361	162.987	126.699	156.611	100.729
STM14_0302	STM14_0302	TRUE	0.842334	0.695159	1.21171	0.225622	0.999485	4.55922	5.71047	4.93901	7.39076	2.9002	9.66998
STM14_0570	ybaB	TRUE	0.245347	0.202595	1.21102	0.225887	0.999485	147.035	168.459	142.244	148.871	100.057	146.661
STM14_3915	yqjG	TRUE	-0.350759	0.289672	-1.21088	0.225941	0.999485	155.013	103.502	120.512	122.475	220.415	161.166
STM14_4620	dgoA	TRUE	-0.696156	0.574966	-1.21078	0.22598	0.999485	12.5379	2.85524	7.90242	8.44658	8.7006	7.25249
STM14_1863	pqaA	TRUE	-0.478016	0.395581	-1.20839	0.226897	0.999485	2560	2032.93	2765.85	3011.21	3934.12	1604.41
STM14_1043	artP	TRUE	-0.380568	0.315251	-1.20719	0.227358	0.999485	54.7106	35.6905	36.5487	34.8421	66.7046	49.1557
STM14_4031	yhcK	TRUE	0.512791	0.424829	1.20705	0.227412	0.999485	56.9902	58.5324	30.6219	50.6795	47.8533	83.0007
STM14_5001	thiG	TRUE	-0.626732	0.519482	-1.20646	0.227641	0.999485	56.9902	21.4143	36.5487	16.8932	18.8513	34.6508
EBG00001039407	CsrC	FALSE	0.62409	0.517507	1.20596	0.227835	0.999485	234.8	503.235	350.67	418.106	184.163	265.924
STM14_2188	STM14_2188	TRUE	-0.526759	0.436971	-1.20548	0.228019	0.999485	385.254	287.665	322.024	370.594	606.141	253.031
STM14_1999	STM14_1999	TRUE	-0.51116	0.424035	-1.20547	0.228023	0.999485	9.11844	7.8519	14.817	11.614	15.9511	8.86415
STM14_3236	STM14_3236	TRUE	0.973812	0.808578	1.20435	0.228454	0.999485	2.27961	6.42428	4.93901	8.44658	1.4501	3.22333
STM14_1427	STM14_1427	TRUE	-0.540473	0.448872	-1.20407	0.228563	0.999485	21.6563	17.1314	20.7439	13.7257	20.3014	12.0875
STM14_3712	STM14_3712	TRUE	0.772143	0.642102	1.20252	0.22916	0.999485	4.55922	9.99333	5.92682	7.39076	4.3503	8.05832
EBG00001039271	STnc560	FALSE	-0.637205	0.530156	-1.20192	0.229395	0.999485	147.035	117.779	214.353	204.83	311.771	110.399
STM14_0692	fepB	TRUE	0.996961	0.829633	1.20169	0.229484	0.999485	14.8175	13.5624	3.95121	5.27911	1.4501	21.7575
STM14_3426	gutM	TRUE	-0.796345	0.662874	-1.20135	0.229615	0.999485	10.2582	9.27952	9.87803	6.33493	13.0509	3.22333
STM14_4371	dppD	TRUE	0.511646	0.425952	1.20118	0.229681	0.999485	26.2155	25.6971	27.6585	31.6747	11.6008	37.8741
STM14_5452	STM14_5452	TRUE	-0.830357	0.691321	-1.20112	0.229706	0.999485	4.55922	1.42762	5.92682	4.22329	4.3503	3.22333
STM14_1237	sopB	TRUE	-0.527538	0.43925	-1.201	0.229752	0.999485	20.5165	14.2762	23.7073	23.2281	39.1527	20.1458
STM14_4404	STM14_4404	TRUE	-0.637585	0.531549	-1.19949	0.230339	0.999485	27.3553	32.1214	70.134	48.5678	49.3034	14.505
EBG00001039310	ryfA	FALSE	0.68515	0.57134	1.1992	0.230451	0.999485	14.8175	25.6971	8.89022	9.5024	5.8004	12.0875
STM14_0214	panC	TRUE	0.726615	0.605991	1.19905	0.230508	0.999485	14.8175	33.549	19.7561	12.6699	2.9002	16.9225
STM14_0790	metT	FALSE	-0.512693	0.427731	-1.19863	0.23067	0.999485	25.0757	17.8452	51.3657	34.8421	26.1018	20.9516
STM14_4334	treF	TRUE	-0.241648	0.201664	-1.19827	0.230812	0.999485	208.584	159.179	167.926	149.927	194.313	172.448
STM14_2694	yeiA	TRUE	-0.665892	0.555786	-1.19811	0.230875	0.999485	4.55922	6.42428	6.91462	3.16747	14.501	5.64082
STM14_1931	ydcX	TRUE	-0.452359	0.378103	-1.19639	0.231544	0.999485	44.4524	57.1047	65.195	59.1261	94.2565	32.2333
STM14_0090	fixA	TRUE	1.71751	1.43642	1.19569	0.231817	0.999485	0	1.42762	0	1.05582	1.4501	1.61166
EBG00001039236	tRNA	FALSE	-0.945619	0.791215	-1.19515	0.232029	0.999485	10.2582	3.56905	25.6829	27.4514	33.3523	5.64082
STM14_4823	STM14_4823	TRUE	-0.593556	0.497302	-1.19355	0.232653	0.999485	14.8175	7.13809	24.6951	16.8932	13.0509	12.0875
STM14_2149	lolB	TRUE	0.347453	0.291939	1.19016	0.233985	0.999485	41.033	55.6771	43.4633	48.5678	42.0529	56.4082
STM14_1859	STM14_1859	TRUE	0.379337	0.318739	1.19012	0.234001	0.999485	647.409	1295.56	811.974	877.388	971.566	987.144
STM14_1222	yccT	TRUE	-0.61412	0.516081	-1.18997	0.234059	0.999485	15.9573	7.13809	10.8658	9.5024	18.8513	12.8933
STM14_4409	STM14_4409	TRUE	-0.49472	0.415832	-1.18971	0.234161	0.999485	31.9145	15.7038	20.7439	13.7257	24.6517	24.9808
STM14_1794	STM14_1794	TRUE	0.613773	0.516944	1.18731	0.235105	0.999485	13.6777	17.8452	16.7926	15.8373	15.9511	37.0683
STM14_4372	dppC	TRUE	0.788467	0.664183	1.18712	0.235179	0.999485	4.55922	8.56571	8.89022	7.39076	4.3503	15.3108
STM14_2813	nrdB	TRUE	0.27639	0.232828	1.1871	0.235189	0.999485	168.691	219.139	162	142.536	113.108	176.477
EBG00001039253	STnc180	FALSE	-0.800004	0.674104	-1.18677	0.23532	0.999485	6.83883	6.42428	12.8414	9.5024	11.6008	2.4175
STM14_4963	yijD	TRUE	-0.30539	0.257339	-1.18672	0.235336	0.999485	61.5495	44.97	50.3779	51.7353	76.8553	54.7966
STM14_2655	stcA	TRUE	1.27178	1.07173	1.18667	0.235358	0.999485	0	2.85524	0.987803	5.27911	2.9002	0.805832
STM14_4389	yhjY	TRUE	-0.306834	0.258777	-1.18571	0.235737	0.999485	246.198	172.742	208.426	184.769	301.621	252.225
STM14_5623	trbH	TRUE	0.604917	0.511631	1.18233	0.237074	0.999485	10.2582	13.5624	4.93901	13.7257	10.1507	10.4758
STM14_1704	ssaI	TRUE	-0.64456	0.545605	-1.18137	0.237457	0.999485	4420.16	3100.07	5625.54	5576.85	7308.5	2424.75
STM14_4940	talC	TRUE	-0.47648	0.403667	-1.18038	0.23785	0.999485	23.9359	12.1348	14.817	11.614	24.6517	20.9516
STM14_4945	frwB	TRUE	-0.259673	0.219992	-1.18038	0.23785	0.999485	123.099	112.068	148.17	111.917	118.908	103.146
STM14_955	ybiJ	TRUE	-0.660966	0.560075	-1.18014	0.237945	0.999485	10.2582	4.99666	7.90242	7.39076	14.501	8.05832
STM14_1788	pntB	TRUE	0.248846	0.211047	1.1791	0.238358	0.999485	136.777	149.9	116.561	141.48	152.26	187.759
STM14_4107	smg	TRUE	-0.309438	0.262675	-1.17803	0.238787	0.999485	641.71	526.077	716.157	677.838	857.009	583.422
STM14_4807	yihG	TRUE	-0.5811	0.493816	-1.17675	0.239294	0.999485	10.2582	7.8519	20.7439	14.7815	18.8513	11.2816
STM14_2127	STM14_2127	TRUE	-0.297869	0.253191	-1.17646	0.239412	0.999485	104.862	79.9466	95.8169	110.861	139.21	85.4182
STM14_1277	STM14_1277	TRUE	1.28157	1.09061	1.17509	0.239957	0.999485	3.41941	4.99666	2.96341	2.11164	1.4501	12.0875
STM14_1494	STM14_1494	TRUE	-0.673949	0.574111	-1.1739	0.240435	0.999485	25.0757	18.559	27.6585	23.2281	27.5519	8.86415
STM14_1234	STM14_1234	TRUE	-1.02871	0.876534	-1.17361	0.240553	0.999485	3.41941	2.85524	13.8292	6.33493	7.2505	3.22333
STM14_1348	flgE	TRUE	-0.630597	0.537707	-1.17275	0.240895	0.999485	9.11844	4.99666	6.91462	4.22329	8.7006	6.44665
STM14_5561	spvC	TRUE	-0.365097	0.31152	-1.17199	0.241203	0.999485	1658.42	1222.76	1542.95	1793.84	1931.53	969.416
STM14_4784	STM14_4784	TRUE	-0.447604	0.382528	-1.17012	0.241952	0.999485	19.3767	16.4176	24.6951	15.8373	21.7515	16.1166
STM14_3756	yggX	TRUE	-0.282261	0.241551	-1.16854	0.242591	0.999485	66.1087	52.1081	54.3292	50.6795	65.2545	49.1557
STM14_0557	hha	TRUE	-0.527836	0.451992	-1.1678	0.242888	0.999485	208.584	180.594	300.292	297.742	404.578	155.526
STM14_4682	rbsK	TRUE	0.399567	0.342359	1.1671	0.24317	0.999485	33.0543	47.8252	35.5609	36.9538	31.9022	47.5441
STM14_4172	STM14_4172	TRUE	-0.49684	0.425837	-1.16674	0.243316	0.999485	21.6563	14.99	21.7317	20.0606	15.9511	8.05832
STM14_1311	csgC	TRUE	-0.864495	0.741728	-1.16551	0.243811	0.999485	2.27961	1.42762	6.91462	3.16747	4.3503	3.22333
STM14_965	STM14_965	TRUE	1.09356	0.938451	1.16529	0.243903	0.999485	2.27961	2.14143	1.97561	8.44658	1.4501	2.4175
STM14_2069	ribA	TRUE	-0.219994	0.188995	-1.16402	0.244416	0.999485	237.079	243.409	263.743	237.56	275.519	185.341
STM14_5406	STM14_5406	TRUE	-0.54073	0.465291	-1.16213	0.245181	0.999485	134.497	138.479	327.951	238.616	200.114	79.7773
STM14_1943	ydcN	TRUE	-0.466482	0.401462	-1.16196	0.245252	0.999485	23.9359	14.2762	19.7561	11.614	21.7515	20.9516
STM14_1818	rspA	TRUE	1.15601	0.99495	1.16188	0.245286	0.999485	2.27961	4.99666	0.987803	0	1.4501	4.83499
STM14_2380	fliD	TRUE	-0.367118	0.316051	-1.16158	0.245406	0.999485	28.4951	19.2728	29.6341	24.2839	33.3523	27.3983
STM14_3261	clpB	TRUE	-0.208099	0.179289	-1.16069	0.245769	0.999485	890.188	757.352	724.059	653.554	978.817	830.007
STM14_990	ybiK	TRUE	1.07717	0.928976	1.15953	0.246241	0.999485	9.11844	4.99666	3.95121	4.22329	1.4501	21.7575
STM14_1488	STM14_1488	TRUE	-1.04821	0.904022	-1.15949	0.246255	0.999485	4.55922	2.85524	2.96341	0	4.3503	2.4175
STM14_5234	glyX	FALSE	-0.494404	0.42666	-1.15878	0.246547	0.999485	39.8932	18.559	36.5487	25.3397	36.2525	36.2624
STM14_1239	STM14_1239	TRUE	-0.639968	0.552469	-1.15838	0.24671	0.999485	74.0873	82.0881	107.67	111.917	239.266	75.7482
STM14_1497	pagD	TRUE	-0.717265	0.619679	-1.15748	0.247077	0.999485	699.84	421.147	703.316	703.178	962.866	315.08
STM14_4116	yhdN	TRUE	-0.401446	0.34722	-1.15617	0.24761	0.999485	38.7534	34.2628	33.5853	28.5072	43.503	24.175
STM14_0606	allR	TRUE	-0.335578	0.290333	-1.15584	0.247748	0.999485	44.4524	34.2628	44.4511	33.7863	44.9531	37.8741
STM14_5218	sugE	TRUE	-0.562633	0.487132	-1.15499	0.248094	0.999485	14.8175	13.5624	19.7561	14.7815	31.9022	16.1166
STM14_2189	STM14_2189	TRUE	-0.437254	0.379233	-1.153	0.248912	0.999485	62.6893	54.2495	57.2926	65.461	102.957	44.3207
STM14_2852	STM14_2852	TRUE	-0.486863	0.422316	-1.15284	0.248976	0.999485	10.2582	7.13809	9.87803	7.39076	15.9511	10.4758
STM14_1514	STM14_1514	TRUE	-0.697893	0.605381	-1.15282	0.248986	0.999485	148.175	132.055	280.536	224.89	269.718	74.1365
STM14_2345	otsA	TRUE	-0.283917	0.247028	-1.14933	0.250419	0.999485	522.031	392.595	384.255	461.394	711.999	473.023
STM14_3935	garD	TRUE	-0.699438	0.608965	-1.14857	0.250734	0.999485	9.11844	7.13809	7.90242	5.27911	11.6008	4.83499
STM14_0278	tilS	TRUE	0.520727	0.453372	1.14856	0.250736	0.999485	9.11844	24.9833	22.7195	14.7815	13.0509	24.9808
STM14_1411	ycfC	TRUE	-0.432505	0.376762	-1.14795	0.250988	0.999485	45.5922	38.5457	56.3048	32.7305	29.002	26.5924
STM14_0178	STM14_0178	TRUE	0.915248	0.797771	1.14726	0.251276	0.999485	2.27961	4.28286	2.96341	7.39076	2.9002	4.02916
STM14_1505	pliC	TRUE	-0.514418	0.4484	-1.14723	0.251286	0.999485	759.11	676.691	937.425	974.524	1283.34	435.149
STM14_3848	ygiW	TRUE	0.551354	0.480837	1.14666	0.251524	0.999485	6.83883	10.7071	2.96341	10.5582	15.9511	13.6991
STM14_2098	yciB	TRUE	-0.28195	0.246011	-1.14609	0.251759	0.999485	658.807	689.54	851.486	772.862	890.361	512.509
STM14_2890	STM14_2890	TRUE	-0.92931	0.810912	-1.14601	0.251793	0.999485	11.398	1.42762	2.96341	4.22329	8.7006	6.44665
STM14_4279	ugpQ	TRUE	0.812532	0.709237	1.14564	0.251943	0.999485	7.97863	9.27952	4.93901	6.33493	5.8004	16.9225
STM14_4307	yhhQ	TRUE	-0.673996	0.588331	-1.14561	0.251958	0.999485	5.69902	7.13809	14.817	8.44658	13.0509	5.64082
STM14_0704	ybdN	TRUE	0.365895	0.31964	1.14471	0.252329	0.999485	36.4738	46.3976	47.4145	81.2983	58.004	55.6024
STM14_1797	ynfM	TRUE	-0.333503	0.291563	-1.14384	0.252689	0.999485	160.712	84.2295	125.451	107.694	108.757	122.486
STM14_4010	ptsN	TRUE	-0.174481	0.152632	-1.14315	0.252975	0.999485	319.145	286.237	346.719	279.793	295.82	287.682
STM14_1754	ydgP	TRUE	-0.441016	0.386168	-1.14203	0.253441	0.999485	120.819	94.2228	134.341	80.2425	62.3543	60.4374
STM14_0053	yaaY	TRUE	-0.705658	0.617914	-1.142	0.253454	0.999485	10.2582	3.56905	5.92682	5.27911	7.2505	5.64082
STM14_1068	STM14_1068	TRUE	-0.330152	0.289186	-1.14166	0.253595	0.999485	82.0659	62.1014	79.0242	70.7401	123.258	91.8648
STM14_3003	ucpA	TRUE	0.36629	0.321101	1.14073	0.253982	0.999485	38.7534	58.5324	40.4999	29.563	24.6517	45.9324
STM14_4391	yiaC	TRUE	-0.374058	0.32796	-1.14056	0.254053	0.999485	34.1941	29.98	38.5243	35.898	60.9042	36.2624
STM14_3972	metY	FALSE	1.37963	1.2105	1.13972	0.254404	0.999485	43.3126	44.97	11.8536	19.0048	8.7006	102.341
STM14_2370	yecS	TRUE	0.34731	0.304773	1.13957	0.254465	0.999485	47.8718	48.539	31.6097	45.4004	44.9531	62.8549
STM14_1221	mgsA	TRUE	0.380803	0.33428	1.13917	0.254631	0.999485	22.7961	31.4076	16.7926	22.1723	27.5519	31.4274
STM14_2750	STM14_2750	TRUE	-0.687598	0.60368	-1.13901	0.254699	0.999485	7.97863	12.1348	20.7439	12.6699	13.0509	1.61166
STM14_2525	pocR	TRUE	-0.486152	0.427003	-1.13852	0.254903	0.999485	26.2155	20.7005	21.7317	12.6699	24.6517	17.7283
STM14_3413	alaS	TRUE	0.281858	0.247588	1.13842	0.254947	0.999485	666.786	859.426	692.45	698.954	443.73	635.801
STM14_4030	nanA	TRUE	-0.867465	0.762031	-1.13836	0.254971	0.999485	2.27961	2.85524	7.90242	4.22329	10.1507	4.02916
STM14_1134	STM14_1134	TRUE	0.418435	0.368	1.13705	0.255516	0.999485	18.2369	20.7005	18.7683	31.6747	23.2016	28.2041
STM14_4158	slyX	TRUE	-0.291814	0.256748	-1.13658	0.255716	0.999485	50.1514	42.8286	52.3535	39.0654	53.6537	45.1266
STM14_0438	yaiU	TRUE	0.231926	0.204138	1.13612	0.255904	0.999485	103.722	130.627	134.341	158.373	124.709	138.603
STM14_1775	STM14_1775	TRUE	-0.923362	0.813	-1.13575	0.256062	0.999485	12.5379	6.42428	5.92682	1.05582	7.2505	5.64082
STM14_2936	sixA	TRUE	-0.292558	0.257682	-1.13535	0.25623	0.999485	292.93	171.314	199.536	180.546	198.664	212.74
STM14_5478	prfC	TRUE	-0.305863	0.26958	-1.13459	0.256546	0.999485	149.314	141.334	183.731	133.034	129.059	100.729
STM14_1804	STM14_1804	TRUE	-0.625764	0.551924	-1.13379	0.256884	0.999485	19.3767	8.56571	3.95121	5.27911	10.1507	7.25249
STM14_3417	recA	TRUE	-0.197773	0.174469	-1.13357	0.256977	0.999485	510.633	415.437	407.963	354.756	437.93	410.974
STM14_0686	entF	TRUE	0.683808	0.603661	1.13277	0.257311	0.999485	20.5165	18.559	13.8292	8.44658	5.8004	37.8741
STM14_2513	cbiK	TRUE	0.737872	0.651662	1.13229	0.257511	0.999485	10.2582	11.4209	3.95121	8.44658	2.9002	8.86415
STM14_3488	spaQ	TRUE	-1.46284	1.29272	-1.13159	0.257806	0.999485	1.1398	0	2.96341	0	0	1.61166
STM14_0871	pal	TRUE	0.313647	0.277547	1.13007	0.258447	0.999485	719.217	872.275	579.84	525.8	423.429	742.977
STM14_0489	tsx	TRUE	0.321058	0.284154	1.12987	0.258531	0.999485	90.0446	125.63	89.89	90.8007	60.9042	85.4182
STM14_1615	STM14_1615	TRUE	-0.651457	0.577426	-1.12821	0.259232	0.999485	6.83883	9.27952	17.7804	16.8932	30.4521	8.86415
STM14_0510	phnW	TRUE	-0.487247	0.432016	-1.12784	0.259386	0.999485	20.5165	18.559	27.6585	15.8373	27.5519	19.34
STM14_3710	epd	TRUE	0.338485	0.300739	1.12551	0.260373	0.999485	51.2912	65.6704	44.4511	43.2887	43.503	66.0782
STM14_3367	gabD	TRUE	-0.455581	0.404779	-1.12551	0.260375	0.999485	76.3669	37.1181	54.3292	30.6189	34.8024	53.1849
STM14_0836	STM14_0836	TRUE	0.884154	0.78575	1.12524	0.260489	0.999485	2.27961	6.42428	3.95121	2.11164	2.9002	8.05832
STM14_0498	STM14_0498	TRUE	0.922731	0.820569	1.1245	0.260801	0.999485	5.69902	3.56905	2.96341	2.11164	0	11.2816
STM14_0201	gcd	TRUE	0.492042	0.438243	1.12276	0.261538	0.999485	376.136	368.326	211.39	292.463	232.016	491.557
STM14_4933	STM14_4933	TRUE	0.254631	0.2269	1.12222	0.261771	0.999485	82.0659	97.0781	86.9266	96.0798	82.6557	107.176
STM14_1690	ssaD	TRUE	-0.57905	0.516379	-1.12137	0.262132	0.999485	5590.74	4851.76	9930.38	8539.49	9345.89	3255.56
STM14_2957	STM14_2957	TRUE	0.441028	0.393336	1.12125	0.262182	0.999485	38.7534	36.4043	27.6585	34.8421	23.2016	50.7674
STM14_2812	nrdA	TRUE	0.203916	0.181902	1.12103	0.262277	0.999485	258.736	351.908	265.719	270.291	233.466	250.614
STM14_2178	dadX	TRUE	0.563893	0.503094	1.12085	0.262352	0.999485	54.7106	47.1114	28.6463	33.7863	30.4521	87.0298
STM14_2481	STM14_2481	TRUE	-0.447488	0.399258	-1.1208	0.262373	0.999485	23.9359	13.5624	22.7195	14.7815	29.002	26.5924
STM14_1501	pagC	TRUE	-0.551262	0.492123	-1.12017	0.262641	0.999485	41779.5	33714.6	44443.2	44296	60250.2	21946
STM14_2181	ycgB	TRUE	0.296048	0.264367	1.11984	0.262784	0.999485	1334.71	1437.61	873.218	1349.34	1599.46	1884.03
STM14_1051	hcr	TRUE	-0.725496	0.64836	-1.11897	0.263152	0.999485	11.398	4.99666	5.92682	3.16747	5.8004	5.64082
STM14_5616	traQ	TRUE	-0.955818	0.854894	-1.11805	0.263544	0.999485	3.41941	2.85524	2.96341	2.11164	8.7006	2.4175
STM14_1073	STM14_1073	TRUE	-0.826629	0.739621	-1.11764	0.263722	0.999485	17.0971	6.42428	10.8658	7.39076	2.9002	4.02916
STM14_4508	spoU	TRUE	0.324706	0.290572	1.11747	0.263792	0.999485	47.8718	64.9566	65.195	72.8517	43.503	60.4374
STM14_0840	STM14_0840	TRUE	-0.98704	0.883579	-1.11709	0.263954	0.999485	1.1398	2.14143	8.89022	4.22329	8.7006	3.22333
STM14_2053	fabI	TRUE	-0.332666	0.297821	-1.117	0.263994	0.999485	648.549	376.891	523.535	400.157	479.983	535.072
STM14_2028	ycjI	TRUE	0.80742	0.723092	1.11662	0.264156	0.999485	3.41941	4.28286	6.91462	5.27911	1.4501	12.0875
STM14_4774	udp	TRUE	-0.326376	0.292498	-1.11582	0.264497	0.999485	143.615	99.9333	84.951	67.5726	81.2056	78.9715
STM14_2289	eda	TRUE	-0.269802	0.241798	-1.11582	0.2645	0.999485	165.272	106.358	119.524	92.9124	120.358	136.186
STM14_0918	ybhB	TRUE	-0.308965	0.277136	-1.11485	0.264914	0.999485	77.5067	64.9566	60.256	61.2377	82.6557	50.7674
STM14_1770	fumA	TRUE	0.293822	0.263667	1.11437	0.26512	0.999485	144.755	159.893	101.744	161.541	121.808	129.739
STM14_0843	STM14_0843	TRUE	-0.900312	0.808044	-1.11419	0.265199	0.999485	3.41941	6.42428	14.817	6.33493	13.0509	4.02916
STM14_2256	pagO	TRUE	-0.463818	0.416903	-1.11253	0.26591	0.999485	1146.64	1187.06	1664.45	1830.8	2572.48	885.609
STM14_1341	flgN	TRUE	-0.505872	0.454824	-1.11224	0.266037	0.999485	31.9145	15.7038	12.8414	6.33493	27.5519	27.3983
STM14_1850	STM14_1850	TRUE	0.273556	0.246138	1.11139	0.2664	0.999485	76.3669	88.5123	80.9998	96.0798	65.2545	86.224
STM14_0550	ybaZ	TRUE	0.749531	0.674438	1.11134	0.266421	0.999485	5.69902	4.28286	3.95121	6.33493	4.3503	12.8933
STM14_3994	murA	TRUE	0.431736	0.388836	1.11033	0.266857	0.999485	30.7747	41.4009	32.5975	34.8421	23.2016	41.0974
STM14_0880	nadA	TRUE	-0.320532	0.288728	-1.11015	0.266935	0.999485	72.9475	54.9633	75.073	59.1261	89.9062	75.7482
STM14_3377	stpA	TRUE	-0.354277	0.319791	-1.10784	0.267932	0.999485	296.349	244.837	378.328	336.807	320.472	198.235
STM14_5227	yjeO	TRUE	-0.853297	0.770737	-1.10712	0.268243	0.999485	3.41941	2.85524	8.89022	4.22329	5.8004	3.22333
STM14_2358	STM14_2358	TRUE	-0.340134	0.307734	-1.10528	0.269036	0.999485	980.232	922.241	1086.58	1179.35	1600.91	795.356
STM14_2381	fliS	TRUE	-0.833378	0.754048	-1.10521	0.26907	0.999485	1.1398	2.14143	5.92682	2.11164	2.9002	1.61166
STM14_0390	STM14_0390	TRUE	-0.636148	0.575829	-1.10475	0.269267	0.999485	4.55922	7.13809	8.89022	6.33493	14.501	4.02916
STM14_0803	ybfN	TRUE	1.07862	0.976403	1.10469	0.269295	0.999485	0	0.713809	3.95121	4.22329	1.4501	7.25249
STM14_3682	yqfA	TRUE	-0.360056	0.326073	-1.10422	0.269498	0.999485	78.6465	63.529	87.9144	90.8007	137.759	82.1948
STM14_5206	groES	TRUE	-0.279409	0.253381	-1.10272	0.270147	0.999485	479.858	425.43	543.292	486.734	768.553	562.471
STM14_4035	STM14_4035	TRUE	0.560267	0.508169	1.10252	0.270235	0.999485	17.0971	22.8419	11.8536	22.1723	13.0509	16.9225
STM14_2040	pspA	TRUE	-0.26044	0.236297	-1.10217	0.270387	0.999485	76.3669	57.1047	81.9876	61.2377	88.4561	87.0298
STM14_5453	STM14_5453	TRUE	-0.764499	0.694699	-1.10048	0.271125	0.999485	9.11844	4.99666	4.93901	5.27911	4.3503	0.805832
STM14_994	yliD	TRUE	0.58762	0.534294	1.09981	0.271416	0.999485	7.97863	16.4176	13.8292	7.39076	14.501	29.8158
STM14_3371	ygaU	TRUE	-0.399637	0.363735	-1.0987	0.271897	0.999485	825.219	629.58	662.816	828.821	1152.83	543.131
STM14_0113	STM14_0113	TRUE	-0.599438	0.545875	-1.09812	0.27215	0.999485	7.97863	6.42428	8.89022	8.44658	11.6008	4.02916
STM14_4295	rpoH	TRUE	-0.269221	0.245167	-1.09812	0.272154	0.999485	636.011	491.101	647.011	601.819	613.392	481.887
STM14_0401	STM14_0401	TRUE	-0.444973	0.405271	-1.09797	0.272219	0.999485	69.5281	63.529	83.9632	72.8517	105.857	53.9907
STM14_0618	allD	TRUE	-1.4574	1.32755	-1.09781	0.272286	0.999485	1.1398	0	1.97561	1.05582	1.4501	0.805832
STM14_2409	STM14_2409	TRUE	-0.32555	0.296825	-1.09678	0.272739	0.999485	79.7863	44.97	48.4023	49.6237	49.3034	47.5441
STM14_2315	yecE	TRUE	0.45066	0.411012	1.09646	0.272877	0.999485	17.0971	24.9833	25.6829	32.7305	30.4521	41.9033
STM14_1686	ssrB	TRUE	-0.548397	0.500202	-1.09635	0.272925	0.999485	2916.76	2716.04	3529.42	3451.48	5839.55	2232.96
STM14_0228	fhuA	TRUE	0.285929	0.260826	1.09624	0.272973	0.999485	828.638	1032.17	836.669	678.894	575.689	1021.79
STM14_4232	malP	TRUE	-0.307378	0.280453	-1.09601	0.273075	0.999485	35.3339	34.2628	41.4877	30.6189	46.4032	33.8449
STM14_4287	livG	TRUE	-0.958424	0.875353	-1.0949	0.27356	0.999485	15.9573	4.99666	1.97561	2.11164	5.8004	4.83499
STM14_3428	srlR	TRUE	-0.225928	0.206508	-1.09404	0.273937	0.999485	141.336	142.048	158.048	115.085	175.462	146.661
STM14_5444	yjiX	TRUE	0.558383	0.511029	1.09266	0.274542	0.999485	7.97863	13.5624	10.8658	9.5024	5.8004	13.6991
STM14_4234	malT	TRUE	0.431798	0.395302	1.09232	0.274691	0.999485	63.8291	63.529	36.5487	43.2887	37.7026	78.9715
STM14_2408	STM14_2408	TRUE	-0.306914	0.280994	-1.09224	0.274726	0.999485	103.722	79.2328	86.9266	67.5726	63.8044	59.6316
STM14_1660	STM14_1660	TRUE	0.36843	0.337452	1.0918	0.274922	0.999485	39.8932	37.8319	28.6463	35.898	18.8513	40.2916
STM14_0858	sucD	TRUE	0.215688	0.197596	1.09156	0.275025	0.999485	198.326	214.143	168.914	171.043	165.311	232.08
STM14_2555	phsA	TRUE	0.662286	0.607348	1.09046	0.275513	0.999485	5.69902	4.99666	1.97561	7.39076	4.3503	6.44665
STM14_2636	STM14_2636	FALSE	-0.582315	0.534261	-1.08994	0.275738	0.999485	447.943	324.069	832.718	936.514	945.465	227.245
STM14_3893	STM14_3893	TRUE	0.524883	0.481595	1.08988	0.275765	0.999485	9.11844	6.42428	11.8536	22.1723	11.6008	19.34
STM14_5351	yjgF	TRUE	0.404561	0.371386	1.08933	0.27601	0.999485	110.561	160.607	88.9022	76.0192	60.9042	107.981
STM14_4960	udhA	TRUE	0.238066	0.218787	1.08812	0.276544	0.999485	324.844	426.858	335.853	355.812	295.82	345.702
STM14_2664	yehV	TRUE	0.26993	0.248089	1.08804	0.276578	0.999485	107.142	116.351	78.0364	102.415	95.7066	118.457
STM14_1016	mdfA	TRUE	0.534617	0.49192	1.0868	0.277127	0.999485	4.55922	11.4209	9.87803	15.8373	11.6008	10.4758
STM14_3894	aer	TRUE	-0.394888	0.363402	-1.08664	0.277195	0.999485	14.8175	9.99333	16.7926	14.7815	14.501	11.2816
STM14_4732	proM	FALSE	-0.551094	0.507625	-1.08563	0.277642	0.999485	6.83883	7.8519	7.90242	9.5024	15.9511	3.22333
STM14_1750	tppB	TRUE	0.208036	0.191872	1.08424	0.278258	0.999485	192.627	254.116	199.536	236.504	255.217	253.837
STM14_2377	fliB	TRUE	-0.4217	0.389007	-1.08404	0.278346	0.999485	17.0971	9.27952	10.8658	10.5582	20.3014	15.3108
STM14_1936	pdgL	TRUE	-0.359777	0.331904	-1.08398	0.278374	0.999485	5050.47	4560.53	4336.45	4183.17	5479.93	2841.36
STM14_1763	add	TRUE	-0.363437	0.335612	-1.08291	0.278849	0.999485	141.336	92.0814	82.9754	57.0144	69.6048	78.9715
STM14_4503	ligB	TRUE	0.881096	0.814115	1.08227	0.27913	0.999485	3.41941	3.56905	2.96341	5.27911	0	4.02916
STM14_5614	trbE	TRUE	-0.738406	0.682802	-1.08144	0.279503	0.999485	3.41941	4.99666	9.87803	4.22329	5.8004	2.4175
STM14_1227	STM14_1227	TRUE	-0.400847	0.371096	-1.08017	0.280066	0.999485	30.7747	24.2695	27.6585	28.5072	56.5539	33.0391
EBG00001039320	SIB_RNA	FALSE	-0.961535	0.890418	-1.07987	0.2802	0.999485	1.1398	2.85524	7.90242	4.22329	5.8004	0.805832
STM14_5537	orf7	TRUE	-0.643953	0.596833	-1.07895	0.28061	0.999485	12.5379	4.99666	9.87803	5.27911	10.1507	10.4758
STM14_3603	mltA	TRUE	0.253716	0.235156	1.07893	0.28062	0.999485	80.9261	76.3776	74.0852	82.3541	65.2545	104.758
STM14_4776	ubiE	TRUE	-0.193519	0.17951	-1.07804	0.281017	0.999485	318.006	323.356	344.743	311.468	342.223	244.167
STM14_2897	hisP	TRUE	-0.291439	0.270541	-1.07725	0.28137	0.999485	84.3456	49.2528	65.195	54.9028	53.6537	62.8549
STM14_1632	ydiV	TRUE	-0.332061	0.308412	-1.07668	0.281623	0.999485	151.594	112.782	181.756	202.718	221.865	126.516
STM14_1709	ssaM	TRUE	-0.560749	0.521228	-1.07582	0.282006	0.999485	3093.43	2067.91	4043.08	4412.28	4982.54	1736.57
STM14_3985	STM14_3985	TRUE	-0.308945	0.287174	-1.07581	0.282012	0.999485	74.0873	71.3809	87.9144	81.2983	95.7066	55.6024
STM14_2356	yecA	TRUE	-0.255634	0.237948	-1.07433	0.282675	0.999485	113.98	92.0814	107.67	105.582	136.309	101.535
STM14_0341	STM14_0341	TRUE	-0.402454	0.37487	-1.07358	0.28301	0.999485	116.26	119.206	153.109	167.876	239.266	97.5056
STM14_1090	dmsB	TRUE	-0.944143	0.879455	-1.07355	0.283022	0.999485	2.27961	0.713809	3.95121	3.16747	1.4501	0.805832
STM14_4175	argD_2	TRUE	-0.380809	0.355472	-1.07128	0.284044	0.999485	90.0446	60.6738	57.2926	74.9634	143.56	86.224
STM14_3808	hypA_2	TRUE	-0.98867	0.923239	-1.07087	0.284227	0.999485	3.41941	2.14143	5.92682	3.16747	0	0
STM14_3809	hybE	TRUE	0.835488	0.781198	1.0695	0.284847	0.999485	1.1398	4.99666	1.97561	5.27911	4.3503	2.4175
STM14_1074	STM14_1074	TRUE	-0.655025	0.61253	-1.06938	0.2849	0.999485	11.398	2.85524	6.91462	7.39076	8.7006	7.25249
STM14_2075	topA	TRUE	-0.193135	0.180614	-1.06932	0.284924	0.999485	243.918	182.021	196.573	204.83	233.466	202.264
STM14_3999	yrbD	TRUE	-0.25344	0.237018	-1.06929	0.284939	0.999485	68.3883	60.6738	77.0486	49.6237	56.5539	59.6316
STM14_3208	STM14_3208	TRUE	0.725246	0.678635	1.06868	0.285213	0.999485	5.69902	9.27952	6.91462	9.5024	1.4501	5.64082
STM14_1952	STM14_1952	TRUE	1.22537	1.14703	1.0683	0.285387	0.999485	1.1398	4.28286	1.97561	0	0	3.22333
STM14_3708	fba	TRUE	-0.182122	0.170657	-1.06719	0.285888	0.999485	3615.46	2974.44	2707.57	2577.26	3194.57	2834.92
STM14_3869	ribB	TRUE	0.206452	0.193474	1.06708	0.285934	0.999485	159.573	201.294	183.731	215.388	147.91	153.108
STM14_0908	modB	TRUE	0.609259	0.571448	1.06617	0.286348	0.999485	10.2582	6.42428	3.95121	7.39076	4.3503	14.505
STM14_4495	pyrE	TRUE	0.458822	0.430414	1.066	0.286424	0.999485	37.6136	58.5324	61.2438	67.5726	20.3014	40.2916
STM14_2174	ycgR	TRUE	-0.720404	0.67635	-1.06513	0.286815	0.999485	4.55922	2.85524	6.91462	3.16747	1.4501	2.4175
STM14_2519	cbiE	TRUE	1.3169	1.23666	1.06488	0.286929	0.999485	1.1398	2.14143	0	2.11164	1.4501	1.61166
STM14_971	ompX	TRUE	0.274305	0.257628	1.06473	0.286998	0.999485	3904.97	4975.96	2894.26	2875	4061.73	5280.62
STM14_0223	hrpB	TRUE	0.56701	0.5326	1.06461	0.287054	0.999485	21.6563	21.4143	14.817	16.8932	11.6008	33.0391
STM14_2716	STM14_2716	TRUE	-0.582217	0.547411	-1.06358	0.287517	0.999485	6.83883	9.99333	17.7804	14.7815	23.2016	7.25249
STM14_1578	STM14_1578	TRUE	0.464403	0.436747	1.06332	0.287636	0.999485	22.7961	22.1281	11.8536	21.1164	13.0509	22.5633
STM14_0030	bcfC	TRUE	-0.666137	0.626971	-1.06247	0.288023	0.999485	4.55922	3.56905	10.8658	6.33493	10.1507	6.44665
STM14_2523	cbiA	TRUE	-0.62213	0.58638	-1.06097	0.288705	0.999485	10.2582	6.42428	8.89022	4.22329	11.6008	8.86415
STM14_1684	orf242	TRUE	-0.234563	0.221261	-1.06012	0.28909	0.999485	356.759	287.665	336.841	320.97	471.282	379.547
STM14_5294	msrA	TRUE	-0.302575	0.285559	-1.05959	0.289332	0.999485	914.123	683.829	632.194	614.489	906.312	688.986
STM14_1486	STM14_1486	TRUE	-0.479688	0.453198	-1.05845	0.28985	0.999485	102.582	94.2228	123.475	138.313	191.413	66.884
STM14_0548	tesB	TRUE	-0.322919	0.305197	-1.05807	0.290025	0.999485	87.765	52.8219	60.256	38.0096	46.4032	64.4665
STM14_1650	aroE_1	TRUE	-0.584666	0.552972	-1.05732	0.290367	0.999485	13.6777	6.42428	4.93901	15.8373	24.6517	6.44665
STM14_4187	cysG	TRUE	0.575783	0.544832	1.05681	0.2906	0.999485	18.2369	23.5557	16.7926	7.39076	10.1507	36.2624
STM14_4644	yieE	TRUE	0.388548	0.368101	1.05555	0.291174	0.999485	12.5379	18.559	12.8414	17.949	18.8513	20.1458
STM14_4125	rpmD	TRUE	-0.348105	0.330798	-1.05232	0.292653	0.999485	75.2271	56.3909	73.0974	41.1771	27.5519	41.9033
STM14_3697	ygfE	TRUE	-0.199729	0.190004	-1.05118	0.293174	0.999485	405.77	344.77	546.255	496.237	506.085	431.12
STM14_4982	tuf_2	TRUE	0.312271	0.297362	1.05014	0.293655	0.999485	417.169	560.34	333.877	320.97	249.417	361.013
STM14_5517	STM14_5517	TRUE	-0.434849	0.414378	-1.0494	0.293993	0.999485	162.992	144.189	182.744	206.941	272.619	106.37
STM14_2802	rcsC	TRUE	0.305902	0.291865	1.04809	0.294595	0.999485	59.2698	79.9466	87.9144	93.9682	63.8044	88.6415
STM14_1687	ssrA	TRUE	-0.557769	0.532238	-1.04797	0.294653	0.999485	1413.36	1284.14	2098.09	2163.38	3342.48	1208.75
STM14_1896	yddG	TRUE	-0.762834	0.727993	-1.04786	0.294703	0.999485	1.1398	2.85524	5.92682	3.16747	5.8004	1.61166
STM14_0177	STM14_0177	TRUE	-0.671749	0.641233	-1.04759	0.294828	0.999485	10.2582	7.8519	7.90242	8.44658	14.501	4.02916
STM14_2327	flhA	TRUE	0.713093	0.68156	1.04627	0.295438	0.999485	3.41941	5.71047	2.96341	2.11164	4.3503	8.86415
STM14_4765	yigL	TRUE	-0.253261	0.242365	-1.04496	0.296042	0.999485	78.6465	69.9533	83.9632	85.5216	89.9062	57.2141
STM14_2109	oppB	TRUE	-0.24196	0.231557	-1.04492	0.296058	0.999485	99.163	109.927	118.536	85.5216	104.407	76.554
STM14_2986	STM14_2986	TRUE	-0.515316	0.493383	-1.04446	0.296275	0.999485	70.6679	58.5324	64.2072	70.7401	116.008	45.9324
STM14_5182	STM14_5182	TRUE	-0.75665	0.724475	-1.04441	0.296295	0.999485	3.41941	5.71047	10.8658	1.05582	5.8004	4.83499
STM14_1111	ihfB	TRUE	-0.175452	0.16814	-1.04348	0.296724	0.999485	575.601	521.795	504.767	504.683	571.339	435.149
STM14_0706	dsbG	TRUE	-0.23391	0.224327	-1.04272	0.297078	0.999485	178.949	166.318	202.5	190.048	204.464	142.632
STM14_2920	STM14_2920	TRUE	0.371389	0.356195	1.04266	0.297107	0.999485	45.5922	56.3909	28.6463	44.3445	42.0529	48.3499
STM14_5562	spvB	TRUE	-0.473986	0.454915	-1.04192	0.297448	0.999485	3450.19	2544.02	3692.41	3991.01	4879.58	2120.95
STM14_5207	groEL	TRUE	-0.271411	0.260497	-1.0419	0.297459	0.999485	2309.24	1624.63	1831.39	1390.52	2630.48	2592.36
STM14_1525	aadA	TRUE	-0.478313	0.459573	-1.04078	0.297979	0.999485	13.6777	8.56571	12.8414	11.614	17.4012	11.2816
STM14_0751	cobC	TRUE	-0.453417	0.435816	-1.04039	0.29816	0.999485	22.7961	13.5624	21.7317	9.5024	15.9511	20.9516
STM14_0392	stbE	TRUE	0.48011	0.46231	1.0385	0.299037	0.999485	12.5379	22.8419	16.7926	26.3956	17.4012	16.1166
STM14_1356	STM14_1356	TRUE	0.682072	0.656847	1.0384	0.299082	0.999485	5.69902	11.4209	5.92682	10.5582	4.3503	4.02916
STM14_3497	invG	TRUE	-0.43521	0.419224	-1.03813	0.299209	0.999485	13.6777	8.56571	16.7926	10.5582	15.9511	15.3108
STM14_1864	STM14_1864	TRUE	-0.364174	0.350899	-1.03783	0.299348	0.999485	35.3339	31.4076	41.4877	25.3397	29.002	25.7866
STM14_0775	lnt	TRUE	0.354405	0.341501	1.03779	0.29937	0.999485	53.5708	72.8085	68.1584	79.1867	79.7555	104.758
STM14_2138	ychP	TRUE	0.420357	0.405598	1.03639	0.300021	0.999485	21.6563	31.4076	29.6341	31.6747	23.2016	37.0683
STM14_0857	sucC	TRUE	0.433662	0.418679	1.03579	0.300302	0.999485	213.143	209.146	138.292	128.81	101.507	273.983
STM14_1114	lpxK	TRUE	-0.883663	0.853891	-1.03487	0.300731	0.999485	6.83883	7.8519	10.8658	3.16747	5.8004	1.61166
STM14_999	STM14_999	TRUE	-0.518892	0.50199	-1.03367	0.301291	0.999485	83.2057	54.9633	79.0242	102.415	158.061	66.0782
STM14_4952	yijP	TRUE	0.214952	0.208116	1.03285	0.301676	0.999485	810.401	1020.03	932.486	1175.13	790.304	747.812
STM14_2014	STM14_2014	TRUE	-0.834392	0.807996	-1.03267	0.301759	0.999485	1.1398	3.56905	3.95121	2.11164	7.2505	0.805832
STM14_5163	basS	TRUE	0.338396	0.327887	1.03205	0.302049	0.999485	144.755	173.456	109.646	91.8566	101.507	183.73
STM14_5304	mpl	TRUE	0.353705	0.342776	1.03188	0.302127	0.999485	54.7106	50.6805	41.4877	49.6237	36.2525	69.3015
STM14_1331	dinI	TRUE	0.413396	0.400635	1.03185	0.302141	0.999485	21.6563	27.1247	18.7683	26.3956	10.1507	15.3108
STM14_2497	STM14_2497	TRUE	-0.402569	0.390172	-1.03177	0.302179	0.999485	61.5495	51.3943	57.2926	61.2377	91.3563	45.9324
STM14_4591	dsdA	TRUE	0.519801	0.504065	1.03122	0.302438	0.999485	15.9573	16.4176	8.89022	9.5024	8.7006	21.7575
STM14_4063	yhdP	TRUE	0.278712	0.270358	1.0309	0.302588	0.999485	68.3883	71.3809	65.195	73.9076	39.1527	66.884
STM14_2095	ompW	TRUE	0.294806	0.286104	1.03042	0.302815	0.999485	87.765	161.321	89.89	80.2425	88.4561	83.0007
STM14_3274	yfiR	TRUE	-0.407843	0.396186	-1.02942	0.303281	0.999485	20.5165	16.4176	27.6585	26.3956	21.7515	11.2816
STM14_1211	fabA	TRUE	-0.352174	0.342238	-1.02903	0.303465	0.999485	60.4097	58.5324	105.695	73.9076	49.3034	38.6799
STM14_944	ybhQ	TRUE	-0.321859	0.312835	-1.02885	0.303552	0.999485	45.5922	36.4043	25.6829	25.3397	43.503	28.2041
STM14_1289	STM14_1289	TRUE	-1.19377	1.16115	-1.02809	0.303907	0.999485	1.1398	0.713809	2.96341	1.05582	1.4501	0.805832
STM14_4832	yihQ	TRUE	-0.502443	0.489177	-1.02712	0.304365	0.999485	12.5379	10.7071	10.8658	6.33493	13.0509	8.05832
STM14_1271	yccJ	TRUE	-0.196042	0.190882	-1.02703	0.304405	0.999485	884.488	698.819	832.718	764.415	1054.22	954.105
STM14_1983	cybB	TRUE	0.280477	0.273293	1.02628	0.304757	0.999485	39.8932	48.539	32.5975	43.2887	39.1527	42.7091
STM14_0719	citT	TRUE	-0.483536	0.471386	-1.02577	0.304998	0.999485	18.2369	11.4209	17.7804	11.614	8.7006	9.66998
STM14_4789	fadB	TRUE	0.567164	0.553054	1.02551	0.305121	0.999485	5.69902	10.7071	11.8536	16.8932	13.0509	17.7283
STM14_0819	STM14_0819	TRUE	0.772149	0.753287	1.02504	0.305344	0.999485	2.27961	7.8519	4.93901	4.22329	1.4501	3.22333
STM14_0154	murG	TRUE	0.61969	0.604637	1.0249	0.305412	0.999485	26.2155	23.5557	20.7439	19.0048	5.8004	39.4858
STM14_2695	mglC	TRUE	-0.646476	0.630893	-1.0247	0.305505	0.999485	2.27961	5.71047	10.8658	3.16747	8.7006	4.83499
STM14_1838	marR	TRUE	-0.458483	0.447908	-1.02361	0.306019	0.999485	15.9573	11.4209	12.8414	7.39076	14.501	12.0875
STM14_4082	yhdG	TRUE	-0.304492	0.297535	-1.02338	0.306128	0.999485	113.98	94.9366	158.048	130.922	89.9062	70.1074
STM14_3740	yqgE	TRUE	-0.216628	0.211783	-1.02288	0.306367	0.999485	95.7436	79.2328	104.707	85.5216	107.307	99.9231
STM14_1181	STM14_1181	TRUE	0.303201	0.296781	1.02163	0.306954	0.999485	37.6136	37.8319	27.6585	43.2887	40.6028	48.3499
STM14_3502	STM14_3502	TRUE	-0.58822	0.576023	-1.02118	0.307171	0.999485	18.2369	20.7005	30.6219	22.1723	46.4032	20.1458
STM14_3475	hilA	TRUE	-0.646483	0.63352	-1.02046	0.307509	0.999485	5.69902	2.85524	9.87803	8.44658	10.1507	5.64082
STM14_2659	yehR	TRUE	-0.606995	0.59575	-1.01888	0.308262	0.999485	9.11844	9.27952	10.8658	10.5582	23.2016	8.05832
STM14_3952	yhbP	TRUE	-0.46026	0.451945	-1.0184	0.308489	0.999485	10.2582	7.8519	12.8414	17.949	21.7515	7.25249
STM14_4357	yhjN	TRUE	-0.164758	0.162131	-1.0162	0.309533	0.999485	246.198	202.008	241.024	221.723	208.814	199.846
STM14_3238	yfiC	TRUE	0.478327	0.471209	1.01511	0.310055	0.999485	10.2582	12.1348	14.817	14.7815	7.2505	19.34
STM14_0821	kdpE	TRUE	-0.270164	0.266302	-1.0145	0.310344	0.999485	60.4097	57.8185	76.0608	66.5168	85.5559	59.6316
STM14_3719	yggG	TRUE	-0.269307	0.265469	-1.01446	0.310364	0.999485	133.357	84.2295	86.9266	72.8517	104.407	111.205
STM14_1594	celA	TRUE	-0.313705	0.309406	-1.01389	0.310633	0.999485	109.421	123.489	140.268	116.14	175.462	101.535
STM14_1415	ymfC	TRUE	-0.418786	0.413088	-1.01379	0.310682	0.999485	21.6563	18.559	24.6951	24.2839	34.8024	17.7283
STM14_4218	greB	TRUE	-0.28229	0.278626	-1.01315	0.310987	0.999485	67.2485	49.9666	50.3779	46.4562	62.3543	50.7674
STM14_0584	ybaP	TRUE	0.617423	0.609721	1.01263	0.311236	0.999485	10.2582	9.99333	10.8658	10.5582	4.3503	19.34
STM14_4656	glmS	TRUE	0.334324	0.330193	1.01251	0.311294	0.999485	164.132	186.304	146.195	124.587	87.006	190.982
STM14_3643	kduD	TRUE	0.671611	0.663527	1.01218	0.31145	0.999485	3.41941	5.71047	3.95121	4.22329	2.9002	6.44665
STM14_5269	sgaU	TRUE	0.952735	0.941335	1.01211	0.311485	0.999485	4.55922	3.56905	0.987803	6.33493	0	1.61166
EBG00001039262	RydC	FALSE	0.663483	0.6556	1.01203	0.311526	0.999485	7.97863	7.8519	4.93901	5.27911	2.9002	12.0875
STM14_3306	STM14_3306	TRUE	-0.56731	0.56126	-1.01078	0.312122	0.999485	43.3126	46.3976	80.9998	79.1867	118.908	38.6799
STM14_2191	ycgM	TRUE	-0.227071	0.22466	-1.01073	0.312146	0.999485	170.971	143.476	149.158	115.085	200.114	182.924
STM14_1178	STM14_1178	TRUE	0.333637	0.330211	1.01037	0.312316	0.999485	33.0543	34.9767	28.6463	34.8421	24.6517	39.4858
STM14_0290	yaeD	TRUE	0.239356	0.237141	1.00934	0.312812	0.999485	63.8291	71.3809	63.2194	91.8566	76.8553	77.3598
STM14_0433	prpD	TRUE	0.959072	0.951144	1.00833	0.313294	0.999485	2.27961	4.28286	0.987803	2.11164	1.4501	2.4175
STM14_3634	aas	TRUE	0.328904	0.326278	1.00805	0.31343	0.999485	42.1728	51.3943	44.4511	40.1213	37.7026	64.4665
STM14_1659	ydiJ	TRUE	0.333658	0.331496	1.00652	0.314165	0.999485	295.209	396.878	235.097	247.062	194.313	269.148
STM14_1490	envF	TRUE	-0.542777	0.539336	-1.00638	0.314233	0.999485	14.8175	8.56571	11.8536	16.8932	33.3523	15.3108
STM14_1917	STM14_1917	TRUE	0.616668	0.612977	1.00602	0.314405	0.999485	2.27961	14.2762	5.92682	6.33493	11.6008	8.05832
STM14_2906	STM14_2906	TRUE	-0.776622	0.772874	-1.00485	0.314969	0.999485	6.83883	2.85524	1.97561	3.16747	4.3503	1.61166
STM14_5576	parB	TRUE	-0.422915	0.420957	-1.00465	0.315066	0.999485	536.848	536.071	760.608	765.471	1046.97	447.237
STM14_3152	yfhH	TRUE	0.707764	0.704552	1.00456	0.31511	0.999485	5.69902	7.8519	6.91462	9.5024	0	4.83499
STM14_2258	STM14_2258	TRUE	-0.431846	0.430061	-1.00415	0.315306	0.999485	640.57	574.616	884.083	821.43	775.803	310.245
STM14_3098	ndk	TRUE	0.350048	0.348998	1.00301	0.315857	0.999485	49.0116	64.2428	42.4755	47.512	31.9022	45.9324
STM14_3689	gcvT	TRUE	0.33269	0.331979	1.00214	0.316275	0.999485	42.1728	59.2462	27.6585	27.4514	30.4521	37.8741
STM14_5199	dipZ	TRUE	0.425428	0.42508	1.00082	0.316914	0.999485	31.9145	34.9767	33.5853	50.6795	33.3523	47.5441
STM14_3155	STM14_3155	TRUE	0.658535	0.658316	1.00033	0.317149	0.999485	2.27961	7.8519	4.93901	8.44658	8.7006	8.05832
STM14_3861	ygiB	TRUE	0.524987	0.525507	0.999011	0.317789	0.999485	61.5495	70.6671	32.5975	38.0096	46.4032	92.6707
STM14_2709	STM14_2709	TRUE	0.537202	0.537734	0.99901	0.31779	0.999485	12.5379	12.1348	5.92682	11.614	2.9002	8.05832
STM14_2652	stcD	TRUE	-0.471012	0.472663	-0.996507	0.319004	0.999485	14.8175	7.13809	11.8536	13.7257	18.8513	12.0875
STM14_3339	hin	TRUE	-0.429945	0.431613	-0.996137	0.319184	0.999485	68.3883	60.6738	66.1828	90.8007	111.658	31.4274
STM14_947	ybhS	TRUE	-0.303856	0.305062	-0.996044	0.319229	0.999485	38.7534	30.6938	35.5609	27.4514	33.3523	29.0099
STM14_4300	yhhF	TRUE	-0.481976	0.483896	-0.996031	0.319235	0.999485	14.8175	9.99333	11.8536	8.44658	11.6008	8.86415
STM14_4905	STM14_4905	TRUE	-0.220805	0.221879	-0.995159	0.319659	0.999485	327.124	282.668	323.011	305.133	332.073	255.449
STM14_3407	STM14_3407	FALSE	-0.435025	0.437442	-0.994476	0.319991	0.999485	13.6777	9.99333	10.8658	16.8932	20.3014	6.44665
STM14_0738	STM14_0738	TRUE	0.497479	0.500545	0.993874	0.320284	0.999485	6.83883	17.8452	11.8536	13.7257	14.501	14.505
STM14_4528	fidL	TRUE	-0.344401	0.346652	-0.993505	0.320464	0.999485	41.033	31.4076	38.5243	40.1213	75.4052	49.1557
STM14_2158	STM14_2158	TRUE	-1.09784	1.10523	-0.993312	0.320558	0.999485	0	2.14143	2.96341	1.05582	4.3503	0
STM14_3832	dkgA	TRUE	-0.224866	0.226538	-0.992618	0.320896	0.999485	443.384	309.079	327.951	354.756	474.182	400.498
STM14_2102	STM14_2102	TRUE	0.609197	0.613778	0.992535	0.320937	0.999485	9.11844	5.71047	4.93901	8.44658	5.8004	16.1166
STM14_5093	dgkA	TRUE	0.310823	0.313413	0.991736	0.321326	0.999485	74.0873	114.209	89.89	122.475	95.7066	85.4182
STM14_2294	STM14_2294	TRUE	-0.432048	0.435747	-0.991512	0.321436	0.999485	17.0971	12.1348	27.6585	25.3397	18.8513	11.2816
STM14_4402	STM14_4402	TRUE	-0.422588	0.426218	-0.991484	0.321449	0.999485	25.0757	9.27952	15.8048	16.8932	15.9511	16.9225
STM14_2071	STM14_2071	TRUE	0.439986	0.444039	0.990874	0.321747	0.999485	58.13	53.5357	26.6707	28.5072	29.002	71.719
STM14_2072	cysB	TRUE	-0.257248	0.259643	-0.990774	0.321796	0.999485	82.0659	57.8185	65.195	55.9586	89.9062	83.0007
STM14_2483	STM14_2483	TRUE	-0.483194	0.487925	-0.990303	0.322026	0.999485	11.398	9.99333	12.8414	10.5582	15.9511	8.05832
STM14_3567	STM14_3567	TRUE	0.484861	0.489925	0.989663	0.322339	0.999485	7.97863	12.8486	7.90242	11.614	15.9511	18.5341
STM14_0460	yaiA	TRUE	0.407974	0.412293	0.989526	0.322406	0.999485	133.357	102.789	56.3048	81.2983	52.2036	136.991
STM14_0046	STM14_0046	TRUE	0.980963	0.991729	0.989144	0.322593	0.999485	2.27961	2.85524	0.987803	3.16747	1.4501	3.22333
STM14_4643	yidZ	TRUE	-0.443987	0.449176	-0.988448	0.322933	0.999485	14.8175	15.7038	21.7317	10.5582	14.501	11.2816
STM14_4572	STM14_4572	TRUE	-0.978825	0.99036	-0.988352	0.32298	0.999485	3.41941	2.14143	2.96341	0	1.4501	1.61166
STM14_2027	mppA	TRUE	-0.265141	0.268503	-0.98748	0.323407	0.999485	1286.84	1243.46	1361.19	1332.45	1474.75	854.988
STM14_0766	ybeV	TRUE	0.526195	0.533823	0.985709	0.324276	0.999485	5.69902	7.8519	12.8414	16.8932	5.8004	12.0875
STM14_1008	STM14_1008	TRUE	-0.459241	0.466294	-0.984876	0.324685	0.999485	1522.78	1733.84	2747.08	2608.94	3039.41	974.251
STM14_1813	ynfC	TRUE	-0.348754	0.354155	-0.984749	0.324748	0.999485	28.4951	27.8386	38.5243	22.1723	36.2525	30.6216
STM14_1140	STM14_1140	TRUE	-0.292649	0.297201	-0.984683	0.32478	0.999485	278.112	324.783	490.938	414.938	488.683	287.682
STM14_1771	STM14_1771	TRUE	-1.30357	1.3247	-0.984048	0.325092	0.999485	5.69902	0	0.987803	0	1.4501	3.22333
STM14_3823	yghA	TRUE	-0.293621	0.298505	-0.98364	0.325293	0.999485	185.788	121.348	118.536	83.41	134.859	152.302
STM14_2332	cheB	TRUE	0.746215	0.758905	0.983279	0.32547	0.999485	2.27961	2.85524	2.96341	2.11164	1.4501	6.44665
STM14_1998	STM14_1998	TRUE	-0.459958	0.468542	-0.981679	0.326258	0.999485	41.033	32.8352	42.4755	45.4004	59.4541	25.7866
STM14_0140	ilvH	TRUE	0.502457	0.512229	0.980924	0.32663	0.999485	42.1728	35.6905	25.6829	35.898	14.501	45.9324
STM14_1042	artI	TRUE	-0.266034	0.271408	-0.980201	0.326987	0.999485	169.831	117.065	111.622	115.085	147.91	124.098
STM14_3071	STM14_3071	TRUE	-0.166787	0.170169	-0.980126	0.327024	0.999485	392.093	356.905	389.194	434.999	513.335	360.207
STM14_1454	STM14_1454	TRUE	-0.446496	0.455626	-0.979962	0.327105	0.999485	25.0757	22.1281	26.6707	22.1723	31.9022	16.9225
STM14_0127	tbpA	TRUE	-0.284889	0.290879	-0.979406	0.32738	0.999485	324.844	274.817	290.414	234.393	226.215	182.118
STM14_0450	STM14_0450	TRUE	0.340537	0.348033	0.978463	0.327846	0.999485	20.5165	32.1214	26.6707	38.0096	36.2525	34.6508
STM14_2013	STM14_2013	FALSE	-0.529952	0.542246	-0.977328	0.328407	0.999485	14.8175	16.4176	11.8536	17.949	31.9022	5.64082
STM14_4215	pckA	TRUE	0.223263	0.228587	0.976712	0.328712	0.999485	172.111	175.597	146.195	176.322	108.757	149.079
STM14_2500	yeeO	TRUE	0.363703	0.372605	0.976109	0.32901	0.999485	14.8175	27.8386	25.6829	27.4514	37.7026	43.5149
STM14_3671	idi	TRUE	-0.236409	0.242411	-0.975242	0.32944	0.999485	74.0873	75.6638	83.9632	72.8517	95.7066	66.0782
STM14_0459	aroL	TRUE	0.573445	0.588017	0.975217	0.329452	0.999485	3.41941	7.13809	6.91462	8.44658	7.2505	10.4758
STM14_3541	ygbF	TRUE	0.468906	0.480978	0.974903	0.329608	0.999485	10.2582	14.2762	8.89022	16.8932	11.6008	11.2816
STM14_1360	STM14_1360	TRUE	-0.295765	0.303595	-0.974209	0.329953	0.999485	29.6349	30.6938	44.4511	35.898	34.8024	23.3691
STM14_0813	ybfF	TRUE	0.377742	0.387931	0.973735	0.330188	0.999485	18.2369	25.6971	16.7926	20.0606	30.4521	37.0683
STM14_3739	gshB	TRUE	-0.261087	0.268172	-0.97358	0.330265	0.999485	153.874	127.772	123.475	97.1357	120.358	106.37
STM14_2003	STM14_2003	TRUE	0.376471	0.386757	0.973405	0.330352	0.999485	21.6563	26.4109	10.8658	23.2281	21.7515	19.34
STM14_1304	csgF	TRUE	-0.630447	0.648797	-0.971717	0.331191	0.999485	21.6563	11.4209	29.6341	21.1164	8.7006	7.25249
STM14_4070	yhdA	TRUE	0.273196	0.281412	0.970805	0.331646	0.999485	51.2912	51.3943	44.4511	55.9586	44.9531	62.8549
STM14_2544	pduU	TRUE	-1.39471	1.43681	-0.970697	0.331699	0.999485	1.1398	0	1.97561	2.11164	1.4501	0
STM14_2362	glyW	FALSE	-0.443991	0.457542	-0.970384	0.331855	0.999485	11.398	10.7071	11.8536	10.5582	15.9511	7.25249
STM14_0884	aroG	TRUE	0.232394	0.23953	0.970212	0.331941	0.999485	299.769	262.682	299.304	364.259	324.822	458.518
STM14_3112	yfhJ	TRUE	0.273844	0.282521	0.969286	0.332402	0.999485	134.497	174.883	137.305	148.871	88.4561	113.622
STM14_1716	ssaS	TRUE	-0.453463	0.467866	-0.969216	0.332437	0.999485	516.332	479.68	850.498	865.774	970.116	361.818
STM14_1842	yneI	TRUE	0.508798	0.525386	0.968426	0.332831	0.999485	21.6563	17.1314	20.7439	19.0048	5.8004	33.8449
STM14_4367	STM14_4367	TRUE	0.931819	0.962508	0.968115	0.332987	0.999485	4.55922	2.85524	0	6.33493	1.4501	2.4175
STM14_2967	yfeC	TRUE	0.364025	0.376276	0.967441	0.333324	0.999485	12.5379	14.99	15.8048	19.0048	11.6008	18.5341
STM14_3396	STM14_3396	TRUE	0.826826	0.855394	0.966603	0.333743	0.999485	1.1398	7.13809	4.93901	3.16747	2.9002	5.64082
STM14_0362	STM14_0362	TRUE	0.22845	0.236456	0.96614	0.333974	0.999485	297.489	360.474	296.341	356.868	311.771	343.284
STM14_2810	ubiG	TRUE	-0.221817	0.229784	-0.965329	0.33438	0.999485	249.617	254.116	243.987	239.672	307.421	191.788
STM14_5290	ytfJ	TRUE	0.300466	0.311441	0.96476	0.334665	0.999485	46.732	54.2495	30.6219	51.7353	46.4032	45.1266
STM14_5003	thiF	TRUE	-0.525059	0.545032	-0.963356	0.335369	0.999485	162.992	79.2328	103.719	32.7305	40.6028	101.535
STM14_3896	oat	TRUE	0.20715	0.21513	0.962908	0.335594	0.999485	2457.42	2372.7	1790.89	2537.14	2568.13	2956.6
STM14_5598	traL	TRUE	0.685034	0.711622	0.962637	0.33573	0.999485	3.41941	6.42428	2.96341	8.44658	4.3503	2.4175
STM14_946	STM14_946	TRUE	-0.46953	0.487911	-0.962326	0.335886	0.999485	13.6777	9.99333	16.7926	5.27911	7.2505	12.0875
EBG00001039182	STnc70	FALSE	-0.697248	0.724553	-0.962315	0.335891	0.999485	5.69902	4.28286	8.89022	11.614	14.501	2.4175
STM14_0031	bcfD	TRUE	-0.570778	0.593241	-0.962135	0.335982	0.999485	6.83883	8.56571	13.8292	7.39076	7.2505	3.22333
STM14_0521	cyoC	TRUE	0.317851	0.330395	0.962033	0.336033	0.999485	186.928	193.442	144.219	123.531	107.307	229.662
STM14_0900	galT	TRUE	0.618023	0.64283	0.961409	0.336347	0.999485	14.8175	10.7071	5.92682	9.5024	4.3503	18.5341
STM14_5126	yjcC	TRUE	0.408359	0.424797	0.961304	0.3364	0.999485	20.5165	29.2662	20.7439	32.7305	36.2525	39.4858
STM14_0648	STM14_0648	FALSE	-0.544509	0.566468	-0.961235	0.336434	0.999485	9.11844	7.13809	8.89022	7.39076	11.6008	5.64082
STM14_5105	alr	TRUE	0.450382	0.469002	0.960299	0.336905	0.999485	18.2369	18.559	13.8292	14.7815	5.8004	19.34
STM14_4985	nusG	TRUE	0.298675	0.311145	0.959922	0.337095	0.999485	92.3242	114.209	80.9998	73.9076	58.004	96.6998
STM14_2124	tyrT	FALSE	0.451921	0.470986	0.959521	0.337296	0.999485	10.2582	19.2728	10.8658	13.7257	11.6008	11.2816
STM14_5401	STM14_5401	TRUE	-0.557961	0.58202	-0.958662	0.337729	0.999485	12.5379	9.27952	18.7683	19.0048	18.8513	6.44665
STM14_1962	mdoD	TRUE	0.316183	0.330029	0.958044	0.338041	0.999485	54.7106	69.9533	53.3413	42.2329	37.7026	69.3015
STM14_4988	rplJ	TRUE	0.200759	0.209632	0.957675	0.338227	0.999485	217.703	302.655	277.573	261.844	179.812	214.351
STM14_2360	leuZ	FALSE	0.341485	0.356811	0.957047	0.338543	0.999485	21.6563	39.2595	22.7195	21.1164	30.4521	32.2333
STM14_3294	smpB	TRUE	-0.297321	0.310772	-0.95672	0.338709	0.999485	76.3669	89.94	115.573	93.9682	145.01	89.4473
STM14_3617	thyA	TRUE	0.20952	0.219007	0.956684	0.338727	0.999485	76.3669	99.9333	91.8657	104.526	78.3054	82.1948
STM14_1901	STM14_1901	TRUE	0.529915	0.554068	0.956407	0.338867	0.999485	6.83883	7.8519	8.89022	12.6699	2.9002	8.05832
STM14_3237	nadB	TRUE	-0.349853	0.366068	-0.955705	0.339221	0.999485	49.0116	36.4043	37.5365	23.2281	46.4032	43.5149
STM14_1921	yncC	TRUE	-0.453698	0.474847	-0.955462	0.339344	0.999485	27.3553	25.6971	29.6341	30.6189	43.503	16.9225
STM14_0538	ybaW	TRUE	-0.359201	0.376312	-0.954529	0.339816	0.999485	37.6136	32.1214	33.5853	35.898	50.7535	26.5924
STM14_3698	ygfA	TRUE	-0.475087	0.497735	-0.954497	0.339832	0.999485	39.8932	18.559	19.7561	16.8932	43.503	37.8741
STM14_5282	cycA	TRUE	0.25253	0.26491	0.953268	0.340454	0.999485	71.8077	102.789	76.0608	84.4658	75.4052	78.1657
STM14_3916	yhaH	TRUE	0.349589	0.366922	0.952761	0.340711	0.999485	19.3767	22.8419	28.6463	26.3956	21.7515	40.2916
STM14_4267	yhhW	TRUE	0.359177	0.377434	0.951629	0.341285	0.999485	14.8175	25.6971	16.7926	25.3397	29.002	24.9808
STM14_4055	yhcN	TRUE	-0.402983	0.423537	-0.95147	0.341366	0.999485	41.033	25.6971	17.7804	19.0048	23.2016	16.9225
STM14_3402	luxS	TRUE	0.225482	0.237337	0.950052	0.342086	0.999485	229.101	249.119	202.5	198.495	159.511	244.167
STM14_0085	caiB	TRUE	0.441061	0.464286	0.949978	0.342123	0.999485	11.398	10.7071	11.8536	17.949	14.501	22.5633
STM14_0558	ybaJ	TRUE	-0.463749	0.488308	-0.949706	0.342261	0.999485	201.745	167.745	238.06	275.57	362.525	138.603
STM14_1757	ydgM	TRUE	-0.503131	0.529851	-0.949571	0.34233	0.999485	11.398	12.8486	12.8414	7.39076	13.0509	5.64082
STM14_5408	STM14_5408	TRUE	-0.411246	0.433103	-0.949533	0.342349	0.999485	705.539	691.681	1229.81	1003.03	777.253	346.508
STM14_5174	dcuB	TRUE	-0.911176	0.959873	-0.949268	0.342485	0.999485	6.83883	2.14143	2.96341	3.16747	2.9002	1.61166
STM14_0340	STM14_0340	TRUE	-0.38054	0.400947	-0.949103	0.342568	0.999485	263.295	234.129	435.621	482.511	574.239	261.895
STM14_3986	dacB	TRUE	0.424356	0.447263	0.948785	0.34273	0.999485	13.6777	14.2762	17.7804	21.1164	7.2505	18.5341
STM14_5201	dcuA	TRUE	-0.268803	0.283405	-0.948478	0.342886	0.999485	29.6349	26.4109	23.7073	25.3397	39.1527	23.3691
STM14_1576	topB	TRUE	0.459611	0.48466	0.948317	0.342968	0.999485	54.7106	46.3976	30.6219	35.898	17.4012	59.6316
STM14_1939	STM14_1939	TRUE	-0.736909	0.777453	-0.947851	0.343206	0.999485	22.7961	19.2728	47.4145	43.2887	52.2036	11.2816
STM14_5261	yjfO	TRUE	0.503566	0.53168	0.947123	0.343576	0.999485	3.41941	8.56571	9.87803	10.5582	5.8004	8.86415
STM14_3481	sipA	TRUE	0.369324	0.390302	0.946253	0.344019	0.999485	19.3767	40.6871	38.5243	46.4562	44.9531	45.1266
STM14_2228	kdgR	TRUE	-0.217007	0.229364	-0.946123	0.344086	0.999485	139.056	141.334	129.402	108.75	150.81	108.787
STM14_4875	STM14_4875	TRUE	-0.534019	0.564526	-0.945961	0.344169	0.999485	12.5379	9.27952	8.89022	3.16747	13.0509	10.4758
STM14_1526	STM14_1526	TRUE	-0.569026	0.602456	-0.944511	0.344909	0.999485	64.9689	69.9533	89.89	101.359	243.617	96.6998
STM14_1628	btuE	TRUE	-0.193674	0.205071	-0.944427	0.344951	0.999485	242.778	233.416	217.317	210.109	229.116	158.749
STM14_1422	STM14_1422	TRUE	-0.576016	0.610461	-0.943574	0.345387	0.999485	6.83883	4.28286	6.91462	7.39076	18.8513	9.66998
STM14_3995	yrbA	TRUE	-0.288811	0.306159	-0.943336	0.345509	0.999485	50.1514	49.9666	52.3535	33.7863	52.2036	41.9033
EBG00001039420	Spot_42	FALSE	0.605504	0.642996	0.941692	0.34635	0.999485	1.1398	4.28286	4.93901	7.39076	5.8004	6.44665
STM14_2669	yehZ	TRUE	0.340229	0.361398	0.941426	0.346487	0.999485	93.464	110.64	80.012	74.9634	82.6557	137.797
STM14_0421	STM14_0421	TRUE	-0.43484	0.462218	-0.940769	0.346823	0.999485	72.9475	61.3876	72.1096	59.1261	95.7066	57.2141
STM14_3784	STM14_3784	TRUE	-0.89921	0.956471	-0.940134	0.347149	0.999485	6.83883	0.713809	0.987803	5.27911	5.8004	1.61166
STM14_3854	parE	TRUE	0.290288	0.309	0.939444	0.347503	0.999485	168.691	207.005	167.926	179.49	149.36	207.905
STM14_5250	vacB	TRUE	0.209537	0.223087	0.939261	0.347597	0.999485	365.877	336.918	299.304	375.873	374.126	487.528
STM14_3096	STM14_3096	TRUE	-0.499584	0.532033	-0.93901	0.347726	0.999485	17.0971	10.7071	12.8414	8.44658	4.3503	5.64082
STM14_2208	sdaA	TRUE	0.191456	0.20395	0.938743	0.347862	0.999485	69.5281	89.2261	69.1462	74.9634	71.0549	74.1365
STM14_1218	yccS	TRUE	-0.232759	0.248128	-0.93806	0.348214	0.999485	59.2698	47.1114	53.3413	53.8469	56.5539	43.5149
STM14_5317	STM14_5317	TRUE	0.551092	0.587717	0.937681	0.348408	0.999485	7.97863	8.56571	5.92682	10.5582	2.9002	6.44665
STM14_0060	STM14_0060	TRUE	-0.262132	0.279784	-0.936908	0.348806	0.999485	35.3339	29.98	43.4633	39.0654	34.8024	27.3983
STM14_5130	STM14_5130	TRUE	-0.28416	0.303311	-0.936858	0.348832	0.999485	144.755	93.509	90.8779	67.5726	100.057	113.622
STM14_1063	clpS	TRUE	-0.199001	0.212468	-0.936614	0.348957	0.999485	272.413	267.678	387.219	358.98	379.926	280.429
STM14_2265	pagK	TRUE	-0.605483	0.646559	-0.936469	0.349032	0.999485	4680.04	3660.41	6959.07	7140.53	7759.48	1949.31
STM14_4831	yihP	TRUE	-0.568129	0.606673	-0.936467	0.349033	0.999485	4.55922	4.99666	7.90242	4.22329	8.7006	4.83499
STM14_3586	fucO	TRUE	0.805641	0.861146	0.935545	0.349508	0.999485	2.27961	2.14143	1.97561	4.22329	1.4501	4.02916
STM14_1047	STM14_1047	TRUE	0.381793	0.408224	0.935255	0.349657	0.999485	22.7961	19.2728	18.7683	33.7863	18.8513	26.5924
STM14_1715	ssaR	TRUE	-0.485931	0.519577	-0.935243	0.349663	0.999485	3541.37	2807.41	4719.72	5076.39	5627.84	2033.92
STM14_3406	STM14_3406	FALSE	0.781169	0.835272	0.935227	0.349671	0.999485	1.1398	2.14143	0.987803	4.22329	4.3503	4.02916
STM14_1802	STM14_1802	TRUE	-0.261836	0.280363	-0.933919	0.350346	0.999485	61.5495	35.6905	41.4877	47.512	40.6028	37.8741
STM14_4208	yrfF	TRUE	-0.196693	0.2109	-0.932637	0.351007	0.999485	96.8834	89.94	93.8413	81.2983	95.7066	78.1657
STM14_3401	STM14_3401	TRUE	-0.361711	0.387931	-0.932411	0.351124	0.999485	23.9359	17.1314	18.7683	22.1723	33.3523	19.34
STM14_4955	argE	TRUE	-0.235601	0.25281	-0.93193	0.351373	0.999485	237.079	184.877	201.512	198.495	262.468	211.128
STM14_5271	yjfY	TRUE	-0.330618	0.354821	-0.931789	0.351446	0.999485	70.6679	46.3976	90.8779	68.6285	37.7026	45.9324
STM14_2879	STM14_2879	TRUE	-0.318975	0.342785	-0.93054	0.352092	0.999485	68.3883	44.97	58.2804	66.5168	87.006	59.6316
STM14_1946	tehB	TRUE	0.19263	0.207013	0.930524	0.3521	0.999485	69.5281	96.3642	88.9022	100.303	91.3563	88.6415
STM14_2529	pduC	TRUE	0.953108	1.02436	0.930442	0.352142	0.999485	2.27961	1.42762	0.987803	3.16747	0	2.4175
STM14_1398	potC	TRUE	-0.35228	0.378721	-0.930183	0.352276	0.999485	302.048	229.133	345.731	468.785	533.637	228.05
STM14_4465	yibP	TRUE	0.519553	0.558597	0.930105	0.352317	0.999485	12.5379	19.9867	18.7683	16.8932	18.8513	34.6508
STM14_2942	fadL	TRUE	-0.333267	0.358748	-0.928971	0.352904	0.999485	30.7747	20.7005	34.5731	36.9538	26.1018	16.9225
STM14_2824	sseL	TRUE	-0.589014	0.634095	-0.928905	0.352938	0.999485	14980.5	12648.7	20476.2	19616.1	25372.4	8174.36
STM14_1272	wraB	TRUE	-0.273858	0.295057	-0.928154	0.353328	0.999485	658.807	374.75	391.17	350.533	561.188	605.985
EBG00001039392	STnc450	FALSE	0.576673	0.621325	0.928134	0.353338	0.999485	3.41941	6.42428	6.91462	13.7257	5.8004	4.83499
STM14_0133	leuB	TRUE	0.344885	0.371981	0.927158	0.353845	0.999485	18.2369	24.9833	25.6829	27.4514	15.9511	24.9808
STM14_3338	fljB	TRUE	-0.344537	0.371636	-0.92708	0.353885	0.999485	109.421	67.8119	90.8779	93.9682	133.409	100.729
STM14_1086	ycaJ	TRUE	0.268558	0.289718	0.926962	0.353946	0.999485	95.7436	82.8019	77.0486	87.6333	87.006	141.826
STM14_1766	malX	FALSE	-0.509245	0.549631	-0.92652	0.354176	0.999485	9.11844	5.71047	5.92682	6.33493	14.501	8.05832
STM14_3532	ispF	TRUE	0.427548	0.461515	0.926402	0.354237	0.999485	12.5379	17.1314	14.817	16.8932	7.2505	13.6991
STM14_3329	STM14_3329	TRUE	-0.672543	0.727091	-0.924978	0.354977	0.999485	6.83883	6.42428	16.7926	17.949	30.4521	9.66998
STM14_0062	STM14_0062	TRUE	-0.325868	0.352449	-0.924581	0.355184	0.999485	51.2912	63.529	84.951	73.9076	91.3563	44.3207
STM14_3252	kgtP	TRUE	0.300441	0.325019	0.924379	0.355289	0.999485	21.6563	25.6971	28.6463	30.6189	17.4012	29.0099
STM14_0677	STM14_0677	TRUE	1.36814	1.4803	0.92423	0.355366	0.999485	1.1398	2.14143	0	0	0	0.805832
STM14_5430	STM14_5430	TRUE	-0.270523	0.292716	-0.924183	0.355391	0.999485	136.777	99.9333	88.9022	58.0702	100.057	110.399
STM14_1040	artM	TRUE	-0.330183	0.357467	-0.923674	0.355656	0.999485	20.5165	24.2695	27.6585	20.0606	36.2525	21.7575
STM14_4390	tag	TRUE	-0.269635	0.291921	-0.923657	0.355665	0.999485	47.8718	45.6838	60.256	44.3445	49.3034	41.0974
STM14_0157	ftsQ	TRUE	0.272899	0.29549	0.923547	0.355722	0.999485	84.3456	114.209	106.683	95.024	78.3054	116.846
STM14_3067	ppx	TRUE	0.327184	0.354359	0.923314	0.355844	0.999485	99.163	84.9433	45.4389	81.2983	85.5559	120.875
STM14_1176	STM14_1176	TRUE	-0.486768	0.527234	-0.923249	0.355878	0.999485	10.2582	7.8519	14.817	10.5582	8.7006	6.44665
STM14_0628	STM14_0628	TRUE	-0.362273	0.392852	-0.922161	0.356445	0.999485	19.3767	13.5624	17.7804	16.8932	27.5519	19.34
STM14_4065	maf_2	TRUE	0.264164	0.286599	0.92172	0.356675	0.999485	29.6349	57.1047	65.195	58.0702	52.2036	62.049
STM14_1400	sifA	TRUE	-0.454097	0.492719	-0.921615	0.356729	0.999485	4471.45	3382.74	5231.4	7118.35	8645.49	2892.94
STM14_2509	cbiQ	TRUE	0.491182	0.533147	0.921288	0.3569	0.999485	5.69902	7.8519	6.91462	11.614	8.7006	10.4758
STM14_1404	pepT	TRUE	-0.193101	0.209608	-0.921245	0.356922	0.999485	109.421	88.5123	96.8047	112.973	130.509	92.6707
STM14_2266	mig-3	TRUE	-0.610947	0.663254	-0.921135	0.35698	0.999485	4.55922	7.13809	7.90242	2.11164	10.1507	4.83499
STM14_3466	STM14_3466	TRUE	0.793241	0.861539	0.920726	0.357194	0.999485	3.41941	3.56905	6.91462	16.8932	1.4501	1.61166
STM14_1826	dcp	TRUE	0.22288	0.242448	0.919289	0.357944	0.999485	159.573	155.61	126.439	128.81	127.609	197.429
STM14_1165	STM14_1165	TRUE	-0.506066	0.550739	-0.918885	0.358156	0.999485	13.6777	9.27952	6.91462	4.22329	17.4012	12.0875
STM14_0150	murF	TRUE	0.25584	0.278599	0.91831	0.358457	0.999485	90.0446	109.927	75.073	72.8517	69.6048	96.6998
STM14_3661	STM14_3661	TRUE	-0.831223	0.905295	-0.918179	0.358525	0.999485	6.83883	2.14143	1.97561	0	4.3503	4.83499
STM14_2728	STM14_2728	TRUE	-0.573395	0.625606	-0.916544	0.359382	0.999485	4.55922	8.56571	9.87803	9.5024	20.3014	4.83499
STM14_1502	STM14_1502	TRUE	-0.535558	0.584437	-0.916365	0.359475	0.999485	4.55922	4.99666	9.87803	6.33493	7.2505	4.02916
STM14_2210	yoaE	TRUE	-0.260444	0.284239	-0.916285	0.359517	0.999485	41.033	41.4009	44.4511	36.9538	55.1038	37.8741
STM14_1832	ydeI	TRUE	-0.209943	0.229299	-0.915587	0.359884	0.999485	116.26	82.0881	78.0364	85.5216	110.208	94.2823
STM14_5123	yjcB	TRUE	-0.327389	0.357695	-0.915275	0.360047	0.999485	33.0543	23.5557	29.6341	29.563	36.2525	25.7866
STM14_5586	STM14_5586	TRUE	-0.430983	0.471073	-0.914898	0.360245	0.999485	14.8175	11.4209	13.8292	10.5582	11.6008	8.05832
STM14_4411	yiaH	TRUE	0.263396	0.287933	0.914781	0.360307	0.999485	36.4738	45.6838	37.5365	58.0702	60.9042	56.4082
STM14_1938	ugtL	TRUE	-0.532632	0.582969	-0.913654	0.360898	0.999485	922.102	735.937	1394.78	1510.88	1687.92	522.179
STM14_5530	tap	TRUE	0.838949	0.918959	0.912935	0.361277	0.999485	1.1398	4.28286	0.987803	2.11164	4.3503	4.02916
STM14_1809	STM14_1809	TRUE	-0.541642	0.594416	-0.911217	0.362181	0.999485	12.5379	7.13809	7.90242	5.27911	5.8004	5.64082
STM14_2637	STM14_2637	TRUE	-0.485909	0.533322	-0.911097	0.362244	0.999485	1160.32	1147.09	1770.14	2062.02	2801.59	883.997
STM14_5520	yjjY	TRUE	-0.475081	0.521962	-0.910183	0.362726	0.999485	14.8175	22.8419	36.5487	32.7305	43.503	12.8933
STM14_4666	atpE	TRUE	-0.172676	0.189875	-0.909418	0.36313	0.999485	959.716	995.764	1082.63	768.639	764.202	726.86
STM14_5526	STM14_5526	TRUE	-0.327555	0.360198	-0.909374	0.363153	0.999485	51.2912	34.9767	42.4755	25.3397	34.8024	41.9033
STM14_3885	gcp	TRUE	0.347295	0.382058	0.909012	0.363344	0.999485	18.2369	27.1247	26.6707	32.7305	20.3014	24.175
STM14_0106	folA	TRUE	0.313288	0.344748	0.908744	0.363485	0.999485	22.7961	24.9833	22.7195	26.3956	24.6517	35.4566
STM14_2141	chaA	TRUE	-0.355385	0.391202	-0.908444	0.363644	0.999485	21.6563	21.4143	24.6951	21.1164	23.2016	12.0875
STM14_1424	STM14_1424	TRUE	-0.857654	0.944488	-0.908062	0.363846	0.999485	2.27961	1.42762	2.96341	4.22329	4.3503	0
STM14_4459	cysE	TRUE	-0.137975	0.151959	-0.907975	0.363891	0.999485	349.92	331.921	334.865	320.97	345.124	282.847
STM14_2113	adhE	TRUE	-0.20196	0.222569	-0.907405	0.364193	0.999485	4114.7	3427.71	2595.95	2282.69	3593.35	3244.28
STM14_1184	sodC_1	TRUE	-0.276951	0.305404	-0.906835	0.364494	0.999485	18609.6	20592	19959.5	16940.7	21648.5	12166.4
STM14_0624	purE	TRUE	0.787737	0.86939	0.90608	0.364894	0.999485	3.41941	21.4143	6.91462	1.05582	4.3503	2.4175
STM14_5265	ulaA_3	TRUE	0.852221	0.940747	0.905898	0.36499	0.999485	1.1398	2.85524	1.97561	3.16747	1.4501	2.4175
STM14_3469	orgA	TRUE	-0.325384	0.35955	-0.904975	0.365479	0.999485	25.0757	18.559	26.6707	20.0606	18.8513	18.5341
STM14_4815	hemN	TRUE	0.174898	0.193385	0.904403	0.365782	0.999485	133.357	156.324	147.183	160.485	146.46	165.196
STM14_0057	STM14_0057	TRUE	0.477766	0.528315	0.904319	0.365826	0.999485	9.11844	19.9867	13.8292	8.44658	7.2505	13.6991
STM14_5289	cysQ	TRUE	0.240681	0.266698	0.902448	0.366819	0.999485	76.3669	69.2395	54.3292	85.5216	84.1058	97.5056
STM14_0910	ybhA	TRUE	-0.258313	0.28655	-0.901458	0.367345	0.999485	54.7106	46.3976	45.4389	34.8421	49.3034	42.7091
STM14_3004	STM14_3004	TRUE	0.431877	0.479128	0.901382	0.367385	0.999485	22.7961	33.549	21.7317	23.2281	15.9511	24.9808
STM14_3167	STM14_3167	TRUE	-0.58936	0.654062	-0.901076	0.367548	0.999485	83.2057	55.6771	177.804	209.053	185.613	33.0391
STM14_4249	gldA_1	TRUE	0.601284	0.667313	0.901052	0.36756	0.999485	7.97863	9.27952	4.93901	4.22329	2.9002	10.4758
STM14_1207	pqiB	TRUE	0.167083	0.185436	0.901031	0.367572	0.999485	136.777	168.459	157.061	140.424	123.258	160.361
STM14_3847	STM14_3847	TRUE	0.682859	0.757985	0.900887	0.367648	0.999485	5.69902	6.42428	1.97561	0	0	5.64082
STM14_1853	STM14_1853	TRUE	0.53976	0.599481	0.900378	0.367919	0.999485	9.11844	8.56571	13.8292	14.7815	4.3503	17.7283
STM14_2227	STM14_2227	TRUE	0.36489	0.405295	0.900308	0.367956	0.999485	30.7747	27.8386	17.7804	23.2281	18.8513	35.4566
STM14_2690	cdd	TRUE	-0.342601	0.380601	-0.900158	0.368036	0.999485	59.2698	27.8386	28.6463	39.0654	53.6537	44.3207
STM14_953	dinG	TRUE	-0.260928	0.289972	-0.899839	0.368206	0.999485	37.6136	45.6838	51.3657	43.2887	49.3034	26.5924
STM14_5118	STM14_5118	TRUE	-0.676518	0.753097	-0.898315	0.369018	0.999485	10.2582	10.7071	14.817	6.33493	5.8004	2.4175
STM14_5425	yjiO	TRUE	0.395632	0.440417	0.898312	0.369019	0.999485	10.2582	8.56571	8.89022	16.8932	14.501	18.5341
STM14_0042	STM14_0042	TRUE	-0.394188	0.438988	-0.897947	0.369214	0.999485	10.2582	8.56571	14.817	17.949	23.2016	10.4758
STM14_0608	gip	TRUE	-0.486526	0.543477	-0.89521	0.370675	0.999485	7.97863	13.5624	16.7926	8.44658	13.0509	4.83499
STM14_1717	ssaT	TRUE	-0.467916	0.522939	-0.89478	0.370905	0.999485	1849.9	1646.04	3109.6	3474.71	3931.22	1307.86
STM14_4247	STM14_4247	TRUE	-0.529621	0.59196	-0.894691	0.370952	0.999485	4.55922	4.28286	10.8658	6.33493	10.1507	7.25249
STM14_4713	trxA	TRUE	-0.194272	0.217285	-0.894092	0.371273	0.999485	1852.18	1778.1	1955.85	1953.27	2108.44	1440.02
STM14_2205	yoaH	TRUE	0.449976	0.503335	0.893989	0.371328	0.999485	41.033	28.5524	10.8658	23.2281	23.2016	49.9616
STM14_1824	ydfH	TRUE	-0.154967	0.173478	-0.893295	0.371699	0.999485	446.803	399.019	450.438	498.348	508.985	366.653
STM14_1242	copR	TRUE	-0.220964	0.247477	-0.892867	0.371928	0.999485	58.13	54.2495	60.256	52.7911	60.9042	46.7382
STM14_5531	repA	TRUE	-0.220828	0.247379	-0.89267	0.372034	0.999485	108.281	81.3742	121.5	127.755	111.658	86.224
STM14_4562	STM14_4562	TRUE	-0.481288	0.539189	-0.892614	0.372064	0.999485	28.4951	17.8452	46.4267	40.1213	36.2525	22.5633
STM14_1521	STM14_1521	TRUE	-0.350107	0.392285	-0.892482	0.372135	0.999485	28.4951	16.4176	13.8292	13.7257	15.9511	15.3108
STM14_0394	stbC	TRUE	-0.492454	0.551911	-0.892271	0.372248	0.999485	7.97863	4.99666	7.90242	8.44658	15.9511	8.86415
STM14_1585	astB	TRUE	-0.522143	0.585338	-0.892037	0.372373	0.999485	14.8175	9.27952	6.91462	6.33493	13.0509	8.05832
STM14_1570	pncA	TRUE	0.370526	0.415384	0.892008	0.372389	0.999485	22.7961	26.4109	17.7804	17.949	10.1507	21.7575
STM14_0603	ybbB	TRUE	0.301722	0.338395	0.891628	0.372592	0.999485	26.2155	24.2695	22.7195	29.563	20.3014	32.2333
STM14_1848	STM14_1848	TRUE	-0.515741	0.579355	-0.890198	0.37336	0.999485	6.83883	4.99666	10.8658	6.33493	4.3503	4.83499
STM14_1580	xthA	TRUE	-0.230333	0.25878	-0.89007	0.373428	0.999485	104.862	82.0881	92.8535	62.2935	87.006	97.5056
STM14_0254	glnD	TRUE	-0.184853	0.207945	-0.888949	0.37403	0.999485	104.862	84.9433	108.658	85.5216	89.9062	97.5056
EBG00001039437	GcvB	FALSE	-0.313071	0.352203	-0.888894	0.37406	0.999485	111.701	97.0781	112.61	134.089	160.961	78.9715
STM14_0784	glnX	FALSE	-0.562708	0.633614	-0.888092	0.374491	0.999485	14.8175	4.99666	3.95121	3.16747	2.9002	6.44665
STM14_4134	rpsQ	TRUE	0.36096	0.406921	0.887053	0.375051	0.999485	74.0873	112.068	80.9998	87.6333	42.0529	54.7966
STM14_3360	tctD	TRUE	0.898028	1.01278	0.886699	0.375241	0.999485	1.1398	2.14143	2.96341	1.05582	1.4501	7.25249
STM14_0549	ybaY	TRUE	-0.212768	0.240104	-0.886148	0.375538	0.999485	405.77	296.945	267.695	311.468	491.584	394.052
STM14_3891	yqjH	TRUE	0.344639	0.389011	0.885935	0.375652	0.999485	21.6563	32.8352	26.6707	21.1164	20.3014	33.0391
STM14_2372	fliY	TRUE	-0.271122	0.306109	-0.885706	0.375776	0.999485	461.621	336.204	362.524	260.788	527.836	521.373
STM14_4405	STM14_4405	FALSE	-0.448499	0.507378	-0.883956	0.37672	0.999485	13.6777	14.2762	13.8292	14.7815	26.1018	9.66998
STM14_5618	traH	TRUE	-0.287713	0.325525	-0.883843	0.376781	0.999485	50.1514	41.4009	39.5121	35.898	59.4541	43.5149
STM14_2862	nuoI	TRUE	0.206505	0.233675	0.883725	0.376845	0.999485	170.971	222.708	167.926	157.318	127.609	158.749
STM14_4174	yhfK	TRUE	0.221445	0.250585	0.883709	0.376853	0.999485	56.9902	69.9533	70.134	68.6285	69.6048	90.2532
STM14_1075	infA	TRUE	0.19863	0.22487	0.883311	0.377068	0.999485	274.693	344.77	324.987	395.933	275.519	265.924
STM14_0863	ybgT	TRUE	-0.25482	0.28883	-0.88225	0.377641	0.999485	104.862	88.5123	109.646	93.9682	108.757	88.6415
STM14_4819	STM14_4819	TRUE	-0.403963	0.457979	-0.882057	0.377746	0.999485	14.8175	11.4209	15.8048	6.33493	10.1507	12.8933
STM14_0811	ybfE	TRUE	0.584319	0.662589	0.881873	0.377846	0.999485	9.11844	13.5624	5.92682	4.22329	8.7006	16.9225
STM14_0134	leuA	TRUE	0.379212	0.430507	0.880851	0.378399	0.999485	50.1514	50.6805	25.6829	32.7305	21.7515	43.5149
STM14_3403	gshA	TRUE	0.171013	0.194164	0.880765	0.378445	0.999485	314.586	388.312	309.182	315.691	303.071	338.449
STM14_0368	yafK	TRUE	0.215658	0.244876	0.880685	0.378488	0.999485	77.5067	105.644	96.8047	140.424	120.358	95.894
EBG00001039202	tRNA	FALSE	-0.289934	0.329331	-0.880374	0.378657	0.999485	181.229	153.469	257.817	203.774	140.66	119.263
STM14_3990	rpmA	TRUE	0.250156	0.284207	0.880189	0.378757	0.999485	173.25	219.139	164.963	191.104	152.26	173.254
STM14_2335	cheW	TRUE	-0.333579	0.379141	-0.879827	0.378953	0.999485	13.6777	10.7071	14.817	8.44658	14.501	14.505
STM14_5325	STM14_5325	TRUE	0.610066	0.693462	0.87974	0.379	0.999485	1.1398	5.71047	4.93901	6.33493	4.3503	4.02916
STM14_2153	prsA	TRUE	0.398643	0.453368	0.879291	0.379243	0.999485	475.299	706.671	450.438	370.594	179.812	381.158
STM14_5209	yjeI	TRUE	0.420079	0.477837	0.879127	0.379333	0.999485	43.3126	37.8319	25.6829	24.2839	24.6517	62.8549
STM14_2830	STM14_2830	TRUE	0.234358	0.266582	0.879119	0.379337	0.999485	82.0659	71.3809	62.2316	69.6843	46.4032	84.6123
STM14_0483	secF	TRUE	0.227877	0.25946	0.878271	0.379797	0.999485	68.3883	92.0814	93.8413	97.1357	55.1038	68.4957
STM14_0882	ybgR	TRUE	-0.349046	0.39744	-0.878235	0.379816	0.999485	14.8175	12.1348	14.817	8.44658	15.9511	14.505
STM14_4673	asnC	TRUE	-0.339729	0.387047	-0.877746	0.380082	0.999485	30.7747	26.4109	32.5975	24.2839	34.8024	26.5924
STM14_5611	STM14_5611	TRUE	0.648993	0.739623	0.877465	0.380234	0.999485	2.27961	5.71047	1.97561	7.39076	7.2505	4.02916
STM14_3531	truD	TRUE	0.293506	0.334601	0.87718	0.380389	0.999485	68.3883	79.9466	64.2072	53.8469	37.7026	75.7482
STM14_3601	STM14_3601	TRUE	-0.57842	0.659683	-0.876815	0.380587	0.999485	7.97863	8.56571	11.8536	8.44658	10.1507	3.22333
STM14_3948	yraO	TRUE	0.168171	0.192	0.875891	0.381089	0.999485	133.357	127.058	113.597	141.48	123.258	147.467
STM14_0772	gltJ	TRUE	0.348186	0.39757	0.875787	0.381146	0.999485	29.6349	39.2595	32.5975	53.8469	42.0529	39.4858
STM14_2101	yciI	TRUE	0.706467	0.807174	0.875235	0.381446	0.999485	22.7961	14.99	5.92682	8.44658	4.3503	30.6216
STM14_4310	yhhT	TRUE	-0.273314	0.31245	-0.874744	0.381713	0.999485	63.8291	42.1147	60.256	64.4052	75.4052	58.8257
STM14_2958	STM14_2958	TRUE	0.680645	0.778214	0.874624	0.381778	0.999485	2.27961	1.42762	2.96341	8.44658	2.9002	4.02916
STM14_2653	stcC	TRUE	-0.533082	0.609566	-0.874528	0.381831	0.999485	4.55922	7.8519	9.87803	11.614	15.9511	1.61166
STM14_2863	nuoH	TRUE	0.324521	0.371802	0.872831	0.382755	0.999485	147.035	147.759	97.7925	93.9682	69.6048	152.302
STM14_3193	STM14_3193	TRUE	-0.495544	0.568346	-0.871906	0.38326	0.999485	3.41941	3.56905	8.89022	5.27911	14.501	9.66998
STM14_4077	accC	TRUE	0.216853	0.248856	0.871399	0.383537	0.999485	299.769	321.928	278.56	266.067	175.462	290.099
STM14_0041	STM14_0041	TRUE	-0.468205	0.537543	-0.87101	0.383749	0.999485	10.2582	4.99666	14.817	17.949	20.3014	10.4758
STM14_2006	ogt	TRUE	-0.159324	0.182934	-0.870933	0.383791	0.999485	214.283	164.176	180.768	181.601	230.566	212.74
STM14_5498	smp	TRUE	0.528146	0.606481	0.870836	0.383844	0.999485	6.83883	6.42428	7.90242	12.6699	5.8004	11.2816
STM14_1208	ymbA	TRUE	0.260448	0.299393	0.869919	0.384345	0.999485	35.3339	56.3909	49.3901	40.1213	43.503	56.4082
STM14_0104	kefC	TRUE	0.629604	0.72403	0.869582	0.384529	0.999485	19.3767	20.7005	13.8292	20.0606	23.2016	45.9324
STM14_5388	STM14_5388	TRUE	0.135381	0.155832	0.868762	0.384977	0.999485	259.875	304.083	261.768	272.402	252.317	273.177
STM14_0402	STM14_0402	TRUE	-0.431002	0.49619	-0.868623	0.385054	0.999485	19.3767	19.9867	30.6219	29.563	40.6028	17.7283
STM14_2340	flhC	TRUE	-0.197738	0.227661	-0.868563	0.385086	0.999485	117.4	109.927	124.463	110.861	116.008	91.8648
STM14_3963	nlpI	TRUE	-0.221876	0.255559	-0.868199	0.385285	0.999485	1574.07	1624.63	2126.74	1746.33	1786.52	1335.26
STM14_1217	yccR	TRUE	-0.324157	0.373525	-0.867833	0.385486	0.999485	29.6349	22.1281	14.817	14.7815	29.002	20.1458
STM14_1105	serC	TRUE	0.239344	0.275905	0.867487	0.385675	0.999485	573.322	611.734	500.816	545.86	508.985	710.744
STM14_2186	STM14_2186	TRUE	-0.28197	0.325219	-0.867016	0.385933	0.999485	152.734	144.189	139.28	142.536	224.765	136.991
STM14_2644	yegU	TRUE	-0.539396	0.62305	-0.865735	0.386635	0.999485	33.0543	20.7005	31.6097	7.39076	10.1507	23.3691
STM14_5480	osmY	TRUE	-0.188575	0.217996	-0.865036	0.387019	0.999485	1289.12	981.488	1005.58	1046.32	1529.85	1325.59
STM14_4853	fdhD	TRUE	-0.20662	0.238945	-0.864718	0.387194	0.999485	86.6252	75.6638	94.8291	98.1915	105.857	75.7482
STM14_4820	glnA	TRUE	-0.372563	0.431185	-0.864046	0.387562	0.999485	747.712	229.847	460.316	494.125	448.081	556.024
STM14_0859	STM14_0859	TRUE	1.09383	1.26703	0.863308	0.387968	0.999485	1.1398	2.14143	0	2.11164	1.4501	0.805832
STM14_5197	pheR	FALSE	-0.586553	0.67958	-0.863111	0.388076	0.999485	14.8175	5.71047	6.91462	7.39076	8.7006	7.25249
STM14_2875	STM14_2875	TRUE	-0.199212	0.230929	-0.862655	0.388327	0.999485	74.0873	72.0947	89.89	79.1867	102.957	80.5832
STM14_0862	cydB	TRUE	-0.176276	0.204378	-0.862501	0.388412	0.999485	215.423	216.284	226.207	146.759	204.464	207.099
STM14_1485	STM14_1485	TRUE	-0.589619	0.684247	-0.861705	0.38885	0.999485	6.83883	3.56905	4.93901	3.16747	7.2505	5.64082
STM14_1183	STM14_1183	TRUE	-0.383644	0.445558	-0.861043	0.389214	0.999485	46.732	38.5457	64.2072	63.3493	65.2545	33.8449
STM14_1672	pykF	TRUE	-0.119216	0.138521	-0.860634	0.38944	0.999485	3141.3	3125.06	2916.98	2883.45	3126.41	2446.51
STM14_3977	glmM	TRUE	0.308822	0.358918	0.860426	0.389554	0.999485	38.7534	59.2462	49.3901	28.5072	21.7515	49.1557
STM14_2520	cbiD	TRUE	0.49015	0.569921	0.860032	0.389772	0.999485	6.83883	7.8519	5.92682	9.5024	4.3503	7.25249
STM14_2616	asmA	TRUE	0.271109	0.315257	0.859961	0.38981	0.999485	34.1941	72.8085	70.134	46.4562	43.503	59.6316
STM14_0515	yajR	TRUE	-0.205156	0.238591	-0.859866	0.389863	0.999485	68.3883	52.1081	63.2194	62.2935	62.3543	54.7966
STM14_3856	icc	TRUE	0.187365	0.218211	0.858642	0.390538	0.999485	126.518	147.759	139.28	165.764	137.759	146.661
STM14_0138	leuO	TRUE	-0.562719	0.656148	-0.85761	0.391108	0.999485	3.41941	5.71047	9.87803	5.27911	11.6008	5.64082
STM14_4041	degS	TRUE	0.273662	0.319143	0.85749	0.391174	0.999485	55.8504	74.2362	60.256	66.5168	78.3054	92.6707
STM14_3902	ygjQ	TRUE	-0.555881	0.648629	-0.857008	0.391441	0.999485	14.8175	4.99666	4.93901	4.22329	5.8004	8.05832
STM14_0716	ybdR	TRUE	-0.242824	0.28348	-0.856582	0.391676	0.999485	45.5922	37.8319	40.4999	34.8421	50.7535	41.9033
STM14_1870	STM14_1870	TRUE	-0.349705	0.408267	-0.856558	0.391689	0.999485	95.7436	108.499	167.926	147.815	201.564	108.787
STM14_0687	fepE	TRUE	0.201983	0.236043	0.855706	0.39216	0.999485	76.3669	124.917	111.622	112.973	124.709	120.069
STM14_0414	STM14_0414	TRUE	0.616951	0.721302	0.855329	0.392369	0.999485	3.41941	10.7071	4.93901	5.27911	4.3503	3.22333
STM14_4193	trpS	TRUE	0.138316	0.161948	0.854076	0.393063	0.999485	287.231	306.938	272.634	313.579	256.668	279.624
STM14_3936	STM14_3936	TRUE	-0.240271	0.281653	-0.853077	0.393617	0.999485	116.26	114.209	137.305	152.038	195.763	113.622
STM14_4091	acrF	TRUE	-0.2542	0.298138	-0.852626	0.393867	0.999485	42.1728	29.2662	29.6341	35.898	36.2525	25.7866
STM14_1881	STM14_1881	TRUE	0.139342	0.163544	0.852013	0.394207	0.999485	542.547	550.347	427.719	471.953	450.981	541.519
STM14_4022	yhcG	TRUE	0.57068	0.669998	0.851763	0.394346	0.999485	5.69902	7.8519	2.96341	8.44658	5.8004	4.83499
STM14_5161	proP	TRUE	0.278208	0.327023	0.850728	0.394921	0.999485	133.357	110.64	107.67	97.1357	85.5559	188.565
STM14_1294	STM14_1294	TRUE	-0.726248	0.853736	-0.85067	0.394953	0.999485	4.55922	1.42762	5.92682	8.44658	4.3503	0
STM14_0146	mraW	TRUE	0.181884	0.213918	0.850252	0.395185	0.999485	110.561	117.779	115.573	111.917	97.1566	137.797
STM14_5203	STM14_5203	TRUE	-0.443071	0.521437	-0.849711	0.395486	0.999485	26.2155	19.2728	30.6219	39.0654	44.9531	16.9225
STM14_2099	yciA	TRUE	0.54438	0.640983	0.84929	0.39572	0.999485	3.41941	9.27952	2.96341	8.44658	13.0509	8.86415
STM14_0909	modC	TRUE	0.449217	0.529033	0.849129	0.395809	0.999485	18.2369	17.1314	10.8658	9.5024	2.9002	17.7283
STM14_2403	rcsA	TRUE	0.476333	0.561997	0.847573	0.396676	0.999485	4.55922	11.4209	6.91462	14.7815	13.0509	7.25249
STM14_0293	rrsH	FALSE	0.510487	0.602324	0.847529	0.3967	0.999485	15.9573	17.8452	10.8658	12.6699	4.3503	14.505
STM14_2823	STM14_2823	TRUE	-0.600741	0.709268	-0.846987	0.397003	0.999485	9.11844	8.56571	20.7439	20.0606	17.4012	3.22333
STM14_2721	fruA	TRUE	0.305465	0.360884	0.846436	0.39731	0.999485	45.5922	54.2495	34.5731	30.6189	39.1527	61.2432
STM14_4538	mgtC	TRUE	-0.337992	0.399483	-0.846074	0.397512	0.999485	306.607	326.211	367.463	292.463	271.169	129.739
STM14_4559	gatY_2	TRUE	-0.564066	0.666869	-0.845842	0.397641	0.999485	6.83883	6.42428	11.8536	7.39076	4.3503	2.4175
STM14_4918	menA	TRUE	-0.233752	0.2768	-0.844479	0.398402	0.999485	56.9902	44.2562	58.2804	62.2935	68.1547	49.9616
STM14_2807	STM14_2807	TRUE	-0.423711	0.501744	-0.844476	0.398403	0.999485	17.0971	17.8452	26.6707	28.5072	37.7026	14.505
STM14_5539	orf6	TRUE	-0.278479	0.330121	-0.843567	0.398911	0.999485	952.877	955.077	1372.06	1487.65	1576.26	774.404
STM14_0552	ylaB	TRUE	0.220201	0.26127	0.842811	0.399334	0.999485	41.033	59.2462	57.2926	50.6795	47.8533	60.4374
STM14_4453	lldD	TRUE	0.760616	0.90301	0.842312	0.399614	0.999485	6.83883	4.28286	1.97561	5.27911	1.4501	8.05832
STM14_0213	panD	TRUE	0.2522	0.299541	0.841954	0.399813	0.999485	144.755	149.9	145.207	145.703	114.558	186.953
STM14_2023	STM14_2023	TRUE	-0.184693	0.219417	-0.841745	0.399931	0.999485	193.767	190.587	174.841	180.546	226.215	150.691
STM14_5358	STM14_5358	TRUE	-1.43736	1.70764	-0.841726	0.399942	0.999485	0	0	0	0	1.4501	0
STM14_4209	yrfG	TRUE	-0.197886	0.235426	-0.840543	0.400604	0.999485	140.196	153.469	147.183	133.034	156.611	99.9231
STM14_0455	yaiC	TRUE	-0.297637	0.354271	-0.840138	0.400831	0.999485	56.9902	53.5357	66.1828	58.0702	108.757	75.7482
STM14_2252	STM14_2252	TRUE	-0.321234	0.382416	-0.840011	0.400902	0.999485	409.19	319.787	366.475	499.404	603.241	284.459
STM14_1032	ybjO	TRUE	-0.278723	0.332061	-0.839373	0.40126	0.999485	30.7747	22.8419	23.7073	30.6189	34.8024	20.1458
STM14_3121	STM14_3121	TRUE	-0.219473	0.261823	-0.838251	0.40189	0.999485	50.1514	48.539	70.134	59.1261	60.9042	49.1557
[truncated: 2,843 more rows]

## Sheet: WT_SPI-2.vs.WT_LB
GeneID	GeneName	IsCoding	logFC (WT_SPI-2 / WT_SPI-1)	lfcSE	stat	pvalue	padj	WT_LB_1	WT_SPI-2_1	WT_LB_2	WT_SPI-2_2	WT_LB_3	WT_SPI-2_3
[truncated: 4,286 more rows]

[truncated: 1 more sheets: DmetJ_SPI-2.vs.DmetJ_LB]
