# Supplementary material for: Integration of the Salmonella Typhimurium Methylome and Transcriptome Reveals That DNA Methylation and Transcriptional Regulation Are Largely Decoupled under Virulence-Related Conditions
Source: mBio. 2022 Jun 6;13(3):e03464-21. doi: 10.1128/mbio.03464-21 (PMC9239280; doi:10.1128/mbio.03464-21)
Supplement: DATA SET S5 [file mbio.03464-21-s0005.xlsx]

## Sheet: Header Information
	Header Information:
	GeneID	ENSEMBL Gene ID
	GeneName	Gene name
	IsCoding	Is the gene a known protein coding gene?
	logFC	Log2(fold-change)
	lfcSE	Standard error of the log2(fold-change)
	stat	For pairwise analysis, it's the Wald test statistic.
	pvalue	P-value
	padj	FDR corrected p-value
	<SampleID>	Normalized expression value for specific <SampleID>
	Analysis:	~ Condition

## Sheet: deltaYhdJ_LB.vs.WT_LB
GeneID	GeneName	IsCoding	logFC (delta_yhdJ_LB / WT_SPI1)	lfcSE	stat	pvalue	padj	WT_LB_1	YhdJ_LB_1	WT_LB_2	YhdJ_LB_2	WT_LB_3	YhdJ_LB_3
STM14_4375	dppA	TRUE	-0.750001	0.135275	-5.54425	2.95216e-08	0.000129777	637.721	344.764	640.927	394.936	734.704	456.463
STM14_4084	yhdJ	TRUE	-6.39118	1.23448	-5.17724	2.25188e-07	0.000494964	29.298	0.904893	35.9973	0	22.2945	0
STM14_5353	pyrB	TRUE	-3.2462	0.666782	-4.86846	1.12473e-06	0.00164811	789.094	33.481	73.7505	57.7668	436.769	45.9062
STM14_4024	codB	TRUE	-1.52481	0.332474	-4.58625	4.51289e-06	0.00495967	83.0111	22.6223	43.0211	27.115	84.1109	23.3862
STM14_0699	cstA	TRUE	-0.481661	0.110255	-4.3686	1.25046e-05	0.0109941	1466.85	1008.05	1409.16	1098.75	1655.87	1138.13
STM14_5352	pyrI	TRUE	-3.38402	0.799731	-4.23145	2.3219e-05	0.0170118	724.638	31.6713	63.2147	31.8307	264.493	37.2446
STM14_0819	STM14_0819	TRUE	0.854997	0.206081	4.14883	3.34175e-05	0.0209862	82.0345	144.783	83.4083	172.122	88.1645	142.915
STM14_4495	pyrE	TRUE	-1.49485	0.363113	-4.11678	3.84209e-05	0.0211123	63.4791	23.5272	25.4615	12.9681	72.9637	19.9215
STM14_5141	acs	TRUE	-0.747248	0.185746	-4.02295	5.74731e-05	0.0280724	125.005	64.2474	103.602	76.6295	132.753	74.4892
STM14_1558	yeaG	TRUE	-0.618161	0.159201	-3.8829	0.000103217	0.0453744	1189.5	751.061	1266.05	799.304	1071.15	748.357
STM14_3061	uraA	TRUE	-1.29823	0.337764	-3.84361	0.00012124	0.0484519	108.403	37.1006	37.7532	29.4729	102.352	33.78
STM14_0078	carB	TRUE	-2.49345	0.655319	-3.80494	0.000141839	0.0519603	1685.61	221.699	389.824	247.572	1752.14	210.475
STM14_1885	hdeB	TRUE	0.9855	0.26084	3.77819	0.000157975	0.0534198	102.543	327.571	254.615	369	148.968	308.351
STM14_3373	yqaE	TRUE	-1.25974	0.346805	-3.63243	0.000280766	0.0881607	53.7131	10.8587	40.3872	28.294	42.5622	19.0554
STM14_2237	yebU	TRUE	0.893344	0.247963	3.60273	0.000314889	0.0922835	31.2512	52.4838	39.5092	68.3771	23.3078	56.3
STM14_1600	katE	TRUE	-0.430458	0.121273	-3.54951	0.000385952	0.10604	1180.71	785.447	982.462	828.777	1013.38	744.026
STM14_2162	STM14_2162	TRUE	1.16518	0.334092	3.48761	0.00048736	0.126026	20.5086	77.8208	35.9973	58.9457	23.3078	43.3077
STM14_1281	putP	TRUE	-0.818153	0.239486	-3.41628	0.000634827	0.155039	149.42	116.731	144.867	87.2397	257.4	107.403
STM14_0832	ybgK	TRUE	-0.49745	0.146289	-3.40045	0.000672743	0.155652	169.929	135.734	172.084	121.428	185.449	116.065
STM14_5161	proP	TRUE	-0.615776	0.18256	-3.37301	0.000743525	0.156575	218.759	142.068	185.254	130.86	190.516	115.198
STM14_4532	slsA	TRUE	1.09874	0.325903	3.37136	0.000747971	0.156575	13.6724	26.2419	11.4138	35.3674	14.1874	23.3862
STM14_2181	ycgB	TRUE	-0.690464	0.207509	-3.32739	0.000876624	0.175165	528.341	293.185	530.301	350.138	478.318	310.083
STM14_2546	pduW	TRUE	0.559715	0.170949	3.27416	0.00105976	0.201709	213.876	276.897	165.061	268.793	167.208	258.98
STM14_2507	cbiP	TRUE	0.394408	0.121315	3.2511	0.00114959	0.201709	661.159	821.643	606.685	806.378	567.495	784.735
STM14_4009	yhbH	TRUE	-0.487174	0.149942	-3.24907	0.00115781	0.201709	804.719	581.846	852.52	628.362	778.279	529.22
STM14_1881	STM14_1881	TRUE	-0.474948	0.146986	-3.23126	0.00123246	0.201709	218.759	151.117	189.644	148.543	205.717	142.049
STM14_3823	yghA	TRUE	-0.44827	0.139172	-3.22098	0.00127751	0.201709	469.745	305.854	438.113	332.454	376.979	304.886
STM14_2642	fbaB	TRUE	-0.458591	0.142448	-3.21936	0.00128477	0.201709	576.195	371.911	444.259	385.505	476.291	332.603
STM14_1013	dacC	TRUE	-0.459595	0.143561	-3.20139	0.00136766	0.201769	381.851	262.419	399.482	288.834	369.885	286.697
STM14_2540	pduP	TRUE	0.448551	0.140197	3.19944	0.00137695	0.201769	473.652	593.61	407.384	641.33	453.996	587.252
STM14_1130	ompF	TRUE	-0.548393	0.175006	-3.13357	0.00172696	0.244894	559.592	355.623	477.622	334.812	543.174	388.903
STM14_3138	cadA	TRUE	1.19009	0.384641	3.09403	0.00197454	0.263457	174.812	647.904	483.768	818.167	193.556	480.715
STM14_0077	carA	TRUE	-2.11029	0.682158	-3.09356	0.00197773	0.263457	694.363	104.968	217.739	142.649	582.696	98.7415
STM14_3033	talA	TRUE	-0.527089	0.17201	-3.06429	0.00218187	0.278386	130.865	99.5382	148.379	106.102	135.794	84.0169
STM14_3962	deaD	TRUE	0.612987	0.20035	3.05958	0.00221645	0.278386	321.302	485.928	460.062	570.595	235.105	501.503
STM14_2437	STM14_2437	TRUE	-0.747472	0.248109	-3.01267	0.00258959	0.316218	80.0813	41.6251	53.5569	37.7253	65.87	38.9769
STM14_2908	STM14_2908	TRUE	-0.507429	0.168975	-3.00298	0.00267353	0.317644	208.993	151.117	223.885	143.828	181.396	137.718
STM14_5260	yjfN	TRUE	-0.424528	0.14308	-2.96708	0.00300645	0.347798	933.631	674.145	899.931	646.045	771.186	621.032
STM14_0428	yahO	TRUE	-0.655202	0.222107	-2.94994	0.00317836	0.356227	279.308	137.544	244.079	182.732	196.597	138.585
STM14_3034	tktB	TRUE	-0.40988	0.139232	-2.94387	0.00324137	0.356227	353.53	266.039	323.097	260.54	310.096	217.405
STM14_0818	speF	TRUE	0.665098	0.227547	2.9229	0.00346788	0.371824	142.584	235.272	165.061	201.594	97.2849	206.145
STM14_2070	acnA	TRUE	-0.358922	0.123117	-2.9153	0.00355343	0.371926	959.999	690.433	897.297	693.202	826.922	709.38
STM14_1779	rstA	TRUE	0.549218	0.190342	2.88542	0.00390888	0.389634	131.841	195.457	143.989	209.847	186.463	269.374
STM14_1991	ldhA	TRUE	-0.447752	0.15549	-2.87962	0.00398157	0.389634	203.133	161.071	219.495	159.154	201.664	138.585
STM14_5351	yjgF	TRUE	-0.585532	0.203661	-2.87503	0.00403988	0.389634	2365.33	1144.69	1207.22	1140.01	1456.23	1066.24
STM14_0219	yadB	TRUE	0.60172	0.210313	2.86107	0.0042222	0.389634	53.7131	94.1089	75.5064	100.208	66.8834	103.938
STM14_2543	pduT	TRUE	0.54655	0.191047	2.86082	0.0042255	0.389634	192.39	235.272	134.331	225.173	156.061	243.389
STM14_1095	ycaM	TRUE	0.732435	0.256217	2.85865	0.00425442	0.389634	28.3214	50.674	24.5835	60.1247	47.6291	55.4338
STM14_5561	spvC	TRUE	1.95248	0.686784	2.84293	0.00447011	0.394048	3.9064	6.33425	0.877982	5.89457	1.01338	9.52769
STM14_1683	orf319	TRUE	-0.368993	0.129941	-2.83969	0.00451579	0.394048	426.775	323.047	417.041	327.738	451.97	351.658
STM14_3135	hmpA	TRUE	-0.711276	0.25124	-2.83106	0.00463941	0.394048	50.7833	36.1957	52.6789	30.6518	69.9235	38.1108
STM14_4283	ugpB	TRUE	-0.526826	0.18634	-2.82723	0.0046952	0.394048	280.285	172.835	254.615	214.562	265.507	169.766
STM14_5481	STM14_5481	TRUE	-0.45229	0.16044	-2.81906	0.00481645	0.394048	584.984	429.824	623.367	429.125	604.991	465.991
STM14_1272	wraB	TRUE	-0.478638	0.169883	-2.81746	0.00484044	0.394048	694.363	462.4	668.144	477.461	514.799	408.825
STM14_5206	groES	TRUE	-0.332776	0.11845	-2.80942	0.00496311	0.396687	1280.32	1027.96	1380.19	1023.3	1469.41	1225.61
STM14_2172	treA	TRUE	-0.39698	0.141765	-2.80027	0.00510597	0.39751	655.299	494.977	588.248	424.409	520.88	420.085
STM14_5430	STM14_5430	TRUE	-0.446402	0.159587	-2.79723	0.00515425	0.39751	328.138	236.177	316.073	251.109	294.895	203.546
STM14_2537	pduM	TRUE	0.536301	0.192355	2.78808	0.00530218	0.399567	198.25	243.416	152.769	236.962	134.78	224.334
STM14_5480	osmY	TRUE	-0.385206	0.13844	-2.78248	0.00539458	0.399567	1612.37	1145.59	1624.27	1314.49	1545.41	1203.09
STM14_2664	yehV	TRUE	-0.658909	0.237108	-2.77894	0.0054536	0.399567	100.59	40.7202	78.1404	74.2716	89.1778	56.3
STM14_2944	yfdC	TRUE	-0.70738	0.255478	-2.76885	0.00562553	0.402495	85.9409	49.7691	85.1642	54.2301	114.512	70.1585
STM14_3018	eutH	TRUE	-0.877064	0.317644	-2.76116	0.0057597	0.402495	49.8067	26.2419	33.3633	22.3994	34.4551	15.5908
STM14_3719	yggG	TRUE	-0.450298	0.163775	-2.74949	0.00596881	0.402495	138.677	114.921	147.501	96.671	144.914	103.072
STM14_5216	ecnB	TRUE	-0.677279	0.247037	-2.74161	0.00611394	0.402495	80.0813	49.7691	76.3844	53.0512	65.87	37.2446
STM14_4086	STM14_4086	TRUE	0.906374	0.331145	2.73709	0.00619849	0.402495	11.7192	26.2419	12.2917	22.3994	20.2677	32.9138
STM14_3923	tdcE	TRUE	0.437413	0.159855	2.73632	0.0062131	0.402495	186.531	238.892	181.742	233.425	166.195	251.185
STM14_5207	groEL	TRUE	-0.319273	0.116733	-2.73508	0.00623653	0.402495	5240.44	4565.19	5773.61	4436.26	6099.56	4713.61
STM14_2161	STM14_2161	TRUE	0.94982	0.347613	2.73241	0.00628734	0.402495	17.5788	40.7202	25.4615	55.409	27.3614	40.7092
STM14_4706	ilvC	TRUE	-0.429586	0.157367	-2.72983	0.00633663	0.402495	156.256	130.305	160.671	94.3132	145.927	116.931
STM14_3139	yjdL	TRUE	1.04364	0.383456	2.72168	0.00649516	0.402495	12.6958	57.9132	23.7055	38.9042	17.2275	14.7246
STM14_3062	upp	TRUE	-0.549528	0.201949	-2.72112	0.00650607	0.402495	206.063	147.498	162.427	104.923	237.132	158.506
STM14_5531	repA	TRUE	0.428612	0.157765	2.71677	0.00659228	0.402495	146.49	177.359	121.161	167.406	136.807	197.483
STM14_1527	STM14_1527	TRUE	0.629997	0.23339	2.69933	0.00694786	0.416191	33.2044	58.8181	40.3872	50.6933	38.5086	63.2292
STM14_3869	ribB	TRUE	0.422124	0.156967	2.68925	0.00716134	0.416191	224.618	281.422	223.007	288.834	216.864	319.611
STM14_5140	yjcH	TRUE	-1.19286	0.444101	-2.686	0.00723123	0.416191	17.5788	7.23915	14.0477	5.89457	21.2811	9.52769
STM14_3915	yqjG	TRUE	-0.635179	0.236699	-2.68349	0.0072859	0.416191	71.2919	41.6251	57.9468	43.6198	64.8566	39.8431
STM14_5342	nrdG	TRUE	1.06677	0.397558	2.6833	0.00728997	0.416191	15.6256	56.1034	21.9495	30.6518	16.2142	25.9846
STM14_4025	STM14_4025	TRUE	-0.767322	0.28741	-2.66978	0.0075901	0.42777	122.075	50.674	69.3606	73.0927	109.446	53.7015
STM14_3261	clpB	TRUE	-0.323412	0.121697	-2.65753	0.00787162	0.434492	1843.82	1422.49	1971.95	1413.52	1617.36	1506.24
STM14_3407	STM14_3407	FALSE	0.903742	0.340263	2.65601	0.00790705	0.434492	13.6724	28.9566	20.1936	47.1566	26.348	37.2446
STM14_3352	virK	TRUE	0.477613	0.180736	2.6426	0.00822732	0.441994	257.823	367.387	281.832	387.863	283.748	391.502
STM14_4082	yhdG	TRUE	0.40839	0.154583	2.64188	0.00824466	0.441994	211.922	278.707	246.713	312.412	191.53	274.571
STM14_2895	yfcG	TRUE	-0.777511	0.29617	-2.62522	0.00865928	0.458629	33.2044	9.95382	21.9495	21.2205	28.3748	18.1892
STM14_2738	STM14_2738	TRUE	0.998386	0.380992	2.62049	0.00878032	0.459503	9.76601	25.337	15.8037	35.3674	20.2677	31.1815
STM14_3924	tdcD	TRUE	0.629335	0.241678	2.60402	0.00921366	0.476509	144.537	227.128	138.721	227.531	101.338	142.049
STM14_3383	ygaM	TRUE	-0.643475	0.247825	-2.59649	0.00941826	0.481426	137.701	74.2012	86.9202	69.556	107.419	68.4262
STM14_3927	tdcA	TRUE	0.430319	0.166716	2.58115	0.00984714	0.497563	392.594	503.121	461.818	641.33	370.899	510.165
STM14_4010	ptsN	TRUE	-0.295243	0.115582	-2.5544	0.0106372	0.531375	547.873	476.879	618.977	499.86	644.513	499.771
STM14_1277	STM14_1277	TRUE	-0.535573	0.210118	-2.54891	0.0108059	0.533739	239.267	173.739	308.172	219.278	379.006	245.988
STM14_4206	nudE	TRUE	0.654267	0.258467	2.53134	0.0113627	0.546477	46.8769	65.1523	58.8248	93.1343	45.6023	81.4185
STM14_2163	STM14_2163	TRUE	1.30565	0.516255	2.52907	0.0114365	0.546477	7.81281	20.8125	8.77982	16.5048	5.06692	16.4569
STM14_0924	STM14_0924	TRUE	-3.41839	1.35164	-2.52906	0.0114367	0.546477	2.9298	0	0	0	3.04015	0
STM14_3505	STM14_3505	TRUE	-0.80125	0.317424	-2.52423	0.0115953	0.546603	36.1342	36.1957	69.3606	21.2205	43.5755	27.7169
STM14_0581	fsr	TRUE	0.810434	0.321419	2.52143	0.0116881	0.546603	18.5554	30.7664	11.4138	27.115	26.348	38.9769
STM14_3911	yqjD	TRUE	-0.337779	0.134753	-2.50665	0.0121881	0.561585	901.403	651.523	835.839	702.633	770.172	631.426
STM14_5446	tsr	TRUE	0.443872	0.177437	2.50157	0.0123643	0.561585	234.384	409.917	283.588	367.821	267.534	291.894
STM14_2574	udg	TRUE	0.422225	0.168904	2.49979	0.0124266	0.561585	135.748	171.025	134.331	190.984	157.075	209.609
STM14_4590	dsdX	TRUE	-1.0021	0.403289	-2.48482	0.0129615	0.561585	34.181	12.6685	28.9734	12.9681	23.3078	17.3231
STM14_1207	pqiB	TRUE	-0.470916	0.189905	-2.47974	0.0131478	0.561585	109.379	68.7719	118.528	94.3132	140.86	103.072
STM14_5618	traH	TRUE	-0.665076	0.268342	-2.47846	0.0131949	0.561585	41.9938	23.5272	35.9973	28.294	40.5354	23.3862
STM14_3971	yhbC	TRUE	0.363966	0.146987	2.47617	0.0132799	0.561585	150.397	176.454	158.915	211.026	153.021	208.743
STM14_4813	STM14_4813	TRUE	-0.361549	0.146089	-2.47486	0.0133289	0.561585	415.055	331.191	386.312	265.256	399.274	335.202
STM14_3038	yffH	TRUE	0.645162	0.261118	2.47077	0.0134823	0.561585	37.1108	46.1496	28.0954	51.8723	28.3748	48.5046
STM14_1007	STM14_1007	TRUE	0.766662	0.310394	2.46996	0.0135127	0.561585	13.6724	32.5762	20.1936	31.8307	22.2945	31.1815
STM14_0635	fimA	TRUE	-0.661632	0.267894	-2.46975	0.0135208	0.561585	1152.39	387.294	693.606	690.844	597.897	468.589
STM14_2476	STM14_2476	TRUE	-0.386406	0.156554	-2.4682	0.0135795	0.561585	342.787	234.367	260.761	229.888	280.708	212.208
STM14_3629	ygdQ	TRUE	0.602942	0.244785	2.46315	0.0137724	0.561585	50.7833	77.8208	40.3872	78.9873	59.7897	71.8908
STM14_0736	tatE	TRUE	0.564196	0.229361	2.45986	0.013899	0.561585	46.8769	63.3425	35.9973	60.1247	39.522	57.1662
STM14_5162	STM14_5162	TRUE	-1.35391	0.55055	-2.4592	0.0139246	0.561585	19.532	3.61957	10.5358	5.89457	7.09369	5.19692
STM14_2816	STM14_2816	TRUE	0.639687	0.260884	2.452	0.0142066	0.567746	49.8067	66.0572	48.289	82.524	37.4952	64.0954
STM14_1271	yccJ	TRUE	-0.38798	0.158709	-2.4446	0.0145014	0.56992	440.447	297.71	427.577	333.633	366.845	313.548
STM14_5583	STM14_5583	TRUE	-1.16834	0.47802	-2.44413	0.0145203	0.56992	12.6958	6.33425	14.0477	7.07349	10.1338	3.46462
STM14_0758	STM14_0758	TRUE	0.981134	0.403567	2.43115	0.0150508	0.585516	10.7426	27.1468	13.1697	30.6518	15.2008	19.9215
STM14_3412	csrA	TRUE	-0.324771	0.13426	-2.41897	0.0155647	0.59234	356.459	266.039	374.898	275.866	338.47	311.815
STM14_4215	pckA	TRUE	-0.24313	0.100663	-2.4153	0.0157224	0.59234	8731.79	7578.48	9651.65	7723.07	9027.23	7858.61
STM14_2178	dadX	TRUE	-0.487504	0.202007	-2.4133	0.0158087	0.59234	71.2919	46.1496	71.1165	55.409	76.0038	54.5677
STM14_3595	ygdD	TRUE	1.09934	0.455769	2.41205	0.0158632	0.59234	4.88301	11.7636	12.2917	17.6837	4.05354	17.3231
STM14_3353	STM14_3353	TRUE	0.868833	0.36109	2.40614	0.016122	0.59234	12.6958	19.9076	10.5358	21.2205	10.1338	19.9215
STM14_5175	STM14_5175	TRUE	0.67339	0.280019	2.4048	0.0161812	0.59234	74.2217	153.832	154.525	227.531	150.994	225.2
STM14_5174	dcuB	TRUE	0.590597	0.245942	2.40137	0.0163338	0.59234	285.168	657.857	656.73	783.978	473.251	691.191
STM14_0297	rrlH	FALSE	0.663893	0.276527	2.40082	0.0163583	0.59234	32.2278	73.2963	43.8991	61.3036	38.5086	47.6385
STM14_2547	pduX	TRUE	0.579126	0.241421	2.39882	0.016448	0.59234	62.5025	74.2012	41.2651	83.703	53.7094	77.0877
STM14_3910	yqjC	TRUE	-0.416583	0.173864	-2.39603	0.0165737	0.59234	1095.75	694.958	927.149	765.116	869.484	707.648
STM14_0540	ybaE	TRUE	-0.59673	0.250252	-2.38451	0.0171017	0.606282	57.6195	35.2908	58.8248	36.5464	49.6558	38.1108
STM14_2407	yedP	TRUE	-0.680984	0.289657	-2.351	0.0187231	0.655411	34.181	14.4783	34.2413	23.5783	21.2811	19.0554
STM14_2472	STM14_2472	TRUE	-0.552843	0.235277	-2.34976	0.0187857	0.655411	207.039	91.3942	119.406	106.102	102.352	95.2769
STM14_1334	grxB	TRUE	-0.335773	0.143208	-2.34464	0.0190453	0.656012	1036.17	751.061	879.738	712.065	928.26	789.066
STM14_0202	hpt	TRUE	0.597827	0.255095	2.34355	0.0191013	0.656012	28.3214	47.9593	38.6312	53.0512	32.4283	50.2369
STM14_1882	STM14_1882	TRUE	-0.511003	0.218633	-2.33726	0.0194257	0.661981	63.4791	41.6251	66.7266	37.7253	77.0172	64.0954
STM14_4080	prmA	TRUE	0.762063	0.326873	2.33137	0.0197339	0.667308	13.6724	29.8615	23.7055	27.115	13.174	29.4492
STM14_1203	STM14_1203	TRUE	0.656509	0.283019	2.31966	0.0203592	0.683197	37.1108	51.5789	35.9973	57.7668	29.3882	52.8354
STM14_4878	sodA	TRUE	-0.303469	0.131118	-2.31447	0.020642	0.687442	220.712	187.313	220.373	176.837	218.891	170.632
STM14_5350	STM14_5350	TRUE	-0.496734	0.215362	-2.30651	0.021082	0.6919	234.384	147.498	142.233	140.291	204.704	123.86
STM14_0639	fimH	TRUE	-0.88032	0.381693	-2.30636	0.0210907	0.6919	59.5727	19.0028	28.0954	24.7572	37.4952	24.2523
STM14_4635	rnpA	TRUE	0.480471	0.209124	2.29754	0.0215878	0.695958	202.156	250.655	268.662	394.936	251.319	363.785
STM14_0759	STM14_0759	TRUE	0.833075	0.362648	2.2972	0.0216075	0.695958	18.5554	32.5762	27.2174	38.9042	14.1874	36.3785
STM14_0014	dnaJ	TRUE	-0.419861	0.182885	-2.29577	0.0216893	0.695958	334.974	244.321	290.612	181.553	299.962	263.311
STM14_1584	astD	TRUE	-0.833141	0.363992	-2.2889	0.0220852	0.699962	21.4852	11.7636	28.0954	12.9681	27.3614	18.1892
STM14_4146	bfr	TRUE	-0.318956	0.139439	-2.28743	0.0221707	0.699962	270.519	180.979	208.082	195.7	229.025	190.554
STM14_1565	gapA	TRUE	-0.265964	0.116377	-2.28536	0.0222918	0.699962	2908.32	2248.66	2334.55	2125.58	2684.46	2216.49
STM14_0417	mod	TRUE	0.445224	0.195763	2.27431	0.0229475	0.712228	77.1515	127.59	91.3101	128.502	103.365	114.332
STM14_3887	dnaG	TRUE	0.388261	0.170853	2.27248	0.0230572	0.712228	315.442	422.585	370.508	412.62	255.373	398.431
STM14_5289	cysQ	TRUE	-0.357536	0.157514	-2.26987	0.0232155	0.712228	249.033	173.739	259.883	212.205	272.6	224.334
STM14_5343	nrdD	TRUE	0.617377	0.272451	2.26601	0.0234509	0.712228	267.589	581.846	452.161	519.901	296.922	459.062
STM14_2541	pduQ	TRUE	0.401902	0.177487	2.2644	0.0235493	0.712228	256.846	274.183	198.424	314.77	195.583	271.972
STM14_5294	msrA	TRUE	-0.386513	0.170866	-2.26208	0.0236924	0.712228	160.163	127.59	163.305	132.038	150.994	104.805
STM14_4788	fadA	TRUE	-0.777324	0.343937	-2.26008	0.0238166	0.712228	26.3682	19.0028	32.4853	16.5048	41.5488	22.52
STM14_1707	ssaK	TRUE	1.46885	0.656956	2.23584	0.0253622	0.738297	2.9298	4.52447	2.63395	10.6102	1.01338	4.33077
STM14_3408	STM14_3408	FALSE	0.511361	0.228728	2.23568	0.0253728	0.738297	81.0579	100.443	104.48	165.048	120.593	171.498
STM14_2849	elaB	TRUE	-0.35631	0.159389	-2.23547	0.0253868	0.738297	440.447	333.906	383.678	300.623	376.979	303.154
STM14_2886	STM14_2886	TRUE	-0.34965	0.15692	-2.22821	0.0258664	0.738297	269.542	207.221	273.93	200.416	235.105	203.546
STM14_3896	oat	TRUE	-0.470848	0.211371	-2.22759	0.0259077	0.738297	133.794	83.2502	108.87	66.0192	82.0842	84.0169
STM14_3984	greA	TRUE	0.514771	0.231215	2.22637	0.0259893	0.738297	61.5259	85.9649	80.7743	132.038	81.0708	103.072
STM14_0133	leuB	TRUE	-0.753164	0.338548	-2.22469	0.0261023	0.738297	44.9237	19.9076	22.8275	12.9681	24.3212	20.7877
STM14_3912	yqjE	TRUE	-0.372541	0.167488	-2.22428	0.0261295	0.738297	346.693	268.753	361.728	288.834	332.39	247.72
STM14_3126	asrA	TRUE	0.620149	0.27923	2.22093	0.0263558	0.738297	43.9471	66.9621	64.0927	81.3451	36.4818	75.3554
STM14_2512	cbiL	TRUE	0.283814	0.127805	2.22067	0.0263733	0.738297	566.429	662.382	579.468	742.716	554.321	666.938
STM14_0741	lipB	TRUE	0.605099	0.272778	2.21828	0.0265357	0.738297	40.0406	49.7691	28.9734	54.2301	41.5488	63.2292
STM14_2634	yegQ	TRUE	0.587979	0.265521	2.21444	0.0267987	0.740926	43.9471	65.1523	64.0927	96.671	52.696	81.4185
STM14_4085	yhdU	TRUE	1.42397	0.645285	2.20673	0.0273333	0.750981	4.88301	16.2881	10.5358	17.6837	1.01338	11.26
STM14_3423	srlE	TRUE	-0.6322	0.287385	-2.19984	0.0278183	0.755433	59.5727	32.5762	53.5569	41.262	52.696	33.78
STM14_1360	STM14_1360	TRUE	0.488917	0.222281	2.19955	0.027839	0.755433	56.6429	90.4893	61.4587	71.9138	56.7495	82.2846
STM14_3465	hilC	TRUE	0.278327	0.127151	2.18895	0.0286001	0.770747	1224.66	1353.72	1128.21	1394.66	1228.22	1592.86
STM14_1945	STM14_1945	TRUE	-0.269183	0.123092	-2.18684	0.028754	0.770747	305.676	249.751	298.514	251.109	287.801	239.925
STM14_1772	fumC	TRUE	-0.270309	0.124042	-2.17916	0.0293194	0.774929	659.206	599.039	791.94	627.183	765.105	612.371
STM14_0700	ybdD	TRUE	-0.409296	0.188429	-2.17215	0.0298444	0.774929	126.958	108.587	144.867	111.997	179.369	118.663
STM14_1592	osmE	TRUE	-0.396146	0.182568	-2.16986	0.0300177	0.774929	1173.87	846.075	1042.16	855.892	1021.49	758.751
STM14_2170	STM14_2170	TRUE	-0.339447	0.156611	-2.16745	0.0302007	0.774929	499.043	417.156	493.426	423.23	678.968	478.983
STM14_1568	yeaC	TRUE	-0.333765	0.15421	-2.16436	0.0304371	0.774929	174.812	162.881	197.546	163.869	196.597	126.458
STM14_4281	ugpE	TRUE	-0.844956	0.39048	-2.16389	0.0304727	0.774929	25.3916	12.6685	15.8037	10.6102	16.2142	8.66154
STM14_4503	ligB	TRUE	0.902049	0.417191	2.1622	0.0306031	0.774929	11.7192	16.2881	10.5358	18.8626	9.12046	23.3862
STM14_4484	rfaQ	TRUE	0.438631	0.203017	2.16056	0.0307293	0.774929	111.333	201.791	145.745	142.649	121.606	168.034
STM14_2441	STM14_2441	TRUE	-0.436664	0.202166	-2.15993	0.0307781	0.774929	125.982	94.1089	114.138	91.9554	105.392	70.1585
STM14_2450	STM14_2450	TRUE	-0.5262	0.244245	-2.1544	0.0312089	0.774929	64.4557	36.1957	54.4349	40.0831	42.5622	36.3785
STM14_2473	STM14_2473	TRUE	-0.534913	0.248426	-2.15321	0.0313023	0.774929	88.8707	45.2447	54.4349	44.7988	48.6425	42.4415
STM14_5173	fumB	TRUE	0.503313	0.234009	2.15083	0.0314897	0.774929	543.967	1151.93	1123.82	1206.03	716.463	1023.79
STM14_4505	gmk	TRUE	0.333367	0.155022	2.15045	0.03152	0.774929	170.905	188.218	146.623	225.173	162.142	192.286
STM14_1969	STM14_1969	TRUE	0.997596	0.464631	2.14707	0.0317877	0.774929	3.9064	14.4783	8.77982	16.5048	9.12046	12.9923
STM14_2824	sseL	TRUE	-0.872809	0.407234	-2.14326	0.0320919	0.774929	17.5788	5.42936	8.77982	9.43132	11.1472	6.06308
STM14_3023	eutM	TRUE	-0.990693	0.462447	-2.14228	0.0321707	0.774929	28.3214	12.6685	20.1936	9.43132	18.2409	11.26
STM14_3913	yqjK	TRUE	-0.373929	0.1747	-2.14041	0.0323216	0.774929	321.302	232.558	291.49	249.93	275.641	204.412
STM14_4637	yidC	TRUE	0.497057	0.232439	2.13844	0.032481	0.774929	301.77	494.072	378.41	489.25	306.042	409.691
STM14_5139	actP	TRUE	-0.577403	0.270022	-2.13836	0.0324878	0.774929	68.3621	47.0544	46.533	24.7572	55.7362	40.7092
STM14_1044	ybjP	TRUE	-0.302735	0.141645	-2.13729	0.0325745	0.774929	566.429	438.873	473.232	427.946	491.492	375.045
STM14_0527	bolA	TRUE	-0.520176	0.243671	-2.13475	0.0327813	0.774929	119.145	68.7719	106.236	70.7349	98.2983	85.7492
STM14_4152	rpsL	TRUE	0.337656	0.158177	2.13467	0.0327881	0.774929	333.998	517.599	446.893	484.534	389.14	477.251
STM14_3988	obgE	TRUE	0.355538	0.166813	2.13136	0.0330596	0.777165	122.075	143.878	123.795	141.47	105.392	163.703
STM14_5248	purA	TRUE	0.288659	0.135686	2.1274	0.033387	0.780687	621.118	805.355	755.064	862.966	631.339	786.468
STM14_4552	STM14_4552	TRUE	-0.667278	0.314664	-2.12061	0.033955	0.789769	46.8769	32.5762	54.4349	23.5783	23.3078	22.52
STM14_0520	cyoD	TRUE	-0.491126	0.232894	-2.1088	0.0349619	0.808908	45.9003	38.9104	78.1404	49.5144	65.87	47.6385
STM14_5325	STM14_5325	TRUE	1.38151	0.656008	2.10594	0.0352096	0.80921	3.9064	9.04893	3.51193	9.43132	4.05354	11.26
STM14_4267	yhhW	TRUE	-0.655454	0.311895	-2.10152	0.035595	0.80921	30.2746	25.337	29.8514	20.0416	34.4551	14.7246
STM14_1749	gst	TRUE	-0.273625	0.130357	-2.09905	0.0358128	0.80921	686.551	514.884	625.123	538.764	543.174	482.448
STM14_5167	adiY	TRUE	0.390238	0.186376	2.09382	0.0362761	0.80921	125.005	190.932	153.647	175.658	163.155	211.342
STM14_0519	cyoE	TRUE	-0.362136	0.173028	-2.09294	0.0363549	0.80921	130.865	137.544	189.644	130.86	207.744	142.049
STM14_4600	ibpA	TRUE	-0.399819	0.191141	-2.09174	0.0364616	0.80921	346.693	209.935	322.219	244.035	288.815	271.972
STM14_3925	tdcC	TRUE	0.570329	0.272937	2.0896	0.0366541	0.80921	285.168	442.493	264.273	406.726	174.302	226.932
STM14_2545	pduV	TRUE	0.452502	0.216834	2.08686	0.0369008	0.80921	113.286	116.731	79.0184	141.47	91.2046	129.923
STM14_2439	STM14_2439	TRUE	-0.66509	0.318712	-2.0868	0.0369059	0.80921	36.1342	28.9566	38.6312	16.5048	22.2945	15.5908
STM14_1938	ugtL	TRUE	-0.602224	0.28875	-2.08562	0.0370129	0.80921	50.7833	28.9566	40.3872	31.8307	38.5086	25.1185
STM14_957	ybiI	TRUE	-0.634462	0.304429	-2.0841	0.0371508	0.80921	44.9237	29.8615	43.0211	28.294	42.5622	25.9846
EBG00001039389	STnc230	FALSE	0.611142	0.293291	2.08374	0.0371839	0.80921	47.8535	53.3887	34.2413	57.7668	30.4015	60.6308
STM14_2361	cysT	FALSE	0.565628	0.27208	2.0789	0.0376262	0.814322	38.0874	56.1034	48.289	89.5975	61.8165	74.4892
STM14_1640	ydiD	TRUE	-0.824563	0.397406	-2.07486	0.0379995	0.814322	19.532	12.6685	23.7055	8.2524	14.1874	11.26
STM14_2534	pduJ	TRUE	0.439155	0.212026	2.07123	0.0383373	0.814322	275.402	260.609	186.132	323.023	175.316	280.634
STM14_1995	nifJ	TRUE	-0.29647	0.143162	-2.07087	0.0383709	0.814322	263.682	199.076	213.35	180.374	207.744	177.562
STM14_4885	pfkA	TRUE	-0.235176	0.11363	-2.06966	0.0384841	0.814322	504.903	404.487	486.402	411.441	434.742	396.698
STM14_2520	cbiD	TRUE	0.356303	0.172196	2.06917	0.0385303	0.814322	681.668	873.222	574.2	813.451	560.402	639.222
EBG00001039393	tRNA	FALSE	-2.14624	1.0383	-2.06708	0.0387264	0.814552	2.9298	3.61957	13.1697	1.17891	5.06692	0
STM14_2454	STM14_2454	TRUE	-0.613979	0.2976	-2.0631	0.0391031	0.818558	30.2746	22.6223	28.0954	23.5783	35.4685	15.5908
STM14_0761	ybeL	TRUE	-0.41874	0.203883	-2.05383	0.0399921	0.829586	451.19	317.618	400.36	298.265	360.765	291.028
STM14_2678	yohF	TRUE	-0.485679	0.236769	-2.05127	0.0402404	0.829586	45.9003	37.1006	48.289	35.3674	46.6157	28.5831
STM14_4490	rpmB	TRUE	0.400694	0.195475	2.04985	0.0403793	0.829586	306.653	419.87	432.845	506.933	344.551	505.834
STM14_4278	yhhA	TRUE	-0.48967	0.238888	-2.04979	0.0403848	0.829586	259.776	177.359	255.493	193.342	190.516	133.388
STM14_0369	dinP	TRUE	-0.538687	0.263524	-2.04417	0.040937	0.833584	55.6663	35.2908	47.411	35.3674	52.696	36.3785
STM14_1094	ycaD	TRUE	0.45486	0.22254	2.04395	0.0409586	0.833584	57.6195	84.1551	65.8486	81.3451	61.8165	88.3477
STM14_1237	sopB	TRUE	-0.289874	0.142379	-2.03594	0.0417568	0.845912	5251.18	3795.12	3807.81	3693.54	4619.01	3698.48
STM14_2110	oppA	TRUE	-0.286827	0.141323	-2.02959	0.0423982	0.854958	696.317	646.999	779.648	576.489	735.717	588.985
STM14_2029	ycjG	TRUE	-0.414942	0.204638	-2.02769	0.0425923	0.854958	66.4089	39.8153	60.5807	41.262	53.7094	53.7015
STM14_946	STM14_946	TRUE	-1.06773	0.527766	-2.02311	0.0430621	0.86046	11.7192	5.42936	11.4138	4.71566	11.1472	6.06308
STM14_1553	yeaJ	TRUE	0.348232	0.172536	2.01832	0.0435579	0.86215	88.8707	128.495	89.5541	108.46	96.2715	111.734
STM14_2508	cbiO	TRUE	0.251329	0.124772	2.0143	0.0439783	0.86215	473.652	542.936	441.625	558.806	438.796	511.031
STM14_3991	rplU	TRUE	0.335299	0.16647	2.01417	0.0439918	0.86215	281.261	323.952	330.121	373.716	314.149	469.455
STM14_1775	STM14_1775	TRUE	-1.02696	0.510703	-2.01088	0.0443386	0.86215	6.83621	2.71468	12.2917	4.71566	12.1606	7.79538
STM14_3371	ygaU	TRUE	-0.365883	0.181953	-2.01087	0.044339	0.86215	228.525	162.881	215.984	165.048	179.369	156.774
STM14_3899	ygjO	TRUE	-0.535963	0.267164	-2.00612	0.0448434	0.86215	56.6429	29.8615	43.8991	38.9042	40.5354	29.4492
STM14_3904	STM14_3904	TRUE	1.61101	0.803185	2.00578	0.0448799	0.86215	2.9298	6.33425	5.26789	7.07349	0	12.1262
STM14_1211	fabA	TRUE	0.361328	0.180378	2.00316	0.0451597	0.86215	162.116	212.65	169.45	205.131	165.182	220.003
STM14_2220	cspC	TRUE	0.228125	0.114106	1.99925	0.0455817	0.86215	845.737	1156.45	1007.05	1138.83	936.367	974.423
STM14_3994	murA	TRUE	0.367596	0.184009	1.99771	0.0457483	0.86215	125.982	171.93	143.111	163.869	124.646	172.365
STM14_0823	kdpC	TRUE	1.31306	0.658263	1.99474	0.0460714	0.86215	0	4.52447	7.90184	9.43132	1.01338	9.52769
STM14_5097	yjbJ	TRUE	-0.454063	0.227871	-1.99263	0.046302	0.86215	788.117	523.028	698.874	538.764	597.897	460.794
STM14_4320	uspA	TRUE	-0.230976	0.116257	-1.98678	0.0469473	0.86215	3049.93	2744.54	3339.84	2679.67	2822.28	2426.96
STM14_1320	msyB	TRUE	-0.58863	0.296631	-1.98439	0.0472129	0.86215	41.9938	28.0517	35.9973	27.115	52.696	31.1815
STM14_0489	tsx	TRUE	0.29135	0.146826	1.98432	0.0472202	0.86215	608.423	888.605	680.436	692.023	585.736	712.845
STM14_1811	STM14_1811	TRUE	-0.34016	0.171467	-1.98382	0.0472761	0.86215	368.179	321.237	410.895	297.087	311.109	244.255
STM14_2443	STM14_2443	TRUE	-0.526826	0.265569	-1.98377	0.0472818	0.86215	58.5961	31.6713	57.9468	38.9042	44.5889	41.5754
STM14_1058	ybjY	TRUE	0.313367	0.158266	1.98	0.0477032	0.86215	97.6601	116.731	102.724	133.217	120.593	148.112
STM14_0713	ybdQ	TRUE	-0.294417	0.148987	-1.97613	0.0481405	0.86215	1618.23	1349.2	1726.99	1261.44	1268.76	1152.85
STM14_3926	tdcB	TRUE	0.95771	0.484641	1.97612	0.0481411	0.86215	337.904	711.246	356.461	601.247	158.088	343.863
STM14_1883	STM14_1883	TRUE	-0.421192	0.213522	-1.97259	0.048542	0.86215	72.2685	54.2936	63.2147	53.0512	61.8165	40.7092
STM14_4151	rpsG	TRUE	0.395238	0.20041	1.97214	0.0485933	0.86215	418.962	694.958	589.126	692.023	521.893	626.229
STM14_2638	STM14_2638	TRUE	0.71483	0.3628	1.97031	0.0488025	0.86215	12.6958	16.2881	7.02385	17.6837	14.1874	20.7877
STM14_2532	pduG	TRUE	0.333938	0.169493	1.97022	0.0488126	0.86215	1157.27	1115.73	807.743	1240.22	830.975	1168.44
STM14_4276	ggt	TRUE	-0.330359	0.167791	-1.96888	0.0489672	0.86215	142.584	113.112	128.185	108.46	131.74	98.7415
STM14_4271	yhhY	TRUE	-0.886795	0.45154	-1.96393	0.0495379	0.86215	15.6256	9.95382	11.4138	4.71566	24.3212	12.1262
STM14_2958	STM14_2958	TRUE	-0.453784	0.231246	-1.96234	0.0497228	0.86215	141.607	77.8208	107.992	78.9873	90.1912	90.9462
STM14_1802	STM14_1802	TRUE	-0.356327	0.181633	-1.96179	0.0497864	0.86215	105.473	100.443	132.575	100.208	122.62	82.2846
STM14_4712	rhlB	TRUE	0.259409	0.132242	1.96163	0.0498059	0.86215	427.751	501.311	388.068	478.639	404.34	479.849
STM14_4541	yicL	TRUE	0.602014	0.306984	1.96106	0.0498723	0.86215	24.415	21.7174	14.9257	37.7253	21.2811	32.9138
STM14_2408	STM14_2408	TRUE	-0.462734	0.23624	-1.95874	0.0501429	0.86215	53.7131	38.9104	41.2651	34.1885	64.8566	41.5754
STM14_1332	pyrC	TRUE	-0.453299	0.231439	-1.95861	0.0501587	0.86215	176.765	115.826	119.406	115.534	163.155	103.938
STM14_0455	yaiC	TRUE	-0.488296	0.249366	-1.95815	0.0502127	0.86215	73.2451	42.53	61.4587	58.9457	62.8298	40.7092
STM14_1054	ybjE	TRUE	0.520312	0.26573	1.95805	0.0502246	0.86215	39.064	37.1006	27.2174	54.2301	35.4685	54.5677
STM14_1984	ydcF	TRUE	-0.316366	0.161602	-1.95769	0.0502669	0.86215	154.303	114.921	149.257	141.47	167.208	122.994
STM14_5169	adi	TRUE	0.529154	0.270678	1.95492	0.0505925	0.86215	25.3916	39.8153	36.8752	53.0512	32.4283	45.04
STM14_2737	spr	TRUE	0.346607	0.177381	1.95403	0.0506981	0.86215	579.124	600.849	520.643	761.579	696.195	919.855
STM14_4398	yiaG	TRUE	-0.527463	0.270041	-1.95327	0.0507872	0.86215	39.064	26.2419	30.7294	27.115	43.5755	25.1185
STM14_5541	pefD	TRUE	-1.11025	0.570523	-1.94603	0.0516516	0.86215	6.83621	2.71468	11.4138	5.89457	15.2008	6.92923
STM14_4032	sspB	TRUE	0.335457	0.172424	1.94554	0.0517106	0.86215	170.905	223.509	169.45	212.205	154.034	188.822
STM14_4177	fic	TRUE	-0.487768	0.250751	-1.94523	0.0517472	0.86215	94.7303	51.5789	84.2863	69.556	66.8834	55.4338
STM14_5227	yjeO	TRUE	1.36703	0.703303	1.94373	0.0519279	0.86215	4.88301	8.14404	5.26789	5.89457	1.01338	14.7246
STM14_0270	lpxA	TRUE	0.273035	0.140548	1.94265	0.052058	0.86215	248.057	294.995	258.127	293.55	209.771	278.035
STM14_2523	cbiA	TRUE	0.270543	0.139425	1.94043	0.0523279	0.86215	1232.47	1260.52	1029.87	1340.43	995.144	1328.68
STM14_1236	pipC	TRUE	-0.267532	0.137876	-1.94038	0.052333	0.86215	1903.4	1286.76	1604.07	1454.78	1594.05	1496.71
STM14_2542	pduS	TRUE	0.334505	0.172524	1.93889	0.0525148	0.86215	301.77	319.427	245.835	400.831	294.895	342.997
STM14_2698	mglB	TRUE	-0.304219	0.157101	-1.93646	0.0528115	0.86215	419.938	391.819	460.062	343.064	485.411	369.848
STM14_0191	STM14_0191	TRUE	-0.373323	0.192802	-1.9363	0.052831	0.86215	149.42	91.3942	102.724	120.249	170.249	114.332
STM14_5121	STM14_5121	TRUE	-0.196412	0.101554	-1.93406	0.0531054	0.86215	18743.9	17883.4	21404.3	17743.8	18856	15869.7
STM14_0379	proA	TRUE	0.399177	0.206423	1.93378	0.05314	0.86215	77.1515	131.21	93.0661	96.671	79.044	100.474
STM14_1145	STM14_1145	TRUE	-1.36988	0.70928	-1.93136	0.0534382	0.86215	9.76601	2.71468	13.1697	3.53674	9.12046	6.06308
STM14_2539	pduO	TRUE	0.391848	0.202972	1.93055	0.0535381	0.86215	388.687	373.721	248.469	433.841	266.52	378.509
STM14_3397	emrR	TRUE	0.329344	0.171016	1.92582	0.0541274	0.86215	123.052	122.161	90.4321	128.502	96.2715	137.718
STM14_2551	sbmC	TRUE	-0.272837	0.141686	-1.92564	0.0541494	0.86215	382.828	307.664	351.193	305.339	353.671	287.563
STM14_1563	yeaD	TRUE	-0.313672	0.163043	-1.92386	0.0543725	0.86215	216.805	140.258	165.061	152.08	173.289	154.175
STM14_2337	motB	TRUE	0.344577	0.179174	1.92315	0.0544618	0.86215	484.394	657.857	470.598	506.933	358.738	503.235
STM14_942	ybhO	TRUE	-0.659944	0.343675	-1.92026	0.0548255	0.86215	23.4384	15.3832	13.1697	10.6102	20.2677	9.52769
STM14_3785	STM14_3785	TRUE	0.567241	0.295471	1.91979	0.0548848	0.86215	31.2512	52.4838	35.9973	51.8723	31.4149	42.4415
STM14_0572	htpG	TRUE	-0.421566	0.219613	-1.91958	0.0549106	0.86215	432.634	365.577	391.58	255.825	471.224	343.863
STM14_0013	dnaK	TRUE	-0.252167	0.131383	-1.91932	0.0549434	0.86215	1122.11	925.706	1193.18	914.838	1147.15	1065.37
STM14_4406	glyS	TRUE	0.378447	0.197313	1.91801	0.0551101	0.86215	164.069	275.088	201.936	227.531	163.155	186.223
STM14_3567	STM14_3567	TRUE	-0.527404	0.275623	-1.9135	0.0556843	0.86584	50.7833	29.8615	56.1908	47.1566	46.6157	31.1815
STM14_0849	gltA	TRUE	-0.209399	0.109458	-1.91306	0.0557399	0.86584	2665.14	2511.98	3133.52	2525.24	2914.49	2499.72
STM14_4599	ibpB	TRUE	-0.403292	0.211026	-1.91111	0.055991	0.866677	117.192	88.6795	120.284	82.524	133.767	108.269
STM14_2183	nhaB	TRUE	0.40383	0.211525	1.90914	0.0562447	0.867549	87.8941	114.921	81.6523	124.965	76.0038	86.6154
STM14_5242	hfq	TRUE	-0.225253	0.118713	-1.89746	0.0577674	0.886111	909.216	758.3	842.863	706.17	829.962	743.16
STM14_3424	slrB	TRUE	-0.732555	0.386201	-1.89682	0.0578512	0.886111	30.2746	20.8125	28.0954	12.9681	24.3212	15.5908
STM14_3415	STM14_3415	TRUE	0.841617	0.445363	1.88973	0.0587936	0.897419	6.83621	18.0979	11.4138	17.6837	8.10708	12.1262
STM14_0857	sucC	TRUE	-0.195824	0.103855	-1.88554	0.0593565	0.902877	2946.41	2674.86	3051.86	2639.59	3091.84	2621.85
STM14_4338	yhjB	TRUE	0.975209	0.517702	1.88373	0.0596019	0.903483	4.88301	7.23915	4.38991	11.7891	4.05354	7.79538
EBG00001039202	tRNA	FALSE	2.50209	1.33181	1.87871	0.0602845	0.909192	0	0.904893	0.877982	3.53674	0	1.73231
STM14_0521	cyoC	TRUE	-0.428214	0.228026	-1.87792	0.0603922	0.909192	88.8707	60.6278	109.748	86.0608	149.981	111.734
STM14_5358	STM14_5358	TRUE	0.484068	0.258298	1.87406	0.0609218	0.914035	70.3153	95.9187	71.9945	88.4186	44.5889	77.9538
STM14_4109	def	TRUE	-0.266773	0.142503	-1.87206	0.0611989	0.91507	252.94	198.172	215.106	193.342	236.119	193.152
STM14_4524	rhuM	TRUE	-0.334593	0.179537	-1.86365	0.0623711	0.928203	139.654	96.8236	117.65	94.3132	130.727	115.198
STM14_2514	cbiJ	TRUE	0.279317	0.14995	1.86273	0.0624996	0.928203	344.74	405.392	405.628	482.176	346.578	446.069
STM14_3041	aegA	TRUE	0.430372	0.231796	1.85668	0.0633566	0.934964	77.1515	91.3942	66.7266	103.745	53.7094	72.7569
STM14_3463	sprB	TRUE	0.279675	0.150749	1.85524	0.0635619	0.934964	891.637	1147.4	1114.16	1262.62	1126.88	1392.78
STM14_1136	STM14_1136	TRUE	-0.97666	0.526495	-1.85502	0.0635928	0.934964	12.6958	6.33425	17.5596	7.07349	13.174	8.66154
STM14_2571	hisF	TRUE	0.402906	0.217837	1.84957	0.0643749	0.943307	44.9237	70.5817	43.8991	49.5144	52.696	64.9615
STM14_2926	STM14_2926	TRUE	0.934205	0.505868	1.84674	0.0647854	0.946168	9.76601	21.7174	9.6578	14.147	7.09369	14.7246
STM14_3284	yfjD	TRUE	0.449084	0.24354	1.84398	0.0651855	0.948859	46.8769	78.7257	54.4349	66.0192	45.6023	56.3
STM14_2817	glpQ	TRUE	-0.298188	0.162173	-1.8387	0.0659598	0.953899	248.057	200.886	214.228	174.479	233.078	188.822
STM14_4617	torT	TRUE	0.463432	0.252232	1.83732	0.0661626	0.953899	58.5961	66.9621	49.167	84.8819	54.7228	72.7569
STM14_0584	ybaP	TRUE	0.597999	0.325497	1.83718	0.0661827	0.953899	9.76601	29.8615	30.7294	29.4729	24.3212	38.9769
STM14_2186	STM14_2186	TRUE	-0.434146	0.236501	-1.83571	0.0664007	0.953913	61.5259	47.0544	66.7266	55.409	74.9905	48.5046
STM14_3506	STM14_3506	TRUE	-0.343761	0.187601	-1.8324	0.0668919	0.957839	93.7537	76.011	112.382	76.6295	95.2582	84.8831
STM14_0522	cyoB	TRUE	-0.33371	0.182475	-1.8288	0.0674301	0.962411	179.695	142.973	237.055	207.489	247.266	178.428
STM14_5094	lexA	TRUE	-0.289991	0.15875	-1.82671	0.0677429	0.96274	333.998	288.661	330.999	227.531	275.641	252.051
STM14_3990	rpmA	TRUE	0.342635	0.18767	1.82573	0.0678911	0.96274	253.916	342.955	367.874	398.473	316.176	448.668
STM14_0195	pdxA_2	TRUE	-0.361284	0.198285	-1.82205	0.0684477	0.965022	154.303	123.97	129.063	93.1343	123.633	98.7415
STM14_3892	yqjI	TRUE	-0.437485	0.240144	-1.82176	0.0684911	0.965022	53.7131	40.7202	63.2147	43.6198	56.7495	44.1738
STM14_4015	yhbL	TRUE	-0.240042	0.132165	-1.81623	0.0693346	0.969805	396.5	294.09	369.63	320.665	316.176	303.154
STM14_2641	yegS	TRUE	-0.360312	0.198513	-1.81506	0.0695154	0.969805	72.2685	41.6251	58.8248	57.7668	78.0306	63.2292
STM14_2888	STM14_2888	TRUE	-0.439577	0.242653	-1.81155	0.0700565	0.969805	82.0345	67.867	112.382	57.7668	86.1377	80.5523
STM14_1838	marR	TRUE	0.801969	0.443086	1.80996	0.0703017	0.969805	8.78941	9.95382	7.90184	24.7572	11.1472	14.7246
STM14_5275	rpsF	TRUE	0.321005	0.177387	1.80963	0.0703534	0.969805	381.851	541.126	576.834	545.838	381.033	588.118
STM14_1556	yeaH	TRUE	-0.314388	0.17378	-1.80912	0.0704329	0.969805	457.049	347.479	441.625	352.496	365.832	317.878
STM14_0853	sdhA	TRUE	-0.306191	0.169345	-1.80809	0.0705919	0.969805	1880.93	1655.05	2104.52	1728.29	2639.87	1973.96
STM14_0604	ybbS	TRUE	-0.653682	0.361544	-1.80803	0.0706022	0.969805	24.415	17.193	28.0954	16.5048	26.348	16.4569
STM14_2536	pduL	TRUE	0.338624	0.187633	1.80472	0.071119	0.969805	397.477	384.58	280.954	450.345	279.694	377.643
STM14_0132	leuC	TRUE	-0.518382	0.287317	-1.80422	0.0711971	0.969805	41.9938	22.6223	33.3633	22.3994	33.4417	30.3154
STM14_3253	STM14_3253	TRUE	-0.890786	0.493829	-1.80383	0.0712573	0.969805	9.76601	4.52447	8.77982	7.07349	12.1606	5.19692
STM14_0588	ybbJ	TRUE	-0.463172	0.257688	-1.79741	0.0722702	0.978874	61.5259	39.8153	53.5569	35.3674	56.7495	48.5046
STM14_3540	iap	TRUE	0.344736	0.191862	1.79679	0.072369	0.978874	125.005	161.976	103.602	145.007	118.566	133.388
STM14_2333	cheR	TRUE	0.295761	0.16487	1.79391	0.0728282	0.982064	393.57	487.737	340.657	412.62	314.149	386.305
STM14_0752	cobD	TRUE	0.407663	0.227966	1.78826	0.0737333	0.988556	77.1515	123.065	117.65	148.543	93.2314	112.6
STM14_4052	mdh	TRUE	-0.210193	0.117551	-1.7881	0.0737594	0.988556	2242.28	2093.02	2574.24	2139.73	2489.89	2083.97
STM14_5551	ccdB	TRUE	-0.349901	0.195847	-1.7866	0.0740014	0.988678	86.9175	69.6768	88.6762	66.0192	73.9771	60.6308
STM14_3553	cysJ	TRUE	0.590832	0.330949	1.78527	0.0742183	0.988678	27.3448	35.2908	22.8275	38.9042	13.174	22.52
STM14_1934	ydcW	TRUE	-0.255866	0.143676	-1.78085	0.0749368	0.992638	158.209	117.636	155.403	129.681	125.66	122.128
STM14_3861	ygiB	TRUE	-0.239612	0.134563	-1.78066	0.0749672	0.992638	356.459	333.001	383.678	285.297	364.818	316.146
STM14_0454	psiF	TRUE	-0.463162	0.260669	-1.77682	0.075598	0.996133	113.286	57.9132	81.6523	61.3036	68.9102	71.8908
STM14_3006	yfeZ	TRUE	0.575808	0.324237	1.77589	0.0757515	0.996133	24.415	29.8615	18.4376	30.6518	16.2142	27.7169
STM14_0333	STM14_0333	TRUE	0.584836	0.329518	1.77483	0.0759267	0.996133	17.5788	28.0517	14.9257	24.7572	17.2275	21.6538
STM14_2358	STM14_2358	TRUE	0.317757	0.179477	1.77045	0.0766514	0.996133	139.654	205.411	148.379	193.342	146.941	144.648
STM14_0122	araB	TRUE	-1.20687	0.681742	-1.77028	0.0766813	0.996133	4.88301	2.71468	9.6578	4.71566	10.1338	3.46462
STM14_0636	fimI	TRUE	-0.604561	0.341651	-1.76953	0.0768061	0.996133	180.671	56.1034	100.09	120.249	105.392	78.82
STM14_2533	pduH	TRUE	0.382736	0.216409	1.76857	0.076965	0.996133	219.735	197.267	135.209	251.109	158.088	220.869
STM14_1583	astA	TRUE	-1.02036	0.577096	-1.7681	0.077044	0.996133	8.78941	5.42936	6.14587	1.17891	14.1874	6.92923
STM14_4142	rplD	TRUE	0.44102	0.250186	1.76277	0.0779392	0.999682	445.33	730.249	772.624	821.704	461.09	729.302
STM14_3125	STM14_3125	TRUE	1.04601	0.595026	1.75792	0.0787619	0.999682	5.85961	11.7636	6.14587	14.147	4.05354	7.79538
STM14_2535	pduK	TRUE	0.354113	0.201516	1.75724	0.0788765	0.999682	226.571	238.892	148.379	262.898	183.423	212.208
STM14_2284	ptrB	TRUE	-0.251732	0.143364	-1.7559	0.0791061	0.999682	311.536	243.416	252.859	229.888	277.667	232.995
STM14_1282	STM14_1282	TRUE	-0.842078	0.479604	-1.75578	0.0791263	0.999682	26.3682	10.8587	17.5596	9.43132	16.2142	12.9923
STM14_3368	gabT	TRUE	-0.479183	0.273712	-1.75069	0.0799998	0.999682	36.1342	20.8125	46.533	35.3674	29.3882	25.9846
STM14_0731	pagP	TRUE	0.325932	0.186189	1.75054	0.0800256	0.999682	91.8005	104.063	94.822	128.502	120.593	151.577
STM14_2211	STM14_2211	TRUE	-0.933287	0.533622	-1.74897	0.0802967	0.999682	8.78941	1.80979	7.02385	4.71566	10.1338	6.92923
STM14_5280	ytfB	TRUE	-0.329218	0.188375	-1.74767	0.0805209	0.999682	215.829	161.976	219.495	176.837	210.784	175.829
STM14_966	dps	TRUE	-0.316828	0.181435	-1.74623	0.0807703	0.999682	3984.53	2753.59	3758.64	3108.8	3043.19	2798.54
STM14_1756	STM14_1756	TRUE	0.442856	0.253686	1.74568	0.0808662	0.999682	90.8239	145.688	111.504	117.891	76.0038	115.198
STM14_4054	argR	TRUE	0.307353	0.176082	1.74551	0.0808959	0.999682	105.473	141.163	137.843	160.332	132.753	164.569
STM14_1669	ynhG	TRUE	-0.311778	0.178841	-1.74332	0.0812775	0.999682	107.426	95.0138	127.307	94.3132	137.82	110.002
STM14_1567	yeaA	TRUE	-0.254652	0.146289	-1.74075	0.0817282	0.999682	218.759	191.837	214.228	194.521	236.119	174.963
STM14_4483	rfaG	TRUE	0.400906	0.230501	1.73928	0.0819858	0.999682	105.473	180.074	155.403	159.154	95.2582	132.522
STM14_4438	aldB	TRUE	-0.370557	0.213399	-1.73646	0.0824834	0.999682	876.011	643.379	731.359	597.71	650.593	505.834
STM14_4373	dppB	TRUE	-0.602208	0.347626	-1.73234	0.0832122	0.999682	34.181	14.4783	21.9495	14.147	18.2409	19.9215
STM14_5509	creB	TRUE	-0.335263	0.193614	-1.73161	0.0833433	0.999682	82.0345	68.7719	79.8963	63.6614	84.1109	62.3631
STM14_3745	yggT	TRUE	0.483274	0.279446	1.7294	0.0837376	0.999682	31.2512	53.3887	27.2174	42.4409	34.4551	33.78
STM14_1363	yceD	TRUE	0.251629	0.14594	1.7242	0.0846722	0.999682	409.196	584.561	552.251	543.48	447.916	550.874
STM14_0644	fimW	TRUE	-0.793078	0.460113	-1.72366	0.0847693	0.999682	28.3214	10.8587	13.1697	12.9681	19.2543	11.26
STM14_4057	yhcO	TRUE	-0.625682	0.363028	-1.72351	0.0847962	0.999682	98.6367	44.3398	75.5064	50.6933	64.8566	59.7646
STM14_1693	STM14_1693	TRUE	-0.749501	0.435329	-1.72169	0.0851259	0.999682	15.6256	8.14404	5.26789	7.07349	12.1606	4.33077
STM14_1751	STM14_1751	TRUE	2.17527	1.26358	1.72152	0.0851565	0.999682	0	0.904893	0.877982	2.35783	1.01338	5.19692
STM14_0896	gpmA	TRUE	-0.20746	0.120675	-1.71917	0.0855843	0.999682	1107.47	923.896	1157.18	949.026	1052.91	1000.41
STM14_1924	yncB	TRUE	-0.220744	0.128535	-1.71739	0.0859079	0.999682	259.776	214.46	223.007	190.984	233.078	207.011
STM14_4925	STM14_4925	TRUE	0.892496	0.519762	1.71712	0.0859565	0.999682	7.81281	11.7636	7.02385	8.2524	5.06692	16.4569
STM14_0855	kgd	TRUE	-0.17479	0.101932	-1.71477	0.0863867	0.999682	6588.15	6190.37	6814.89	5770.79	7276.1	6355.84
STM14_4652	pstS	TRUE	-0.34261	0.199834	-1.71447	0.0864422	0.999682	134.771	77.8208	109.748	106.102	95.2582	85.7492
STM14_4257	glgX	TRUE	-0.253312	0.148024	-1.7113	0.0870267	0.999682	411.149	322.142	487.28	385.505	376.979	364.651
STM14_2516	cbiG	TRUE	0.220452	0.128847	1.71096	0.0870889	0.999682	908.239	941.994	866.568	1046.88	769.159	977.022
STM14_4245	glpE	TRUE	-0.757833	0.443061	-1.71045	0.0871833	0.999682	18.5554	1.80979	7.90184	12.9681	15.2008	10.3938
STM14_2688	yohJ	TRUE	-0.60614	0.354725	-1.70876	0.0874956	0.999682	20.5086	14.4783	17.5596	12.9681	25.3346	13.8585
STM14_4880	STM14_4880	TRUE	-0.423328	0.247854	-1.70798	0.0876406	0.999682	62.5025	41.6251	58.8248	40.0831	47.6291	44.1738
STM14_3137	cadB	TRUE	0.893212	0.523334	1.70677	0.087864	0.999682	460.956	1236.08	1192.3	1697.64	549.254	1158.05
STM14_3517	ygbM	TRUE	-0.863759	0.506543	-1.7052	0.0881563	0.999682	11.7192	8.14404	17.5596	4.71566	17.2275	12.1262
STM14_3247	yfiP	TRUE	0.45516	0.267153	1.70374	0.0884297	0.999682	36.1342	50.674	35.1193	48.3355	40.5354	53.7015
STM14_0776	ybeX	TRUE	-0.243156	0.142778	-1.70303	0.0885619	0.999682	433.611	392.724	374.898	326.559	469.197	357.722
STM14_0376	phoE	TRUE	0.854756	0.502403	1.70134	0.08888	0.999682	4.88301	11.7636	5.26789	11.7891	7.09369	7.79538
STM14_3049	STM14_3049	TRUE	-0.311241	0.18301	-1.70068	0.0890033	0.999682	125.982	108.587	124.673	101.387	124.646	92.6785
STM14_2282	STM14_2282	TRUE	-0.385512	0.227064	-1.69781	0.0895435	0.999682	43.9471	37.1006	57.0688	43.6198	61.8165	44.1738
STM14_3740	yqgE	TRUE	0.287759	0.169608	1.69661	0.0897703	0.999682	86.9175	104.063	78.1404	100.208	91.2046	107.403
STM14_1773	tus	TRUE	-0.547785	0.322952	-1.69618	0.0898515	0.999682	20.5086	16.2881	27.2174	14.147	29.3882	21.6538
STM14_2475	STM14_2475	TRUE	-0.305826	0.180338	-1.69585	0.0899152	0.999682	299.817	190.932	205.448	187.447	188.49	182.758
STM14_3870	yqiC	TRUE	-0.278006	0.164118	-1.69394	0.0902773	0.999682	125.982	93.204	122.917	104.923	115.526	103.072
STM14_2359	STM14_2359	TRUE	0.698235	0.412858	1.69122	0.0907943	0.999682	5.85961	15.3832	10.5358	15.3259	9.12046	11.26
STM14_3956	yhbU	TRUE	0.401384	0.237361	1.69103	0.0908319	0.999682	62.5025	95.9187	60.5807	73.0927	63.8432	77.0877
STM14_2707	fghA	TRUE	-0.21254	0.125693	-1.69095	0.0908464	0.999682	414.079	363.767	467.086	357.211	416.501	398.431
STM14_4357	yhjN	TRUE	-0.239416	0.141623	-1.69052	0.0909293	0.999682	231.454	218.079	282.71	198.058	270.574	246.854
STM14_1951	STM14_1951	TRUE	-0.416043	0.246185	-1.68996	0.0910357	0.999682	74.2217	72.3915	97.456	63.6614	82.0842	54.5677
STM14_0481	yajC	TRUE	-0.254349	0.15066	-1.68823	0.0913673	0.999682	235.361	210.84	291.49	244.035	303.002	241.657
STM14_4199	aroK	TRUE	0.213786	0.126768	1.68644	0.0917111	0.999682	347.67	394.533	352.949	385.505	365.832	454.731
STM14_2422	umuC	TRUE	-0.570494	0.338385	-1.68593	0.091809	0.999682	24.415	19.0028	28.0954	8.2524	19.2543	19.9215
STM14_1385	ndh	TRUE	-0.265502	0.157613	-1.68451	0.0920827	0.999682	215.829	188.218	224.763	163.869	193.556	174.963
STM14_0770	gltL	TRUE	-0.457618	0.271688	-1.68435	0.0921135	0.999682	46.8769	36.1957	42.1431	41.262	80.0574	45.04
STM14_5271	yjfY	TRUE	-0.797756	0.474221	-1.68225	0.0925212	0.999682	12.6958	6.33425	9.6578	4.71566	11.1472	7.79538
STM14_4890	STM14_4890	TRUE	-0.659412	0.39239	-1.6805	0.0928596	0.999682	24.415	18.0979	21.0716	7.07349	26.348	19.0554
STM14_0388	STM14_0388	TRUE	0.743569	0.442839	1.6791	0.0931335	0.999682	10.7426	12.6685	6.14587	21.2205	9.12046	10.3938
STM14_4477	rfaY	TRUE	0.340267	0.202737	1.67837	0.0932748	0.999682	82.0345	153.832	132.575	146.185	142.887	152.443
STM14_4959	oxyR	TRUE	-0.210732	0.1256	-1.6778	0.0933869	0.999682	514.669	479.593	530.301	433.841	510.746	430.478
STM14_3096	STM14_3096	TRUE	0.833278	0.496906	1.67693	0.0935559	0.999682	5.85961	17.193	8.77982	12.9681	9.12046	12.1262
STM14_1311	csgC	TRUE	0.888098	0.529714	1.67656	0.0936286	0.999682	11.7192	9.04893	7.02385	24.7572	9.12046	18.1892
STM14_0638	fimD	TRUE	-0.586853	0.350178	-1.67587	0.093764	0.999682	143.56	46.1496	74.6285	73.0927	53.7094	62.3631
STM14_3384	STM14_3384	TRUE	-0.511921	0.305724	-1.67445	0.0940419	0.999682	31.2512	23.5272	40.3872	27.115	34.4551	24.2523
STM14_1738	sodC_2	TRUE	-0.284018	0.169949	-1.6712	0.0946829	0.999682	223.642	183.693	210.716	186.269	180.382	136.852
STM14_935	ybhL	TRUE	-0.277533	0.166639	-1.66547	0.0958182	0.999682	225.595	190.932	219.495	186.269	237.132	185.357
STM14_3035	STM14_3035	TRUE	0.414344	0.248905	1.66467	0.0959786	0.999682	55.6663	57.9132	29.8514	56.5879	40.5354	52.8354
STM14_4442	yibF	TRUE	-0.258436	0.155296	-1.66415	0.0960818	0.999682	297.863	266.943	368.752	244.035	300.975	297.091
STM14_4987	rplA	TRUE	0.352325	0.211976	1.6621	0.0964931	0.999682	650.416	1027.05	949.976	1040.98	781.32	973.557
STM14_4924	rpmE	TRUE	0.270432	0.162851	1.6606	0.096793	0.999682	159.186	222.604	190.522	206.31	180.382	210.475
STM14_3742	STM14_3742	TRUE	0.931747	0.561495	1.6594	0.0970343	0.999682	8.78941	14.4783	2.63395	11.7891	7.09369	8.66154
STM14_1446	STM14_1446	TRUE	0.657156	0.396209	1.65861	0.0971943	0.999682	15.6256	13.5734	18.4376	35.3674	13.174	26.8508
STM14_0378	proB	TRUE	0.327447	0.197472	1.65819	0.0972785	0.999682	83.9877	125.78	124.673	122.607	107.419	148.112
STM14_4399	cspA	TRUE	0.271082	0.163523	1.65776	0.0973658	0.999682	1000.04	1141.07	892.907	1142.37	1178.57	1420.49
STM14_2478	STM14_2478	TRUE	-1.02302	0.618012	-1.65534	0.0978549	0.999682	5.85961	2.71468	14.0477	3.53674	5.06692	6.06308
STM14_2733	yeiP	TRUE	0.436677	0.264362	1.65181	0.0985725	0.999682	41.9938	35.2908	28.9734	55.409	33.4417	51.1031
STM14_3776	STM14_3776	TRUE	0.681528	0.412622	1.6517	0.0985958	0.999682	17.5788	13.5734	8.77982	22.3994	14.1874	28.5831
STM14_2509	cbiQ	TRUE	0.244388	0.148046	1.65075	0.0987887	0.999682	328.138	360.147	301.148	417.336	326.31	355.989
STM14_4557	STM14_4557	TRUE	-0.627358	0.380047	-1.65074	0.0987916	0.999682	22.4618	15.3832	25.4615	16.5048	22.2945	13.8585
STM14_1453	STM14_1453	TRUE	-1.4801	0.896927	-1.65019	0.0989045	0.999682	7.81281	0	0.877982	2.35783	5.06692	2.59846
STM14_4294	livJ	TRUE	-0.564688	0.342876	-1.64691	0.0995759	0.999682	17.5788	15.3832	23.7055	11.7891	18.2409	12.9923
STM14_3057	perM	TRUE	0.432089	0.262505	1.64602	0.0997592	0.999682	44.9237	63.3425	56.1908	54.2301	43.5755	77.0877
STM14_2091	yciG	TRUE	-0.856493	0.520631	-1.6451	0.0999483	0.999682	12.6958	12.6685	15.8037	5.89457	13.174	4.33077
STM14_5321	STM14_5321	TRUE	-0.552823	0.336313	-1.64377	0.100223	0.999682	43.9471	16.2881	35.1193	35.3674	53.7094	38.9769
STM14_2910	cvpA	TRUE	-0.365304	0.222444	-1.64223	0.100543	0.999682	93.7537	76.9159	114.138	78.9873	82.0842	70.1585
STM14_3124	suhB	TRUE	0.290563	0.177	1.6416	0.100674	0.999682	184.578	226.223	246.713	249.93	179.369	271.972
STM14_2438	STM14_2438	TRUE	-0.28974	0.176621	-1.64046	0.10091	0.999682	155.28	98.6334	141.355	148.543	130.727	105.671
STM14_3015	eutC	TRUE	-0.464221	0.283083	-1.63987	0.101031	0.999682	41.0172	22.6223	48.289	31.8307	44.5889	42.4415
STM14_3882	folB	TRUE	0.619421	0.378071	1.63837	0.101344	0.999682	18.5554	17.193	11.4138	20.0416	7.09369	19.9215
STM14_3403	gshA	TRUE	0.23093	0.140992	1.63789	0.101444	0.999682	236.337	295.9	243.201	244.035	198.623	255.515
STM14_0567	ybaN	TRUE	0.974849	0.595373	1.63738	0.101552	0.999682	1.9532	6.33425	4.38991	10.6102	5.06692	6.06308
STM14_1076	STM14_1076	TRUE	0.704907	0.431249	1.63457	0.102139	0.999682	9.76601	14.4783	5.26789	15.3259	17.2275	21.6538
STM14_2111	STM14_2111	TRUE	1.11673	0.68354	1.63375	0.102312	0.999682	3.9064	5.42936	3.51193	8.2524	1.01338	5.19692
STM14_0478	queA	TRUE	0.492099	0.301443	1.63247	0.102579	0.999682	23.4384	37.1006	30.7294	35.3674	22.2945	35.5123
STM14_5398	yeeN	TRUE	0.33148	0.203147	1.63173	0.102737	0.999682	82.0345	95.9187	79.0184	78.9873	62.8298	105.671
STM14_2402	fliR	TRUE	0.782172	0.479425	1.63148	0.102789	0.999682	7.81281	19.0028	12.2917	22.3994	11.1472	12.9923
STM14_5077	yjbF	TRUE	-1.06278	0.652418	-1.62898	0.103316	0.999682	4.88301	3.61957	7.02385	2.35783	12.1606	5.19692
STM14_1886	osmC	TRUE	-0.331135	0.203371	-1.62823	0.103475	0.999682	153.326	117.636	171.206	141.47	177.342	140.317
STM14_3488	spaQ	TRUE	0.287575	0.176652	1.62792	0.103543	0.999682	180.671	248.846	178.23	222.815	183.423	190.554
STM14_2521	cbiC	TRUE	0.39634	0.243473	1.62786	0.103555	0.999682	321.302	428.919	269.54	347.78	193.556	256.382
STM14_1331	dinI	TRUE	-0.580194	0.35672	-1.62647	0.10385	0.999682	29.298	19.9076	21.0716	22.3994	27.3614	10.3938
STM14_4566	yicN	TRUE	0.662914	0.407941	1.62502	0.104157	0.999682	16.6022	20.8125	9.6578	16.5048	13.174	24.2523
STM14_2530	pduD	TRUE	0.260701	0.160462	1.62469	0.104229	0.999682	1329.15	1256.9	969.292	1389.94	997.17	1301.83
STM14_0911	ybhE	TRUE	-0.212949	0.131169	-1.62347	0.104488	0.999682	237.314	228.938	265.15	209.847	252.333	212.208
STM14_0260	frr	TRUE	-0.205145	0.12637	-1.62337	0.10451	0.999682	412.126	345.669	383.678	364.285	459.063	377.643
STM14_1098	STM14_1098	TRUE	-0.426316	0.262672	-1.623	0.104589	0.999682	60.5493	33.481	42.1431	48.3355	43.5755	28.5831
STM14_3277	trmD	TRUE	0.28381	0.174918	1.62253	0.10469	0.999682	869.175	1218.89	1201.08	1239.04	951.568	1222.14
STM14_1384	ycfP	TRUE	-0.226951	0.139924	-1.62195	0.104814	0.999682	410.172	356.528	446.893	379.611	414.474	351.658
STM14_2328	flhB	TRUE	0.424109	0.261495	1.62186	0.104833	0.999682	45.9003	84.1551	55.3129	63.6614	67.8968	77.9538
STM14_2700	galS	TRUE	0.659062	0.407655	1.61671	0.10594	0.999682	18.5554	30.7664	21.9495	25.9361	8.10708	20.7877
STM14_3461	sitD	TRUE	-0.699931	0.432998	-1.61648	0.105991	0.999682	13.6724	8.14404	11.4138	7.07349	6.08031	4.33077
STM14_1482	STM14_1482	FALSE	-1.43883	0.890122	-1.61644	0.106	0.999682	3.9064	0	4.38991	1.17891	2.02677	2.59846
STM14_5383	yjgB	TRUE	-0.360639	0.223177	-1.61593	0.106109	0.999682	55.6663	47.9593	65.8486	48.3355	61.8165	46.7723
STM14_1962	mdoD	TRUE	-0.328638	0.203412	-1.61562	0.106176	0.999682	131.841	103.158	93.9441	84.8819	112.486	80.5523
STM14_4258	glgB	TRUE	-0.197183	0.122105	-1.61486	0.106341	0.999682	505.879	404.487	523.277	486.892	461.09	412.289
STM14_5226	yjeM	TRUE	0.721876	0.44709	1.61461	0.106395	0.999682	11.7192	11.7636	8.77982	22.3994	12.1606	19.9215
STM14_0894	STM14_0894	TRUE	1.08185	0.67006	1.61455	0.106408	0.999682	5.85961	8.14404	0.877982	10.6102	5.06692	6.06308
STM14_0688	fepC	TRUE	2.23274	1.38314	1.61425	0.106473	0.999682	0	2.71468	0.877982	1.17891	0	0.866154
STM14_2387	STM14_2387	TRUE	0.573518	0.355572	1.61295	0.106756	0.999682	27.3448	34.3859	30.7294	45.9777	43.5755	70.1585
STM14_3487	spaR	TRUE	0.218874	0.135705	1.61287	0.106773	0.999682	375.991	436.159	392.458	466.85	386.1	441.738
STM14_1836	marB	TRUE	1.17423	0.728832	1.61111	0.107155	0.999682	0.976601	5.42936	3.51193	3.53674	3.04015	7.79538
STM14_4622	dgoK	TRUE	-0.60752	0.377252	-1.61038	0.107314	0.999682	25.3916	16.2881	22.8275	16.5048	18.2409	11.26
STM14_4157	fkpA	TRUE	0.18913	0.117545	1.609	0.107616	0.999682	436.541	525.743	443.381	489.25	433.729	482.448
STM14_1014	deoR	TRUE	0.352236	0.218918	1.60898	0.10762	0.999682	62.5025	66.0572	57.0688	82.524	66.8834	89.2139
STM14_3829	yqhC	TRUE	0.428896	0.266843	1.6073	0.107989	0.999682	25.3916	43.4349	34.2413	45.9777	39.522	44.1738
STM14_2749	rplY	TRUE	0.248354	0.154608	1.60635	0.108197	0.999682	182.624	215.365	188.766	223.994	201.664	240.791
STM14_0641	fimZ	TRUE	-0.879236	0.547461	-1.60602	0.108269	0.999682	21.4852	9.04893	14.9257	5.89457	9.12046	9.52769
STM14_2452	STM14_2452	TRUE	-0.334642	0.208369	-1.60601	0.108272	0.999682	103.52	76.011	91.3101	76.6295	73.9771	61.4969
STM14_1425	STM14_1425	TRUE	-1.26357	0.786808	-1.60594	0.108286	0.999682	5.85961	0.904893	10.5358	2.35783	4.05354	5.19692
STM14_1335	yceL	TRUE	0.482543	0.300539	1.60559	0.108364	0.999682	30.2746	34.3859	31.6073	38.9042	13.174	32.9138
STM14_2848	menF	TRUE	0.314866	0.196212	1.60472	0.108555	0.999682	95.7069	97.7285	81.6523	103.745	64.8566	100.474
STM14_2812	nrdA	TRUE	0.273419	0.170465	1.60396	0.108722	0.999682	674.831	960.092	816.523	839.387	598.91	728.435
STM14_4446	STM14_4446	TRUE	-0.515447	0.32149	-1.60331	0.108867	0.999682	91.8005	57.9132	97.456	66.0192	103.365	80.5523
STM14_5457	yjjA	TRUE	0.339831	0.212378	1.60012	0.109572	0.999682	53.7131	66.0572	53.5569	64.8403	43.5755	60.6308
STM14_2832	yfaO	TRUE	0.324834	0.203138	1.59908	0.109803	0.999682	63.4791	89.5844	75.5064	91.9554	73.9771	85.7492
STM14_0549	ybaY	TRUE	-0.244321	0.152916	-1.59775	0.110098	0.999682	712.919	581.846	724.335	644.866	652.62	539.614
STM14_1936	pdgL	TRUE	0.257006	0.160894	1.59736	0.110185	0.999682	100.59	133.924	101.846	120.249	91.2046	97.8754
STM14_3340	STM14_3340	TRUE	1.23898	0.775749	1.59713	0.110236	0.999682	2.9298	4.52447	0.877982	4.71566	2.02677	4.33077
STM14_4988	rplJ	TRUE	0.285577	0.178918	1.59613	0.110459	0.999682	657.253	1069.58	1018.46	1012.69	828.949	971.825
STM14_3951	yhbO	TRUE	-0.323851	0.202931	-1.59587	0.110517	0.999682	71.2919	57.0083	78.1404	71.9138	91.2046	64.0954
STM14_1239	STM14_1239	TRUE	0.52685	0.330504	1.59408	0.110919	0.999682	17.5788	36.1957	30.7294	42.4409	23.3078	25.9846
STM14_1724	cfa	TRUE	0.213427	0.133924	1.59365	0.111015	0.999682	244.15	333.001	252.859	262.898	258.413	278.035
STM14_5080	yjbA	TRUE	0.671004	0.42174	1.59104	0.111601	0.999682	10.7426	9.04893	9.6578	14.147	6.08031	19.0554
STM14_2409	STM14_2409	TRUE	-0.653657	0.411597	-1.5881	0.112264	0.999682	15.6256	9.04893	20.1936	15.3259	16.2142	9.52769
STM14_4208	yrfF	TRUE	0.230622	0.145285	1.58738	0.112426	0.999682	152.35	185.503	165.939	178.016	158.088	194.885
STM14_2953	ddg	TRUE	0.542058	0.341698	1.58636	0.112657	0.999682	26.3682	29.8615	30.7294	51.8723	34.4551	51.9692
STM14_1479	STM14_1479	TRUE	1.48557	0.937034	1.58539	0.112877	0.999682	0.976601	2.71468	0.877982	4.71566	2.02677	3.46462
STM14_1792	ydgE	TRUE	0.608682	0.384235	1.58414	0.113162	0.999682	33.2044	48.8642	20.1936	45.9777	23.3078	22.52
STM14_3311	STM14_3311	TRUE	-0.332144	0.209782	-1.58329	0.113356	0.999682	166.999	128.495	121.161	102.566	144.914	111.734
STM14_4989	rplL	TRUE	0.253034	0.159913	1.58232	0.113577	0.999682	761.749	1220.7	1180.01	1135.29	937.381	1076.63
STM14_2444	STM14_2444	TRUE	-0.589037	0.372282	-1.58223	0.113597	0.999682	20.5086	16.2881	23.7055	14.147	15.2008	9.52769
STM14_4008	rpoN	TRUE	-0.166302	0.105227	-1.5804	0.114015	0.999682	591.82	529.363	664.632	563.521	621.205	581.189
STM14_2447	STM14_2447	TRUE	-0.530254	0.336167	-1.57735	0.114714	0.999682	32.2278	13.5734	21.0716	20.0416	18.2409	16.4569
STM14_5373	pepA	TRUE	-0.198885	0.126138	-1.57672	0.114861	0.999682	379.898	344.764	391.58	301.802	344.551	324.808
STM14_2286	yebF	TRUE	-0.297262	0.188706	-1.57527	0.115195	0.999682	128.911	88.6795	110.626	100.208	94.2448	84.0169
STM14_3955	yhbT	TRUE	-0.290186	0.184352	-1.57409	0.115467	0.999682	469.745	377.34	485.524	354.853	357.725	342.131
STM14_1718	ssaU	TRUE	1.0267	0.652507	1.57347	0.115611	0.999682	0	4.52447	2.63395	8.2524	5.06692	3.46462
STM14_3812	hybB	TRUE	0.33839	0.215367	1.57122	0.116131	0.999682	289.074	390.009	253.737	287.655	194.57	254.649
STM14_4699	ilvM	TRUE	0.732962	0.466557	1.571	0.116182	0.999682	4.88301	12.6685	9.6578	10.6102	6.08031	11.26
STM14_1611	ydiY	TRUE	0.445189	0.283535	1.57014	0.116384	0.999682	27.3448	38.9104	39.5092	37.7253	30.4015	55.4338
STM14_4457	STM14_4457	TRUE	-0.470542	0.300029	-1.56832	0.116805	0.999682	45.9003	38.0055	89.5541	53.0512	57.7629	49.3708
STM14_4536	mgtB	TRUE	0.621917	0.396571	1.56824	0.116826	0.999682	25.3916	80.5355	79.0184	56.5879	34.4551	77.0877
STM14_4083	fis	TRUE	0.356345	0.227251	1.56807	0.116865	0.999682	87.8941	121.256	118.528	132.038	78.0306	112.6
STM14_3393	proX	TRUE	-0.212338	0.135436	-1.56781	0.116926	0.999682	598.656	465.115	506.595	496.323	560.402	476.385
STM14_0718	rna	TRUE	0.165883	0.105847	1.5672	0.117069	0.999682	390.64	494.072	436.357	468.029	427.648	446.069
STM14_4479	rfaI	TRUE	0.35638	0.227558	1.56611	0.117323	0.999682	89.8473	161.071	178.23	163.869	134.78	191.42
STM14_2960	STM14_2960	TRUE	-0.294391	0.18801	-1.56582	0.117391	0.999682	113.286	84.1551	86.0422	77.8084	92.218	75.3554
STM14_3983	yhbY	TRUE	0.444737	0.284064	1.56562	0.117437	0.999682	45.9003	45.2447	43.8991	50.6933	32.4283	70.1585
STM14_1197	STM14_1197	TRUE	-0.336662	0.215065	-1.5654	0.11749	0.999682	166.999	101.348	107.114	108.46	125.66	106.537
STM14_2312	aspS	TRUE	0.230425	0.147257	1.56478	0.117635	0.999682	416.032	523.028	474.988	458.598	380.019	509.298
STM14_4511	gltS	TRUE	-0.251664	0.160835	-1.56473	0.117646	0.999682	235.361	172.835	214.228	179.195	213.824	204.412
STM14_0474	proY	TRUE	0.370477	0.237016	1.56308	0.118033	0.999682	37.1108	53.3887	51.8009	60.1247	36.4818	50.2369
STM14_2058	yciR	TRUE	-0.355077	0.227261	-1.56242	0.118189	0.999682	47.8535	48.8642	54.4349	41.262	60.8031	37.2446
STM14_1224	yccV	TRUE	-0.423053	0.270836	-1.56203	0.118281	0.999682	100.59	72.3915	101.846	81.3451	80.0574	58.0323
STM14_3374	STM14_3374	TRUE	-0.784992	0.50275	-1.5614	0.11843	0.999682	18.5554	9.95382	11.4138	4.71566	11.1472	8.66154
STM14_1804	STM14_1804	TRUE	-0.46612	0.298565	-1.5612	0.118477	0.999682	42.9704	31.6713	32.4853	22.3994	42.5622	30.3154
STM14_2505	cobS	TRUE	0.239106	0.153213	1.56062	0.118614	0.999682	219.735	275.088	230.909	272.329	236.119	263.311
STM14_2035	ycjX	TRUE	0.291209	0.186798	1.55896	0.119007	0.999682	113.286	144.783	96.578	107.281	97.2849	122.128
STM14_1101	ycaO	TRUE	0.461865	0.296329	1.55862	0.119085	0.999682	49.8067	77.8208	50.9229	75.4505	53.7094	59.7646
STM14_4986	rplK	TRUE	0.290919	0.186733	1.55794	0.119248	0.999682	267.589	422.585	417.919	392.579	286.788	375.911
STM14_0374	frsA	TRUE	-0.23786	0.152734	-1.55735	0.119387	0.999682	219.735	180.074	225.641	203.952	213.824	176.695
STM14_3502	STM14_3502	TRUE	2.43917	1.56675	1.55683	0.11951	0.999682	0	1.80979	0	0	0	0.866154
STM14_4374	STM14_4374	TRUE	-0.51391	0.330661	-1.55419	0.120139	0.999682	26.3682	22.6223	28.0954	20.0416	24.3212	12.9923
STM14_1532	yeaS	TRUE	0.291807	0.187838	1.55351	0.120302	0.999682	82.0345	108.587	76.3844	102.566	98.2983	102.206
STM14_4650	pstA	TRUE	-0.459924	0.296175	-1.55288	0.120452	0.999682	41.9938	19.9076	41.2651	25.9361	22.2945	31.1815
STM14_1285	STM14_1285	TRUE	0.339196	0.218595	1.55171	0.120731	0.999682	97.6601	138.449	87.7982	104.923	105.392	122.994
STM14_2250	STM14_2250	TRUE	0.595516	0.384379	1.5493	0.121311	0.999682	15.6256	20.8125	9.6578	14.147	9.12046	16.4569
STM14_2529	pduC	TRUE	0.285352	0.184231	1.54889	0.121409	0.999682	3671.04	3544.47	2620.78	3876.27	2459.48	3245.48
STM14_2448	STM14_2448	TRUE	-0.273094	0.176337	-1.5487	0.121453	0.999682	116.216	97.7285	103.602	97.8499	107.419	76.2215
STM14_0168	coaE	TRUE	-0.397114	0.256609	-1.54755	0.121731	0.999682	75.1983	54.2936	47.411	43.6198	80.0574	54.5677
STM14_0868	tolR	TRUE	0.496934	0.321527	1.54554	0.122215	0.999682	19.532	47.9593	33.3633	21.2205	28.3748	44.1738
STM14_2145	hemK	TRUE	0.431064	0.279189	1.54399	0.122592	0.999682	48.8301	76.9159	47.411	37.7253	33.4417	58.8985
STM14_4466	yigQ	TRUE	-0.360955	0.233898	-1.54321	0.122779	0.999682	65.4323	58.8181	48.289	51.8723	73.9771	35.5123
STM14_0357	STM14_0357	TRUE	1.24416	0.807203	1.54132	0.12324	0.999682	2.9298	0.904893	2.63395	4.71566	0	7.79538
STM14_2884	yfcC	TRUE	0.685094	0.444537	1.54114	0.123283	0.999682	16.6022	13.5734	7.90184	25.9361	15.2008	24.2523
STM14_2231	htpX	TRUE	-0.249935	0.162392	-1.53908	0.123784	0.999682	182.624	174.644	217.739	176.837	234.092	181.892
STM14_2887	ulaA_2	TRUE	-0.279301	0.181683	-1.5373	0.124219	0.999682	207.039	172.835	244.957	161.511	186.463	191.42
STM14_3153	STM14_3153	TRUE	0.540067	0.351508	1.53643	0.124433	0.999682	17.5788	26.2419	20.1936	30.6518	18.2409	25.1185
STM14_0926	uvrB	TRUE	0.295035	0.192042	1.5363	0.124464	0.999682	141.607	166.5	117.65	152.08	107.419	131.655
STM14_0607	gcl	TRUE	0.661637	0.430719	1.53612	0.124509	0.999682	8.78941	18.0979	9.6578	10.6102	11.1472	17.3231
STM14_0619	fdrA	TRUE	0.619785	0.403908	1.53447	0.124914	0.999682	17.5788	20.8125	13.1697	20.0416	8.10708	19.0554
STM14_3543	ygcH	TRUE	-0.467389	0.304837	-1.53324	0.125216	0.999682	37.1108	24.4321	30.7294	29.4729	38.5086	23.3862
STM14_1664	sufB	TRUE	-0.324229	0.211697	-1.53157	0.125628	0.999682	69.3387	51.5789	90.4321	62.4825	60.8031	63.2292
STM14_5166	yjdE	TRUE	0.467947	0.305571	1.53139	0.125674	0.999682	26.3682	47.9593	47.411	49.5144	36.4818	55.4338
STM14_3395	STM14_3395	TRUE	0.638182	0.416981	1.53048	0.125897	0.999682	9.76601	15.3832	10.5358	21.2205	14.1874	17.3231
STM14_1863	pqaA	TRUE	0.326123	0.213217	1.52953	0.126133	0.999682	30.2746	45.2447	36.8752	44.7988	44.5889	49.3708
STM14_4256	glgC	TRUE	-0.211857	0.138641	-1.5281	0.126487	0.999682	602.563	516.694	692.728	588.278	611.071	543.078
STM14_2513	cbiK	TRUE	0.203637	0.133336	1.52726	0.126698	0.999682	747.1	839.741	685.704	837.03	686.061	763.948
STM14_5061	STM14_5061	TRUE	-0.8198	0.536822	-1.52714	0.126727	0.999682	14.649	4.52447	4.38991	7.07349	12.1606	6.06308
STM14_0449	STM14_0449	TRUE	-0.555272	0.364568	-1.5231	0.127735	0.999682	42.9704	15.3832	37.7532	30.6518	33.4417	32.0477
STM14_0269	fabZ	TRUE	0.215178	0.141774	1.51776	0.129076	0.999682	217.782	239.797	231.787	265.256	216.864	269.374
STM14_2519	cbiE	TRUE	0.228964	0.150901	1.51732	0.129187	0.999682	244.15	292.28	250.225	317.128	275.641	293.626
STM14_4469	tdh	TRUE	-0.210673	0.139012	-1.51551	0.129644	0.999682	1128.95	1052.39	961.39	799.304	1083.31	887.808
STM14_2455	STM14_2455	TRUE	-0.405327	0.267658	-1.51435	0.129938	0.999682	54.6897	43.4349	34.2413	30.6518	45.6023	26.8508
STM14_2331	cheY	TRUE	0.218241	0.144116	1.51435	0.129938	0.999682	236.337	283.232	239.689	268.793	237.132	277.169
STM14_0398	STM14_0398	TRUE	0.676573	0.44694	1.51379	0.130079	0.999682	12.6958	13.5734	14.0477	22.3994	10.1338	23.3862
STM14_0793	nagD	TRUE	0.341419	0.225589	1.51345	0.130164	0.999682	87.8941	79.6306	50.045	86.0608	58.7763	83.1508
STM14_0583	ybaK	TRUE	0.4573	0.302465	1.51191	0.130556	0.999682	23.4384	37.1006	23.7055	33.0096	23.3078	26.8508
STM14_4017	yhcC	TRUE	0.60624	0.40112	1.51137	0.130695	0.999682	14.649	24.4321	14.9257	20.0416	15.2008	23.3862
STM14_1028	potF	TRUE	-0.591979	0.391764	-1.51106	0.130773	0.999682	21.4852	10.8587	11.4138	7.07349	12.1606	11.26
STM14_5340	STM14_5340	TRUE	-0.756309	0.500946	-1.50976	0.131104	0.999682	9.76601	6.33425	16.6817	10.6102	16.2142	8.66154
STM14_0666	apeE	TRUE	-0.238448	0.158176	-1.50748	0.131686	0.999682	167.975	155.642	182.62	150.901	166.195	132.522
STM14_2442	STM14_2442	TRUE	-0.539959	0.358581	-1.50582	0.132113	0.999682	28.3214	13.5734	25.4615	25.9361	16.2142	10.3938
EBG00001039241	STnc210	FALSE	0.475561	0.31619	1.50404	0.132572	0.999682	17.5788	17.193	20.1936	27.115	16.2142	31.1815
STM14_3950	yraR	TRUE	-0.804374	0.535586	-1.50186	0.133134	0.999682	13.6724	7.23915	10.5358	5.89457	6.08031	4.33077
STM14_1525	aadA	TRUE	0.491318	0.327663	1.49946	0.133754	0.999682	12.6958	20.8125	20.1936	22.3994	18.2409	28.5831
STM14_5506	gpmB	TRUE	0.279866	0.186796	1.49825	0.134069	0.999682	106.45	113.112	92.1881	127.323	89.1778	110.002
STM14_2332	cheB	TRUE	0.230789	0.154236	1.49633	0.134567	0.999682	439.471	579.132	488.158	521.08	405.354	465.125
STM14_5085	malE	TRUE	0.285299	0.190693	1.49612	0.134623	0.999682	274.425	448.827	447.771	406.726	357.725	460.794
STM14_3489	spaP	TRUE	0.176961	0.118281	1.4961	0.134628	0.999682	1079.14	1248.75	1186.15	1322.74	1139.04	1278.44
STM14_5001	thiG	TRUE	-0.584671	0.391375	-1.49389	0.135205	0.999682	15.6256	12.6685	18.4376	11.7891	12.1606	6.92923
STM14_0002	thrA	TRUE	-0.292	0.195505	-1.49357	0.135289	0.999682	84.9643	76.9159	79.8963	81.3451	112.486	68.4262
STM14_1398	potC	TRUE	0.35135	0.235353	1.49286	0.135473	0.999682	42.9704	64.2474	40.3872	60.1247	58.7763	56.3
STM14_4487	coaD	TRUE	0.31293	0.209771	1.49176	0.135761	0.999682	53.7131	64.2474	51.8009	64.8403	59.7897	75.3554
STM14_2093	yciE	TRUE	-0.616359	0.413332	-1.49119	0.135911	0.999682	15.6256	9.95382	18.4376	18.8626	23.3078	9.52769
STM14_2424	STM14_2424	TRUE	0.902472	0.605251	1.49107	0.135943	0.999682	5.85961	5.42936	2.63395	9.43132	3.04015	6.92923
STM14_4671	gidA	TRUE	0.271189	0.181957	1.4904	0.13612	0.999682	128.911	175.549	171.206	168.585	116.539	160.238
STM14_5277	rpsR	TRUE	0.302485	0.203265	1.48813	0.136716	0.999682	310.559	438.873	406.506	425.588	286.788	375.045
STM14_1325	yceI	TRUE	-0.417163	0.280371	-1.4879	0.136778	0.999682	33.2044	29.8615	38.6312	21.2205	25.3346	21.6538
STM14_1122	mukF	TRUE	0.345618	0.232331	1.48761	0.136853	0.999682	47.8535	84.1551	57.9468	68.3771	54.7228	51.9692
STM14_0830	ybgI	TRUE	-0.204009	0.137243	-1.48648	0.137152	0.999682	174.812	158.356	178.23	155.617	187.476	155.042
STM14_0008	mogA	TRUE	-0.29918	0.201885	-1.48193	0.138358	0.999682	98.6367	87.7746	114.138	78.9873	99.3117	86.6154
STM14_3005	STM14_3005	TRUE	0.420054	0.283566	1.48132	0.13852	0.999682	38.0874	66.9621	42.1431	25.9361	33.4417	57.1662
STM14_2398	fliN	TRUE	0.278232	0.188039	1.47965	0.138966	0.999682	100.59	148.402	122.917	141.47	112.486	118.663
STM14_2846	yfbB	TRUE	0.3944	0.26667	1.47899	0.139144	0.999682	74.2217	76.9159	55.3129	77.8084	40.5354	69.2923
STM14_4307	yhhQ	TRUE	0.698252	0.472205	1.4787	0.139219	0.999682	11.7192	14.4783	12.2917	16.5048	10.1338	24.2523
STM14_2860	nuoK	TRUE	0.329034	0.222765	1.47705	0.139662	0.999682	56.6429	79.6306	69.3606	74.2716	54.7228	73.6231
STM14_0052	rpsT	TRUE	0.28986	0.196343	1.4763	0.139865	0.999682	198.25	219.889	246.713	279.403	225.985	321.343
STM14_2188	STM14_2188	TRUE	-0.421409	0.28597	-1.47361	0.140586	0.999682	27.3448	16.2881	24.5835	23.5783	27.3614	19.9215
STM14_1523	STM14_1523	TRUE	-0.562198	0.382753	-1.46882	0.14188	0.999682	22.4618	15.3832	25.4615	16.5048	23.3078	16.4569
STM14_4186	nirC	TRUE	-1.44008	0.980793	-1.46828	0.142029	0.999682	1.9532	0.904893	1.75596	2.35783	7.09369	0.866154
STM14_5330	cybC	TRUE	-0.231101	0.157398	-1.46826	0.142034	0.999682	213.876	171.025	197.546	167.406	209.771	189.688
STM14_1221	mgsA	TRUE	-0.246284	0.167834	-1.46742	0.142262	0.999682	326.185	284.136	320.463	247.572	245.239	220.869
STM14_4860	STM14_4860	TRUE	-0.973879	0.665353	-1.4637	0.143275	0.999682	11.7192	8.14404	7.02385	1.17891	9.12046	4.33077
STM14_5192	STM14_5192	TRUE	0.369508	0.252553	1.46309	0.143443	0.999682	50.7833	51.5789	34.2413	56.5879	42.5622	56.3
STM14_4513	yicE	TRUE	0.578896	0.395704	1.46295	0.143481	0.999682	22.4618	39.8153	24.5835	20.0416	11.1472	26.8508
STM14_1714	ssaQ	TRUE	-0.365183	0.249627	-1.46291	0.143491	0.999682	35.1576	27.1468	37.7532	30.6518	46.6157	34.6462
STM14_0421	STM14_0421	TRUE	1.05375	0.720635	1.46226	0.14367	0.999682	2.9298	4.52447	1.75596	2.35783	4.05354	10.3938
STM14_2743	yejF	TRUE	-0.216148	0.147833	-1.46211	0.143711	0.999682	174.812	138.449	147.501	134.396	149.981	133.388
STM14_2744	yejG	TRUE	-0.427037	0.292168	-1.46161	0.143847	0.999682	51.7599	24.4321	27.2174	36.5464	39.522	27.7169
STM14_1627	btuC	TRUE	0.551287	0.377315	1.46108	0.143993	0.999682	18.5554	33.481	15.8037	23.5783	20.2677	22.52
STM14_1614	STM14_1614	TRUE	0.206999	0.141691	1.46092	0.144037	0.999682	241.22	264.229	172.962	246.393	240.172	242.523
STM14_5278	rplI	TRUE	0.303967	0.208166	1.46022	0.14423	0.999682	327.161	482.308	502.206	549.374	372.926	454.731
STM14_4999	STM14_4999	TRUE	1.12753	0.772546	1.4595	0.144428	0.999682	0	3.61957	4.38991	4.71566	2.02677	6.06308
STM14_3639	lysR	TRUE	-0.552227	0.378999	-1.45707	0.145098	0.999682	15.6256	11.7636	26.3395	15.3259	24.3212	18.1892
STM14_5130	STM14_5130	TRUE	-0.313601	0.215843	-1.45291	0.146248	0.999682	65.4323	41.6251	74.6285	61.3036	61.8165	60.6308
STM14_2501	STM14_2501	TRUE	-0.99369	0.684057	-1.45264	0.146323	0.999682	10.7426	5.42936	6.14587	3.53674	8.10708	3.46462
STM14_3918	yhaK	TRUE	-0.536079	0.369127	-1.45229	0.146421	0.999682	29.298	16.2881	21.9495	20.0416	15.2008	10.3938
STM14_1900	smvA	TRUE	-0.518866	0.35733	-1.45206	0.146484	0.999682	25.3916	20.8125	22.8275	15.3259	22.2945	12.9923
STM14_2947	pgtA	TRUE	0.274129	0.188788	1.45205	0.146488	0.999682	128.911	160.166	114.138	137.933	98.2983	115.198
STM14_0277	yaeR	TRUE	-0.361753	0.249256	-1.45133	0.146688	0.999682	52.7365	52.4838	50.9229	44.7988	65.87	34.6462
STM14_2109	oppB	TRUE	-0.254527	0.175559	-1.44981	0.147112	0.999682	99.6133	102.253	117.65	84.8819	117.553	92.6785
STM14_1910	nhoA	TRUE	-0.358586	0.247579	-1.44837	0.147514	0.999682	48.8301	41.6251	46.533	37.7253	43.5755	29.4492
STM14_5288	STM14_5288	TRUE	0.823793	0.569156	1.44739	0.147786	0.999682	10.7426	9.04893	7.90184	12.9681	4.05354	18.1892
STM14_4465	yibP	TRUE	0.266281	0.184156	1.44596	0.14819	0.999682	100.59	118.541	100.968	101.387	91.2046	130.789
STM14_5017	purH	TRUE	-0.359582	0.248778	-1.44539	0.148348	0.999682	104.496	76.011	111.504	83.703	88.1645	77.9538
STM14_0900	galT	TRUE	-0.261354	0.181605	-1.43913	0.150114	0.999682	128.911	124.875	131.697	116.713	146.941	98.7415
STM14_0751	cobC	TRUE	-0.347263	0.241399	-1.43854	0.15028	0.999682	70.3153	47.9593	57.9468	62.4825	59.7897	38.9769
STM14_2773	STM14_2773	TRUE	0.711283	0.494456	1.43852	0.150288	0.999682	7.81281	9.95382	5.26789	14.147	6.08031	7.79538
STM14_4047	STM14_4047	TRUE	-0.739822	0.514516	-1.4379	0.150463	0.999682	10.7426	6.33425	12.2917	8.2524	14.1874	7.79538
STM14_5387	STM14_5387	TRUE	-0.266264	0.185183	-1.43784	0.150479	0.999682	200.203	189.123	277.442	187.447	258.413	234.728
STM14_2451	STM14_2451	TRUE	-1.07427	0.747315	-1.4375	0.150575	0.999682	5.85961	1.80979	3.51193	3.53674	5.06692	1.73231
STM14_5170	melR	TRUE	-0.295116	0.205407	-1.43674	0.150792	0.999682	180.671	180.979	188.766	134.396	187.476	137.718
STM14_4092	yhdV	TRUE	1.03607	0.721402	1.4362	0.150947	0.999682	0.976601	6.33425	6.14587	8.2524	4.05354	8.66154
STM14_2629	baeR	TRUE	0.277325	0.193116	1.43606	0.150986	0.999682	68.3621	85.9649	59.7028	71.9138	59.7897	69.2923
STM14_3957	yhbV	TRUE	0.545692	0.380342	1.43474	0.151361	0.999682	41.0172	72.3915	32.4853	42.4409	22.2945	25.1185
STM14_1057	ybjX	TRUE	0.202563	0.141381	1.43274	0.151932	0.999682	566.429	561.939	487.28	631.898	562.428	665.206
STM14_2836	pmrF	TRUE	-0.198942	0.138987	-1.43137	0.152325	0.999682	333.998	265.134	278.32	274.687	286.788	244.255
STM14_3946	yraM	TRUE	0.217321	0.151888	1.43079	0.15249	0.999682	224.618	272.373	230.909	211.026	197.61	273.705
STM14_2037	pspD	TRUE	-0.916489	0.640601	-1.43067	0.152524	0.999682	6.83621	1.80979	9.6578	4.71566	7.09369	6.06308
STM14_0827	ybfA	TRUE	-0.496388	0.346976	-1.43061	0.152541	0.999682	34.181	24.4321	39.5092	22.3994	17.2275	18.1892
STM14_5059	STM14_5059	TRUE	-0.621925	0.434739	-1.43057	0.152553	0.999682	11.7192	9.95382	12.2917	8.2524	16.2142	7.79538
STM14_2997	yfeL	TRUE	0.664942	0.464819	1.43054	0.152563	0.999682	11.7192	9.95382	6.14587	12.9681	10.1338	20.7877
STM14_2495	amn	TRUE	-0.199598	0.139531	-1.43049	0.152577	0.999682	293.957	252.465	311.684	261.719	335.43	304.02
STM14_3703	iciA	TRUE	0.480121	0.335678	1.4303	0.152631	0.999682	18.5554	22.6223	12.2917	30.6518	19.2543	17.3231
STM14_4147	bfd	TRUE	0.714012	0.500017	1.42797	0.153299	0.999682	7.81281	7.23915	7.02385	4.71566	0	12.1262
STM14_2906	STM14_2906	TRUE	0.637501	0.447104	1.42584	0.153913	0.999682	12.6958	22.6223	14.0477	16.5048	10.1338	18.1892
STM14_2971	valX	FALSE	0.464535	0.325899	1.42539	0.154043	0.999682	75.1983	58.8181	61.4587	82.524	71.9503	145.514
STM14_1283	STM14_1283	TRUE	-0.282372	0.198208	-1.42462	0.154266	0.999682	805.696	612.613	587.37	490.429	601.95	536.149
STM14_2094	STM14_2094	TRUE	-0.40661	0.285479	-1.42431	0.154357	0.999682	31.2512	25.337	29.8514	27.115	35.4685	20.7877
STM14_3671	idi	TRUE	-0.293807	0.206297	-1.4242	0.15439	0.999682	65.4323	64.2474	70.2385	56.5879	73.9771	50.2369
STM14_4672	mioC	TRUE	0.28738	0.201901	1.42337	0.154629	0.999682	89.8473	89.5844	84.2863	122.607	114.512	139.451
STM14_0594	tesA	TRUE	0.389387	0.273927	1.4215	0.155172	0.999682	32.2278	46.1496	25.4615	35.3674	41.5488	46.7723
STM14_0674	nfnB	TRUE	0.23288	0.164082	1.41929	0.155813	0.999682	164.069	236.177	197.546	219.278	199.637	204.412
STM14_3486	spaS	TRUE	0.232868	0.164345	1.41694	0.156499	0.999682	270.519	310.378	253.737	299.444	220.918	266.775
STM14_2449	STM14_2449	TRUE	-0.407115	0.288082	-1.41319	0.157599	0.999682	27.3448	19.0028	30.7294	24.7572	30.4015	23.3862
STM14_2775	narP	TRUE	0.283264	0.200484	1.4129	0.157685	0.999682	82.0345	112.207	92.1881	86.0608	80.0574	110.002
STM14_4660	atpC	TRUE	-0.214757	0.152083	-1.41211	0.157919	0.999682	794.953	754.681	1060.6	868.86	1054.93	885.209
STM14_2345	otsA	TRUE	-0.271893	0.192668	-1.4112	0.158186	0.999682	136.724	105.873	124.673	96.671	125.66	116.931
STM14_1899	STM14_1899	TRUE	0.302765	0.214576	1.411	0.158246	0.999682	76.1749	119.446	92.1881	101.387	103.365	113.466
STM14_5365	yjgD	TRUE	-0.269442	0.191108	-1.40989	0.158572	0.999682	186.531	151.117	143.111	103.745	125.66	121.262
STM14_4647	yieH	TRUE	-0.413867	0.293605	-1.40961	0.158656	0.999682	37.1108	29.8615	37.7532	29.4729	43.5755	29.4492
STM14_3336	STM14_3336	TRUE	0.898557	0.637966	1.40847	0.158992	0.999682	4.88301	7.23915	4.38991	7.07349	2.02677	6.92923
STM14_2946	pgtE	TRUE	0.303243	0.215329	1.40828	0.159049	0.999682	84.9643	91.3942	83.4083	109.639	58.7763	81.4185
STM14_2225	STM14_2225	TRUE	0.176552	0.12537	1.40825	0.159057	0.999682	248.057	277.802	267.784	310.055	283.748	316.146
STM14_0923	bioD_1	TRUE	-1.11845	0.794243	-1.4082	0.159072	0.999682	4.88301	1.80979	1.75596	2.35783	4.05354	0.866154
STM14_2000	ydaO	TRUE	0.258376	0.183702	1.4065	0.159577	0.999682	147.467	160.166	125.551	178.016	126.673	141.183
STM14_3594	ygdE	TRUE	0.235924	0.16777	1.40623	0.159655	0.999682	157.233	176.454	136.087	153.259	105.392	140.317
STM14_2753	yejL	TRUE	0.305862	0.217505	1.40623	0.159656	0.999682	77.1515	92.2991	95.7	116.713	98.2983	126.458
STM14_3749	yggM	TRUE	0.254836	0.181458	1.40438	0.160205	0.999682	159.186	199.076	148.379	161.511	139.847	172.365
STM14_5484	yjjW	TRUE	0.413867	0.294833	1.40374	0.160397	0.999682	57.6195	72.3915	47.411	68.3771	34.4551	45.9062
STM14_3328	STM14_3328	TRUE	0.550652	0.392419	1.40323	0.16055	0.999682	14.649	13.5734	5.26789	17.6837	16.2142	20.7877
STM14_2920	STM14_2920	TRUE	0.34624	0.246805	1.40289	0.16065	0.999682	49.8067	59.7229	43.8991	66.0192	50.6692	58.0323
STM14_3821	STM14_3821	TRUE	0.408438	0.29133	1.40198	0.160922	0.999682	54.6897	63.3425	31.6073	50.6933	49.6558	64.9615
STM14_1949	rimL	TRUE	-0.333742	0.238055	-1.40195	0.16093	0.999682	51.7599	41.6251	50.045	35.3674	56.7495	47.6385
STM14_4369	yhjV	TRUE	0.610309	0.43554	1.40127	0.161133	0.999682	17.5788	21.7174	14.0477	16.5048	7.09369	20.7877
STM14_4888	ushB	TRUE	0.251029	0.17929	1.40013	0.161474	0.999682	84.9643	104.063	107.114	122.607	96.2715	117.797
STM14_3817	STM14_3817	TRUE	0.246745	0.176271	1.39981	0.161571	0.999682	134.771	178.264	140.477	165.048	134.78	143.782
STM14_2167	STM14_2167	TRUE	0.577521	0.412687	1.39942	0.161688	0.999682	15.6256	22.6223	9.6578	25.9361	18.2409	16.4569
STM14_3922	tdcG	TRUE	0.22789	0.162869	1.39922	0.161747	0.999682	175.788	208.125	158.915	205.131	186.463	196.617
STM14_0545	mdlB	TRUE	0.369286	0.263945	1.3991	0.161783	0.999682	36.1342	69.6768	43.0211	51.8723	48.6425	43.3077
STM14_0518	STM14_0518	TRUE	0.575818	0.411682	1.3987	0.161904	0.999682	9.76601	17.193	10.5358	18.8626	16.2142	18.1892
STM14_5003	thiF	TRUE	-0.711868	0.509158	-1.39813	0.162074	0.999682	6.83621	3.61957	10.5358	10.6102	8.10708	2.59846
STM14_0568	apt	TRUE	0.339222	0.242644	1.39802	0.162106	0.999682	38.0874	44.3398	36.8752	54.2301	47.6291	56.3
STM14_4632	dnaA	TRUE	0.195153	0.139619	1.39776	0.162186	0.999682	219.735	251.56	237.055	279.403	246.252	274.571
STM14_3871	glgS	TRUE	-0.434021	0.310546	-1.39761	0.162231	0.999682	65.4323	59.7229	76.3844	35.3674	50.6692	46.7723
STM14_2951	STM14_2951	TRUE	-0.328601	0.23526	-1.39676	0.162487	0.999682	98.6367	80.5355	84.2863	66.0192	73.9771	58.0323
STM14_2338	motA	TRUE	0.225865	0.161765	1.39625	0.162638	0.999682	370.132	466.925	339.779	350.138	324.283	390.635
STM14_2754	yejM	TRUE	0.229242	0.164217	1.39597	0.162724	0.999682	125.982	132.114	123.795	136.754	121.606	165.435
STM14_2759	STM14_2759	TRUE	1.79917	1.28937	1.39539	0.162898	0.999682	0.976601	2.71468	0	1.17891	1.01338	2.59846
STM14_0880	nadA	TRUE	-0.548987	0.393661	-1.39457	0.163146	0.999682	16.6022	9.04893	14.9257	11.7891	15.2008	11.26
STM14_0364	yafV	TRUE	-0.312211	0.223976	-1.39395	0.163333	0.999682	62.5025	41.6251	51.8009	44.7988	54.7228	49.3708
STM14_4252	STM14_4252	TRUE	-0.457667	0.329016	-1.39102	0.16422	0.999682	41.9938	28.0517	45.6551	27.115	28.3748	29.4492
STM14_0782	ubiF	TRUE	-0.270907	0.194782	-1.39082	0.16428	0.999682	218.759	184.598	215.106	173.3	169.235	142.915
STM14_1097	STM14_1097	TRUE	0.784192	0.564009	1.39039	0.164411	0.999682	3.9064	10.8587	5.26789	10.6102	12.1606	14.7246
EBG00001039374	STnc510	FALSE	2.461	1.77228	1.3886	0.164954	0.999682	0	0	0	1.17891	0	1.73231
STM14_3098	ndk	TRUE	-0.255596	0.184545	-1.38501	0.166049	0.999682	166.022	142.973	167.695	135.575	159.101	134.254
STM14_2723	fruF	TRUE	-0.69831	0.506462	-1.3788	0.167956	0.999682	16.6022	4.52447	5.26789	5.89457	8.10708	7.79538
STM14_0094	yaaU	TRUE	0.650202	0.471653	1.37856	0.16803	0.999682	6.83621	9.95382	12.2917	17.6837	6.08031	12.9923
STM14_0535	cypD	TRUE	0.172188	0.125126	1.37612	0.168786	0.999682	493.184	552.89	474.11	549.374	502.639	553.472
STM14_1106	aroA	TRUE	0.232967	0.16936	1.37557	0.168954	0.999682	129.888	165.595	148.379	156.796	123.633	150.711
STM14_2511	cbiM	TRUE	0.201704	0.146753	1.37444	0.169305	0.999682	532.248	613.518	532.057	644.866	484.398	524.889
STM14_1812	ynfD	TRUE	-0.245144	0.178586	-1.37269	0.169848	0.999682	128.911	97.7285	125.551	107.281	105.392	99.6077
STM14_3631	STM14_3631	TRUE	-0.536737	0.391241	-1.37188	0.1701	0.999682	29.298	20.8125	25.4615	14.147	20.2677	16.4569
STM14_3997	yrbB	TRUE	-0.254863	0.185855	-1.3713	0.17028	0.999682	97.6601	79.6306	109.748	88.4186	103.365	92.6785
STM14_1248	hpaR	TRUE	0.640403	0.467157	1.37085	0.170421	0.999682	7.81281	10.8587	5.26789	12.9681	10.1338	12.1262
STM14_2189	STM14_2189	TRUE	0.922837	0.67365	1.36991	0.170716	0.999682	3.9064	7.23915	1.75596	3.53674	3.04015	5.19692
STM14_0450	STM14_0450	TRUE	-0.49905	0.364367	-1.36964	0.170801	0.999682	20.5086	9.95382	21.0716	14.147	18.2409	18.1892
STM14_3976	secG	TRUE	0.273537	0.19979	1.36912	0.170961	0.999682	269.542	292.28	257.249	317.128	313.136	404.494
STM14_5559	STM14_5559	TRUE	0.598545	0.437598	1.36779	0.171376	0.999682	10.7426	15.3832	10.5358	15.3259	11.1472	18.1892
STM14_0192	yacL	TRUE	-0.257809	0.188609	-1.3669	0.171657	0.999682	177.741	157.451	161.549	133.217	180.382	142.915
STM14_4368	STM14_4368	TRUE	1.32899	0.972632	1.36639	0.171817	0.999682	1.9532	1.80979	4.38991	5.89457	0	8.66154
STM14_0175	ampD	TRUE	-0.263511	0.192855	-1.36637	0.171822	0.999682	115.239	106.777	106.236	76.6295	105.392	87.4815
STM14_3199	STM14_3199	TRUE	-0.458334	0.335624	-1.36562	0.172059	0.999682	39.064	23.5272	35.1193	20.0416	29.3882	31.1815
STM14_4855	STM14_4855	TRUE	0.681732	0.500236	1.36282	0.172939	0.999682	3.9064	12.6685	14.9257	15.3259	9.12046	17.3231
STM14_5556	STM14_5556	TRUE	-0.483521	0.354823	-1.36271	0.172974	0.999682	16.6022	15.3832	35.9973	17.6837	18.2409	18.1892
STM14_2885	STM14_2885	TRUE	-0.250786	0.184215	-1.36138	0.173393	0.999682	307.629	291.376	311.684	221.636	276.654	239.058
STM14_3889	mug	TRUE	-0.238141	0.174979	-1.36097	0.173525	0.999682	211.922	146.593	209.838	194.521	177.342	168.9
STM14_1564	STM14_1564	TRUE	-0.518011	0.38088	-1.36004	0.173818	0.999682	29.298	11.7636	14.0477	23.5783	23.3078	12.1262
STM14_1760	ydgT	TRUE	0.285307	0.209804	1.35987	0.17387	0.999682	90.8239	92.2991	101.846	119.07	83.0975	125.592
STM14_1386	ycfJ	TRUE	-0.287905	0.211853	-1.35899	0.174151	0.999682	84.9643	82.3453	86.0422	74.2716	97.2849	63.2292
STM14_0272	rnhB	TRUE	0.297092	0.218618	1.35895	0.174162	0.999682	70.3153	91.3942	81.6523	83.703	51.6826	76.2215
STM14_1689	ssaC	TRUE	-0.568948	0.418742	-1.35871	0.17424	0.999682	20.5086	4.52447	3.51193	8.2524	8.10708	8.66154
STM14_0251	yaeH	TRUE	-0.228574	0.168257	-1.35848	0.174311	0.999682	1196.34	937.469	1148.4	985.573	1071.15	992.612
STM14_4141	rplW	TRUE	0.376449	0.277173	1.35817	0.174409	0.999682	212.899	331.191	375.776	398.473	204.704	302.288
STM14_0042	STM14_0042	TRUE	0.453858	0.334204	1.35803	0.174455	0.999682	26.3682	24.4321	18.4376	28.294	19.2543	34.6462
STM14_0804	citA	TRUE	-0.527553	0.389135	-1.35571	0.175193	0.999682	14.649	15.3832	20.1936	12.9681	26.348	13.8585
STM14_0816	STM14_0816	TRUE	0.476591	0.351713	1.35506	0.1754	0.999682	23.4384	49.7691	46.533	49.5144	27.3614	37.2446
STM14_1212	lonH	TRUE	0.3344	0.246919	1.35429	0.175645	0.999682	91.8005	155.642	130.819	132.038	124.646	149.845
STM14_2515	cbiH	TRUE	0.171056	0.126345	1.35389	0.175772	0.999682	830.111	879.556	812.133	925.448	712.409	847.965
STM14_5514	sthB	TRUE	0.594957	0.439511	1.35368	0.175839	0.999682	16.6022	9.95382	11.4138	18.8626	10.1338	28.5831
STM14_0802	ybfM	TRUE	0.23724	0.175295	1.35338	0.175935	0.999682	144.537	161.976	151.013	167.406	145.927	190.554
STM14_5554	rsdB	TRUE	-0.198829	0.14704	-1.35221	0.176308	0.999682	158.209	157.451	194.034	160.332	185.449	151.577
STM14_1685	STM14_1685	TRUE	-0.538815	0.398796	-1.3511	0.176662	0.999682	14.649	7.23915	13.1697	11.7891	7.09369	6.06308
STM14_5276	priB	TRUE	0.229648	0.170251	1.34888	0.177377	0.999682	333.998	463.305	435.479	422.052	330.363	405.36
STM14_4372	dppC	TRUE	-0.486067	0.360856	-1.34698	0.177987	0.999682	22.4618	14.4783	22.8275	16.5048	14.1874	12.1262
STM14_2768	STM14_2768	TRUE	1.6047	1.19143	1.34687	0.178021	0.999682	1.9532	1.80979	0	2.35783	0	1.73231
STM14_0523	cyoA	TRUE	-0.320665	0.238164	-1.3464	0.178172	0.999682	123.052	106.777	166.817	149.722	170.249	113.466
STM14_3214	STM14_3214	TRUE	-0.603277	0.448401	-1.3454	0.178497	0.999682	8.78941	9.95382	15.8037	9.43132	22.2945	11.26
STM14_1200	pyrD	TRUE	-0.339267	0.252557	-1.34333	0.179166	0.999682	119.145	85.9649	73.7505	78.9873	117.553	79.6862
STM14_4852	fdoG	TRUE	-0.132935	0.0989822	-1.34302	0.179266	0.999682	2760.85	2626.9	3180.93	2778.7	3134.4	2872.17
STM14_2471	STM14_2471	TRUE	-0.251682	0.187486	-1.3424	0.179466	0.999682	138.677	95.0138	97.456	86.0608	97.2849	97.8754
STM14_4244	glpG	TRUE	0.323716	0.241257	1.34179	0.179664	0.999682	44.9237	50.674	28.9734	51.8723	49.6558	51.1031
STM14_3845	plsC	TRUE	0.316208	0.235693	1.34161	0.179723	0.999682	46.8769	57.9132	47.411	66.0192	67.8968	77.0877
STM14_2330	cheZ	TRUE	0.209362	0.156063	1.34152	0.179752	0.999682	294.934	347.479	302.904	310.055	263.48	337.8
STM14_964	glnH	TRUE	-0.270138	0.201388	-1.34138	0.179797	0.999682	622.095	542.936	516.253	437.377	527.973	401.029
STM14_1793	STM14_1793	TRUE	-0.342339	0.255269	-1.34109	0.179891	0.999682	71.2919	66.9621	70.2385	54.2301	83.0975	55.4338
STM14_3630	ygdR	TRUE	-0.319264	0.23834	-1.33953	0.180398	0.999682	99.6133	65.1523	64.9707	61.3036	74.9905	64.9615
STM14_1518	STM14_1518	TRUE	-0.485418	0.362703	-1.33834	0.180787	0.999682	29.298	16.2881	19.3156	20.0416	26.348	17.3231
STM14_1188	STM14_1188	TRUE	0.379792	0.284003	1.33728	0.181131	0.999682	34.181	33.481	36.8752	43.6198	24.3212	47.6385
STM14_3807	hybG	TRUE	0.310377	0.232246	1.33642	0.181413	0.999682	62.5025	82.3453	61.4587	82.524	60.8031	64.9615
STM14_0626	ppiB	TRUE	0.184164	0.13784	1.33608	0.181524	0.999682	261.729	323.047	263.395	279.403	272.6	302.288
STM14_4037	rplM	TRUE	0.262774	0.196727	1.33572	0.181639	0.999682	546.897	797.211	823.547	826.419	649.58	801.192
STM14_1794	STM14_1794	TRUE	-1.86031	1.3929	-1.33557	0.181691	0.999682	0	0	3.51193	1.17891	0	0
STM14_0448	ddl_1	TRUE	0.297443	0.222952	1.33412	0.182166	0.999682	84.9643	110.397	88.6762	100.208	94.2448	117.797
STM14_4077	accC	TRUE	0.249859	0.187413	1.3332	0.182467	0.999682	300.793	403.582	348.559	402.01	336.444	367.249
STM14_0773	gltI	TRUE	-0.2629	0.197409	-1.33175	0.182941	0.999682	107.426	114.921	129.941	97.8499	163.155	119.529
STM14_2193	minC	TRUE	0.242017	0.181782	1.33136	0.18307	0.999682	180.671	219.889	200.18	233.425	254.36	296.225
STM14_3367	gabD	TRUE	-0.5139	0.386215	-1.33061	0.183319	0.999682	23.4384	10.8587	12.2917	17.6837	16.2142	8.66154
STM14_1747	tyrS	TRUE	0.250903	0.188584	1.33046	0.183368	0.999682	276.378	342.955	289.734	319.486	277.667	341.265
STM14_3539	cysD	TRUE	0.527191	0.396303	1.33027	0.183429	0.999682	11.7192	15.3832	10.5358	23.5783	11.1472	10.3938
STM14_2990	ptsI	TRUE	-0.11774	0.0886559	-1.32806	0.184158	0.999682	2614.36	2363.58	2348.6	2250.55	2376.39	2149.79
STM14_5007	nudC	TRUE	0.270305	0.203598	1.32764	0.184297	0.999682	55.6663	60.6278	50.045	69.556	59.7897	69.2923
STM14_5159	phnA	TRUE	0.414782	0.312487	1.32736	0.184391	0.999682	33.2044	62.4376	37.7532	35.3674	33.4417	40.7092
STM14_1493	envE	TRUE	0.269421	0.203038	1.32695	0.184526	0.999682	82.0345	92.2991	86.9202	100.208	62.8298	88.3477
STM14_2226	yobG	TRUE	0.237977	0.179496	1.32581	0.184904	0.999682	116.216	106.777	88.6762	132.038	95.2582	116.065
STM14_2221	yobF	TRUE	0.161625	0.121941	1.32544	0.185027	0.999682	391.617	426.205	348.559	439.735	404.34	414.022
STM14_3346	iroD	TRUE	0.77258	0.583002	1.32517	0.185113	0.999682	3.9064	9.04893	7.02385	7.07349	4.05354	9.52769
STM14_1015	ybjG	TRUE	0.275429	0.207865	1.32503	0.18516	0.999682	123.052	92.2991	104.48	156.796	111.472	161.971
STM14_4349	yhjJ	TRUE	0.204069	0.154106	1.32421	0.185435	0.999682	159.186	179.169	138.721	148.543	130.727	164.569
STM14_3234	rpoE	TRUE	0.273756	0.206786	1.32386	0.18555	0.999682	208.993	242.511	190.522	218.099	159.101	214.806
STM14_4139	rpsS	TRUE	0.386363	0.292415	1.32128	0.186407	0.999682	273.448	516.694	621.611	600.068	381.033	552.606
STM14_1029	potG	TRUE	0.614047	0.46479	1.32113	0.186459	0.999682	2.9298	7.23915	7.90184	12.9681	8.10708	9.52769
STM14_0505	phnU	TRUE	1.6043	1.21455	1.3209	0.186534	0.999682	0.976601	1.80979	0	2.35783	1.01338	1.73231
STM14_0576	hemH	TRUE	-0.311101	0.235573	-1.32061	0.186632	0.999682	80.0813	51.5789	51.8009	56.5879	58.7763	45.9062
STM14_1544	yeaO	TRUE	-0.378033	0.286278	-1.32051	0.186665	0.999682	31.2512	40.7202	51.8009	27.115	42.5622	28.5831
STM14_2146	prfA	TRUE	0.244061	0.185039	1.31897	0.187179	0.999682	153.326	194.552	131.697	161.511	132.753	138.585
STM14_2155	ychH	TRUE	-0.328735	0.249393	-1.31814	0.187457	0.999682	408.219	344.764	374.02	269.971	287.801	237.326
STM14_0146	mraW	TRUE	0.167455	0.127156	1.31692	0.187864	0.999682	258.799	308.569	303.782	319.486	254.36	291.894
STM14_3523	STM14_3523	TRUE	1.90735	1.4489	1.31641	0.188036	0.999682	0	0	0	1.17891	1.01338	2.59846
STM14_0116	hepA	TRUE	0.292254	0.222015	1.31637	0.18805	0.999682	127.935	179.169	132.575	132.038	85.1243	112.6
STM14_1874	STM14_1874	TRUE	-0.406164	0.308737	-1.31557	0.18832	0.999682	35.1576	25.337	28.0954	18.8626	28.3748	24.2523
STM14_4941	ptsA	TRUE	-0.283917	0.215861	-1.31528	0.188417	0.999682	110.356	103.158	117.65	87.2397	97.2849	77.0877
STM14_3068	STM14_3068	TRUE	0.361855	0.275165	1.31505	0.188494	0.999682	41.0172	51.5789	34.2413	43.6198	38.5086	50.2369
STM14_2828	yfaW	TRUE	-0.243439	0.185256	-1.31407	0.188823	0.999682	203.133	174.644	205.448	172.122	199.637	167.168
STM14_3120	yfhP	TRUE	0.278845	0.212385	1.31292	0.18921	0.999682	121.099	140.258	119.406	159.154	131.74	152.443
STM14_5104	dnaB	TRUE	0.257663	0.19634	1.31233	0.189409	0.999682	92.7771	110.397	87.7982	107.281	86.1377	101.34
STM14_2458	STM14_2458	TRUE	-0.390322	0.29755	-1.31179	0.189592	0.999682	40.0406	17.193	26.3395	35.3674	26.348	19.9215
STM14_5613	traN	TRUE	-0.362534	0.276399	-1.31163	0.189644	0.999682	36.1342	21.7174	32.4853	34.1885	41.5488	30.3154
STM14_5437	hsdM	TRUE	0.205413	0.156618	1.31156	0.189669	0.999682	147.467	156.547	151.013	169.764	135.794	174.963
STM14_0302	STM14_0302	TRUE	-0.70513	0.538246	-1.31005	0.190178	0.999682	10.7426	6.33425	11.4138	2.35783	7.09369	8.66154
STM14_0680	ybdK	TRUE	-0.353975	0.270306	-1.30953	0.190354	0.999682	47.8535	22.6223	26.3395	30.6518	31.4149	29.4492
STM14_3970	nusA	TRUE	0.201664	0.154125	1.30844	0.190723	0.999682	500.996	666.906	595.272	590.636	494.532	572.528
STM14_3278	rimM	TRUE	0.278741	0.213045	1.30837	0.190749	0.999682	802.766	1088.59	1067.63	1085.78	813.748	1082.69
STM14_2066	yciM	TRUE	0.227092	0.173571	1.30835	0.190753	0.999682	175.788	159.261	158.915	194.521	167.208	232.995
STM14_0125	thiQ	TRUE	-0.66841	0.511687	-1.30629	0.191455	0.999682	8.78941	8.14404	8.77982	0	8.10708	6.92923
STM14_3568	gudD	TRUE	-0.317135	0.243355	-1.30318	0.192514	0.999682	65.4323	54.2936	57.0688	31.8307	50.6692	51.1031
STM14_0899	galK	TRUE	-0.204268	0.156813	-1.30263	0.192703	0.999682	213.876	182.788	218.617	194.521	209.771	181.026
STM14_3149	yfhB	TRUE	-0.276271	0.212094	-1.30259	0.192715	0.999682	96.6835	71.4866	100.968	101.387	97.2849	72.7569
STM14_951	rhlE	TRUE	0.431794	0.331522	1.30246	0.192759	0.999682	28.3214	36.1957	28.0954	34.1885	19.2543	32.0477
STM14_1670	lppB	TRUE	-0.621076	0.477286	-1.30127	0.193167	0.999682	35.1576	15.3832	25.4615	18.8626	14.1874	14.7246
STM14_3354	mig-14	TRUE	0.226944	0.174539	1.30025	0.193515	0.999682	290.051	332.096	263.395	347.78	289.828	307.485
STM14_5425	yjiO	TRUE	0.397491	0.305996	1.29901	0.193942	0.999682	36.1342	43.4349	35.9973	37.7253	31.4149	54.5677
STM14_5032	aceK	TRUE	-0.574092	0.442639	-1.29698	0.194639	0.999682	14.649	12.6685	15.8037	10.6102	21.2811	11.26
STM14_0556	maa	TRUE	-0.271404	0.209263	-1.29695	0.194648	0.999682	129.888	118.541	158.037	124.965	154.034	122.994
STM14_2666	yehW	TRUE	0.463801	0.357747	1.29645	0.194821	0.999682	15.6256	33.481	14.0477	27.115	26.348	16.4569
STM14_2280	yobA	TRUE	-0.220823	0.170575	-1.29458	0.195464	0.999682	132.818	115.826	136.087	115.534	149.981	127.325
STM14_5612	trbC	TRUE	0.651372	0.503284	1.29424	0.195581	0.999682	5.85961	14.4783	7.90184	10.6102	7.09369	7.79538
STM14_3634	aas	TRUE	0.268247	0.207493	1.2928	0.196081	0.999682	79.1047	115.826	79.8963	90.7764	71.9503	71.8908
STM14_1975	STM14_1975	TRUE	-1.12597	0.871795	-1.29156	0.19651	0.999682	4.88301	1.80979	2.63395	1.17891	3.04015	1.73231
STM14_4906	tpiA	TRUE	-0.144969	0.112266	-1.2913	0.196599	0.999682	982.461	827.977	891.152	845.282	893.805	829.775
STM14_5498	smp	TRUE	0.539267	0.41773	1.29094	0.196723	0.999682	12.6958	19.9076	8.77982	12.9681	16.2142	20.7877
STM14_3728	STM14_3728	TRUE	-0.81147	0.629624	-1.28882	0.197462	0.999682	10.7426	9.95382	10.5358	4.71566	9.12046	2.59846
STM14_4462	grxC	TRUE	-0.204554	0.158747	-1.28855	0.197553	0.999682	219.735	149.307	213.35	201.594	210.784	208.743
STM14_2390	fliF	TRUE	0.206293	0.160141	1.2882	0.197676	0.999682	290.051	414.441	316.951	345.422	356.711	350.792
STM14_0854	sdhB	TRUE	-0.24015	0.186446	-1.28804	0.197733	0.999682	1458.07	1283.14	1646.22	1413.52	2117.97	1723.65
STM14_1893	fdnH	TRUE	-0.230804	0.179204	-1.28794	0.197765	0.999682	160.163	150.212	176.474	150.901	190.516	148.112
STM14_2528	pudB	TRUE	0.231567	0.179843	1.28761	0.197883	0.999682	2201.26	2038.72	1520.66	2058.39	1401.51	1918.53
STM14_4133	rplN	TRUE	0.200758	0.156038	1.2866	0.198235	0.999682	603.54	779.113	792.818	832.314	680.994	777.806
STM14_3050	purC	TRUE	-0.262617	0.204162	-1.28632	0.198333	0.999682	139.654	95.9187	106.236	122.607	122.62	90.08
STM14_5482	yjjU	TRUE	0.260529	0.202558	1.2862	0.198374	0.999682	81.0579	122.161	102.724	90.7764	71.9503	93.5446
STM14_1610	pfkB	TRUE	-0.160442	0.124989	-1.28365	0.199264	0.999682	360.366	321.237	374.898	324.202	333.404	311.815
STM14_1668	ynhA	TRUE	-0.560797	0.436997	-1.2833	0.199388	0.999682	9.76601	9.04893	21.9495	10.6102	9.12046	8.66154
STM14_1206	pqiA	TRUE	-0.353003	0.275199	-1.28272	0.199591	0.999682	49.8067	25.337	41.2651	41.262	46.6157	41.5754
STM14_1964	STM14_1964	TRUE	-0.27492	0.214362	-1.28251	0.199665	0.999682	163.092	129.4	124.673	111.997	148.968	118.663
STM14_4684	yieO	TRUE	-0.31775	0.247973	-1.28139	0.200057	0.999682	70.3153	44.3398	49.167	58.9457	59.7897	41.5754
STM14_2047	STM14_2047	TRUE	0.241203	0.188292	1.281	0.200192	0.999682	108.403	114.017	125.551	142.649	108.432	148.978
STM14_2141	chaA	TRUE	-0.412106	0.322513	-1.2778	0.201321	0.999682	28.3214	22.6223	26.3395	27.115	42.5622	23.3862
STM14_1105	serC	TRUE	0.235034	0.183951	1.2777	0.201354	0.999682	178.718	218.079	185.254	220.457	180.382	202.68
STM14_2083	yciO	FALSE	0.206973	0.162032	1.27736	0.201477	0.999682	150.397	196.362	163.305	170.943	139.847	156.774
STM14_5133	yjcD	TRUE	0.284832	0.222987	1.27735	0.20148	0.999682	58.5961	63.3425	58.8248	66.0192	47.6291	71.8908
STM14_3534	ftsB	TRUE	0.295002	0.231204	1.27594	0.201977	0.999682	56.6429	71.4866	78.1404	81.3451	56.7495	83.1508
STM14_2374	fliA	TRUE	0.168364	0.13196	1.27587	0.202	0.999682	1595.77	1793.5	1467.11	1644.59	1382.26	1557.34
STM14_2785	napB	TRUE	-0.343194	0.269186	-1.27493	0.202333	0.999682	59.5727	48.8642	64.0927	47.1566	45.6023	38.1108
STM14_2948	pgtB	TRUE	0.2655	0.208446	1.27371	0.202764	0.999682	116.216	175.549	124.673	129.681	107.419	113.466
STM14_0320	STM14_0320	TRUE	0.751458	0.590601	1.27236	0.203244	0.999682	6.83621	7.23915	8.77982	15.3259	4.05354	11.26
STM14_0675	ybdF	TRUE	0.461946	0.363362	1.27131	0.203618	0.999682	15.6256	26.2419	17.5596	16.5048	11.1472	18.1892
STM14_1228	yccX	TRUE	0.441894	0.347644	1.27111	0.203689	0.999682	16.6022	20.8125	14.9257	22.3994	16.2142	21.6538
STM14_5415	STM14_5415	TRUE	0.847381	0.66698	1.27048	0.203915	0.999682	3.9064	6.33425	6.14587	11.7891	4.05354	7.79538
STM14_2719	yeiH	TRUE	0.505296	0.397727	1.27046	0.203921	0.999682	20.5086	30.7664	27.2174	35.3674	17.2275	26.8508
STM14_5621	traT	TRUE	-0.140513	0.110643	-1.26997	0.204095	0.999682	2056.72	1847.79	1690.99	1549.09	1838.28	1667.35
STM14_2433	STM14_2433	FALSE	-0.340186	0.26843	-1.26732	0.205042	0.999682	60.5493	35.2908	43.0211	30.6518	26.348	36.3785
STM14_5562	spvB	TRUE	-0.364547	0.287941	-1.26605	0.205496	0.999682	31.2512	19.9076	25.4615	30.6518	31.4149	19.0554
STM14_0845	STM14_0845	TRUE	-0.578318	0.456801	-1.26602	0.205507	0.999682	15.6256	9.04893	14.9257	10.6102	14.1874	10.3938
STM14_2341	flhD	TRUE	0.140271	0.110852	1.26538	0.205734	0.999682	500.02	542.936	480.256	525.796	485.411	545.677
STM14_2672	dld	TRUE	-0.21122	0.166955	-1.26513	0.205826	0.999682	262.706	235.272	183.498	178.016	242.199	179.294
STM14_4335	STM14_4335	TRUE	-0.189422	0.149826	-1.26428	0.20613	0.999682	410.172	346.574	429.333	347.78	372.926	368.982
STM14_5193	phoN	TRUE	0.202071	0.160109	1.26208	0.206918	0.999682	206.063	275.088	276.564	284.118	254.36	289.295
STM14_0740	STM14_0740	TRUE	-1.10922	0.879091	-1.26178	0.207029	0.999682	3.9064	1.80979	1.75596	2.35783	11.1472	3.46462
STM14_0431	prpB	TRUE	0.693911	0.550011	1.26163	0.207082	0.999682	6.83621	12.6685	5.26789	8.2524	8.10708	11.26
STM14_0216	panB	TRUE	-0.321627	0.255375	-1.25943	0.207875	0.999682	81.0579	53.3887	60.5807	54.2301	49.6558	45.9062
STM14_1608	STM14_1608	TRUE	-0.23216	0.18444	-1.25873	0.208127	0.999682	412.126	361.957	511.863	417.336	366.845	322.209
STM14_1682	orf70	TRUE	0.315638	0.25094	1.25782	0.208456	0.999682	53.7131	75.1061	49.167	49.5144	47.6291	61.4969
STM14_0056	lspA	TRUE	-0.234761	0.186894	-1.25612	0.209073	0.999682	176.765	151.117	215.984	202.773	212.811	162.837
STM14_0637	fimC	TRUE	-0.438876	0.349793	-1.25468	0.209597	0.999682	70.3153	29.8615	32.4853	38.9042	33.4417	32.0477
STM14_1788	pntB	TRUE	-0.14975	0.119445	-1.25371	0.209946	0.999682	519.552	503.121	578.59	521.08	531.014	446.935
STM14_0884	aroG	TRUE	-0.204745	0.163339	-1.25349	0.210026	0.999682	239.267	161.071	199.302	208.668	241.186	220.003
STM14_5250	vacB	TRUE	-0.161332	0.128875	-1.25185	0.210624	0.999682	1019.57	915.752	1107.14	967.889	926.234	848.831
STM14_0142	fruR	TRUE	0.175007	0.13985	1.2514	0.21079	0.999682	232.431	239.797	220.373	269.971	237.132	269.374
STM14_4259	STM14_4259	TRUE	-0.379426	0.30335	-1.25079	0.211012	0.999682	51.7599	43.4349	43.8991	24.7572	33.4417	30.3154
STM14_0732	cspE	TRUE	0.160595	0.128435	1.25039	0.211156	0.999682	1398.49	1485.83	1383.7	1575.03	1387.32	1599.79
STM14_2459	STM14_2459	TRUE	-0.358412	0.286831	-1.24956	0.211461	0.999682	38.0874	25.337	30.7294	29.4729	23.3078	18.1892
STM14_1303	csgG	TRUE	-0.820011	0.656679	-1.24872	0.211766	0.999682	3.9064	3.61957	9.6578	2.35783	3.04015	3.46462
STM14_1365	plsX	TRUE	0.196413	0.1573	1.24865	0.211792	0.999682	219.735	286.851	273.93	287.655	240.172	267.642
STM14_3131	csiE	TRUE	-0.354718	0.284202	-1.24812	0.211988	0.999682	292.98	216.269	309.928	232.246	260.44	226.932
STM14_3021	eutE	TRUE	-0.343193	0.27528	-1.24671	0.212505	0.999682	45.9003	42.53	47.411	33.0096	51.6826	38.1108
STM14_1596	celC	TRUE	0.325701	0.261344	1.24625	0.212671	0.999682	34.181	45.2447	39.5092	33.0096	21.2811	40.7092
STM14_0514	yajQ	TRUE	-0.232099	0.186528	-1.24431	0.213384	0.999682	169.929	125.78	155.403	142.649	148.968	135.986
STM14_0443	sbmA	TRUE	0.254345	0.204783	1.24202	0.214228	0.999682	52.7365	59.7229	57.0688	69.556	50.6692	63.2292
STM14_0275	STM14_0275	TRUE	-0.292386	0.235552	-1.24128	0.214503	0.999682	51.7599	46.1496	57.0688	53.0512	64.8566	43.3077
STM14_2090	trpA	TRUE	0.307299	0.247666	1.24078	0.214687	0.999682	42.9704	43.4349	40.3872	49.5144	27.3614	45.04
STM14_3796	STM14_3796	TRUE	0.26265	0.211831	1.2399	0.215011	0.999682	95.7069	157.451	148.379	141.47	118.566	136.852
STM14_1362	maf_1	TRUE	-0.293167	0.2365	-1.23961	0.21512	0.999682	61.5259	60.6278	61.4587	50.6933	60.8031	38.9769
STM14_5261	yjfO	TRUE	-0.202702	0.163551	-1.23938	0.215205	0.999682	440.447	406.297	443.381	371.358	384.073	324.808
STM14_2235	yebS	TRUE	0.372221	0.300389	1.23913	0.215298	0.999682	24.415	31.6713	26.3395	48.3355	28.3748	24.2523
STM14_2566	hisD	TRUE	-0.270787	0.218885	-1.23712	0.216042	0.999682	49.8067	40.7202	63.2147	42.4409	54.7228	55.4338
STM14_2746	bcr	TRUE	0.376208	0.304175	1.23681	0.216156	0.999682	21.4852	24.4321	24.5835	29.4729	24.3212	37.2446
STM14_1546	STM14_1546	TRUE	0.913182	0.738417	1.23667	0.216208	0.999682	2.9298	5.42936	3.51193	2.35783	1.01338	6.06308
STM14_0858	sucD	TRUE	-0.149372	0.120809	-1.23643	0.216298	0.999682	2343.84	2308.38	2452.2	2254.09	2485.83	2004.28
STM14_0151	mraY	TRUE	0.185363	0.149986	1.23587	0.216505	0.999682	194.344	224.414	254.615	266.435	203.69	253.783
STM14_1051	hcr	TRUE	-0.419778	0.339801	-1.23536	0.216695	0.999682	29.298	18.0979	30.7294	23.5783	25.3346	22.52
STM14_3440	hycH	TRUE	-0.910546	0.737175	-1.23518	0.216763	0.999682	4.88301	3.61957	2.63395	1.17891	7.09369	2.59846
STM14_1371	pabC	TRUE	-0.285383	0.23115	-1.23463	0.21697	0.999682	65.4323	48.8642	56.1908	54.2301	54.7228	42.4415
STM14_1796	STM14_1796	TRUE	0.911594	0.738611	1.2342	0.217129	0.999682	4.88301	3.61957	1.75596	3.53674	1.01338	6.92923
STM14_0717	rnk	TRUE	0.208186	0.168685	1.23417	0.21714	0.999682	114.262	139.354	122.039	173.3	153.021	138.585
STM14_2027	mppA	TRUE	-0.149754	0.121351	-1.23406	0.217182	0.999682	619.165	575.512	578.59	495.144	561.415	513.629
STM14_3276	rplS	TRUE	0.272399	0.221051	1.23229	0.217842	0.999682	642.604	895.844	911.345	917.196	702.276	912.926
STM14_2715	lysP	TRUE	0.236029	0.191856	1.23024	0.218608	0.999682	107.426	104.063	109.748	141.47	110.459	141.183
STM14_4319	uspB	TRUE	-0.340854	0.277204	-1.22961	0.218842	0.999682	94.7303	73.2963	93.9441	84.8819	95.2582	66.6938
STM14_3051	nlpB	TRUE	0.187423	0.152506	1.22895	0.219089	0.999682	332.044	396.343	320.463	335.991	300.975	352.525
STM14_2722	fruK	TRUE	0.57896	0.471145	1.22884	0.219133	0.999682	4.88301	10.8587	5.26789	9.43132	8.10708	6.92923
STM14_3147	yfhD	TRUE	0.342808	0.279066	1.22841	0.219293	0.999682	34.181	40.7202	35.9973	37.7253	24.3212	41.5754
STM14_1737	ydhF	TRUE	-0.24016	0.195771	-1.22674	0.219921	0.999682	102.543	90.4893	106.236	90.7764	94.2448	76.2215
STM14_3430	ygaA	TRUE	-0.330938	0.26991	-1.22611	0.220158	0.999682	37.1108	28.9566	43.0211	36.5464	40.5354	31.1815
STM14_4470	kbl	TRUE	-0.180158	0.147028	-1.22533	0.22045	0.999682	500.02	423.49	381.922	373.716	440.822	368.982
STM14_2517	cbiF	TRUE	0.160614	0.131313	1.22314	0.221275	0.999682	706.083	758.3	697.996	753.327	621.205	752.688
STM14_5576	parB	TRUE	-0.193003	0.157919	-1.22217	0.221645	0.999682	280.285	286.851	383.678	305.339	376.979	318.745
STM14_0617	allC	TRUE	0.307247	0.251408	1.22211	0.221667	0.999682	95.7069	82.3453	66.7266	115.534	70.9369	91.8123
STM14_5058	STM14_5058	TRUE	-0.536052	0.438652	-1.22204	0.221691	0.999682	12.6958	9.04893	14.0477	10.6102	22.2945	13.8585
STM14_1033	rumB	TRUE	0.335244	0.274544	1.22109	0.22205	0.999682	35.1576	39.8153	41.2651	41.262	22.2945	44.1738
STM14_2201	slp	TRUE	0.326266	0.267218	1.22098	0.222095	0.999682	34.181	48.8642	43.0211	42.4409	28.3748	41.5754
STM14_0867	tolQ	TRUE	0.353128	0.289253	1.22083	0.222152	0.999682	32.2278	48.8642	41.2651	61.3036	51.6826	50.2369
STM14_4033	sspA	TRUE	0.13445	0.11013	1.22082	0.222153	0.999682	494.16	494.072	469.72	542.301	471.224	539.614
STM14_2877	yfbT	TRUE	-0.158491	0.129846	-1.22061	0.222234	0.999682	265.636	245.226	266.906	231.067	257.4	231.263
STM14_3526	rpoS	TRUE	-0.13503	0.110636	-1.22049	0.222278	0.999682	5086.14	4885.52	5851.75	4870.1	5358.78	5085.19
STM14_3377	stpA	TRUE	0.200683	0.164564	1.21949	0.222659	0.999682	232.431	226.223	224.763	288.834	207.744	251.185
STM14_2248	STM14_2248	TRUE	0.310678	0.255025	1.21823	0.223137	0.999682	84.9643	80.5355	54.4349	119.07	95.2582	91.8123
STM14_1075	infA	TRUE	0.292639	0.240284	1.21789	0.223266	0.999682	124.028	131.21	92.1881	181.553	148.968	135.12
STM14_4957	argB	TRUE	0.374735	0.307732	1.21773	0.223326	0.999682	17.5788	29.8615	21.9495	27.115	22.2945	23.3862
STM14_1873	STM14_1873	TRUE	-0.8156	0.669979	-1.21735	0.223471	0.999682	9.76601	6.33425	11.4138	5.89457	6.08031	3.46462
STM14_0498	STM14_0498	TRUE	-0.398432	0.327366	-1.21708	0.223572	0.999682	39.064	21.7174	34.2413	31.8307	29.3882	25.1185
STM14_0414	STM14_0414	TRUE	-0.70554	0.580325	-1.21577	0.224073	0.999682	5.85961	4.52447	7.90184	5.89457	13.174	6.06308
STM14_4651	pstC	TRUE	-0.324078	0.266595	-1.21562	0.224129	0.999682	45.9003	28.0517	40.3872	43.6198	45.6023	34.6462
STM14_2911	STM14_2911	TRUE	-0.321708	0.264697	-1.21538	0.22422	0.999682	41.9938	39.8153	54.4349	37.7253	45.6023	36.3785
STM14_2467	STM14_2467	TRUE	-0.573319	0.472034	-1.21457	0.224529	0.999682	18.5554	12.6685	21.9495	10.6102	12.1606	12.1262
STM14_2097	yciC	TRUE	0.217102	0.179094	1.21223	0.225426	0.999682	107.426	92.2991	81.6523	108.46	82.0842	114.332
STM14_999	STM14_999	TRUE	-0.355821	0.293529	-1.21222	0.225428	0.999682	50.7833	36.1957	53.5569	48.3355	45.6023	33.78
STM14_1619	thrS	TRUE	-0.126099	0.104071	-1.21166	0.225644	0.999682	2871.21	2674.86	2727.01	2620.73	2776.67	2379.32
STM14_5301	ppa	TRUE	0.19508	0.161022	1.21151	0.225699	0.999682	415.055	491.357	418.797	470.387	403.327	454.731
STM14_1585	astB	TRUE	-0.409291	0.337927	-1.21118	0.225827	0.999682	28.3214	15.3832	23.7055	25.9361	23.3078	16.4569
STM14_4028	nanE	TRUE	0.26845	0.221757	1.21056	0.226064	0.999682	98.6367	119.446	110.626	128.502	86.1377	109.135
STM14_5184	STM14_5184	TRUE	0.307009	0.253758	1.20985	0.226337	0.999682	85.9409	116.731	105.358	99.0288	58.7763	94.4108
STM14_1998	STM14_1998	TRUE	0.514803	0.425596	1.20961	0.22643	0.999682	9.76601	23.5272	15.8037	18.8626	16.2142	17.3231
STM14_3929	garK	TRUE	-0.329502	0.272485	-1.20925	0.226568	0.999682	44.9237	41.6251	42.1431	33.0096	48.6425	32.9138
STM14_2258	STM14_2258	TRUE	0.529343	0.438487	1.2072	0.227354	0.999682	5.85961	9.04893	7.02385	7.07349	7.09369	12.1262
STM14_3141	yfhA	TRUE	0.181993	0.150776	1.20705	0.227414	0.999682	151.373	169.215	146.623	166.227	137.82	159.372
STM14_4710	rep	TRUE	0.271766	0.225265	1.20642	0.227654	0.999682	62.5025	77.8208	70.2385	62.4825	53.7094	84.0169
STM14_5153	yjcO	TRUE	0.332651	0.275809	1.20609	0.227781	0.999682	34.181	36.1957	28.9734	47.1566	39.522	45.9062
STM14_3619	STM14_3619	TRUE	-0.346988	0.28786	-1.2054	0.228047	0.999682	36.1342	28.9566	36.8752	35.3674	38.5086	24.2523
EBG00001039342	tRNA	FALSE	0.865277	0.718088	1.20497	0.228214	0.999682	6.83621	11.7636	0.877982	5.89457	8.10708	10.3938
STM14_3344	iroB	TRUE	0.641142	0.53248	1.20407	0.228564	0.999682	6.83621	10.8587	10.5358	11.7891	4.05354	11.26
STM14_3279	rpsP	TRUE	0.262989	0.218514	1.20353	0.22877	0.999682	234.384	355.623	344.169	352.496	280.708	323.942
STM14_2538	pduN	TRUE	0.28766	0.239088	1.20316	0.228915	0.999682	130.865	107.682	93.9441	123.786	82.0842	142.915
STM14_3930	garR	TRUE	-0.279012	0.232123	-1.202	0.229362	0.999682	111.333	92.2991	85.1642	62.4825	94.2448	83.1508
STM14_0831	ybgJ	TRUE	-0.235435	0.195946	-1.20153	0.229546	0.999682	89.8473	85.9649	103.602	63.6614	69.9235	73.6231
STM14_5622	traD	TRUE	0.281908	0.234714	1.20107	0.229724	0.999682	65.4323	71.4866	50.9229	58.9457	39.522	58.8985
STM14_5219	blc	TRUE	-0.30982	0.257965	-1.20102	0.229745	0.999682	67.3855	37.1006	79.0184	68.3771	67.8968	68.4262
STM14_0263	uppS	TRUE	0.199091	0.166029	1.19913	0.230477	0.999682	184.578	195.457	158.915	194.521	177.342	207.011
STM14_4789	fadB	TRUE	-0.401447	0.334807	-1.19904	0.230512	0.999682	21.4852	20.8125	43.0211	27.115	38.5086	30.3154
STM14_5212	STM14_5212	TRUE	1.56515	1.30557	1.19882	0.230598	0.999682	1.9532	2.71468	0	0	0	2.59846
STM14_2871	STM14_2871	TRUE	-0.654787	0.546381	-1.19841	0.230758	0.999682	12.6958	10.8587	10.5358	5.89457	10.1338	4.33077
STM14_0847	nei	TRUE	0.242011	0.202161	1.19712	0.231259	0.999682	88.8707	94.1089	70.2385	74.2716	62.8298	92.6785
STM14_2287	yebG	TRUE	-0.349861	0.292422	-1.19642	0.231531	0.999682	45.9003	32.5762	34.2413	29.4729	41.5488	32.9138
STM14_0144	STM14_0144	TRUE	0.725158	0.606319	1.196	0.231696	0.999682	5.85961	9.04893	5.26789	7.07349	5.06692	10.3938
STM14_4634	rpmH	TRUE	0.249783	0.208864	1.19591	0.23173	0.999682	83.9877	114.017	100.09	90.7764	97.2849	128.191
STM14_0530	clpP	TRUE	-0.139734	0.116866	-1.19567	0.231824	0.999682	639.674	571.892	610.197	526.975	571.549	553.472
STM14_0558	ybaJ	TRUE	-0.262981	0.219947	-1.19566	0.231829	0.999682	155.28	124.875	155.403	135.575	169.235	139.451
STM14_0836	STM14_0836	TRUE	-0.861418	0.720472	-1.19563	0.231841	0.999682	10.7426	4.52447	4.38991	2.35783	4.05354	3.46462
STM14_1418	STM14_1418	TRUE	0.621122	0.51973	1.19509	0.232053	0.999682	5.85961	11.7636	6.14587	9.43132	8.10708	9.52769
STM14_3552	cysI	TRUE	0.377335	0.315796	1.19487	0.232137	0.999682	19.532	28.9566	21.9495	23.5783	13.174	19.0554
STM14_1797	ynfM	TRUE	0.236409	0.197881	1.1947	0.232204	0.999682	97.6601	90.4893	86.9202	117.891	77.0172	101.34
STM14_5143	nrfA	TRUE	-0.238496	0.199808	-1.19362	0.232626	0.999682	308.606	234.367	296.758	231.067	209.771	226.066
STM14_2531	pduE	TRUE	0.191768	0.160691	1.19339	0.232716	0.999682	709.989	669.621	536.447	687.307	517.84	658.277
STM14_5269	sgaU	TRUE	-0.452601	0.379307	-1.19323	0.232778	0.999682	37.1108	25.337	40.3872	34.1885	22.2945	14.7246
STM14_4179	ppiA	TRUE	0.269341	0.225783	1.19292	0.2329	0.999682	76.1749	95.0138	98.334	91.9554	103.365	146.38
STM14_4138	rplV	TRUE	0.262918	0.220715	1.19121	0.233572	0.999682	272.472	431.634	483.768	463.314	353.671	438.274
STM14_3293	yfjG	TRUE	-0.16429	0.137921	-1.19119	0.233577	0.999682	253.916	211.745	247.591	215.741	240.172	233.862
STM14_3305	STM14_3305	TRUE	0.301267	0.252957	1.19098	0.233661	0.999682	53.7131	61.5327	55.3129	50.6933	50.6692	83.1508
STM14_0473	brnQ	TRUE	0.245386	0.206059	1.19085	0.233711	0.999682	117.192	100.443	89.5541	117.891	112.486	158.506
STM14_3083	ratA	TRUE	-0.266198	0.223562	-1.19071	0.233766	0.999682	114.262	81.4404	93.0661	76.6295	82.0842	82.2846
STM14_0729	dcuC	TRUE	0.367221	0.308547	1.19016	0.233983	0.999682	50.7833	49.7691	28.9734	50.6933	32.4283	44.1738
STM14_4554	STM14_4554	TRUE	-0.274376	0.230634	-1.18966	0.234179	0.999682	192.39	154.737	223.007	162.69	154.034	154.175
STM14_2518	cbiT	TRUE	0.191022	0.160583	1.18956	0.234221	0.999682	269.542	255.18	242.323	288.834	237.132	310.949
STM14_5027	yjaB	TRUE	-0.234918	0.197564	-1.18907	0.23441	0.999682	103.52	91.3942	103.602	89.5975	88.1645	71.0246
STM14_4056	STM14_4056	TRUE	0.460685	0.387433	1.18907	0.234412	0.999682	12.6958	17.193	9.6578	15.3259	12.1606	14.7246
STM14_5112	uvrA	TRUE	0.197997	0.166645	1.18814	0.23478	0.999682	204.11	269.658	202.814	209.847	194.57	209.609
STM14_2769	sspH2	TRUE	0.277023	0.23318	1.18802	0.234825	0.999682	38.0874	45.2447	43.8991	51.8723	44.5889	56.3
STM14_4289	livH	TRUE	-0.517988	0.436014	-1.18801	0.234831	0.999682	16.6022	7.23915	11.4138	12.9681	11.1472	7.79538
STM14_2399	fliO	TRUE	0.239339	0.201486	1.18787	0.234886	0.999682	90.8239	123.97	99.2119	116.713	112.486	116.065
STM14_3004	STM14_3004	TRUE	0.177832	0.149939	1.18603	0.235612	0.999682	253.916	271.468	269.54	317.128	246.252	284.098
STM14_1009	STM14_1009	TRUE	0.526768	0.444229	1.1858	0.2357	0.999682	8.78941	15.3832	13.1697	16.5048	10.1338	14.7246
STM14_1548	yeaM	TRUE	-0.389351	0.328431	-1.18549	0.235824	0.999682	22.4618	21.7174	25.4615	23.5783	43.5755	24.2523
STM14_2970	valU	FALSE	0.800739	0.67584	1.18481	0.236094	0.999682	3.9064	4.52447	1.75596	4.71566	8.10708	13.8585
STM14_3878	ygiF	TRUE	0.237715	0.200652	1.18471	0.236131	0.999682	70.3153	100.443	73.7505	94.3132	83.0975	73.6231
STM14_2716	STM14_2716	TRUE	-0.410204	0.346481	-1.18391	0.236447	0.999682	27.3448	28.0517	26.3395	15.3259	25.3346	15.5908
STM14_5287	cpdB	TRUE	0.183895	0.155476	1.18279	0.236893	0.999682	283.214	386.389	371.386	347.78	285.774	335.202
STM14_5401	STM14_5401	TRUE	0.229494	0.194051	1.18265	0.236949	0.999682	123.052	129.4	130.819	161.511	138.834	169.766
STM14_2544	pduU	TRUE	0.319677	0.270321	1.18258	0.236974	0.999682	106.45	80.5355	63.2147	121.428	80.0574	110.002
STM14_4697	ilvL	TRUE	-0.888797	0.751932	-1.18202	0.237199	0.999682	1.9532	1.80979	4.38991	4.71566	10.1338	2.59846
STM14_4939	gldA_2	TRUE	-0.231997	0.196348	-1.18156	0.237381	0.999682	542.014	436.159	597.906	483.355	382.046	378.509
STM14_4675	yieM	TRUE	-0.233869	0.198031	-1.18097	0.237613	0.999682	123.052	92.2991	75.5064	74.2716	100.325	85.7492
STM14_2371	yedO	TRUE	-0.173342	0.146816	-1.18067	0.237732	0.999682	190.437	185.503	214.228	176.837	186.463	162.837
STM14_0529	tig	TRUE	0.211426	0.17913	1.18029	0.237885	0.999682	695.34	859.649	749.796	837.03	754.972	850.563
STM14_4362	yhjS	TRUE	-0.191291	0.162094	-1.18012	0.237952	0.999682	245.127	178.264	217.739	218.099	221.931	204.412
STM14_0563	aefA	TRUE	0.205648	0.174278	1.18	0.237999	0.999682	174.812	210.84	158.915	189.805	153.021	161.105
STM14_5475	holD	TRUE	0.605152	0.513514	1.17845	0.238616	0.999682	9.76601	12.6685	10.5358	14.147	8.10708	16.4569
STM14_4290	livK	TRUE	-0.403102	0.342275	-1.17771	0.238911	0.999682	27.3448	15.3832	35.9973	25.9361	22.2945	24.2523
STM14_3492	invI	TRUE	0.143136	0.12168	1.17633	0.239464	0.999682	1049.85	1092.21	1024.6	1191.88	978.93	1089.62
STM14_2810	ubiG	TRUE	0.221034	0.187928	1.17616	0.23953	0.999682	100.59	93.204	79.8963	101.387	96.2715	126.458
STM14_1731	ydhD	TRUE	0.173568	0.147754	1.17471	0.24011	0.999682	200.203	251.56	215.106	198.058	167.208	207.011
STM14_0440	ampH	TRUE	0.264724	0.225538	1.17375	0.240497	0.999682	44.9237	44.3398	43.0211	64.8403	53.7094	61.4969
STM14_4480	rfaB	TRUE	0.289287	0.246614	1.17303	0.240782	0.999682	77.1515	130.305	142.233	147.364	159.101	184.491
STM14_4130	rpsN	TRUE	0.246921	0.210517	1.17293	0.240825	0.999682	619.165	907.608	863.934	880.649	711.396	816.783
STM14_5393	STM14_5393	TRUE	0.227779	0.194462	1.17133	0.241465	0.999682	381.851	525.743	412.651	469.208	394.207	397.565
STM14_1529	STM14_1529	TRUE	-0.26717	0.228145	-1.17106	0.241576	0.999682	58.5961	47.9593	63.2147	56.5879	86.1377	67.56
STM14_1770	fumA	TRUE	-0.123746	0.105709	-1.17063	0.241747	0.999682	1792.06	1688.53	1741.04	1687.03	1900.1	1611.05
STM14_5156	lpxO	TRUE	0.255833	0.21864	1.17011	0.241956	0.999682	42.9704	45.2447	45.6551	48.3355	34.4551	53.7015
STM14_0663	pheP	TRUE	0.346523	0.296313	1.16945	0.242223	0.999682	33.2044	39.8153	45.6551	51.8723	28.3748	45.9062
STM14_5403	STM14_5403	TRUE	0.518878	0.443761	1.16927	0.242294	0.999682	10.7426	20.8125	14.0477	17.6837	14.1874	17.3231
STM14_0883	ybgS	TRUE	-0.282986	0.243006	-1.16452	0.244212	0.999682	236.337	167.405	207.204	182.732	204.704	182.758
STM14_5234	glyX	FALSE	0.292171	0.25096	1.16421	0.244339	0.999682	63.4791	70.5817	77.2624	106.102	98.2983	116.065
STM14_4575	STM14_4575	TRUE	-0.436391	0.374992	-1.16373	0.244532	0.999682	18.5554	19.9076	21.9495	16.5048	31.4149	16.4569
STM14_4562	STM14_4562	TRUE	-0.33103	0.28459	-1.16318	0.244756	0.999682	74.2217	46.1496	57.0688	43.6198	40.5354	46.7723
STM14_1691	ssaE	TRUE	-0.641888	0.552192	-1.16244	0.245058	0.999682	6.83621	3.61957	6.14587	4.71566	5.06692	3.46462
STM14_0456	proC	TRUE	-0.165279	0.142216	-1.16216	0.245169	0.999682	346.693	323.952	381.922	295.908	322.256	317.012
STM14_5119	STM14_5119	TRUE	-0.169702	0.146039	-1.16203	0.245222	0.999682	950.233	813.499	1120.3	936.058	1038.72	1015.13
STM14_3170	STM14_3170	TRUE	-0.558979	0.481041	-1.16202	0.245227	0.999682	10.7426	7.23915	13.1697	8.2524	10.1338	7.79538
STM14_1898	nmpC	TRUE	-0.150866	0.129843	-1.16191	0.245273	0.999682	24394.5	25040.2	28381.6	23168	25887.9	22645.6
STM14_2205	yoaH	TRUE	-0.513026	0.441809	-1.16119	0.245563	0.999682	11.7192	9.95382	10.5358	5.89457	16.2142	10.3938
STM14_4715	rho	TRUE	0.130854	0.112696	1.16112	0.245593	0.999682	1763.74	1695.77	1634.8	1802.56	1542.37	1911.6
STM14_5178	STM14_5178	TRUE	-0.235323	0.202749	-1.16066	0.245778	0.999682	1011.76	778.208	955.244	815.809	637.419	620.166
STM14_3089	engA	TRUE	0.216689	0.186803	1.15999	0.246053	0.999682	105.473	119.446	112.382	129.681	106.405	128.191
STM14_0910	ybhA	TRUE	0.27919	0.24073	1.15977	0.246144	0.999682	49.8067	66.0572	53.5569	61.3036	41.5488	49.3708
STM14_4137	rpsC	TRUE	0.30596	0.264104	1.15849	0.246666	0.999682	522.482	915.752	1042.16	1039.8	841.109	1019.46
STM14_0058	slpA	TRUE	0.22411	0.193492	1.15824	0.246767	0.999682	93.7537	85.06	91.3101	124.965	106.405	130.789
STM14_4909	STM14_4909	TRUE	-0.596969	0.515575	-1.15787	0.246917	0.999682	10.7426	3.61957	7.90184	7.07349	12.1606	9.52769
STM14_0211	yadI	TRUE	0.28669	0.247612	1.15782	0.246939	0.999682	83.0111	107.682	107.114	103.745	61.8165	97.0092
STM14_0856	sucB	TRUE	-0.146525	0.126632	-1.1571	0.247231	0.999682	3404.43	3349.91	3813.95	3490.77	3726.22	3048.86
STM14_2092	yciF	TRUE	-0.478624	0.414016	-1.15605	0.247661	0.999682	20.5086	9.04893	15.8037	15.3259	15.2008	12.9923
STM14_1233	pipB	TRUE	0.261573	0.226323	1.15575	0.247784	0.999682	92.7771	76.9159	52.6789	100.208	94.2448	109.135
STM14_4573	STM14_4573	TRUE	0.325512	0.281681	1.1556	0.247843	0.999682	41.9938	76.9159	75.5064	71.9138	51.6826	64.0954
STM14_5259	aidB	TRUE	-0.331952	0.287315	-1.15536	0.247943	0.999682	180.671	142.068	203.692	168.585	171.262	131.655
STM14_5386	STM14_5386	TRUE	-0.150871	0.130602	-1.15519	0.248011	0.999682	347.67	323.047	341.535	292.371	348.604	317.878
STM14_4522	sugR	TRUE	-0.189499	0.164048	-1.15514	0.248032	0.999682	188.484	150.212	161.549	150.901	157.075	143.782
STM14_3597	ygdI	TRUE	-0.298929	0.258893	-1.15464	0.248236	0.999682	260.753	196.362	238.811	198.058	219.904	190.554
STM14_5570	STM14_5570	TRUE	0.291905	0.252933	1.15408	0.248468	0.999682	32.2278	31.6713	30.7294	36.5464	31.4149	46.7723
STM14_1687	ssrA	TRUE	0.241259	0.209098	1.15381	0.248578	0.999682	86.9175	105.873	57.9468	96.671	102.352	88.3477
STM14_4036	rpsI	TRUE	0.275602	0.238868	1.15378	0.248589	0.999682	336.927	520.314	510.107	508.112	408.394	491.975
STM14_5501	nadR	TRUE	-0.189638	0.164364	-1.15376	0.248597	0.999682	219.735	199.076	268.662	229.888	246.252	216.538
STM14_1481	STM14_1481	TRUE	1.09609	0.951247	1.15226	0.249213	0.999682	3.9064	5.42936	0	0	1.01338	4.33077
STM14_1880	STM14_1880	TRUE	-0.398406	0.345945	-1.15165	0.249467	0.999682	33.2044	36.1957	43.0211	24.7572	37.4952	25.1185
STM14_0030	bcfC	TRUE	0.661608	0.574578	1.15147	0.24954	0.999682	8.78941	16.2881	7.02385	11.7891	5.06692	5.19692
STM14_4250	STM14_4250	FALSE	0.874155	0.759437	1.15106	0.249709	0.999682	3.9064	9.04893	2.63395	5.89457	5.06692	6.06308
STM14_4346	yhjH	TRUE	0.226078	0.196423	1.15097	0.249743	0.999682	279.308	308.569	192.278	240.499	213.824	251.185
STM14_1214	ompA	TRUE	-0.181655	0.157976	-1.14989	0.25019	0.999682	13480	13434	16416.5	13701.3	15370	12776.6
STM14_3059	yfgD	TRUE	-0.183082	0.15926	-1.14958	0.250315	0.999682	161.139	130.305	152.769	145.007	147.954	132.522
STM14_3672	lysS	TRUE	0.2046	0.178117	1.14868	0.250687	0.999682	744.17	999.907	929.783	986.752	785.373	848.831
STM14_5172	melB	TRUE	-0.323937	0.282084	-1.14837	0.250816	0.999682	68.3621	48.8642	53.5569	36.5464	45.6023	47.6385
STM14_4118	rpoA	TRUE	0.200796	0.174881	1.14819	0.250891	0.999682	1718.82	2322.86	2417.96	2396.73	1970.02	2300.5
STM14_0184	aceF	TRUE	-0.206162	0.179567	-1.1481	0.250926	0.999682	1279.35	1138.36	1589.15	1418.23	1724.78	1425.69
STM14_1512	STM14_1512	TRUE	0.239095	0.208267	1.14802	0.250959	0.999682	68.3621	78.7257	59.7028	70.7349	52.696	64.0954
STM14_2956	glk	TRUE	0.18832	0.164293	1.14625	0.251692	0.999682	138.677	145.688	127.307	163.869	135.794	148.978
STM14_4822	typA	TRUE	0.268576	0.234325	1.14617	0.251727	0.999682	426.775	544.746	510.107	557.627	390.153	497.172
STM14_1866	STM14_1866	TRUE	0.444821	0.388699	1.14438	0.252465	0.999682	15.6256	20.8125	14.0477	17.6837	18.2409	25.9846
STM14_4364	yhjU	TRUE	0.233593	0.204261	1.1436	0.252791	0.999682	148.443	172.835	108.87	137.933	104.379	114.332
STM14_0589	ybbK	TRUE	-0.17949	0.156961	-1.14354	0.252816	0.999682	199.227	172.835	176.474	154.438	177.342	160.238
STM14_3409	STM14_3409	FALSE	0.283919	0.249338	1.13869	0.254832	0.999682	122.075	131.21	132.575	236.962	215.851	205.278
STM14_2702	yeiB	TRUE	0.335679	0.294798	1.13867	0.254839	0.999682	26.3682	28.9566	24.5835	30.6518	28.3748	39.8431
STM14_2370	yecS	TRUE	-0.226893	0.199365	-1.13808	0.255088	0.999682	90.8239	66.9621	86.9202	69.556	67.8968	73.6231
STM14_1968	STM14_1968	TRUE	-0.196881	0.173022	-1.1379	0.255164	0.999682	130.865	111.302	113.26	91.9554	109.446	103.938
STM14_1241	copS	TRUE	0.353584	0.310878	1.13737	0.255384	0.999682	22.4618	35.2908	23.7055	22.3994	18.2409	24.2523
STM14_1484	STM14_1484	TRUE	-0.508016	0.446687	-1.1373	0.255414	0.999682	14.649	9.04893	6.14587	7.07349	11.1472	6.06308
STM14_2053	fabI	TRUE	0.133429	0.117337	1.13715	0.255477	0.999682	353.53	413.536	364.362	394.936	351.644	365.517
STM14_4478	rfaJ	TRUE	0.228033	0.200551	1.13703	0.255525	0.999682	113.286	189.123	199.302	157.975	150.994	195.751
STM14_3916	yhaH	TRUE	-0.245464	0.215886	-1.13701	0.255535	0.999682	91.8005	65.1523	83.4083	94.3132	97.2849	71.8908
EBG00001039437	GcvB	FALSE	-0.348749	0.306803	-1.13672	0.255657	0.999682	44.9237	25.337	46.533	53.0512	44.5889	30.3154
STM14_1068	STM14_1068	TRUE	-0.352585	0.310184	-1.1367	0.255665	0.999682	30.2746	21.7174	35.1193	25.9361	29.3882	26.8508
STM14_3111	pepB	TRUE	-0.20105	0.176875	-1.13668	0.255674	0.999682	249.033	180.979	211.594	200.416	218.891	209.609
STM14_4750	xerC	TRUE	0.19061	0.16773	1.13641	0.255784	0.999682	159.186	186.408	128.185	153.259	137.82	144.648
STM14_4475	rfaK	TRUE	0.288291	0.253693	1.13638	0.255799	0.999682	75.1983	148.402	152.769	159.154	154.034	159.372
STM14_3862	ygiC	TRUE	-0.164346	0.144653	-1.13614	0.255899	0.999682	400.406	391.819	383.678	348.959	415.488	329.138
STM14_2210	yoaE	TRUE	-0.246546	0.21701	-1.1361	0.255913	0.999682	91.8005	70.5817	68.4826	55.409	58.7763	58.0323
STM14_1117	kdsB	TRUE	-0.177606	0.156331	-1.13609	0.255918	0.999682	153.326	152.022	169.45	137.933	163.155	139.451
STM14_1894	fdnG	TRUE	-0.157978	0.139201	-1.13489	0.25642	0.999682	548.85	561.034	546.105	510.47	645.526	487.645
STM14_1222	yccT	TRUE	-0.501393	0.442193	-1.13388	0.256845	0.999682	24.415	8.14404	10.5358	15.3259	24.3212	18.1892
STM14_3511	mutS	TRUE	0.161866	0.142831	1.13327	0.257101	0.999682	177.741	237.987	209.838	220.457	211.797	212.208
STM14_5293	ytfL	TRUE	0.202971	0.179109	1.13323	0.257119	0.999682	119.145	105.873	101.846	134.396	98.2983	128.191
STM14_1509	STM14_1509	TRUE	-0.300213	0.265179	-1.13211	0.257588	0.999682	174.812	130.305	165.061	111.997	115.526	127.325
STM14_0207	stiC	TRUE	-0.654863	0.578545	-1.13191	0.257671	0.999682	10.7426	7.23915	7.90184	4.71566	10.1338	6.06308
STM14_4011	yhbJ	TRUE	-0.158651	0.140237	-1.13131	0.257926	0.999682	301.77	267.848	331.877	300.623	364.818	325.674
STM14_1759	ydgK	TRUE	0.257298	0.227451	1.13122	0.257962	0.999682	95.7069	101.348	98.334	119.07	98.2983	129.057
STM14_0271	lpxB	TRUE	0.182351	0.161219	1.13108	0.258022	0.999682	133.794	168.31	143.989	167.406	143.901	143.782
STM14_1127	ycbL	TRUE	0.19169	0.169612	1.13016	0.258408	0.999682	142.584	166.5	125.551	141.47	118.566	133.388
STM14_0204	yadG	TRUE	0.262411	0.232229	1.12996	0.258491	0.999682	67.3855	81.4404	67.6046	63.6614	47.6291	73.6231
STM14_5228	yjeP	TRUE	-0.239245	0.211851	-1.12931	0.258768	0.999682	106.45	102.253	95.7	88.4186	119.579	81.4185
STM14_1217	yccR	TRUE	0.328324	0.291235	1.12735	0.259594	0.999682	31.2512	43.4349	43.0211	54.2301	33.4417	38.9769
STM14_1347	flgD	TRUE	-0.162708	0.144388	-1.12688	0.259794	0.999682	645.533	677.765	730.481	603.604	805.641	666.072
STM14_0280	yaeP	TRUE	-0.30929	0.274515	-1.12668	0.259877	0.999682	55.6663	40.7202	50.9229	41.262	39.522	36.3785
STM14_2076	STM14_2076	TRUE	0.8962	0.79547	1.12663	0.259899	0.999682	4.88301	4.52447	2.63395	2.35783	2.02677	10.3938
STM14_1388	ycfR	TRUE	0.377295	0.334927	1.1265	0.259954	0.999682	12.6958	22.6223	19.3156	18.8626	12.1606	16.4569
STM14_3390	nrdF	TRUE	0.781572	0.694305	1.12569	0.260296	0.999682	4.88301	4.52447	3.51193	4.71566	1.01338	6.92923
STM14_5357	STM14_5357	TRUE	0.352169	0.313144	1.12462	0.260749	0.999682	33.2044	49.7691	40.3872	45.9777	29.3882	36.3785
STM14_2915	dedA	TRUE	0.237352	0.211059	1.12458	0.260767	0.999682	65.4323	91.3942	72.8725	73.0927	70.9369	81.4185
STM14_4966	murI	TRUE	0.196671	0.174901	1.12447	0.260812	0.999682	136.724	142.973	122.917	174.479	129.713	130.789
STM14_3555	STM14_3555	TRUE	-0.194963	0.173474	-1.12387	0.261067	0.999682	168.952	160.166	201.058	175.658	193.556	157.64
STM14_4946	pflD	TRUE	-0.21872	0.19463	-1.12378	0.261108	0.999682	151.373	90.4893	121.161	117.891	110.459	121.262
STM14_4493	dut	TRUE	0.222415	0.198012	1.12324	0.261336	0.999682	88.8707	131.21	107.114	100.208	83.0975	94.4108
EBG00001039368	STnc320	FALSE	0.864094	0.769389	1.12309	0.261399	0.999682	2.9298	5.42936	6.14587	8.2524	3.04015	8.66154
STM14_0286	rcsF	TRUE	0.239094	0.213117	1.12189	0.261909	0.999682	63.4791	63.3425	47.411	76.6295	64.8566	67.56
STM14_0499	yajO	TRUE	-0.224792	0.200433	-1.12154	0.262059	0.999682	341.81	262.419	307.294	278.224	284.761	258.98
STM14_1126	ycbK	TRUE	0.149478	0.133365	1.12082	0.262366	0.999682	302.746	301.329	251.103	301.802	277.667	317.878
STM14_5434	yjiW	TRUE	-0.659959	0.588827	-1.1208	0.262372	0.999682	5.85961	2.71468	8.77982	8.2524	10.1338	5.19692
STM14_0407	STM14_0407	TRUE	0.851421	0.760028	1.12025	0.262607	0.999682	1.9532	4.52447	2.63395	7.07349	3.04015	2.59846
STM14_1634	ydiE	TRUE	-1.82193	1.62681	-1.11994	0.26274	0.999682	0.976601	0	0.877982	0	0	0
STM14_3832	dkgA	TRUE	-0.213108	0.19052	-1.11856	0.263327	0.999682	122.075	120.351	129.941	136.754	142.887	85.7492
STM14_1884	STM14_1884	TRUE	-0.325919	0.291679	-1.11739	0.263828	0.999682	32.2278	27.1468	22.8275	35.3674	48.6425	20.7877
STM14_0707	ahpC	TRUE	-0.123321	0.110371	-1.11733	0.263854	0.999682	1614.32	1662.29	1877.13	1483.07	1612.29	1540.02
STM14_0920	bioB	TRUE	1.01392	0.908606	1.1159	0.264464	0.999682	0.976601	0.904893	0	2.35783	3.04015	4.33077
STM14_3389	nrdE	TRUE	0.748387	0.670742	1.11576	0.264525	0.999682	4.88301	3.61957	0.877982	4.71566	3.04015	6.06308
STM14_5477	yjjG	TRUE	0.323889	0.290499	1.11494	0.264877	0.999682	23.4384	39.8153	36.8752	42.4409	26.348	27.7169
STM14_5171	melA	TRUE	-0.246431	0.221162	-1.11425	0.265171	0.999682	156.256	147.498	123.795	102.566	133.767	97.8754
STM14_4389	yhjY	TRUE	-0.294421	0.26431	-1.11392	0.265312	0.999682	52.7365	38.0055	61.4587	50.6933	48.6425	45.04
STM14_3953	yhbQ	TRUE	-0.65426	0.587498	-1.11364	0.265434	0.999682	14.649	6.33425	5.26789	5.89457	9.12046	6.06308
STM14_3989	yhbE	FALSE	0.256246	0.230821	1.11015	0.266936	0.999682	64.4557	63.3425	54.4349	61.3036	50.6692	77.0877
STM14_2233	proQ	TRUE	0.207894	0.187527	1.10861	0.267601	0.999682	251.963	344.764	261.639	278.224	259.426	269.374
STM14_2486	asnT_1	FALSE	-0.536897	0.485029	-1.10694	0.268321	0.999682	13.6724	10.8587	18.4376	11.7891	14.1874	9.52769
STM14_0259	pyrH	TRUE	-0.227653	0.205801	-1.10618	0.268647	0.999682	247.08	210.84	204.57	235.783	290.841	187.955
STM14_4751	yigB	TRUE	0.211123	0.190896	1.10596	0.268743	0.999682	71.2919	73.2963	70.2385	83.703	67.8968	85.7492
STM14_3347	iroE	TRUE	-0.714041	0.64565	-1.10593	0.268759	0.999682	7.81281	3.61957	5.26789	4.71566	6.08031	3.46462
STM14_1428	STM14_1428	TRUE	-0.116597	0.105459	-1.10562	0.268893	0.999682	1300.83	1200.79	1246.73	1066.92	1223.16	1207.42
STM14_2084	trpH	TRUE	-0.180059	0.163143	-1.10369	0.269729	0.999682	149.42	124.875	120.284	119.07	137.82	115.198
STM14_4310	yhhT	TRUE	-0.294166	0.266634	-1.10325	0.269917	0.999682	36.1342	30.7664	43.0211	27.115	32.4283	32.9138
STM14_4282	ugpA	TRUE	-0.382395	0.346722	-1.10289	0.270076	0.999682	28.3214	21.7174	22.8275	18.8626	18.2409	12.9923
STM14_2790	napF	TRUE	-0.384564	0.348725	-1.10277	0.270126	0.999682	34.181	27.1468	59.7028	42.4409	51.6826	42.4415
STM14_1483	STM14_1483	TRUE	0.170084	0.154335	1.10205	0.270442	0.999682	91.8005	98.6334	98.334	106.102	94.2448	115.198
STM14_4527	misL	TRUE	-0.408713	0.37097	-1.10174	0.270574	0.999682	21.4852	17.193	25.4615	11.7891	16.2142	18.1892
STM14_2009	ynaJ	TRUE	-0.275631	0.250185	-1.10171	0.270588	0.999682	66.4089	54.2936	71.1165	53.0512	52.696	50.2369
STM14_0569	dnaX	TRUE	0.176857	0.160615	1.10112	0.270844	0.999682	218.759	273.278	273.93	232.246	186.463	262.445
STM14_5487	deoC	TRUE	-0.167541	0.152221	-1.10064	0.271051	0.999682	155.28	137.544	143.111	126.144	127.686	116.065
STM14_2565	hisG	TRUE	0.285432	0.259343	1.1006	0.271072	0.999682	22.4618	30.7664	35.9973	43.6198	30.4015	35.5123
STM14_1745	mliC	TRUE	-0.30277	0.275155	-1.10036	0.271174	0.999682	37.1108	32.5762	43.8991	27.115	40.5354	38.1108
STM14_2465	STM14_2465	TRUE	-0.426	0.387288	-1.09996	0.271351	0.999682	17.5788	9.95382	23.7055	17.6837	22.2945	19.9215
STM14_2124	tyrT	FALSE	-0.48421	0.440389	-1.09951	0.271548	0.999682	13.6724	11.7636	12.2917	8.2524	13.174	7.79538
STM14_5213	yjeK	TRUE	0.283475	0.257918	1.09909	0.271729	0.999682	30.2746	31.6713	34.2413	48.3355	34.4551	41.5754
STM14_2845	menB	TRUE	0.159767	0.145393	1.09886	0.271829	0.999682	192.39	220.794	183.498	193.342	180.382	206.145
STM14_4248	STM14_4248	TRUE	0.236057	0.215002	1.09793	0.272235	0.999682	71.2919	83.2502	66.7266	73.0927	62.8298	79.6862
STM14_1542	yaoF	TRUE	0.203833	0.185683	1.09774	0.272317	0.999682	79.1047	84.1551	65.8486	78.9873	67.8968	81.4185
STM14_2099	yciA	TRUE	0.362971	0.330841	1.09712	0.27259	0.999682	17.5788	22.6223	23.7055	34.1885	22.2945	25.9846
STM14_2116	hns	TRUE	0.118828	0.108327	1.09694	0.272669	0.999682	1095.75	1159.17	1028.99	1224.89	1005.28	1017.73
STM14_5445	yjiY	TRUE	0.596188	0.543743	1.09645	0.272881	0.999682	7.81281	9.95382	4.38991	9.43132	7.09369	9.52769
STM14_3536	ygbE	TRUE	-0.493869	0.450774	-1.0956	0.273253	0.999682	8.78941	2.71468	11.4138	7.07349	8.10708	10.3938
STM14_1864	STM14_1864	TRUE	0.597706	0.545665	1.09537	0.273354	0.999682	3.9064	8.14404	4.38991	4.71566	5.06692	6.92923
STM14_4488	mutM	TRUE	-0.365466	0.33378	-1.09493	0.273547	0.999682	21.4852	20.8125	28.9734	18.8626	26.348	19.9215
STM14_2625	yegN	TRUE	-0.428389	0.391332	-1.09469	0.273652	0.999682	18.5554	11.7636	16.6817	14.147	23.3078	17.3231
STM14_1688	ssaB	TRUE	1.33855	1.22415	1.09346	0.274194	0.999682	0.976601	1.80979	0	1.17891	1.01338	1.73231
STM14_1970	STM14_1970	TRUE	0.233311	0.213511	1.09273	0.27451	0.999682	121.099	106.777	73.7505	108.46	99.3117	129.057
STM14_0496	thiL	TRUE	0.171721	0.157158	1.09267	0.27454	0.999682	150.397	220.794	222.129	203.952	188.49	207.877
STM14_3114	hscA	TRUE	0.229263	0.210148	1.09096	0.275292	0.999682	141.607	134.829	131.697	183.911	113.499	136.852
STM14_4984	secE	TRUE	0.170492	0.156358	1.0904	0.275539	0.999682	127.935	167.405	136.087	149.722	149.981	148.112
STM14_2945	argW	FALSE	0.66308	0.608122	1.09037	0.275549	0.999682	2.9298	4.52447	6.14587	8.2524	6.08031	11.26
STM14_0615	glxK	TRUE	-0.596822	0.547362	-1.09036	0.275554	0.999682	10.7426	7.23915	15.8037	12.9681	12.1606	6.06308
STM14_0746	rlpA	TRUE	-0.181456	0.166425	-1.09032	0.275574	0.999682	168.952	142.973	187.888	182.732	204.704	170.632
STM14_0221	sfsA	TRUE	-0.224041	0.205489	-1.09028	0.27559	0.999682	143.56	104.063	104.48	95.4921	109.446	105.671
STM14_1315	mdoC	TRUE	0.334059	0.306443	1.09012	0.275662	0.999682	31.2512	28.0517	16.6817	38.9042	28.3748	29.4492
STM14_5624	STM14_5624	TRUE	-0.227862	0.209212	-1.08914	0.276091	0.999682	89.8473	102.253	134.331	106.102	115.526	83.1508
STM14_4329	STM14_4329	TRUE	0.465016	0.42704	1.08893	0.276185	0.999682	49.8067	228.033	333.633	306.518	236.119	321.343
STM14_1359	rluC	TRUE	0.256779	0.235875	1.08862	0.276321	0.999682	78.1281	70.5817	64.0927	84.8819	80.0574	109.135
STM14_0287	metQ	TRUE	-0.156125	0.143581	-1.08736	0.276877	0.999682	195.32	201.791	261.639	219.278	241.186	207.011
STM14_2469	STM14_2469	TRUE	-0.53006	0.488648	-1.08475	0.278034	0.999682	9.76601	8.14404	13.1697	9.43132	20.2677	12.1262
STM14_979	STM14_979	TRUE	0.573188	0.528429	1.0847	0.278054	0.999682	10.7426	11.7636	4.38991	10.6102	7.09369	10.3938
STM14_3428	srlR	TRUE	-0.185661	0.17131	-1.08377	0.278465	0.999682	151.373	142.973	158.915	143.828	133.767	105.671
STM14_5180	STM14_5180	TRUE	-0.302308	0.279054	-1.08333	0.278662	0.999682	74.2217	75.1061	98.334	71.9138	63.8432	45.9062
STM14_4143	rplC	TRUE	0.428325	0.396045	1.08151	0.279472	0.999682	830.111	1343.77	1512.76	1551.45	841.109	1390.18
STM14_3207	STM14_3207	TRUE	-0.605699	0.560086	-1.08144	0.279501	0.999682	10.7426	3.61957	10.5358	8.2524	11.1472	9.52769
STM14_4586	emrD	TRUE	0.343225	0.317482	1.08108	0.27966	0.999682	25.3916	35.2908	32.4853	28.294	20.2677	35.5123
STM14_5241	miaA	TRUE	-0.17378	0.160749	-1.08106	0.279669	0.999682	417.985	373.721	387.19	308.876	387.113	372.446
STM14_2228	kdgR	TRUE	-0.15491	0.143295	-1.08105	0.279674	0.999682	242.197	225.318	226.519	206.31	251.319	213.94
STM14_2658	metG	TRUE	0.219303	0.202978	1.08043	0.279952	0.999682	266.612	330.286	242.323	281.761	243.212	263.311
STM14_4131	rplE	TRUE	0.219835	0.203498	1.08028	0.280019	0.999682	905.309	1223.42	1187.03	1174.2	961.702	1159.78
STM14_1953	STM14_1953	TRUE	-0.275805	0.255327	-1.0802	0.280052	0.999682	100.59	75.1061	107.992	70.7349	58.7763	75.3554
STM14_3627	mutH	TRUE	-0.309488	0.286527	-1.08014	0.280081	0.999682	51.7599	41.6251	51.8009	40.0831	43.5755	37.2446
STM14_5086	malK	TRUE	0.387866	0.359771	1.07809	0.280994	0.999682	22.4618	30.7664	22.8275	24.7572	21.2811	31.1815
STM14_0640	fimF	TRUE	0.623144	0.578014	1.07808	0.280999	0.999682	6.83621	8.14404	9.6578	22.3994	10.1338	11.26
STM14_0206	stiH	TRUE	0.637046	0.591149	1.07764	0.281194	0.999682	3.9064	5.42936	4.38991	10.6102	8.10708	9.52769
STM14_5195	STM14_5195	TRUE	0.503807	0.467573	1.0775	0.281259	0.999682	9.76601	9.95382	3.51193	14.147	11.1472	10.3938
STM14_3130	STM14_3130	TRUE	-0.330881	0.307104	-1.07743	0.28129	0.999682	29.298	22.6223	27.2174	25.9361	31.4149	21.6538
STM14_4628	gyrB	TRUE	0.131193	0.121787	1.07724	0.281374	0.999682	636.744	748.347	663.754	710.886	679.981	709.38
STM14_1785	ydgH	TRUE	0.210368	0.195454	1.07631	0.281791	0.999682	279.308	343.859	239.689	255.825	226.998	262.445
STM14_2403	rcsA	TRUE	0.60601	0.563301	1.07582	0.282008	0.999682	4.88301	8.14404	6.14587	10.6102	8.10708	10.3938
STM14_0185	lpdA	TRUE	-0.193866	0.18028	-1.07536	0.282212	0.999682	2642.68	2305.67	2890.32	2571.21	2829.37	2434.76
STM14_4529	marT	TRUE	-0.341834	0.317936	-1.07517	0.2823	0.999682	25.3916	18.0979	26.3395	27.115	27.3614	18.1892
STM14_5308	STM14_5308	TRUE	0.414316	0.385674	1.07426	0.282704	0.999682	18.5554	21.7174	17.5596	33.0096	19.2543	19.9215
STM14_0088	caiT	TRUE	0.723393	0.673979	1.07332	0.283129	0.999682	2.9298	7.23915	6.14587	12.9681	7.09369	6.92923
STM14_5224	yjeA	TRUE	0.253879	0.236628	1.0729	0.283314	0.999682	46.8769	60.6278	57.0688	60.1247	58.7763	72.7569
STM14_929	ybhK	TRUE	-0.222245	0.207166	-1.07279	0.283367	0.999682	96.6835	86.8697	97.456	76.6295	95.2582	84.0169
STM14_5543	pefA	TRUE	-0.367014	0.342218	-1.07246	0.283515	0.999682	37.1108	25.337	36.8752	17.6837	27.3614	34.6462
STM14_1010	STM14_1010	TRUE	0.725586	0.676953	1.07184	0.283792	0.999682	3.9064	5.42936	7.02385	4.71566	2.02677	11.26
STM14_5426	STM14_5426	TRUE	0.612561	0.571547	1.07176	0.283827	0.999682	14.649	23.5272	7.90184	10.6102	16.2142	24.2523
STM14_0247	pfs	TRUE	0.201071	0.187987	1.0696	0.284799	0.999682	107.426	145.688	120.284	136.754	106.405	103.072
STM14_4371	dppD	TRUE	-0.285161	0.266693	-1.06925	0.284958	0.999682	48.8301	47.9593	42.1431	33.0096	39.522	25.9846
STM14_0596	ybbP	TRUE	-0.214611	0.201038	-1.06752	0.285739	0.999682	90.8239	69.6768	85.1642	80.1662	76.0038	68.4262
STM14_2088	trpC	TRUE	-0.259864	0.243591	-1.06681	0.28606	0.999682	65.4323	49.7691	35.9973	47.1566	61.8165	38.9769
STM14_3814	hypO	TRUE	0.174473	0.163613	1.06638	0.286252	0.999682	1141.65	1252.37	1100.99	1250.83	875.564	1017.73
STM14_0744	dacA	TRUE	0.211179	0.198265	1.06514	0.286815	0.999682	153.326	199.076	174.718	200.416	210.784	223.468
STM14_4920	hslV	TRUE	-0.243044	0.228208	-1.06501	0.286872	0.999682	48.8301	46.1496	57.9468	40.0831	46.6157	43.3077
EBG00001039318	tRNA	FALSE	-0.695223	0.652844	-1.06491	0.286915	0.999682	4.88301	1.80979	3.51193	4.71566	9.12046	4.33077
STM14_2339	STM14_2339	TRUE	0.342439	0.321684	1.06452	0.287092	0.999682	43.9471	54.2936	31.6073	31.8307	34.4551	51.9692
STM14_1496	STM14_1496	TRUE	-1.30694	1.22809	-1.06421	0.287235	0.999682	2.9298	0	0.877982	0	1.01338	1.73231
STM14_2007	fnr	TRUE	0.128585	0.120856	1.06395	0.28735	0.999682	500.996	459.686	417.041	510.47	453.996	529.22
STM14_5617	trbB	TRUE	-0.460788	0.433253	-1.06355	0.287531	0.999682	11.7192	9.95382	18.4376	8.2524	9.12046	10.3938
STM14_1125	ycbB	TRUE	-0.158918	0.1495	-1.06299	0.287785	0.999682	519.552	425.3	489.036	427.946	451.97	454.731
STM14_0114	djlA	TRUE	0.233881	0.220306	1.06162	0.288408	0.999682	54.6897	66.9621	53.5569	69.556	52.696	53.7015
STM14_4111	sun	TRUE	0.234354	0.220802	1.06138	0.288518	0.999682	93.7537	97.7285	78.1404	82.524	62.8298	95.2769
STM14_0574	adk	TRUE	0.238929	0.225213	1.0609	0.288735	0.999682	148.443	214.46	183.498	170.943	166.195	201.814
STM14_0123	araC	TRUE	-0.237809	0.224174	-1.06083	0.288769	0.999682	65.4323	75.1061	88.6762	73.0927	88.1645	58.0323
STM14_0564	STM14_0564	TRUE	-0.180618	0.170289	-1.06065	0.288847	0.999682	107.426	85.06	98.334	95.4921	100.325	90.08
STM14_4623	dgoR	TRUE	-0.276931	0.261456	-1.05919	0.289514	0.999682	50.7833	53.3887	50.9229	36.5464	48.6425	33.78
STM14_1330	bssS	TRUE	-0.206297	0.194847	-1.05877	0.289706	0.999682	134.771	131.21	158.037	128.502	169.235	140.317
STM14_2819	glpA	TRUE	-0.820795	0.775409	-1.05853	0.289813	0.999682	13.6724	5.42936	9.6578	7.07349	6.08031	4.33077
STM14_5108	yjbQ	TRUE	-0.207512	0.196151	-1.05792	0.290091	0.999682	115.239	111.302	128.185	99.0288	114.512	99.6077
STM14_3376	STM14_3376	TRUE	-0.354336	0.335175	-1.05717	0.290435	0.999682	27.3448	28.0517	37.7532	27.115	25.3346	16.4569
STM14_1410	purB	TRUE	0.19208	0.18172	1.05702	0.290504	0.999682	149.42	192.742	157.159	169.764	150.994	160.238
STM14_1733	gloA	TRUE	-0.168508	0.159421	-1.057	0.290512	0.999682	199.227	147.498	178.23	149.722	158.088	178.428
STM14_3274	yfiR	TRUE	0.360846	0.341442	1.05683	0.290589	0.999682	28.3214	28.0517	18.4376	51.8723	38.5086	30.3154
STM14_5263	yjfQ	TRUE	-0.25718	0.243445	-1.05642	0.290776	0.999682	68.3621	52.4838	47.411	47.1566	58.7763	45.9062
STM14_2385	yedE	TRUE	0.403735	0.382316	1.05603	0.290956	0.999682	17.5788	19.9076	21.0716	36.5464	22.2945	25.1185
STM14_1229	yccK	TRUE	0.267929	0.253824	1.05557	0.291164	0.999682	48.8301	45.2447	43.8991	50.6933	40.5354	64.0954
STM14_1121	smtA	TRUE	0.21153	0.200411	1.05548	0.291207	0.999682	69.3387	96.8236	77.2624	76.6295	82.0842	90.08
STM14_2113	adhE	TRUE	-0.129786	0.122967	-1.05546	0.291215	0.999682	1290.09	1182.7	1431.11	1249.65	1126.88	1087.89
STM14_5395	STM14_5395	TRUE	0.245775	0.232922	1.05518	0.291343	0.999682	50.7833	57.0083	49.167	62.4825	62.8298	72.7569
STM14_2661	yehS	TRUE	0.268249	0.254247	1.05507	0.291391	0.999682	56.6429	47.9593	43.0211	61.3036	58.7763	80.5523
STM14_4198	aroB	TRUE	0.170994	0.162076	1.05502	0.291414	0.999682	291.027	420.775	346.803	332.454	305.029	308.351
STM14_2919	flk	TRUE	0.318909	0.302486	1.05429	0.291748	0.999682	34.181	38.0055	38.6312	40.0831	37.4952	58.8985
STM14_4752	uvrD	TRUE	0.143456	0.13609	1.05412	0.291826	0.999682	200.203	239.797	231.787	228.709	202.677	232.995
STM14_1642	ydiS	TRUE	0.551042	0.522883	1.05385	0.29195	0.999682	6.83621	8.14404	5.26789	9.43132	7.09369	10.3938
STM14_0057	STM14_0057	TRUE	-0.269459	0.255697	-1.05382	0.291964	0.999682	55.6663	48.8642	56.1908	53.0512	76.0038	53.7015
STM14_0796	nagB	TRUE	-0.162177	0.153929	-1.05359	0.292071	0.999682	230.478	216.269	259.883	212.205	218.891	206.145
STM14_2878	yfbU	TRUE	-0.143334	0.136072	-1.05337	0.292174	0.999682	230.478	211.745	225.641	214.562	213.824	181.892
STM14_1888	rpsV	TRUE	-0.191733	0.182183	-1.05242	0.292608	0.999682	255.869	233.462	234.421	216.92	209.771	163.703
STM14_3569	ygcY	TRUE	-0.344153	0.327235	-1.0517	0.292937	0.999682	36.1342	23.5272	26.3395	18.8626	26.348	26.8508
STM14_3884	STM14_3884	TRUE	-0.24659	0.234676	-1.05077	0.293365	0.999682	60.5493	47.9593	68.4826	49.5144	57.7629	59.7646
STM14_0601	sfbB	TRUE	-0.328682	0.312959	-1.05024	0.293608	0.999682	29.298	23.5272	21.0716	12.9681	24.3212	21.6538
STM14_3646	yqeF	TRUE	-0.234134	0.223188	-1.04904	0.294158	0.999682	61.5259	55.1985	67.6046	54.2301	65.87	56.3
STM14_1757	ydgM	TRUE	0.375496	0.35818	1.04834	0.29448	0.999682	15.6256	26.2419	15.8037	23.5783	20.2677	17.3231
STM14_1183	STM14_1183	TRUE	-0.350307	0.334176	-1.04827	0.294514	0.999682	25.3916	34.3859	41.2651	28.294	47.6291	26.8508
STM14_4881	cpxA	TRUE	-0.208772	0.199167	-1.04822	0.294535	0.999682	152.35	151.117	131.697	94.3132	162.142	137.718
STM14_3653	STM14_3653	TRUE	-0.61371	0.585743	-1.04775	0.294755	0.999682	5.85961	2.71468	10.5358	5.89457	7.09369	6.92923
STM14_0690	fepD	TRUE	1.34547	1.28457	1.0474	0.294913	0.999682	0	1.80979	1.75596	1.17891	0	1.73231
STM14_4321	yhiP	TRUE	0.165735	0.158242	1.04735	0.294938	0.999682	905.309	1235.18	1172.11	1118.79	910.019	998.675
STM14_0306	gloB	TRUE	0.210312	0.200864	1.04704	0.295083	0.999682	74.2217	87.7746	60.5807	86.0608	80.0574	74.4892
STM14_2041	pspF	TRUE	0.306747	0.293006	1.0469	0.295147	0.999682	26.3682	34.3859	30.7294	37.7253	30.4015	36.3785
STM14_4685	yieP	TRUE	-0.243269	0.232396	-1.04679	0.295197	0.999682	64.4557	45.2447	66.7266	58.9457	68.9102	64.9615
STM14_1263	yccD	TRUE	-0.222034	0.212168	-1.0465	0.295329	0.999682	116.216	85.9649	135.209	128.502	97.2849	87.4815
STM14_2013	STM14_2013	FALSE	0.484063	0.462876	1.04577	0.295666	0.999682	11.7192	14.4783	6.14587	10.6102	9.12046	12.1262
STM14_3148	yfhC	TRUE	-0.249437	0.23852	-1.04577	0.295667	0.999682	57.6195	44.3398	50.045	34.1885	42.5622	46.7723
STM14_2427	STM14_2427	TRUE	-0.54441	0.520685	-1.04556	0.295762	0.999682	14.649	4.52447	5.26789	4.71566	4.05354	6.92923
STM14_1694	STM14_1694	TRUE	-0.324131	0.310124	-1.04517	0.295946	0.999682	22.4618	13.5734	16.6817	20.0416	24.3212	17.3231
STM14_2335	cheW	TRUE	0.141849	0.13583	1.04431	0.296342	0.999682	531.271	599.944	586.492	600.068	534.054	622.765
STM14_5000	thiH	TRUE	-0.315318	0.302226	-1.04332	0.296802	0.999682	29.298	21.7174	37.7532	21.2205	31.4149	35.5123
STM14_1296	STM14_1296	TRUE	-0.178885	0.171601	-1.04245	0.297204	0.999682	110.356	122.161	141.355	111.997	138.834	110.868
STM14_2457	STM14_2457	TRUE	-0.40543	0.389137	-1.04187	0.297471	0.999682	18.5554	11.7636	10.5358	8.2524	13.174	11.26
STM14_2302	znuB	TRUE	0.315592	0.30296	1.04169	0.297553	0.999682	29.298	28.9566	18.4376	28.294	22.2945	29.4492
STM14_3325	STM14_3325	TRUE	0.323358	0.310587	1.04112	0.297819	0.999682	28.3214	47.0544	50.9229	43.6198	29.3882	45.9062
STM14_4718	wecB	TRUE	-0.139082	0.13364	-1.04072	0.298006	0.999682	258.799	214.46	229.153	192.163	220.918	234.728
STM14_5593	traM	TRUE	0.602093	0.578846	1.04016	0.298265	0.999682	7.81281	6.33425	4.38991	9.43132	5.06692	10.3938
STM14_3992	ispB	TRUE	-0.150143	0.144392	-1.03983	0.29842	0.999682	185.554	171.93	214.228	176.837	193.556	186.223
STM14_5229	psd	TRUE	-0.141727	0.136404	-1.03902	0.298796	0.999682	205.086	204.506	223.007	181.553	212.811	194.018
STM14_2164	STM14_2164	TRUE	0.533567	0.513682	1.03871	0.29894	0.999682	7.81281	18.0979	9.6578	18.8626	13.174	7.79538
STM14_1672	pykF	TRUE	-0.167348	0.161147	-1.03848	0.299046	0.999682	542.014	492.262	493.426	447.988	530	452.998
STM14_3699	serA	TRUE	0.184917	0.178146	1.03801	0.299266	0.999682	130.865	167.405	133.453	145.007	139.847	146.38
STM14_3230	STM14_3230	TRUE	0.667491	0.643279	1.03764	0.299438	0.999682	1.9532	8.14404	5.26789	7.07349	3.04015	1.73231
STM14_3834	STM14_3834	TRUE	0.994972	0.959411	1.03706	0.299706	0.999682	0	2.71468	0	1.17891	4.05354	3.46462
STM14_5521	lasT	TRUE	0.31882	0.307458	1.03696	0.299757	0.999682	18.5554	25.337	21.9495	30.6518	23.3078	24.2523
STM14_1337	yceH	TRUE	-0.164053	0.158207	-1.03695	0.299758	0.999682	260.753	257.895	266.028	207.489	247.266	224.334
STM14_1723	ribE	TRUE	0.189282	0.182597	1.03661	0.299919	0.999682	88.8707	130.305	109.748	114.355	92.218	88.3477
STM14_4869	rhaS	TRUE	-0.318854	0.30771	-1.03622	0.300101	0.999682	49.8067	34.3859	52.6789	51.8723	45.6023	33.78
STM14_1036	STM14_1036	TRUE	0.677058	0.653578	1.03593	0.300237	0.999682	6.83621	7.23915	6.14587	12.9681	3.04015	6.06308
STM14_1516	STM14_1516	TRUE	0.404347	0.39033	1.03591	0.300243	0.999682	22.4618	19.0028	12.2917	24.7572	13.174	19.9215
STM14_2303	ruvB	TRUE	0.239177	0.231039	1.03522	0.300564	0.999682	67.3855	81.4404	50.045	66.0192	54.7228	55.4338
STM14_1395	ycfX	TRUE	0.199754	0.192975	1.03513	0.300608	0.999682	103.52	175.549	164.183	139.112	136.807	149.845
STM14_0475	malZ	TRUE	0.331796	0.320817	1.03422	0.301032	0.999682	20.5086	24.4321	25.4615	42.4409	24.3212	23.3862
STM14_0230	fhuD	TRUE	0.711314	0.688207	1.03358	0.301334	0.999682	1.9532	5.42936	3.51193	1.17891	2.02677	5.19692
STM14_4453	lldD	TRUE	-0.476074	0.460685	-1.03341	0.301414	0.999682	7.81281	8.14404	9.6578	7.07349	12.1606	6.06308
STM14_4985	nusG	TRUE	0.173526	0.167941	1.03326	0.301482	0.999682	152.35	174.644	184.376	198.058	150.994	179.294
STM14_0368	yafK	TRUE	0.317028	0.307114	1.03228	0.301941	0.999682	37.1108	38.0055	37.7532	51.8723	52.696	68.4262
STM14_1597	celD	TRUE	-0.299714	0.290397	-1.03208	0.302033	0.999682	44.9237	47.9593	45.6551	27.115	35.4685	26.8508
STM14_5410	STM14_5410	TRUE	0.888555	0.860971	1.03204	0.302054	0.999682	1.9532	1.80979	1.75596	3.53674	2.02677	5.19692
STM14_5198	yjdC	TRUE	0.210604	0.204101	1.03187	0.302135	0.999682	79.1047	99.5382	75.5064	86.0608	85.1243	90.9462
STM14_1727	purR	TRUE	0.273787	0.265335	1.03186	0.30214	0.999682	62.5025	70.5817	51.8009	60.1247	48.6425	65.8277
STM14_0825	kdpA	TRUE	0.714064	0.692175	1.03162	0.302248	0.999682	2.9298	3.61957	0	4.71566	5.06692	4.33077
STM14_4441	selA	TRUE	-0.197183	0.191153	-1.03154	0.302286	0.999682	192.39	168.31	186.132	179.195	183.423	143.782
STM14_2033	tyrR	TRUE	-0.156215	0.151523	-1.03097	0.302557	0.999682	153.326	134.829	168.573	160.332	158.088	137.718
STM14_0779	phoL	TRUE	-0.160658	0.155839	-1.03092	0.302577	0.999682	333.021	238.892	263.395	305.339	363.805	314.414
STM14_2397	fliM	TRUE	0.155935	0.151258	1.03092	0.302579	0.999682	376.968	414.441	383.678	430.304	401.3	449.534
STM14_2745	STM14_2745	TRUE	-0.997641	0.968428	-1.03017	0.302932	0.999682	3.9064	2.71468	1.75596	1.17891	4.05354	0.866154
STM14_3275	yfiN	TRUE	0.302953	0.29417	1.02986	0.303078	0.999682	24.415	37.1006	33.3633	29.4729	33.4417	45.04
STM14_1100	focA	TRUE	0.225382	0.218903	1.0296	0.303199	0.999682	365.249	371.911	298.514	419.694	372.926	420.085
STM14_0760	STM14_0760	TRUE	-0.151958	0.147663	-1.02909	0.303439	0.999682	242.197	224.414	252.859	228.709	258.413	225.2
STM14_4068	mreB	TRUE	0.191931	0.186623	1.02844	0.303743	0.999682	174.812	221.699	197.546	233.425	216.864	218.271
STM14_0781	miaB	TRUE	0.153321	0.149259	1.02721	0.304319	0.999682	158.209	195.457	183.498	183.911	164.168	183.625
STM14_0542	STM14_0542	TRUE	-0.474723	0.462241	-1.027	0.304419	0.999682	16.6022	8.14404	12.2917	10.6102	10.1338	9.52769
STM14_4062	tldD	TRUE	-0.158486	0.154377	-1.02662	0.3046	0.999682	188.484	152.022	187.01	193.342	207.744	178.428
STM14_5526	STM14_5526	TRUE	-0.208771	0.203377	-1.02652	0.304646	0.999682	80.0813	65.1523	83.4083	73.0927	66.8834	62.3631
STM14_2202	yeaZ	TRUE	0.228725	0.223027	1.02555	0.305105	0.999682	51.7599	72.3915	52.6789	50.6933	59.7897	67.56
STM14_1190	STM14_1190	TRUE	-0.770977	0.751848	-1.02544	0.305155	0.999682	7.81281	1.80979	2.63395	7.07349	5.06692	0.866154
STM14_2367	yecF	TRUE	0.393204	0.3835	1.02531	0.305219	0.999682	14.649	20.8125	23.7055	20.0416	15.2008	29.4492
STM14_3544	STM14_3544	TRUE	0.332417	0.324544	1.02426	0.305713	0.999682	31.2512	27.1468	25.4615	31.8307	26.348	45.04
STM14_3112	yfhJ	TRUE	0.36476	0.35694	1.02191	0.306824	0.999682	13.6724	24.4321	12.2917	17.6837	19.2543	15.5908
STM14_0727	dpiB	TRUE	0.305645	0.29918	1.02161	0.306967	0.999682	28.3214	37.1006	24.5835	31.8307	31.4149	34.6462
STM14_5404	STM14_5404	TRUE	-0.158369	0.15506	-1.02134	0.307093	0.999682	646.51	623.471	538.203	498.681	626.272	498.905
STM14_4507	spoT	TRUE	0.140549	0.13764	1.02113	0.307192	0.999682	502.95	569.178	474.988	518.723	468.184	505.834
STM14_0213	panD	TRUE	0.252297	0.247088	1.02108	0.307215	0.999682	51.7599	66.0572	39.5092	30.6518	45.6023	63.2292
STM14_2882	ackA	TRUE	0.222621	0.218067	1.02088	0.30731	0.999682	765.655	897.654	726.969	871.218	688.088	776.074
STM14_3746	yggU	TRUE	0.242437	0.237499	1.02079	0.307353	0.999682	60.5493	60.6278	43.8991	53.0512	36.4818	52.8354
STM14_4839	yihW	TRUE	-0.187683	0.183904	-1.02055	0.307468	0.999682	144.537	133.019	136.087	124.965	126.673	100.474
STM14_1064	clpA	TRUE	-0.128485	0.125969	-1.01998	0.30774	0.999682	1380.91	1349.2	1616.36	1359.29	1396.44	1312.22
STM14_2608	wcaC	TRUE	0.762798	0.748319	1.01935	0.308037	0.999682	1.9532	6.33425	5.26789	3.53674	1.01338	4.33077
STM14_3441	hycG	TRUE	-0.577637	0.566942	-1.01886	0.308267	0.999682	8.78941	3.61957	6.14587	2.35783	5.06692	6.92923
STM14_2299	yebA	TRUE	0.168092	0.165	1.01874	0.308327	0.999682	213.876	240.702	183.498	189.805	190.516	227.798
STM14_2821	glpC	TRUE	-0.320087	0.314372	-1.01818	0.308593	0.999682	18.5554	22.6223	25.4615	21.2205	27.3614	13.8585
STM14_0771	gltK	TRUE	-0.427919	0.42061	-1.01738	0.308974	0.999682	16.6022	12.6685	15.8037	5.89457	22.2945	20.7877
STM14_5082	malF	TRUE	0.376694	0.370699	1.01617	0.309547	0.999682	16.6022	29.8615	22.8275	28.294	25.3346	25.9846
STM14_4900	ydeY	TRUE	0.295171	0.290504	1.01607	0.309597	0.999682	64.4557	76.011	59.7028	117.891	70.9369	47.6385
STM14_0194	STM14_0194	TRUE	-0.254215	0.250256	-1.01582	0.309716	0.999682	68.3621	50.674	61.4587	49.5144	51.6826	51.9692
STM14_3048	ypfI	TRUE	-0.190476	0.187511	-1.01581	0.309718	0.999682	90.8239	86.8697	106.236	84.8819	91.2046	81.4185
STM14_1021	STM14_1021	TRUE	0.181933	0.179259	1.01492	0.310145	0.999682	98.6367	114.017	107.992	137.933	116.539	116.065
STM14_1569	STM14_1569	TRUE	-0.321249	0.316548	-1.01485	0.310178	0.999682	34.181	28.9566	35.1193	22.3994	25.3346	24.2523
STM14_1232	pipA	TRUE	0.25799	0.254592	1.01335	0.310894	0.999682	31.2512	37.1006	38.6312	51.8723	44.5889	48.5046
STM14_1701	sseG	TRUE	0.47867	0.472404	1.01326	0.310934	0.999682	6.83621	7.23915	7.02385	10.6102	4.05354	7.79538
STM14_4960	udhA	TRUE	-0.188567	0.186129	-1.0131	0.311014	0.999682	345.717	334.81	354.705	328.917	415.488	315.28
STM14_3886	rpsU	TRUE	0.283306	0.27972	1.01282	0.311145	0.999682	46.8769	48.8642	57.9468	70.7349	55.7362	76.2215
STM14_1391	mfd	TRUE	0.135843	0.134129	1.01278	0.311168	0.999682	295.91	328.476	292.368	308.876	267.534	303.154
STM14_1626	ihfA	TRUE	-0.122257	0.120798	-1.01207	0.311503	0.999682	738.31	653.333	782.282	719.138	687.075	658.277
STM14_1431	STM14_1431	TRUE	-0.592184	0.585515	-1.01139	0.31183	0.999682	10.7426	3.61957	7.90184	5.89457	6.08031	6.92923
STM14_2236	STM14_2236	TRUE	-0.154027	0.1523	-1.01134	0.311852	0.999682	140.631	130.305	141.355	134.396	157.075	129.923
STM14_3052	dapA	TRUE	0.139864	0.138326	1.01112	0.311959	0.999682	473.652	545.651	475.866	504.576	455.01	497.172
STM14_5405	STM14_5405	TRUE	0.260935	0.2581	1.01099	0.312023	0.999682	26.3682	33.481	30.7294	28.294	32.4283	44.1738
STM14_2900	hisJ	TRUE	-0.185251	0.183373	-1.01024	0.312379	0.999682	149.42	141.163	129.063	104.923	124.646	107.403
STM14_1423	STM14_1423	TRUE	-0.24069	0.238354	-1.0098	0.31259	0.999682	50.7833	43.4349	66.7266	50.6933	57.7629	54.5677
STM14_3974	STM14_3974	TRUE	0.2738	0.27117	1.0097	0.31264	0.999682	51.7599	55.1985	37.7532	42.4409	39.522	57.1662
STM14_2242	STM14_2242	TRUE	-0.315351	0.312732	-1.00838	0.313274	0.999682	17.5788	14.4783	17.5596	15.3259	20.2677	14.7246
EBG00001039238	STnc590	FALSE	0.212693	0.21106	1.00774	0.31358	0.999682	143.56	190.932	183.498	202.773	224.971	245.122
STM14_3683	yqfB	TRUE	-0.188635	0.187213	-1.0076	0.313649	0.999682	137.701	119.446	123.795	97.8499	108.432	106.537
STM14_2081	btuR	TRUE	-0.18246	0.181231	-1.00678	0.314041	0.999682	94.7303	92.2991	95.7	82.524	91.2046	73.6231
STM14_3010	STM14_3010	TRUE	0.68207	0.678016	1.00598	0.314425	0.999682	4.88301	12.6685	5.26789	4.71566	4.05354	5.19692
STM14_3879	ygiM	TRUE	0.158289	0.157374	1.00582	0.314503	0.999682	115.239	117.636	114.138	147.364	125.66	132.522
STM14_4992	STM14_4992	TRUE	0.321476	0.319621	1.0058	0.314511	0.999682	18.5554	28.0517	27.2174	29.4729	24.3212	30.3154
STM14_4384	lpfD	FALSE	0.611535	0.608077	1.00569	0.314566	0.999682	5.85961	7.23915	5.26789	12.9681	5.06692	5.19692
STM14_2096	STM14_2096	TRUE	-0.308044	0.306504	-1.00502	0.314886	0.999682	31.2512	14.4783	32.4853	28.294	28.3748	32.0477
STM14_0314	STM14_0314	TRUE	-0.648055	0.645886	-1.00336	0.315688	0.999682	8.78941	3.61957	3.51193	4.71566	9.12046	5.19692
STM14_4344	yhjE	TRUE	0.315684	0.314636	1.00333	0.315701	0.999682	13.6724	20.8125	20.1936	18.8626	19.2543	25.9846
STM14_4324	STM14_4324	TRUE	0.191621	0.191021	1.00314	0.315792	0.999682	57.6195	69.6768	68.4826	68.3771	69.9235	84.8831
STM14_1671	lpp	TRUE	-0.11441	0.114085	-1.00285	0.315932	0.999682	3752.1	3424.12	3457.49	3252.63	3147.57	2892.09
STM14_5346	treB	FALSE	0.29065	0.289991	1.00227	0.316213	0.999682	44.9237	47.9593	45.6551	58.9457	30.4015	42.4415
STM14_2621	alkA	TRUE	0.469497	0.469152	1.00073	0.316955	0.999682	13.6724	12.6685	9.6578	12.9681	3.04015	11.26
STM14_3037	ypfG	TRUE	0.387244	0.387078	1.00043	0.317103	0.999682	20.5086	23.5272	16.6817	17.6837	20.2677	32.9138
STM14_2610	wcaA	TRUE	0.523422	0.52324	1.00035	0.317142	0.999682	10.7426	6.33425	5.26789	12.9681	5.06692	11.26
STM14_3143	yfhK	TRUE	0.215307	0.215256	1.00024	0.317195	0.999682	50.7833	50.674	57.0688	63.6614	46.6157	65.8277
STM14_0023	STM14_0023	TRUE	0.343926	0.344001	0.999782	0.317416	0.999682	17.5788	27.1468	18.4376	20.0416	19.2543	22.52
STM14_2765	STM14_2765	TRUE	0.228532	0.228706	0.99924	0.317678	0.999682	143.56	218.984	218.617	180.374	194.57	252.051
STM14_4773	dlhH	TRUE	-0.170997	0.171265	-0.998433	0.31807	0.999682	165.046	136.639	146.623	141.47	134.78	119.529
STM14_4618	torS	TRUE	0.232225	0.232644	0.998202	0.318182	0.999682	50.7833	51.5789	49.167	68.3771	54.7228	62.3631
STM14_2410	yedI	TRUE	0.24829	0.248864	0.997693	0.318428	0.999682	37.1108	39.8153	35.1193	34.1885	29.3882	45.9062
STM14_4500	STM14_4500	TRUE	-0.522456	0.524329	-0.996428	0.319042	0.999682	9.76601	3.61957	11.4138	4.71566	6.08031	10.3938
STM14_1226	STM14_1226	TRUE	-0.406057	0.407614	-0.996181	0.319162	0.999682	25.3916	19.0028	21.9495	16.5048	14.1874	11.26
STM14_2804	gyrA	TRUE	0.197955	0.198767	0.995916	0.319291	0.999682	590.844	758.3	535.569	610.678	585.736	594.182
STM14_0835	STM14_0835	TRUE	0.249403	0.250434	0.99588	0.319308	0.999682	31.2512	29.8615	29.8514	43.6198	42.5622	49.3708
STM14_2562	STM14_2562	TRUE	0.367876	0.369597	0.995343	0.319569	0.999682	24.415	24.4321	22.8275	25.9361	10.1338	24.2523
STM14_3816	yghW	TRUE	0.346041	0.347709	0.995204	0.319637	0.999682	34.181	37.1006	25.4615	29.4729	20.2677	34.6462
STM14_0284	proS	TRUE	0.209117	0.21018	0.994939	0.319766	0.999682	212.899	279.612	219.495	262.898	242.199	237.326
STM14_2466	STM14_2466	TRUE	0.608668	0.612445	0.993834	0.320304	0.999682	2.9298	7.23915	10.5358	14.147	5.06692	7.79538
STM14_5444	yjiX	TRUE	0.507554	0.511144	0.992975	0.320722	0.999682	5.85961	8.14404	5.26789	10.6102	8.10708	8.66154
STM14_4779	tatA	TRUE	-0.14498	0.14604	-0.992746	0.320834	0.999682	229.501	224.414	246.713	216.92	254.36	219.137
STM14_3026	eutQ	TRUE	-0.475531	0.479031	-0.992694	0.320859	0.999682	26.3682	13.5734	24.5835	18.8626	10.1338	12.1262
STM14_4129	rpsH	TRUE	0.190187	0.191672	0.992251	0.321075	0.999682	917.028	1286.76	1345.95	1261.44	991.09	1165.84
STM14_4809	polA	TRUE	-0.129853	0.131045	-0.990906	0.321731	0.999682	597.68	597.229	549.617	479.818	548.241	471.188
STM14_2506	cobU	TRUE	0.180807	0.182488	0.990789	0.321789	0.999682	194.344	199.076	143.989	214.562	181.396	175.829
STM14_3527	nlpD	TRUE	-0.130233	0.131469	-0.990598	0.321882	0.999682	4520.69	4319.96	5173.95	4070.79	4532.87	4607.94
STM14_3735	galP	TRUE	-0.181936	0.183819	-0.989758	0.322292	0.999682	124.028	101.348	96.578	94.3132	89.1778	77.9538
STM14_1948	ydcK	TRUE	-0.318218	0.321553	-0.989629	0.322356	0.999682	19.532	21.7174	25.4615	23.5783	25.3346	12.1262
STM14_1612	STM14_1612	TRUE	0.123201	0.124549	0.989174	0.322578	0.999682	1296.93	1304.86	1056.21	1231.97	1085.33	1207.42
STM14_2891	STM14_2891	TRUE	0.175514	0.177436	0.98917	0.32258	0.999682	99.6133	137.544	124.673	123.786	121.606	129.057
STM14_3858	nudF	TRUE	0.232236	0.234876	0.988762	0.32278	0.999682	62.5025	59.7229	54.4349	62.4825	51.6826	75.3554
STM14_4674	asnA	TRUE	-0.260538	0.263669	-0.988127	0.323091	0.999682	185.554	169.215	226.519	185.09	256.386	203.546
STM14_5314	STM14_5314	TRUE	-0.262628	0.265955	-0.987493	0.323401	0.999682	60.5493	61.5327	60.5807	43.6198	60.8031	45.9062
STM14_0662	STM14_0662	TRUE	0.158782	0.160838	0.987216	0.323537	0.999682	110.356	132.114	124.673	133.217	118.566	129.923
STM14_0682	fepA	TRUE	-0.400911	0.406359	-0.986594	0.323842	0.999682	18.5554	19.0028	17.5596	16.5048	24.3212	10.3938
STM14_3392	proW	TRUE	-0.212453	0.215628	-0.985274	0.324489	0.999682	127.935	95.9187	100.09	96.671	98.2983	89.2139
STM14_3211	STM14_3211	TRUE	-0.14021	0.142346	-0.984993	0.324628	0.999682	474.628	409.917	468.842	417.336	403.327	395.832
STM14_3535	STM14_3535	TRUE	-1.27301	1.29271	-0.984766	0.324739	0.999682	0.976601	0	1.75596	2.35783	2.02677	0
STM14_3949	yraP	TRUE	-0.132858	0.135012	-0.984044	0.325094	0.999682	208.993	196.362	207.204	202.773	203.69	168.034
STM14_4121	rpsM	TRUE	0.132761	0.135052	0.983035	0.32559	0.999682	1075.24	1257.8	1435.5	1406.45	1221.13	1429.15
STM14_0739	ybeF	TRUE	-0.252234	0.256616	-0.982927	0.325643	0.999682	56.6429	29.8615	48.289	60.1247	61.8165	51.1031
STM14_1086	ycaJ	TRUE	0.136235	0.138682	0.982355	0.325925	0.999682	286.144	299.52	330.121	343.064	335.43	402.762
STM14_978	ybiT	TRUE	0.168336	0.17136	0.982354	0.325925	0.999682	110.356	137.544	142.233	136.754	120.593	145.514
STM14_1448	STM14_1448	TRUE	0.307233	0.312825	0.982124	0.326039	0.999682	23.4384	24.4321	18.4376	18.8626	16.2142	27.7169
STM14_1008	STM14_1008	TRUE	0.234811	0.239259	0.981411	0.32639	0.999682	30.2746	41.6251	52.6789	47.1566	37.4952	53.7015
STM14_0367	yafJ	TRUE	-0.160435	0.163497	-0.981272	0.326459	0.999682	127.935	140.258	143.111	127.323	176.329	131.655
STM14_5512	sthE	TRUE	0.527045	0.537173	0.981146	0.326521	0.999682	5.85961	8.14404	7.02385	8.2524	5.06692	9.52769
STM14_2382	fliT	TRUE	0.152597	0.155589	0.980768	0.326707	0.999682	258.799	304.949	249.347	266.435	243.212	263.311
STM14_4013	yrbL	TRUE	-0.218114	0.222506	-0.980261	0.326957	0.999682	81.0579	68.7719	97.456	70.7349	70.9369	75.3554
STM14_0261	dxr	TRUE	0.194649	0.198611	0.980051	0.327061	0.999682	82.0345	101.348	100.09	108.46	80.0574	91.8123
STM14_2405	yodD	TRUE	-0.416786	0.425416	-0.979712	0.327228	0.999682	22.4618	9.95382	20.1936	16.5048	14.1874	16.4569
STM14_3161	rnc	TRUE	0.177025	0.180693	0.979699	0.327235	0.999682	124.028	120.351	115.016	134.396	105.392	135.12
STM14_4519	STM14_4519	TRUE	0.88608	0.906351	0.977634	0.328255	0.999682	0	2.71468	1.75596	4.71566	3.04015	1.73231
STM14_3592	fucU	TRUE	-0.301587	0.308602	-0.977269	0.328436	0.999682	36.1342	27.1468	44.7771	43.6198	45.6023	32.9138
STM14_3714	STM14_3714	TRUE	0.497778	0.509384	0.977215	0.328463	0.999682	8.78941	19.0028	14.0477	14.147	5.06692	6.92923
STM14_0534	hupB	TRUE	-0.13461	0.13787	-0.976353	0.32889	0.999682	313.489	273.278	314.317	269.971	270.574	275.437
STM14_1047	STM14_1047	TRUE	0.20632	0.211354	0.976182	0.328974	0.999682	72.2685	74.2012	74.6285	94.3132	79.044	92.6785
STM14_3888	rpoD	TRUE	0.104607	0.107165	0.976128	0.329001	0.999682	846.713	914.847	910.467	916.017	780.306	899.068
STM14_1205	uup	TRUE	0.212217	0.217533	0.975565	0.32928	0.999682	90.8239	106.777	122.039	111.997	93.2314	135.986
STM14_0585	STM14_0585	TRUE	0.31245	0.320358	0.975314	0.329404	0.999682	21.4852	31.6713	26.3395	29.4729	27.3614	32.0477
STM14_5441	STM14_5441	TRUE	-0.361254	0.370444	-0.975192	0.329465	0.999682	34.181	21.7174	27.2174	15.3259	26.348	30.3154
STM14_4777	yigP	TRUE	0.163761	0.168099	0.974193	0.329961	0.999682	155.28	186.408	154.525	161.511	148.968	165.435
STM14_3438	STM14_3438	TRUE	-0.452942	0.465104	-0.97385	0.330131	0.999682	10.7426	9.04893	11.4138	10.6102	11.1472	5.19692
STM14_2866	nuoE	TRUE	0.149982	0.154033	0.973702	0.330204	0.999682	341.81	449.732	431.089	438.556	467.17	486.778
STM14_5029	aceB	TRUE	-0.288994	0.296836	-0.973584	0.330263	0.999682	34.181	24.4321	28.9734	23.5783	26.348	25.1185
STM14_1574	ydjA	TRUE	-0.198474	0.203872	-0.973521	0.330295	0.999682	143.56	116.731	161.549	154.438	140.86	119.529
STM14_3327	STM14_3327	TRUE	0.541182	0.556285	0.97285	0.330628	0.999682	6.83621	7.23915	5.26789	11.7891	6.08031	7.79538
STM14_0307	yafS	TRUE	-0.258754	0.266085	-0.972446	0.330829	0.999682	42.9704	36.1957	44.7771	34.1885	44.5889	39.8431
STM14_5571	tlpA	TRUE	-0.163503	0.168169	-0.972253	0.330925	0.999682	116.216	106.777	130.819	113.176	116.539	105.671
STM14_4767	metR	TRUE	0.567997	0.584417	0.971904	0.331098	0.999682	6.83621	6.33425	5.26789	7.07349	4.05354	10.3938
STM14_3557	eno	TRUE	-0.130006	0.133935	-0.970666	0.331715	0.999682	2432.71	2227.85	2619.9	2407.34	2445.3	2218.22
STM14_2594	wcaL	TRUE	0.643895	0.663785	0.970035	0.332029	0.999682	2.9298	10.8587	4.38991	3.53674	6.08031	6.06308
STM14_0285	yaeB	TRUE	0.270049	0.27843	0.969899	0.332097	0.999682	33.2044	31.6713	29.8514	42.4409	33.4417	42.4415
STM14_4564	STM14_4564	TRUE	-0.218463	0.225264	-0.969807	0.332142	0.999682	129.888	123.97	155.403	119.07	119.579	105.671
STM14_4159	slyD	TRUE	0.101271	0.104463	0.969448	0.332322	0.999682	413.102	451.542	403.872	452.703	418.528	421.817
STM14_4528	fidL	TRUE	-0.424364	0.437824	-0.969256	0.332418	0.999682	13.6724	10.8587	15.8037	9.43132	9.12046	8.66154
STM14_3599	ygdK	TRUE	0.356627	0.368027	0.969024	0.332533	0.999682	22.4618	19.9076	10.5358	22.3994	17.2275	21.6538
STM14_0716	ybdR	TRUE	-0.257723	0.265973	-0.968984	0.332553	0.999682	37.1108	28.9566	35.9973	25.9361	23.3078	25.9846
EBG00001039236	tRNA	FALSE	-1.45537	1.50353	-0.967965	0.333062	0.999682	1.9532	0.904893	0	0	1.01338	0
STM14_2573	wzzB	TRUE	0.130041	0.134461	0.96713	0.333479	0.999682	420.915	428.919	426.699	495.144	478.318	526.622
STM14_4352	STM14_4352	TRUE	-0.647082	0.669303	-0.9668	0.333644	0.999682	8.78941	7.23915	8.77982	4.71566	5.06692	2.59846
STM14_4620	dgoA	TRUE	-0.289742	0.299698	-0.966781	0.333653	0.999682	35.1576	28.9566	38.6312	29.4729	33.4417	29.4492
STM14_2522	cbiB	TRUE	0.254362	0.263178	0.9665	0.333794	0.999682	337.904	410.821	270.418	320.665	192.543	224.334
STM14_4246	glpD	TRUE	-0.325337	0.336821	-0.965907	0.334091	0.999682	13.6724	15.3832	13.1697	12.9681	18.2409	7.79538
STM14_0866	ybgC	TRUE	0.284308	0.294369	0.965822	0.334133	0.999682	38.0874	36.1957	32.4853	27.115	36.4818	64.9615
STM14_4460	gpsA	TRUE	-0.123407	0.127868	-0.965108	0.33449	0.999682	419.938	443.398	429.333	422.052	482.371	357.722
STM14_1695	sscA	TRUE	-0.388872	0.402944	-0.965078	0.334506	0.999682	11.7192	9.04893	9.6578	12.9681	13.174	5.19692
EBG00001039310	ryfA	FALSE	-0.337949	0.350344	-0.964621	0.334735	0.999682	18.5554	19.0028	21.9495	17.6837	24.3212	14.7246
STM14_2669	yehZ	TRUE	-0.15841	0.164249	-0.964453	0.334819	0.999682	169.929	161.071	152.769	155.617	176.329	130.789
STM14_0503	thiI	TRUE	0.220681	0.228819	0.964435	0.334828	0.999682	72.2685	109.492	88.6762	73.0927	69.9235	85.7492
STM14_2820	glpB	TRUE	-0.448259	0.465378	-0.963215	0.335439	0.999682	8.78941	10.8587	9.6578	5.89457	13.174	6.06308
STM14_5245	hflC	TRUE	-0.118267	0.122952	-0.961896	0.336102	0.999682	500.02	461.496	457.429	414.978	449.943	419.218
STM14_1673	orf48	TRUE	0.199683	0.207659	0.961591	0.336255	0.999682	99.6133	126.685	100.968	120.249	98.2983	97.0092
STM14_4003	yrbH	TRUE	0.182242	0.189729	0.960535	0.336786	0.999682	132.818	140.258	108.87	127.323	96.2715	116.065
STM14_5578	samA	TRUE	-0.306794	0.319598	-0.959937	0.337087	0.999682	29.298	19.0028	23.7055	25.9361	32.4283	24.2523
STM14_0507	phnS	TRUE	-0.530803	0.553418	-0.959136	0.33749	0.999682	4.88301	3.61957	7.90184	2.35783	5.06692	6.06308
STM14_2717	yeiE	TRUE	-0.167892	0.175092	-0.958875	0.337622	0.999682	180.671	161.976	178.23	128.502	138.834	151.577
STM14_1767	STM14_1767	TRUE	0.535678	0.558838	0.958558	0.337782	0.999682	4.88301	9.95382	7.02385	9.43132	6.08031	6.92923
STM14_2890	STM14_2890	TRUE	-1.29799	1.3544	-0.958349	0.337887	0.999682	0.976601	0	3.51193	0	0	1.73231
STM14_3673	prfB	TRUE	0.190254	0.198533	0.958299	0.337912	0.999682	272.472	341.145	319.585	293.55	280.708	360.32
STM14_0865	ybgE	TRUE	0.150094	0.156653	0.958128	0.337998	0.999682	248.057	281.422	237.055	293.55	287.801	282.366
STM14_4910	fpr	TRUE	-0.207812	0.216978	-0.957754	0.338187	0.999682	93.7537	76.9159	100.968	68.3771	80.0574	91.8123
STM14_2677	yohD	TRUE	-0.427139	0.446154	-0.957381	0.338375	0.999682	12.6958	8.14404	15.8037	11.7891	9.12046	8.66154
STM14_0493	ribD	TRUE	0.16357	0.171079	0.956108	0.339018	0.999682	204.11	224.414	225.641	254.646	185.449	212.208
STM14_0799	glnS	TRUE	0.149899	0.156795	0.956021	0.339062	0.999682	455.096	469.64	427.577	518.723	447.916	488.511
STM14_0834	STM14_0834	TRUE	-0.772055	0.807843	-0.9557	0.339224	0.999682	3.9064	2.71468	3.51193	1.17891	4.05354	2.59846
STM14_1433	STM14_1433	TRUE	-0.540484	0.565591	-0.955609	0.33927	0.999682	9.76601	4.52447	10.5358	8.2524	5.06692	5.19692
STM14_4076	accB	TRUE	0.15938	0.167033	0.954184	0.33999	0.999682	191.414	198.172	184.376	207.489	185.449	220.869
STM14_1661	ydiH	TRUE	0.161402	0.169292	0.953399	0.340388	0.999682	212.899	225.318	172.962	182.732	142.887	182.758
STM14_1560	mipA	TRUE	0.103411	0.108477	0.9533	0.340438	0.999682	1933.67	2207.03	1870.98	2041.88	1927.46	1909
STM14_2653	stcC	TRUE	0.463448	0.486373	0.952865	0.340659	0.999682	8.78941	12.6685	8.77982	12.9681	9.12046	11.26
STM14_0571	recR	TRUE	0.166625	0.175249	0.950791	0.341711	0.999682	100.59	118.541	89.5541	123.786	125.66	111.734
STM14_0504	phnV	TRUE	-0.75469	0.794172	-0.950286	0.341967	0.999682	9.76601	1.80979	0.877982	3.53674	1.01338	1.73231
STM14_0787	glnW	FALSE	0.380465	0.40072	0.949454	0.34239	0.999682	7.81281	15.3832	18.4376	18.8626	22.2945	28.5831
STM14_4144	rpsJ	TRUE	0.466448	0.491423	0.949177	0.34253	0.999682	514.669	877.746	935.051	979.678	514.799	857.492
STM14_4515	yicI	TRUE	-0.391258	0.41238	-0.94878	0.342733	0.999682	19.532	23.5272	20.1936	9.43132	20.2677	12.1262
STM14_3286	grpE	TRUE	0.153265	0.161579	0.948543	0.342853	0.999682	153.326	169.215	165.939	161.511	150.994	191.42
STM14_5114	ssb	TRUE	0.141269	0.148967	0.948325	0.342964	0.999682	301.77	379.15	332.755	325.38	319.216	346.462
STM14_2428	STM14_2428	TRUE	-0.310365	0.327417	-0.94792	0.34317	0.999682	32.2278	8.14404	12.2917	24.7572	15.2008	16.4569
STM14_0871	pal	TRUE	-0.164847	0.173909	-0.947892	0.343184	0.999682	1220.75	1217.08	1426.72	1132.94	1374.15	1236.87
STM14_2219	STM14_2219	TRUE	0.610523	0.64477	0.946884	0.343698	0.999682	0.976601	2.71468	5.26789	8.2524	7.09369	9.52769
STM14_2192	ycgL	TRUE	0.15415	0.162961	0.945931	0.344184	0.999682	130.865	128.495	116.772	140.291	130.727	151.577
STM14_0399	STM14_0399	TRUE	-0.532462	0.563061	-0.945656	0.344324	0.999682	13.6724	9.95382	16.6817	2.35783	11.1472	15.5908
STM14_1165	STM14_1165	TRUE	0.257582	0.272536	0.945132	0.344592	0.999682	43.9471	59.7229	46.533	60.1247	44.5889	42.4415
STM14_4668	atpI	TRUE	0.177235	0.187526	0.945123	0.344596	0.999682	188.484	180.979	146.623	203.952	222.945	244.255
STM14_3611	recC	TRUE	0.1931	0.204453	0.944473	0.344928	0.999682	114.262	132.114	79.0184	94.3132	90.1912	96.1431
STM14_0467	sbcC	TRUE	-0.212264	0.22476	-0.944401	0.344965	0.999682	82.0345	105.873	93.9441	73.0927	109.446	66.6938
STM14_1060	STM14_1060	TRUE	0.626226	0.664299	0.942687	0.345841	0.999682	1.9532	10.8587	7.90184	5.89457	6.08031	7.79538
STM14_1399	STM14_1399	TRUE	-0.980276	1.04178	-0.940961	0.346725	0.999682	1.9532	0.904893	1.75596	1.17891	2.02677	0.866154
STM14_0047	STM14_0047	TRUE	0.332942	0.353918	0.940732	0.346842	0.999682	15.6256	31.6713	21.0716	21.2205	21.2811	19.9215
STM14_1521	STM14_1521	TRUE	-0.317847	0.338461	-0.939094	0.347682	0.999682	24.415	22.6223	29.8514	23.5783	32.4283	23.3862
STM14_3495	invA	TRUE	0.105815	0.112719	0.938748	0.34786	0.999682	2874.14	2931.85	2934.22	3126.48	2739.18	3140.67
STM14_4330	STM14_4330	TRUE	0.617486	0.657787	0.938733	0.347868	0.999682	66.4089	324.857	381.922	427.946	308.069	407.958
STM14_3345	iroC	TRUE	0.390409	0.415933	0.938635	0.347918	0.999682	23.4384	20.8125	15.8037	34.1885	15.2008	17.3231
STM14_3954	yhbS	TRUE	-0.144142	0.153611	-0.938359	0.34806	0.999682	518.575	465.115	543.471	488.071	438.796	407.092
STM14_4662	atpG	TRUE	-0.131286	0.140005	-0.937726	0.348385	0.999682	1940.51	1878.56	2112.42	1830.85	2288.22	2078.77
STM14_3332	STM14_3332	TRUE	0.664221	0.708451	0.937569	0.348466	0.999682	1.9532	3.61957	4.38991	4.71566	2.02677	5.19692
STM14_4407	glyQ	TRUE	0.197224	0.210467	0.937081	0.348717	0.999682	99.6133	118.541	121.161	128.502	104.379	126.458
STM14_3017	eutA	TRUE	-0.340314	0.363212	-0.936956	0.348781	0.999682	30.2746	27.1468	28.0954	23.5783	26.348	16.4569
STM14_2400	fliP	TRUE	0.219286	0.234082	0.936789	0.348867	0.999682	61.5259	95.9187	66.7266	71.9138	93.2314	88.3477
STM14_1754	ydgP	TRUE	0.241576	0.25793	0.936593	0.348968	0.999682	22.4618	43.4349	45.6551	38.9042	43.5755	49.3708
STM14_3729	speA	TRUE	0.137278	0.146773	0.935305	0.349631	0.999682	256.846	334.81	282.71	277.045	251.319	258.114
STM14_2348	araH	TRUE	-0.414364	0.443098	-0.935153	0.34971	0.999682	14.649	12.6685	15.8037	10.6102	18.2409	12.9923
STM14_1856	STM14_1856	TRUE	-0.19833	0.212141	-0.934897	0.349841	0.999682	65.4323	62.4376	67.6046	76.6295	95.2582	60.6308
STM14_4273	STM14_4273	TRUE	-0.303742	0.324918	-0.934826	0.349878	0.999682	59.5727	39.8153	46.533	50.6933	39.522	28.5831
STM14_0777	STM14_0777	TRUE	-0.202853	0.217003	-0.934792	0.349895	0.999682	78.1281	60.6278	57.9468	54.2301	64.8566	58.8985
STM14_5620	traS	TRUE	-0.140907	0.150743	-0.934754	0.349915	0.999682	696.317	558.319	615.465	535.227	658.7	691.191
STM14_3106	sseA	TRUE	-0.157152	0.168206	-0.934286	0.350156	0.999682	500.996	420.775	446.893	419.694	418.528	385.438
STM14_5467	STM14_5467	TRUE	0.244954	0.262198	0.934232	0.350184	0.999682	57.6195	49.7691	48.289	69.556	63.8432	81.4185
STM14_3361	STM14_3361	TRUE	0.581696	0.622649	0.934229	0.350186	0.999682	4.88301	9.04893	2.63395	8.2524	10.1338	8.66154
STM14_1340	mviN	TRUE	0.185864	0.199003	0.933974	0.350317	0.999682	66.4089	72.3915	65.8486	84.8819	79.044	83.1508
STM14_4222	feoB	TRUE	0.127249	0.136321	0.933449	0.350588	0.999682	242.197	274.183	243.201	284.118	247.266	243.389
STM14_0795	nagA	TRUE	-0.140966	0.151034	-0.933338	0.350646	0.999682	234.384	211.745	237.933	211.026	197.61	186.223
STM14_2434	STM14_2434	TRUE	-0.399174	0.428073	-0.932491	0.351083	0.999682	12.6958	12.6685	13.1697	10.6102	11.1472	5.19692
STM14_1193	sseI	TRUE	0.336536	0.361098	0.931978	0.351348	0.999682	11.7192	11.7636	10.5358	12.9681	12.1606	18.1892
STM14_4119	rpsD	TRUE	0.160073	0.171765	0.931929	0.351373	0.999682	1314.51	1760.92	1857.81	1786.06	1531.22	1709.79
STM14_4120	rpsK	TRUE	0.162657	0.174566	0.931777	0.351452	0.999682	766.632	969.141	1021.09	1025.66	898.872	1013.4
STM14_2586	rfbF	TRUE	-0.138934	0.149369	-0.930142	0.352297	0.999682	448.26	428.014	550.495	462.135	518.853	488.511
STM14_5236	yjeS	TRUE	0.216153	0.232457	0.929864	0.352441	0.999682	52.7365	66.9621	65.8486	71.9138	68.9102	78.82
STM14_1352	flgI	TRUE	0.144186	0.155139	0.929402	0.352681	0.999682	248.057	266.943	234.421	253.467	252.333	290.162
STM14_0338	STM14_0338	TRUE	0.410339	0.441602	0.929204	0.352783	0.999682	10.7426	19.9076	13.1697	17.6837	18.2409	18.1892
STM14_1753	ydgQ	TRUE	0.247099	0.266005	0.928926	0.352928	0.999682	34.181	38.0055	42.1431	37.7253	35.4685	56.3
STM14_0824	kdpB	TRUE	0.50554	0.544238	0.928895	0.352943	0.999682	3.9064	8.14404	4.38991	7.07349	6.08031	5.19692
EBG00001039386	STnc430	FALSE	-0.553082	0.595484	-0.928795	0.352995	0.999682	6.83621	5.42936	7.02385	5.89457	6.08031	2.59846
STM14_0083	caiD	TRUE	0.259072	0.279142	0.928099	0.353356	0.999682	34.181	40.7202	36.8752	40.0831	33.4417	44.1738
STM14_0353	safB	TRUE	0.570987	0.615333	0.927933	0.353443	0.999682	7.81281	5.42936	4.38991	8.2524	4.05354	10.3938
STM14_4184	nirD	TRUE	0.766032	0.825731	0.927702	0.353562	0.999682	4.88301	5.42936	6.14587	10.6102	0	3.46462
STM14_5034	iclR	TRUE	-0.335138	0.361515	-0.927036	0.353908	0.999682	25.3916	31.6713	22.8275	17.6837	34.4551	15.5908
STM14_5127	soxS	TRUE	0.633113	0.683137	0.926773	0.354044	0.999682	4.88301	2.71468	2.63395	4.71566	3.04015	8.66154
STM14_2052	ycjE	TRUE	-0.343646	0.371227	-0.925705	0.354599	0.999682	17.5788	11.7636	16.6817	12.9681	7.09369	8.66154
STM14_0767	hscC	TRUE	0.176273	0.190427	0.925671	0.354617	0.999682	117.192	114.017	123.795	135.575	103.365	140.317
STM14_2446	STM14_2446	TRUE	-0.319156	0.345106	-0.924805	0.355067	0.999682	18.5554	14.4783	14.9257	21.2205	25.3346	12.1262
STM14_3000	cysW	TRUE	0.52781	0.570758	0.924752	0.355095	0.999682	3.9064	5.42936	5.26789	7.07349	2.02677	4.33077
STM14_0697	ybdB	TRUE	0.646785	0.699421	0.924742	0.3551	0.999682	2.9298	2.71468	5.26789	7.07349	4.05354	9.52769
STM14_3578	ygdH	TRUE	-0.120805	0.130655	-0.924609	0.355169	0.999682	886.754	824.358	804.231	776.905	810.708	699.852
STM14_4286	livF	TRUE	0.456969	0.494795	0.923551	0.35572	0.999682	6.83621	8.14404	7.02385	9.43132	5.06692	8.66154
STM14_0127	tbpA	TRUE	0.275919	0.298878	0.923184	0.355911	0.999682	31.2512	30.7664	30.7294	37.7253	30.4015	43.3077
STM14_0875	valT	FALSE	0.246153	0.2668	0.922613	0.356209	0.999682	60.5493	47.0544	63.2147	76.6295	63.8432	98.7415
STM14_4228	yhgI	TRUE	-0.200303	0.217135	-0.922481	0.356278	0.999682	148.443	126.685	167.695	126.144	149.981	152.443
STM14_3524	STM14_3524	TRUE	0.514141	0.557472	0.922273	0.356386	0.999682	3.9064	8.14404	5.26789	8.2524	5.06692	4.33077
STM14_2154	ychM	TRUE	0.250946	0.272342	0.921436	0.356823	0.999682	31.2512	41.6251	36.8752	42.4409	29.3882	32.9138
STM14_2552	dacD	TRUE	0.239109	0.259497	0.921431	0.356826	0.999682	102.543	115.826	96.578	132.038	83.0975	86.6154
STM14_5103	qor	TRUE	-0.147059	0.159763	-0.920481	0.357322	0.999682	184.578	161.976	214.228	174.479	166.195	174.963
STM14_4636	STM14_4636	TRUE	0.247902	0.269376	0.920284	0.357424	0.999682	47.8535	57.0083	58.8248	61.3036	36.4818	52.8354
STM14_4775	yigN	TRUE	-0.212641	0.231137	-0.919979	0.357584	0.999682	67.3855	53.3887	80.7743	64.8403	56.7495	59.7646
STM14_2247	STM14_2247	TRUE	0.531453	0.578354	0.918906	0.358145	0.999682	5.85961	6.33425	2.63395	8.2524	9.12046	10.3938
STM14_4175	argD_2	TRUE	0.223275	0.24298	0.918905	0.358145	0.999682	34.181	46.1496	35.9973	36.5464	34.4551	38.9769
STM14_1059	ybjZ	TRUE	-0.153561	0.167192	-0.918471	0.358372	0.999682	150.397	145.688	143.111	126.144	123.633	103.938
STM14_0003	thrB	TRUE	0.172918	0.188319	0.918221	0.358503	0.999682	152.35	157.451	149.257	186.269	161.128	178.428
STM14_0190	acnB	TRUE	-0.114428	0.124628	-0.91816	0.358535	0.999682	2708.11	2604.28	2898.22	2758.66	3207.36	2778.62
STM14_2103	cls	TRUE	0.202593	0.220828	0.917424	0.358921	0.999682	85.9409	80.5355	64.9707	74.2716	54.7228	81.4185
STM14_1113	msbA	TRUE	0.179486	0.195687	0.917209	0.359033	0.999682	109.379	136.639	122.917	136.754	115.526	121.262
STM14_2572	hisI	TRUE	-0.205909	0.224525	-0.917087	0.359097	0.999682	43.9471	40.7202	46.533	54.2301	64.8566	40.7092
STM14_1911	STM14_1911	TRUE	-0.218183	0.237919	-0.917048	0.359117	0.999682	43.9471	43.4349	41.2651	35.3674	50.6692	37.2446
STM14_2914	accD	TRUE	0.178322	0.194545	0.916613	0.359345	0.999682	188.484	190.932	187.01	255.825	222.945	231.263
STM14_2372	fliY	TRUE	0.11972	0.130739	0.915721	0.359813	0.999682	742.217	792.686	651.462	743.895	644.513	678.198
STM14_0876	lysW	FALSE	0.210423	0.229843	0.915508	0.359925	0.999682	116.216	105.873	109.748	145.007	144.914	177.562
EBG00001039271	STnc560	FALSE	-0.381477	0.416755	-0.915351	0.360007	0.999682	19.532	16.2881	22.8275	12.9681	16.2142	15.5908
STM14_4816	STM14_4816	TRUE	-0.380873	0.416114	-0.915309	0.360029	0.999682	18.5554	15.3832	15.8037	14.147	16.2142	9.52769
STM14_0592	ybbN	TRUE	0.166527	0.182078	0.914595	0.360404	0.999682	90.8239	109.492	115.894	119.07	95.2582	111.734
STM14_4882	cpxR	TRUE	-0.172433	0.188706	-0.913768	0.360839	0.999682	162.116	121.256	138.721	155.617	143.901	119.529
STM14_5388	STM14_5388	TRUE	-0.125071	0.136973	-0.913103	0.361188	0.999682	290.051	247.941	280.076	295.908	323.27	276.303
STM14_3359	tctE	TRUE	-0.28664	0.31438	-0.911762	0.361894	0.999682	38.0874	31.6713	44.7771	40.0831	39.522	29.4492
STM14_0178	STM14_0178	TRUE	0.617746	0.677659	0.911589	0.361985	0.999682	1.9532	8.14404	6.14587	4.71566	6.08031	8.66154
STM14_3663	STM14_3663	TRUE	-0.149709	0.164341	-0.910965	0.362314	0.999682	204.11	186.408	179.986	161.511	168.222	149.845
STM14_3118	nifS	TRUE	0.221525	0.243235	0.910747	0.362428	0.999682	333.021	340.24	303.782	422.052	287.801	317.012
STM14_2675	yohC	TRUE	-0.565352	0.620835	-0.91063	0.36249	0.999682	6.83621	4.52447	7.90184	2.35783	2.02677	4.33077
STM14_2373	fliZ	TRUE	0.114447	0.125893	0.909082	0.363307	0.999682	797.883	912.132	798.963	808.736	764.092	834.106
STM14_4915	yiiU	TRUE	-0.138304	0.152278	-0.908232	0.363755	0.999682	294.934	288.661	323.975	257.003	306.042	293.626
STM14_4840	yihX	TRUE	-0.149096	0.164176	-0.908146	0.363801	0.999682	99.6133	87.7746	103.602	87.2397	110.459	106.537
STM14_3744	yggS	TRUE	0.23153	0.255017	0.907899	0.363932	0.999682	45.9003	41.6251	36.8752	50.6933	49.6558	62.3631
STM14_4531	STM14_4531	TRUE	0.994769	1.09736	0.90651	0.364666	0.999682	0.976601	0.904893	0.877982	0	1.01338	4.33077
STM14_2980	yfeH	TRUE	-0.315352	0.348135	-0.905834	0.365024	0.999682	35.1576	18.0979	22.8275	17.6837	25.3346	30.3154
STM14_3302	STM14_3302	TRUE	-0.178979	0.197908	-0.904352	0.365809	0.999682	379.898	305.854	379.288	353.674	316.176	291.894
STM14_4974	birA	TRUE	0.17917	0.198125	0.904328	0.365821	0.999682	100.59	136.639	97.456	102.566	88.1645	84.8831
STM14_4328	STM14_4328	TRUE	0.464528	0.514004	0.903744	0.366131	0.999682	83.0111	275.088	362.606	356.032	314.149	417.486
STM14_0316	STM14_0316	TRUE	-0.574214	0.63557	-0.903462	0.366281	0.999682	3.9064	5.42936	7.02385	3.53674	9.12046	4.33077
STM14_1999	STM14_1999	TRUE	0.266993	0.295681	0.902974	0.36654	0.999682	59.5727	42.53	59.7028	90.7764	56.7495	79.6862
STM14_4656	glmS	TRUE	-0.117535	0.130307	-0.901985	0.367065	0.999682	958.046	872.317	859.544	868.86	972.849	830.642
STM14_2354	yecH	TRUE	0.385673	0.427825	0.901474	0.367336	0.999682	14.649	17.193	11.4138	20.0416	19.2543	21.6538
STM14_1240	pipD	TRUE	0.205051	0.227523	0.901233	0.367464	0.999682	369.155	435.254	441.625	538.764	409.407	433.943
STM14_2484	STM14_2484	TRUE	-0.281963	0.313007	-0.900822	0.367683	0.999682	29.298	28.0517	22.8275	22.3994	38.5086	23.3862
STM14_0427	yahN	TRUE	0.204171	0.226793	0.900251	0.367987	0.999682	73.2451	82.3453	98.334	115.534	89.1778	103.938
STM14_1416	icdA	TRUE	-0.132485	0.147189	-0.900095	0.36807	0.999682	3240.36	3153.55	3300.33	2955.54	3509.35	3058.39
STM14_2010	ynaI	TRUE	0.207661	0.230754	0.899925	0.36816	0.999682	73.2451	61.5327	45.6551	63.6614	51.6826	71.0246
STM14_5508	creA	TRUE	-0.172225	0.191402	-0.899806	0.368224	0.999682	112.309	106.777	94.822	73.0927	99.3117	90.08
STM14_3562	STM14_3562	TRUE	-0.238416	0.265119	-0.89928	0.368503	0.999682	39.064	35.2908	44.7771	30.6518	52.696	48.5046
STM14_3466	STM14_3466	TRUE	0.156492	0.174241	0.898134	0.369114	0.999682	188.484	192.742	158.037	208.668	196.597	203.546
STM14_2089	trpB	TRUE	-0.221122	0.246226	-0.898044	0.369162	0.999682	45.9003	51.5789	71.9945	43.6198	52.696	51.1031
STM14_4331	STM14_4331	TRUE	0.48137	0.536084	0.897938	0.369219	0.999682	328.138	1284.95	1632.17	1575.03	1241.4	1610.18
STM14_3426	gutM	TRUE	-0.452961	0.504763	-0.897373	0.36952	0.999682	14.649	7.23915	7.02385	8.2524	14.1874	10.3938
STM14_0162	secA	TRUE	0.146803	0.163632	0.897155	0.369636	0.999682	607.446	770.969	777.892	804.02	700.249	735.365
STM14_4113	mscL	TRUE	-0.151112	0.16877	-0.895373	0.370588	0.999682	223.642	220.794	256.371	223.994	219.904	187.089
STM14_1705	ssaJ	TRUE	0.492687	0.551211	0.893826	0.371415	0.999682	6.83621	5.42936	4.38991	7.07349	1.01338	5.19692
STM14_4360	yhjR	TRUE	-0.251143	0.281334	-0.892686	0.372025	0.999682	46.8769	33.481	41.2651	47.1566	67.8968	50.2369
STM14_2462	STM14_2462	TRUE	0.291911	0.32733	0.891794	0.372503	0.999682	16.6022	16.2881	17.5596	21.2205	16.2142	24.2523
STM14_4468	STM14_4468	TRUE	0.424925	0.477062	0.890713	0.373083	0.999682	11.7192	11.7636	8.77982	10.6102	10.1338	18.1892
STM14_4221	feoA	TRUE	0.248691	0.279439	0.889966	0.373484	0.999682	14.649	28.9566	31.6073	33.0096	28.3748	27.7169
STM14_1353	flgJ	TRUE	0.151746	0.170569	0.889645	0.373656	0.999682	174.812	225.318	218.617	221.636	234.092	249.452
STM14_2445	STM14_2445	TRUE	-0.239593	0.269339	-0.889559	0.373703	0.999682	36.1342	38.0055	37.7532	36.5464	37.4952	20.7877
STM14_0049	nhaR	TRUE	-0.148067	0.166506	-0.889258	0.373864	0.999682	206.063	212.65	199.302	165.048	193.556	161.971
STM14_1805	STM14_1805	TRUE	-0.404515	0.455114	-0.888822	0.374099	0.999682	13.6724	12.6685	13.1697	10.6102	14.1874	7.79538
STM14_4454	yibK	TRUE	0.4175	0.470237	0.88785	0.374621	0.999682	8.78941	11.7636	6.14587	9.43132	11.1472	12.9923
STM14_1170	STM14_1170	TRUE	-0.523849	0.590031	-0.887833	0.374631	0.999682	6.83621	7.23915	7.02385	2.35783	8.10708	5.19692
STM14_3462	avrA	TRUE	0.136437	0.153798	0.887115	0.375017	0.999682	650.416	715.77	833.205	895.975	873.538	979.62
STM14_1829	STM14_1829	TRUE	-0.617643	0.696291	-0.887047	0.375054	0.999682	5.85961	1.80979	3.51193	3.53674	4.05354	3.46462
STM14_4896	ydeV	TRUE	0.235615	0.265827	0.886347	0.375431	0.999682	196.297	206.316	195.79	319.486	191.53	163.703
STM14_3497	invG	TRUE	0.107344	0.121109	0.886346	0.375431	0.999682	3655.42	3802.36	3436.42	3565.04	3093.86	3604.93
STM14_3767	STM14_3767	TRUE	-0.207525	0.234364	-0.885482	0.375897	0.999682	64.4557	49.7691	57.9468	54.2301	62.8298	56.3
STM14_1944	STM14_1944	TRUE	0.626697	0.707971	0.885202	0.376047	0.999682	4.88301	7.23915	0.877982	4.71566	5.06692	4.33077
STM14_3715	STM14_3715	TRUE	0.420454	0.47502	0.885129	0.376087	0.999682	10.7426	16.2881	17.5596	14.147	5.06692	14.7246
STM14_1114	lpxK	TRUE	-0.187252	0.211598	-0.88494	0.376189	0.999682	75.1983	75.1061	79.8963	63.6614	71.9503	60.6308
STM14_1243	STM14_1243	TRUE	-0.228543	0.25826	-0.884935	0.376192	0.999682	33.2044	36.1957	50.045	36.5464	37.4952	31.1815
STM14_4160	yheV	TRUE	-0.216769	0.245062	-0.884546	0.376401	0.999682	37.1108	29.8615	39.5092	29.4729	39.522	39.8431
STM14_0917	hutH	TRUE	-0.210442	0.238119	-0.883769	0.376821	0.999682	107.426	112.207	195.79	104.923	120.593	148.978
STM14_2740	yejA	TRUE	0.146604	0.166151	0.882351	0.377587	0.999682	122.075	125.78	103.602	123.786	105.392	116.931
STM14_1023	grxA	TRUE	0.232657	0.264097	0.880954	0.378343	0.999682	36.1342	48.8642	46.533	45.9777	30.4015	38.9769
STM14_3431	STM14_3431	TRUE	0.575622	0.653459	0.880885	0.37838	0.999682	6.83621	9.04893	4.38991	7.07349	3.04015	5.19692
STM14_1789	tqsA	TRUE	0.306591	0.348531	0.879668	0.379039	0.999682	33.2044	33.481	28.0954	24.7572	19.2543	40.7092
STM14_1720	valW	FALSE	0.483452	0.550369	0.878415	0.379719	0.999682	13.6724	9.95382	7.90184	16.5048	7.09369	13.8585
STM14_5459	dnaT	TRUE	0.166493	0.189636	0.877963	0.379964	0.999682	118.169	121.256	114.138	145.007	104.379	113.466
STM14_5042	STM14_5042	TRUE	0.597035	0.680802	0.876958	0.380509	0.999682	7.81281	5.42936	1.75596	5.89457	2.02677	6.06308
STM14_0309	dnaQ	TRUE	-0.18159	0.207223	-0.876303	0.380865	0.999682	77.1515	56.1034	68.4826	62.4825	71.9503	72.7569
STM14_2453	STM14_2453	TRUE	-0.290885	0.332014	-0.876121	0.380964	0.999682	21.4852	19.0028	26.3395	18.8626	19.2543	17.3231
STM14_0432	prpC	TRUE	0.343804	0.392434	0.876083	0.380985	0.999682	14.649	18.0979	14.9257	25.9361	21.2811	20.7877
STM14_4489	rpmG	TRUE	0.188304	0.214953	0.876022	0.381018	0.999682	174.812	244.321	228.275	225.173	208.757	227.798
STM14_2868	nuoB	TRUE	0.113226	0.129269	0.875892	0.381089	0.999682	296.887	337.525	304.66	331.275	312.122	319.611
STM14_2682	STM14_2682	TRUE	-0.22523	0.257228	-0.875607	0.381244	0.999682	41.0172	38.0055	51.8009	36.5464	50.6692	47.6385
STM14_1295	STM14_1295	TRUE	-0.471986	0.539338	-0.87512	0.381508	0.999682	9.76601	12.6685	12.2917	5.89457	11.1472	5.19692
STM14_2687	STM14_2687	TRUE	-0.428098	0.489213	-0.875074	0.381534	0.999682	15.6256	6.33425	7.90184	4.71566	11.1472	13.8585
STM14_2814	yfaE	TRUE	0.220133	0.251726	0.874497	0.381848	0.999682	48.8301	66.0572	79.0184	66.0192	63.8432	90.9462
EBG00001039301	CsrB	FALSE	0.397234	0.45461	0.87379	0.382232	0.999682	13.6724	19.0028	14.0477	10.6102	15.2008	25.9846
STM14_2972	valY	FALSE	0.542891	0.621728	0.873198	0.382555	0.999682	6.83621	9.04893	7.02385	9.43132	9.12046	14.7246
STM14_3571	STM14_3571	TRUE	0.690245	0.790489	0.873187	0.382561	0.999682	2.9298	9.95382	4.38991	1.17891	3.04015	5.19692
STM14_2483	STM14_2483	TRUE	0.538376	0.617373	0.872042	0.383185	0.999682	3.9064	6.33425	5.26789	7.07349	6.08031	8.66154
STM14_2748	yejH	TRUE	0.192999	0.221391	0.871757	0.383341	0.999682	68.3621	66.9621	53.5569	78.9873	58.7763	61.4969
STM14_1270	agp	TRUE	0.147815	0.169588	0.871614	0.383419	0.999682	734.404	925.706	796.329	880.649	742.811	713.711
STM14_1632	ydiV	TRUE	-0.207886	0.238591	-0.871308	0.383586	0.999682	48.8301	38.9104	43.8991	42.4409	54.7228	45.9062
STM14_4197	damX	TRUE	0.128709	0.147745	0.871154	0.38367	0.999682	373.062	542.031	453.917	423.23	412.448	389.769
STM14_4309	yhhS	TRUE	0.19461	0.223685	0.870017	0.384291	0.999682	65.4323	99.5382	79.8963	64.8403	64.8566	75.3554
STM14_3603	mltA	TRUE	0.207013	0.238198	0.86908	0.384803	0.999682	60.5493	82.3453	71.1165	76.6295	80.0574	84.8831
STM14_4783	rfaH	TRUE	0.18068	0.207943	0.868895	0.384905	0.999682	64.4557	57.9132	57.0688	74.2716	63.8432	77.9538
STM14_4272	STM14_4272	TRUE	-0.244594	0.281527	-0.868812	0.38495	0.999682	62.5025	56.1034	51.8009	38.9042	71.9503	60.6308
STM14_0483	secF	TRUE	0.146805	0.169006	0.868637	0.385046	0.999682	234.384	314.903	250.225	235.783	243.212	253.783
STM14_2663	yehU	TRUE	0.187352	0.215822	0.868082	0.385349	0.999682	67.3855	86.8697	62.3367	64.8403	66.8834	71.0246
STM14_2930	yfcM	TRUE	0.22939	0.264316	0.867864	0.385469	0.999682	33.2044	39.8153	32.4853	43.6198	46.6157	47.6385
STM14_1202	ycbW	TRUE	0.16681	0.192261	0.867622	0.385602	0.999682	113.286	123.97	100.968	140.291	141.874	135.12
STM14_0323	STM14_0323	TRUE	-0.638844	0.73641	-0.867512	0.385662	0.999682	9.76601	2.71468	1.75596	0	6.08031	7.79538
STM14_2833	ais	TRUE	0.182039	0.209856	0.867449	0.385696	0.999682	81.0579	70.5817	79.8963	90.7764	76.0038	107.403
STM14_1763	add	TRUE	-0.155537	0.179402	-0.866973	0.385957	0.999682	188.484	161.976	154.525	147.364	177.342	156.774
STM14_3357	STM14_3357	TRUE	-0.34511	0.398107	-0.866875	0.38601	0.999682	21.4852	8.14404	12.2917	9.43132	10.1338	16.4569
STM14_2963	nupC	TRUE	0.216425	0.249731	0.866632	0.386143	0.999682	109.379	134.829	86.9202	106.102	97.2849	99.6077
STM14_3881	uppP	TRUE	0.266625	0.307684	0.866555	0.386186	0.999682	24.415	40.7202	27.2174	31.8307	33.4417	29.4492
STM14_2842	pmrD	TRUE	0.124829	0.144054	0.86654	0.386194	0.999682	186.531	187.313	165.061	175.658	150.994	184.491
STM14_2734	yeiR	TRUE	-0.203108	0.234396	-0.866516	0.386207	0.999682	53.7131	47.0544	42.1431	44.7988	66.8834	48.5046
STM14_5019	STM14_5019	TRUE	-0.490708	0.566343	-0.86645	0.386243	0.999682	8.78941	5.42936	11.4138	4.71566	9.12046	10.3938
STM14_1119	STM14_1119	TRUE	-0.182782	0.21107	-0.865979	0.386502	0.999682	217.782	203.601	258.127	209.847	178.356	164.569
STM14_0913	hutI	TRUE	-0.153969	0.177814	-0.865895	0.386548	0.999682	144.537	143.878	181.742	143.828	193.556	178.428
STM14_2185	STM14_2185	TRUE	0.439604	0.507764	0.865765	0.386619	0.999682	4.88301	4.52447	6.14587	7.07349	8.10708	13.8585
STM14_3810	hybD	TRUE	0.124236	0.143502	0.865743	0.386631	0.999682	390.64	402.677	378.41	432.662	336.444	371.58
STM14_4559	gatY_2	TRUE	-0.392705	0.453684	-0.865593	0.386714	0.999682	20.5086	15.3832	10.5358	11.7891	22.2945	12.9923
STM14_0334	STM14_0334	TRUE	0.563075	0.651257	0.864597	0.38726	0.999682	7.81281	4.52447	1.75596	7.07349	3.04015	6.92923
STM14_5181	STM14_5181	TRUE	-0.178493	0.206459	-0.864542	0.38729	0.999682	133.794	134.829	130.819	113.176	122.62	94.4108
STM14_0476	STM14_0476	TRUE	-0.111065	0.128596	-0.863668	0.387771	0.999682	3605.61	3022.34	3272.24	3290.35	3048.26	2879.96
STM14_4332	STM14_4332	TRUE	0.299729	0.34723	0.8632	0.388028	0.999682	21.4852	19.0028	21.9495	21.2205	25.3346	43.3077
STM14_2683	STM14_2683	TRUE	-0.311453	0.361542	-0.861458	0.388986	0.999682	24.415	17.193	21.9495	14.147	21.2811	22.52
STM14_3366	ygaF	TRUE	-0.423866	0.49205	-0.86143	0.389002	0.999682	11.7192	7.23915	4.38991	5.89457	10.1338	6.06308
STM14_1853	STM14_1853	TRUE	0.249405	0.290552	0.858386	0.390679	0.999682	19.532	30.7664	25.4615	22.3994	24.3212	28.5831
STM14_0046	STM14_0046	TRUE	0.5959	0.694301	0.858273	0.390741	0.999682	4.88301	9.04893	4.38991	9.43132	5.06692	3.46462
STM14_3467	orgC	TRUE	0.193505	0.225483	0.85818	0.390793	0.999682	1068.4	1237.89	1010.56	1203.67	1034.67	1119.07
STM14_0544	mdlA	TRUE	0.223465	0.260774	0.856932	0.391483	0.999682	36.1342	39.8153	50.9229	51.8723	29.3882	45.9062
STM14_5563	spvA	TRUE	-0.215278	0.25138	-0.856382	0.391787	0.999682	41.9938	27.1468	26.3395	36.5464	31.4149	23.3862
STM14_3100	STM14_3100	TRUE	0.391336	0.457224	0.855896	0.392056	0.999682	16.6022	18.0979	14.9257	27.115	12.1606	12.9923
STM14_4883	cpxP	TRUE	-0.193202	0.225988	-0.854922	0.392594	0.999682	121.099	91.3942	134.331	116.713	124.646	124.726
STM14_0110	pdxA_1	TRUE	-0.145918	0.170695	-0.854849	0.392635	0.999682	220.712	175.549	198.424	219.278	245.239	206.145
STM14_4612	STM14_4612	TRUE	-0.12197	0.142778	-0.854267	0.392957	0.999682	446.307	428.014	425.821	383.147	411.434	368.115
STM14_1865	STM14_1865	TRUE	0.418652	0.490167	0.854102	0.393049	0.999682	7.81281	9.04893	6.14587	15.3259	11.1472	9.52769
STM14_931	moaB	TRUE	-0.200955	0.235473	-0.853411	0.393432	0.999682	57.6195	56.1034	78.1404	74.2716	58.7763	41.5754
STM14_2143	ychA	TRUE	0.196176	0.229876	0.853399	0.393438	0.999682	89.8473	84.1551	71.1165	103.745	78.0306	86.6154
STM14_3842	STM14_3842	TRUE	0.69599	0.816018	0.85291	0.393709	0.999682	5.85961	4.52447	6.14587	12.9681	1.01338	4.33077
STM14_5120	STM14_5120	TRUE	-0.10686	0.125335	-0.852592	0.393886	0.999682	1720.77	1573.61	1943.85	1704.71	1705.53	1709.79
STM14_2548	yeeX	TRUE	-0.105182	0.123397	-0.852387	0.393999	0.999682	275.402	240.702	251.103	228.709	243.212	245.122
STM14_3468	orgB	TRUE	0.137299	0.161149	0.852002	0.394213	0.999682	1667.06	1621.57	1429.35	1645.77	1314.36	1584.2
STM14_2600	manC	TRUE	0.619526	0.727698	0.851351	0.394574	0.999682	5.85961	2.71468	2.63395	3.53674	2.02677	9.52769
STM14_4225	STM14_4225	TRUE	-0.279561	0.328765	-0.850337	0.395138	0.999682	25.3916	18.0979	28.0954	23.5783	19.2543	19.0554
STM14_5062	STM14_5062	TRUE	-0.341823	0.402763	-0.848695	0.396051	0.999682	17.5788	12.6685	18.4376	11.7891	10.1338	12.1262
STM14_962	glnQ	TRUE	-0.164331	0.19364	-0.848638	0.396083	0.999682	171.882	143.878	122.039	128.502	168.222	138.585
STM14_3459	sitB	TRUE	-0.321324	0.379007	-0.847805	0.396547	0.999682	7.81281	10.8587	9.6578	11.7891	19.2543	6.92923
STM14_0412	STM14_0412	TRUE	-0.327403	0.386417	-0.847279	0.396839	0.999682	19.532	9.95382	15.8037	17.6837	17.2275	14.7246
STM14_0766	ybeV	TRUE	-0.379989	0.448809	-0.846662	0.397184	0.999682	19.532	9.95382	12.2917	17.6837	13.174	7.79538
STM14_2075	topA	TRUE	0.144428	0.170745	0.845873	0.397624	0.999682	212.899	306.759	232.665	218.099	222.945	213.074
STM14_0375	crl	TRUE	0.163762	0.19362	0.84579	0.39767	0.999682	83.9877	101.348	76.3844	77.8084	78.0306	86.6154
STM14_0798	nagE	TRUE	-0.122311	0.144689	-0.845337	0.397923	0.999682	539.084	523.028	578.59	551.732	539.121	449.534
STM14_1169	STM14_1169	TRUE	0.587216	0.695692	0.844073	0.398628	0.999682	0.976601	6.33425	5.26789	7.07349	4.05354	2.59846
STM14_5073	STM14_5073	TRUE	-0.297967	0.353056	-0.843964	0.398689	0.999682	20.5086	18.0979	33.3633	28.294	26.348	19.9215
STM14_0919	bioA	TRUE	0.545787	0.647069	0.843476	0.398962	0.999682	0	0.904893	4.38991	2.35783	4.05354	8.66154
STM14_4663	atpA	TRUE	-0.141971	0.168412	-0.842997	0.39923	0.999682	2601.67	2538.23	2936.85	2515.8	3208.38	2872.17
STM14_3121	STM14_3121	TRUE	0.140029	0.166114	0.842969	0.399246	0.999682	141.607	151.117	163.305	190.984	175.316	187.955
STM14_1903	narU	TRUE	0.611021	0.725003	0.842784	0.399349	0.999682	0.976601	2.71468	3.51193	4.71566	3.04015	4.33077
STM14_4061	yhcS	TRUE	-0.258885	0.307255	-0.842573	0.399467	0.999682	25.3916	22.6223	28.9734	24.7572	24.3212	19.0554
STM14_1357	rne	TRUE	0.127047	0.150795	0.842512	0.399501	0.999682	911.169	1101.25	912.223	959.637	892.792	905.131
STM14_3496	invE	TRUE	0.0929346	0.110318	0.842423	0.399551	0.999682	1881.91	1951.85	1833.23	1946.39	1826.12	2011.21
STM14_0416	STM14_0416	TRUE	0.418146	0.496516	0.84216	0.399698	0.999682	8.78941	7.23915	6.14587	21.2205	12.1606	8.66154
STM14_1679	ttrB	TRUE	0.549873	0.652968	0.842113	0.399724	0.999682	4.88301	8.14404	4.38991	12.9681	9.12046	6.06308
STM14_3145	purG	TRUE	-0.171528	0.203874	-0.841345	0.400155	0.999682	273.448	223.509	260.761	218.099	202.677	213.074
STM14_3425	srlD	TRUE	-0.216956	0.257972	-0.841006	0.400344	0.999682	51.7599	54.2936	63.2147	44.7988	54.7228	46.7723
STM14_4631	dnaN	TRUE	0.158051	0.187988	0.840747	0.40049	0.999682	159.186	205.411	144.867	146.185	128.7	130.789
STM14_5511	creD	TRUE	0.265421	0.315953	0.840065	0.400872	0.999682	28.3214	20.8125	25.4615	34.1885	27.3614	42.4415
STM14_0595	ybbA	TRUE	0.261415	0.311221	0.839967	0.400927	0.999682	27.3448	28.0517	28.0954	27.115	17.2275	32.0477
STM14_5370	yjgN	TRUE	0.344379	0.410637	0.838646	0.401668	0.999682	13.6724	17.193	13.1697	14.147	13.174	19.0554
STM14_0869	tolA	TRUE	0.226377	0.269946	0.8386	0.401694	0.999682	33.2044	53.3887	35.1193	35.3674	38.5086	35.5123
STM14_3077	xseA	TRUE	0.184408	0.220431	0.83658	0.402829	0.999682	160.163	111.302	87.7982	145.007	135.794	178.428
STM14_4482	rfaP	TRUE	0.156753	0.187446	0.836258	0.40301	0.999682	95.7069	123.97	113.26	97.8499	84.1109	104.805
STM14_4821	STM14_4821	TRUE	-0.729933	0.873303	-0.83583	0.40325	0.999682	7.81281	8.14404	8.77982	1.17891	2.02677	1.73231
STM14_4948	frwD	TRUE	-0.232833	0.278875	-0.834901	0.403774	0.999682	47.8535	27.1468	38.6312	38.9042	25.3346	30.3154
STM14_0577	aes	TRUE	0.323588	0.387743	0.834541	0.403976	0.999682	18.5554	27.1468	20.1936	24.7572	16.2142	17.3231
STM14_0273	dnaE	TRUE	0.109974	0.131838	0.834162	0.40419	0.999682	359.389	417.156	446.015	455.061	411.434	442.605
STM14_0229	fhuC	TRUE	-0.412827	0.494985	-0.834018	0.404271	0.999682	7.81281	6.33425	11.4138	9.43132	5.06692	3.46462
STM14_3472	prgI	TRUE	-0.121124	0.145389	-0.833103	0.404787	0.999682	5543.19	4757.93	5457.53	5418.29	4810.54	4364.55
STM14_5566	STM14_5566	TRUE	-0.0977068	0.117301	-0.832958	0.404868	0.999682	570.335	484.118	541.715	558.806	538.107	501.503
STM14_4322	yhiQ	TRUE	-0.222348	0.267615	-0.830851	0.406058	0.999682	39.064	32.5762	45.6551	36.5464	33.4417	32.9138
STM14_4665	atpF	TRUE	-0.115905	0.13956	-0.830504	0.406254	0.999682	1136.76	1081.35	1143.13	1101.11	1331.59	1149.39
STM14_2489	STM14_2489	TRUE	0.621597	0.748517	0.830437	0.406292	0.999682	3.9064	5.42936	7.90184	8.2524	0	5.19692
STM14_0032	bcfE	TRUE	0.522072	0.628696	0.830405	0.40631	0.999682	2.9298	5.42936	5.26789	4.71566	5.06692	8.66154
STM14_2106	oppF	TRUE	-0.119597	0.144039	-0.830307	0.406365	0.999682	229.501	256.99	287.978	226.352	278.681	248.586
STM14_0701	ybdH	TRUE	0.348804	0.420137	0.830214	0.406418	0.999682	8.78941	10.8587	10.5358	12.9681	7.09369	10.3938
STM14_0552	ylaB	TRUE	0.177561	0.213916	0.83005	0.406511	0.999682	73.2451	70.5817	61.4587	66.0192	50.6692	72.7569
STM14_4268	yhhX	TRUE	-0.197574	0.23826	-0.829239	0.406969	0.999682	56.6429	39.8153	54.4349	44.7988	45.6023	51.9692
STM14_4140	rplB	TRUE	0.34228	0.412769	0.829231	0.406974	0.999682	586.937	987.238	1143.13	1127.04	725.583	999.542
STM14_4593	yidG	TRUE	0.265861	0.321041	0.828123	0.407601	0.999682	17.5788	20.8125	19.3156	20.0416	18.2409	25.1185
STM14_0425	STM14_0425	TRUE	-0.258182	0.311806	-0.828021	0.407659	0.999682	21.4852	13.5734	21.0716	18.8626	23.3078	22.52
STM14_4833	yihR	TRUE	-0.614685	0.743078	-0.827215	0.408115	0.999682	2.9298	5.42936	6.14587	3.53674	10.1338	3.46462
STM14_1931	ydcX	TRUE	0.208437	0.252045	0.82698	0.408248	0.999682	29.298	38.0055	38.6312	45.9777	38.5086	39.8431
STM14_1676	orf408	TRUE	0.213251	0.257875	0.826954	0.408263	0.999682	51.7599	71.4866	58.8248	56.5879	58.7763	67.56
STM14_3350	pipB2	TRUE	0.153831	0.186082	0.826683	0.408417	0.999682	136.724	171.93	165.061	187.447	156.061	151.577
STM14_5118	STM14_5118	TRUE	-0.124455	0.150606	-0.826361	0.408599	0.999682	813.509	700.387	835.839	706.17	875.564	907.729
STM14_2357	STM14_2357	TRUE	0.149966	0.181587	0.825863	0.408882	0.999682	76.1749	93.204	88.6762	87.2397	88.1645	99.6077
STM14_2942	fadL	TRUE	-0.155169	0.187915	-0.825738	0.408953	0.999682	112.309	122.161	138.721	120.249	137.82	107.403
STM14_2008	ydaA	TRUE	-0.120198	0.14564	-0.825307	0.409197	0.999682	1377.98	1411.63	1604.07	1365.18	1359.96	1219.54
STM14_5295	STM14_5295	TRUE	0.527391	0.639209	0.825069	0.409333	0.999682	9.76601	6.33425	6.14587	11.7891	3.04015	9.52769
STM14_0426	foxA	TRUE	-0.275315	0.333696	-0.825049	0.409344	0.999682	33.2044	17.193	21.9495	22.3994	15.2008	19.0554
STM14_5008	hemE	TRUE	-0.117158	0.142081	-0.824586	0.409607	0.999682	194.344	188.218	199.302	163.869	206.73	199.215
STM14_3379	STM14_3379	TRUE	-0.665743	0.807944	-0.823997	0.409942	0.999682	4.88301	4.52447	8.77982	3.53674	3.04015	2.59846
STM14_4400	STM14_4400	TRUE	-0.261529	0.317592	-0.823473	0.410239	0.999682	70.3153	39.8153	56.1908	36.5464	53.7094	72.7569
STM14_1825	ydfG	TRUE	-0.10318	0.125421	-0.822669	0.410696	0.999682	387.711	395.438	395.97	347.78	396.233	354.257
STM14_2703	folE	TRUE	0.159936	0.194502	0.822282	0.410916	0.999682	77.1515	76.011	60.5807	76.6295	80.0574	89.2139
STM14_4638	trmE	TRUE	0.222606	0.270739	0.822217	0.410953	0.999682	34.181	29.8615	33.3633	56.5879	38.5086	38.9769
STM14_5324	STM14_5324	TRUE	-0.483273	0.588023	-0.82186	0.411156	0.999682	6.83621	8.14404	14.0477	5.89457	7.09369	6.06308
STM14_3638	lysA	TRUE	-0.393182	0.478499	-0.821699	0.411248	0.999682	6.83621	5.42936	9.6578	9.43132	14.1874	8.66154
STM14_0737	lipA	TRUE	0.166822	0.203029	0.821666	0.411267	0.999682	259.776	278.707	224.763	266.435	242.199	270.24
STM14_0710	STM14_0710	TRUE	-0.286094	0.348338	-0.82131	0.41147	0.999682	31.2512	22.6223	21.9495	23.5783	27.3614	19.9215
STM14_5421	yjiH	TRUE	0.429433	0.523189	0.820798	0.411761	0.999682	816.439	1151.93	782.282	1028.01	704.302	921.588
STM14_3944	STM14_3944	TRUE	-0.210626	0.256979	-0.819623	0.412431	0.999682	90.8239	79.6306	86.9202	70.7349	63.8432	58.8985
STM14_4908	yiiR	TRUE	-0.316819	0.386822	-0.819031	0.412769	0.999682	21.4852	18.0979	18.4376	21.2205	29.3882	16.4569
STM14_2368	sdiA	TRUE	0.126164	0.154098	0.818728	0.412941	0.999682	249.033	294.995	251.981	257.003	274.627	292.76
STM14_2620	yegE	TRUE	0.163975	0.200299	0.818655	0.412983	0.999682	86.9175	116.731	70.2385	76.6295	97.2849	89.2139
STM14_0163	mutT	TRUE	-0.326595	0.399256	-0.81801	0.413351	0.999682	14.649	10.8587	18.4376	11.7891	10.1338	12.1262
STM14_4555	nepI	TRUE	-0.43257	0.529199	-0.817404	0.413697	0.999682	9.76601	9.95382	8.77982	9.43132	13.174	4.33077
STM14_1387	ycfQ	TRUE	-0.123728	0.151386	-0.817303	0.413755	0.999682	246.103	212.65	216.862	235.783	288.815	240.791
STM14_0756	STM14_0756	TRUE	0.133035	0.162777	0.817282	0.413767	0.999682	600.61	650.618	567.176	643.687	556.348	596.78
STM14_1758	STM14_1758	TRUE	0.184893	0.226412	0.81662	0.414146	0.999682	42.9704	60.6278	49.167	47.1566	50.6692	53.7015
STM14_3224	STM14_3224	TRUE	-0.419588	0.514132	-0.81611	0.414437	0.999682	10.7426	4.52447	10.5358	8.2524	17.2275	15.5908
STM14_2933	aroC	TRUE	-0.161132	0.197477	-0.81595	0.414529	0.999682	238.291	213.555	183.498	169.764	203.69	174.963
STM14_0532	clpX	TRUE	-0.0893711	0.109605	-0.81539	0.414849	0.999682	751.006	695.863	738.383	703.812	749.905	705.049
STM14_4616	torR	TRUE	-0.152765	0.187423	-0.815081	0.415026	0.999682	152.35	113.112	141.355	142.649	132.753	129.057
STM14_0465	yajF	TRUE	0.228702	0.280708	0.814734	0.415224	0.999682	31.2512	45.2447	29.8514	29.4729	35.4685	37.2446
STM14_3110	sseB	TRUE	-0.205366	0.252075	-0.8147	0.415244	0.999682	108.403	98.6334	74.6285	84.8819	94.2448	57.1662
STM14_2982	ligA	TRUE	0.130711	0.160462	0.814589	0.415308	0.999682	138.677	146.593	124.673	161.511	128.7	122.994
STM14_3268	pheA	TRUE	-0.151007	0.18538	-0.814578	0.415314	0.999682	121.099	79.6306	81.6523	103.745	113.499	101.34
STM14_2136	narX	TRUE	-0.204214	0.250966	-0.813712	0.41581	0.999682	50.7833	32.5762	37.7532	49.5144	34.4551	26.8508
STM14_3490	spaO	TRUE	0.0951997	0.117041	0.813385	0.415997	0.999682	1791.09	1863.18	1788.45	1933.42	1662.96	1805.06
STM14_2244	sopE2	TRUE	0.108813	0.13381	0.813194	0.416107	0.999682	615.259	629.806	564.542	622.467	527.973	589.851
STM14_5419	iadA	TRUE	0.302891	0.372823	0.812425	0.416548	0.999682	2651.47	3256.71	2381.09	3203.11	2126.08	2371.53
STM14_4306	yhhP	TRUE	0.238286	0.293349	0.812295	0.416622	0.999682	41.0172	36.1957	28.9734	47.1566	43.5755	50.2369
STM14_2752	yejK	TRUE	0.16285	0.200921	0.810516	0.417644	0.999682	120.122	130.305	93.0661	121.428	109.446	109.135
STM14_3231	rseC	TRUE	0.220515	0.272106	0.8104	0.41771	0.999682	32.2278	37.1006	25.4615	34.1885	26.348	26.8508
STM14_4150	fusA	TRUE	0.159023	0.196286	0.810161	0.417848	0.999682	2261.81	2997.91	3074.69	3113.51	2751.34	2919.8
STM14_5420	yjiG	TRUE	0.390315	0.481868	0.810004	0.417938	0.999682	600.61	878.651	537.325	697.918	458.05	515.362
STM14_3813	hybA	TRUE	0.168121	0.20761	0.809792	0.41806	0.999682	546.897	626.186	473.232	541.122	377.992	404.494
STM14_4544	STM14_4544	TRUE	0.2936	0.362934	0.808961	0.418538	0.999682	23.4384	25.337	21.0716	30.6518	15.2008	18.1892
STM14_990	ybiK	TRUE	-0.131386	0.162498	-0.808542	0.418779	0.999682	132.818	131.21	130.819	123.786	132.753	107.403
STM14_3039	STM14_3039	TRUE	0.223869	0.276882	0.808534	0.418783	0.999682	31.2512	28.0517	25.4615	41.262	33.4417	36.3785
STM14_1213	ycbG	TRUE	-0.183551	0.227273	-0.807623	0.419308	0.999682	64.4557	60.6278	66.7266	69.556	85.1243	60.6308
STM14_3825	exbB	TRUE	-0.154745	0.191705	-0.807201	0.41955	0.999682	85.9409	77.8208	94.822	95.4921	96.2715	77.0877
STM14_5083	STM14_5083	TRUE	0.536828	0.665149	0.80708	0.419621	0.999682	4.88301	8.14404	9.6578	10.6102	4.05354	8.66154
STM14_2353	ftn	TRUE	-0.122242	0.151552	-0.8066	0.419897	0.999682	346.693	321.237	309.928	290.013	350.631	312.682
STM14_4648	phoU	TRUE	-0.164784	0.204608	-0.805364	0.42061	0.999682	56.6429	44.3398	50.9229	44.7988	57.7629	57.1662
STM14_2218	STM14_2218	TRUE	0.224769	0.279348	0.80462	0.421039	0.999682	28.3214	34.3859	39.5092	43.6198	35.4685	43.3077
STM14_0895	STM14_0895	TRUE	0.585065	0.727179	0.804569	0.421069	0.999682	6.83621	6.33425	2.63395	2.35783	0	5.19692
STM14_3581	sdaC	TRUE	0.135801	0.168815	0.804438	0.421144	0.999682	565.452	705.817	510.107	525.796	556.348	559.535
STM14_0098	STM14_0098	TRUE	0.360052	0.44772	0.80419	0.421287	0.999682	6.83621	9.95382	12.2917	14.147	10.1338	13.8585
STM14_4818	glnL	TRUE	-0.194585	0.242013	-0.804028	0.421381	0.999682	129.888	102.253	108.87	106.102	110.459	97.0092
STM14_4444	mtlD	TRUE	-0.118461	0.147378	-0.803795	0.421516	0.999682	179.695	175.549	201.936	160.332	174.302	175.829
STM14_1323	htrB	TRUE	0.16987	0.211404	0.803532	0.421667	0.999682	71.2919	75.1061	85.1642	96.671	89.1778	104.805
STM14_4232	malP	TRUE	-0.144503	0.179967	-0.802942	0.422008	0.999682	145.514	139.354	150.135	121.428	125.66	120.395
STM14_2796	apbE	TRUE	0.263621	0.328638	0.802164	0.422458	0.999682	15.6256	23.5272	28.9734	28.294	20.2677	26.8508
STM14_3102	STM14_3102	TRUE	0.282995	0.353041	0.801594	0.422788	0.999682	37.1108	47.0544	31.6073	33.0096	21.2811	29.4492
STM14_2182	fadR	TRUE	-0.107088	0.133608	-0.801512	0.422835	0.999682	364.272	351.099	360.851	370.179	404.34	328.272
STM14_1422	STM14_1422	TRUE	-0.280692	0.350204	-0.801509	0.422837	0.999682	23.4384	22.6223	28.9734	12.9681	21.2811	24.2523
STM14_0446	STM14_0446	TRUE	-0.685549	0.85533	-0.801502	0.422841	0.999682	3.9064	1.80979	4.38991	2.35783	4.05354	3.46462
STM14_3952	yhbP	TRUE	-0.190573	0.237983	-0.800783	0.423257	0.999682	95.7069	71.4866	83.4083	69.556	65.87	73.6231
STM14_4952	yijP	TRUE	0.175378	0.219117	0.800388	0.423486	0.999682	199.227	246.131	198.424	209.847	200.65	219.137
STM14_1348	flgE	TRUE	-0.107486	0.134321	-0.800218	0.423584	0.999682	1869.21	1986.24	2314.36	2083.14	2446.31	2084.83
STM14_0248	dgt	TRUE	-0.145695	0.182088	-0.800134	0.423633	0.999682	88.8707	94.1089	98.334	81.3451	95.2582	79.6862
STM14_1935	ydcR	TRUE	-0.142118	0.177673	-0.799887	0.423776	0.999682	115.239	88.6795	87.7982	74.2716	93.2314	103.072
STM14_2988	STM14_2988	TRUE	-0.168531	0.210726	-0.799763	0.423848	0.999682	129.888	112.207	92.1881	76.6295	96.2715	92.6785
STM14_1761	STM14_1761	TRUE	0.410867	0.513984	0.799376	0.424073	0.999682	5.85961	9.04893	5.26789	9.43132	10.1338	9.52769
STM14_1354	flgK	TRUE	0.109296	0.136845	0.798682	0.424475	0.999682	1077.19	1363.67	1151.91	1111.72	1093.44	1107.81
STM14_3156	yfhL	TRUE	0.332185	0.416143	0.798248	0.424727	0.999682	11.7192	11.7636	7.90184	17.6837	16.2142	15.5908
STM14_4117	rplQ	TRUE	0.162381	0.203435	0.798198	0.424756	0.999682	388.687	561.939	554.884	510.47	445.889	483.314
STM14_4260	asd	TRUE	0.0871924	0.109288	0.797822	0.424974	0.999682	446.307	458.781	408.262	451.524	412.448	435.675
STM14_961	STM14_961	TRUE	-0.581699	0.729361	-0.797546	0.425134	0.999682	7.81281	0.904893	1.75596	3.53674	5.06692	5.19692
STM14_1684	orf242	TRUE	0.153938	0.193083	0.797265	0.425297	0.999682	46.8769	53.3887	50.045	53.0512	48.6425	55.4338
STM14_4104	aroE_2	TRUE	0.170109	0.213433	0.797013	0.425443	0.999682	148.443	181.884	117.65	135.575	108.432	103.938
STM14_1892	fdnI	TRUE	-0.15519	0.194802	-0.796655	0.425652	0.999682	123.052	112.207	121.161	115.534	126.673	105.671
STM14_0807	STM14_0807	TRUE	-0.220154	0.276394	-0.79652	0.42573	0.999682	41.9938	35.2908	32.4853	30.6518	43.5755	34.6462
STM14_3246	trxC	TRUE	0.234821	0.294951	0.796134	0.425954	0.999682	17.5788	28.0517	23.7055	31.8307	31.4149	25.9846
STM14_3402	luxS	TRUE	-0.11433	0.143658	-0.795844	0.426123	0.999682	265.636	270.563	289.734	258.182	257.4	223.468
STM14_2150	ipk	TRUE	0.128936	0.162072	0.79555	0.426293	0.999682	177.741	212.65	160.671	175.658	175.316	172.365
STM14_5264	yjfR	TRUE	0.450896	0.566807	0.795503	0.426321	0.999682	4.88301	9.04893	6.14587	5.89457	5.06692	6.92923
STM14_4299	ftsY	TRUE	0.129323	0.162608	0.795306	0.426435	0.999682	168.952	184.598	196.668	196.879	188.49	224.334
STM14_2214	manZ	TRUE	-0.0963679	0.121183	-0.795223	0.426484	0.999682	2571.39	2513.79	2899.1	2667.88	2419.96	2202.63
STM14_2016	STM14_2016	TRUE	0.49795	0.62638	0.794965	0.426634	0.999682	4.88301	6.33425	7.02385	8.2524	3.04015	6.92923
STM14_3227	STM14_3227	TRUE	-0.380412	0.47861	-0.794827	0.426714	0.999682	18.5554	10.8587	14.0477	14.147	8.10708	6.92923
STM14_3782	STM14_3782	TRUE	-0.255291	0.321516	-0.794024	0.427182	0.999682	24.415	20.8125	29.8514	16.5048	25.3346	28.5831
STM14_4787	assT	TRUE	0.191812	0.24168	0.793663	0.427392	0.999682	36.1342	43.4349	57.0688	57.7668	43.5755	56.3
STM14_3694	ubiH	TRUE	-0.123743	0.1562	-0.792209	0.428239	0.999682	236.337	250.655	253.737	187.447	224.971	216.538
STM14_1637	ydiA	TRUE	-0.122927	0.155202	-0.792042	0.428336	0.999682	157.233	133.019	152.769	146.185	162.142	154.175
STM14_3698	ygfA	TRUE	-0.14156	0.17876	-0.791901	0.428419	0.999682	125.982	114.017	141.355	106.102	124.646	134.254
STM14_0016	STM14_0016	TRUE	0.598153	0.755487	0.791744	0.42851	0.999682	0	2.71468	6.14587	4.71566	5.06692	9.52769
STM14_1367	fabD	TRUE	0.103271	0.130437	0.791725	0.428521	0.999682	256.846	286.851	306.416	279.403	242.199	299.689
STM14_1343	flgA	TRUE	-0.146629	0.185377	-0.790975	0.428958	0.999682	132.818	122.161	149.257	128.502	141.874	132.522
STM14_2316	yecN	TRUE	0.206356	0.261521	0.789061	0.430076	0.999682	36.1342	47.0544	35.9973	44.7988	35.4685	32.9138
STM14_2657	mrp	TRUE	-0.102687	0.130203	-0.788671	0.430304	0.999682	395.523	356.528	371.386	361.927	359.752	331.737
STM14_0750	ybeB	TRUE	0.147122	0.186605	0.788417	0.430453	0.999682	77.1515	94.1089	85.1642	94.3132	88.1645	89.2139
STM14_5033	STM14_5033	TRUE	0.489933	0.62151	0.788295	0.430524	0.999682	3.9064	8.14404	3.51193	5.89457	9.12046	8.66154
STM14_0704	ybdN	TRUE	0.239395	0.303711	0.788235	0.43056	0.999682	19.532	26.2419	31.6073	30.6518	21.2811	29.4492
STM14_3140	glnB	TRUE	0.139266	0.176864	0.787418	0.431037	0.999682	83.0111	97.7285	87.7982	102.566	97.2849	95.2769
STM14_2564	yeeZ	TRUE	-0.148721	0.188992	-0.786917	0.43133	0.999682	135.748	140.258	146.623	113.176	121.606	110.868
STM14_4154	yheM	TRUE	0.202081	0.256851	0.786764	0.43142	0.999682	49.8067	42.53	44.7771	48.3355	28.3748	51.1031
STM14_1650	aroE_1	TRUE	0.314256	0.400002	0.785635	0.432081	0.999682	16.6022	23.5272	14.9257	15.3259	16.2142	19.9215
STM14_1366	fabH	TRUE	0.127597	0.162452	0.785443	0.432194	0.999682	176.765	204.506	188.766	219.278	187.476	181.892
STM14_4164	yheS	TRUE	0.156929	0.199844	0.785261	0.432301	0.999682	99.6133	140.258	119.406	135.575	112.486	95.2769
STM14_0318	STM14_0318	TRUE	-0.377219	0.480478	-0.785091	0.4324	0.999682	14.649	9.95382	14.0477	15.3259	12.1606	6.92923
STM14_3434	hypF	TRUE	0.201407	0.256546	0.785071	0.432412	0.999682	46.8769	49.7691	35.1193	50.6933	36.4818	36.3785
STM14_4409	STM14_4409	TRUE	-0.295717	0.376725	-0.78497	0.432471	0.999682	15.6256	13.5734	20.1936	17.6837	21.2811	15.5908
STM14_0409	STM14_0409	TRUE	0.534827	0.682243	0.783924	0.433085	0.999682	3.9064	2.71468	2.63395	8.2524	5.06692	6.06308
STM14_2360	leuZ	FALSE	0.222279	0.283584	0.783821	0.433145	0.999682	75.1983	69.6768	81.6523	123.786	134.78	146.38
STM14_1045	orfB	TRUE	0.168177	0.214738	0.783172	0.433526	0.999682	53.7131	60.6278	57.0688	51.8723	38.5086	55.4338
STM14_3863	ygiD	TRUE	0.167439	0.213796	0.783171	0.433527	0.999682	213.876	180.074	166.817	176.837	125.66	211.342
STM14_4842	yihZ	TRUE	0.192968	0.246475	0.782912	0.433679	0.999682	38.0874	35.2908	29.8514	48.3355	53.7094	54.5677
STM14_5359	STM14_5359	TRUE	0.62984	0.806086	0.781356	0.434593	0.999682	7.81281	6.33425	4.38991	11.7891	2.02677	4.33077
STM14_3164	gogB	TRUE	-0.167959	0.214993	-0.781229	0.434668	0.999682	128.911	95.0138	70.2385	88.4186	111.472	91.8123
STM14_0815	pgm	TRUE	0.13237	0.169636	0.780318	0.435204	0.999682	686.551	842.456	685.704	689.665	558.375	584.654
STM14_4303	yhhN	TRUE	-0.200132	0.256602	-0.779932	0.435431	0.999682	83.9877	70.5817	69.3606	83.703	108.432	73.6231
STM14_3982	rrmJ	TRUE	-0.111352	0.142807	-0.779738	0.435545	0.999682	416.032	359.243	391.58	354.853	398.26	401.029
STM14_3491	invJ	TRUE	0.083621	0.107249	0.779687	0.435575	0.999682	3641.75	3805.98	3744.59	4025.99	3590.42	3801.55
STM14_3003	ucpA	TRUE	-0.104017	0.133476	-0.779294	0.435806	0.999682	1828.2	1642.38	1564.56	1472.46	1577.84	1508.84
STM14_0402	STM14_0402	TRUE	0.276233	0.354472	0.779281	0.435814	0.999682	17.5788	18.0979	13.1697	21.2205	18.2409	19.9215
STM14_1635	aroH	TRUE	0.183204	0.235247	0.778773	0.436113	0.999682	98.6367	91.3942	73.7505	80.1662	64.8566	97.0092
STM14_4377	STM14_4377	TRUE	-0.465929	0.598337	-0.778706	0.436153	0.999682	8.78941	7.23915	16.6817	7.07349	6.08031	8.66154
STM14_3636	galR	TRUE	-0.145755	0.187226	-0.778497	0.436276	0.999682	125.982	104.968	142.233	122.607	149.981	149.845
STM14_0354	safC	TRUE	0.158663	0.203984	0.777822	0.436674	0.999682	83.9877	75.1061	63.2147	93.1343	76.0038	81.4185
STM14_4700	ilvE	TRUE	-0.139784	0.179768	-0.777579	0.436817	0.999682	98.6367	93.204	101.846	91.9554	86.1377	76.2215
STM14_2377	fliB	TRUE	0.111729	0.143742	0.777287	0.436989	0.999682	292.004	333.906	286.222	321.844	333.404	328.272
STM14_2120	ychK	TRUE	0.125705	0.161742	0.777193	0.437045	0.999682	194.344	214.46	158.915	185.09	200.65	202.68
STM14_3548	ygcB	TRUE	0.203009	0.261362	0.776734	0.437316	0.999682	57.6195	84.1551	71.1165	57.7668	49.6558	63.2292
STM14_5249	yjeB	TRUE	-0.125358	0.161394	-0.776722	0.437323	0.999682	164.069	133.019	176.474	155.617	154.034	165.435
STM14_0579	ybaL	TRUE	-0.134377	0.173112	-0.776244	0.437605	0.999682	200.203	180.074	171.206	152.08	163.155	154.175
STM14_1497	pagD	TRUE	-0.378323	0.487444	-0.776137	0.437668	0.999682	8.78941	6.33425	5.26789	7.07349	10.1338	5.19692
STM14_5364	argI	TRUE	-0.426444	0.54975	-0.775705	0.437923	0.999682	4.88301	8.14404	9.6578	5.89457	15.2008	7.79538
STM14_1539	yeaQ	TRUE	-0.157218	0.202691	-0.775653	0.437954	0.999682	86.9175	73.2963	76.3844	77.8084	83.0975	70.1585
STM14_3898	fadH	TRUE	0.163312	0.21062	0.77539	0.438109	0.999682	52.7365	66.9621	53.5569	49.5144	54.7228	62.3631
STM14_0224	STM14_0224	TRUE	-0.281826	0.363519	-0.775273	0.438178	0.999682	21.4852	22.6223	21.9495	12.9681	18.2409	14.7246
STM14_1040	artM	TRUE	0.214666	0.27722	0.774353	0.438722	0.999682	34.181	39.8153	40.3872	37.7253	41.5488	56.3
STM14_0117	polB	TRUE	-0.2147	0.277352	-0.774105	0.438868	0.999682	61.5259	51.5789	46.533	35.3674	53.7094	51.1031
STM14_3331	STM14_3331	TRUE	-0.51979	0.671548	-0.774018	0.43892	0.999682	6.83621	2.71468	5.26789	3.53674	3.04015	4.33077
STM14_1026	rimK	TRUE	0.237361	0.30669	0.773946	0.438963	0.999682	30.2746	24.4321	21.0716	29.4729	19.2543	29.4492
STM14_1868	STM14_1868	TRUE	0.169211	0.21866	0.773853	0.439018	0.999682	43.9471	50.674	46.533	53.0512	43.5755	47.6385
STM14_0444	yaiW	TRUE	0.138921	0.179603	0.773487	0.439234	0.999682	105.473	109.492	91.3101	108.46	82.0842	90.08
STM14_4318	pitA	TRUE	0.178383	0.230668	0.773332	0.439326	0.999682	149.42	180.074	139.599	137.933	122.62	147.246
STM14_0145	yabB	TRUE	0.128664	0.166405	0.7732	0.439404	0.999682	162.116	162.881	154.525	166.227	152.008	182.758
STM14_5191	STM14_5191	TRUE	0.185849	0.240395	0.7731	0.439463	0.999682	41.0172	44.3398	43.8991	66.0192	61.8165	57.1662
STM14_4666	atpE	TRUE	-0.100795	0.130423	-0.772833	0.439621	0.999682	709.989	737.488	742.773	668.445	823.882	715.443
STM14_1397	potD	TRUE	0.117958	0.152866	0.771643	0.440326	0.999682	134.771	159.261	129.063	133.217	160.115	164.569
STM14_1176	STM14_1176	TRUE	-0.532584	0.690383	-0.771433	0.44045	0.999682	2.9298	5.42936	7.02385	1.17891	5.06692	3.46462
STM14_4843	yiiD	TRUE	0.123549	0.160198	0.771225	0.440574	0.999682	101.567	116.731	93.0661	95.4921	95.2582	102.206
STM14_3733	metK	TRUE	0.144459	0.187345	0.771086	0.440656	0.999682	90.8239	101.348	123.795	155.617	112.486	108.269
STM14_4603	yidR	TRUE	0.171002	0.222026	0.770187	0.441189	0.999682	61.5259	70.5817	71.1165	71.9138	59.7897	74.4892
STM14_4217	ompR	TRUE	-0.126472	0.164234	-0.77007	0.441258	0.999682	235.361	201.791	224.763	200.416	174.302	180.16
STM14_2131	narH	TRUE	-0.230705	0.299635	-0.769954	0.441327	0.999682	41.0172	27.1468	33.3633	37.7253	35.4685	29.4492
STM14_4235	STM14_4235	TRUE	-0.209692	0.272409	-0.769768	0.441437	0.999682	66.4089	46.1496	70.2385	48.3355	39.522	58.0323
STM14_4136	rplP	TRUE	0.181804	0.236343	0.769238	0.441752	0.999682	293.957	458.781	600.54	564.7	466.157	521.425
STM14_1929	srfB	TRUE	0.133204	0.173211	0.769026	0.441878	0.999682	289.074	349.289	367.874	405.547	397.247	401.895
STM14_3684	bglA	TRUE	0.162166	0.211329	0.767361	0.442867	0.999682	79.1047	93.204	80.7743	77.8084	65.87	81.4185
STM14_3752	yggN	TRUE	-0.140521	0.183248	-0.766834	0.44318	0.999682	166.022	161.976	141.355	146.185	140.86	99.6077
STM14_2950	pgtP	TRUE	-0.330438	0.431623	-0.765571	0.443932	0.999682	21.4852	19.0028	11.4138	8.2524	14.1874	9.52769
STM14_0356	ybeJ	TRUE	-0.323744	0.423369	-0.764686	0.444459	0.999682	9.76601	6.33425	12.2917	15.3259	12.1606	6.92923
STM14_4982	tuf_2	TRUE	-0.143064	0.187141	-0.76447	0.444587	0.999682	1285.21	1198.98	1330.14	1165.95	1369.08	1242.93
STM14_1862	STM14_1862	TRUE	-0.247773	0.324423	-0.763736	0.445025	0.999682	22.4618	21.7174	35.9973	18.8626	27.3614	31.1815
STM14_3482	sipD	TRUE	-0.0838869	0.109845	-0.763682	0.445057	0.999682	5552.95	5078.26	5327.59	5367.6	5302.03	4824.48
STM14_4514	yicH	TRUE	-0.124869	0.163544	-0.763517	0.445155	0.999682	126.958	116.731	132.575	124.965	142.887	127.325
STM14_0045	STM14_0045	TRUE	-0.342046	0.448023	-0.763456	0.445191	0.999682	13.6724	11.7636	17.5596	16.5048	12.1606	6.92923
STM14_3232	rseB	TRUE	0.118252	0.155052	0.762659	0.445667	0.999682	216.805	228.033	167.695	195.7	206.73	215.672
STM14_0140	ilvH	TRUE	-0.180347	0.236603	-0.762233	0.445921	0.999682	45.9003	36.1957	38.6312	30.6518	37.4952	39.8431
STM14_2431	STM14_2431	TRUE	-0.18592	0.243915	-0.762232	0.445922	0.999682	60.5493	46.1496	46.533	41.262	34.4551	37.2446
STM14_3936	STM14_3936	TRUE	-0.166357	0.218298	-0.762062	0.446023	0.999682	99.6133	71.4866	84.2863	67.1981	74.9905	90.9462
STM14_2829	yfaX	TRUE	-0.287479	0.377288	-0.761962	0.446083	0.999682	34.181	28.9566	32.4853	28.294	30.4015	22.52
STM14_0667	STM14_0667	TRUE	0.148143	0.194508	0.761625	0.446284	0.999682	125.005	166.5	125.551	122.607	115.526	116.065
STM14_2979	yfeR	TRUE	0.342128	0.449286	0.761492	0.446363	0.999682	9.76601	9.04893	13.1697	11.7891	7.09369	17.3231
STM14_4643	yidZ	TRUE	-0.223125	0.29343	-0.760404	0.447013	0.999682	34.181	24.4321	36.8752	33.0096	28.3748	28.5831
STM14_1822	ydfI	TRUE	0.178162	0.234639	0.759305	0.44767	0.999682	41.9938	36.1957	29.8514	49.5144	38.5086	39.8431
STM14_4103	yrdB	TRUE	0.24631	0.324414	0.759245	0.447706	0.999682	20.5086	49.7691	29.8514	23.5783	36.4818	28.5831
STM14_3547	STM14_3547	TRUE	0.205863	0.271157	0.7592	0.447733	0.999682	60.5493	55.1985	58.8248	77.8084	42.5622	55.4338
STM14_1299	ycdW	TRUE	-0.182457	0.240356	-0.759112	0.447785	0.999682	80.0813	73.2963	73.7505	82.524	101.338	69.2923
STM14_3452	hypC	TRUE	-0.168923	0.222622	-0.758789	0.447979	0.999682	213.876	163.786	184.376	170.943	115.526	123.86
STM14_5560	spvD	TRUE	0.601583	0.793476	0.758163	0.448354	0.999682	1.9532	2.71468	1.75596	2.35783	2.02677	3.46462
STM14_1155	STM14_1155	TRUE	-0.127015	0.167552	-0.758067	0.448411	0.999682	314.466	269.658	264.273	211.026	255.373	280.634
STM14_1943	ydcN	TRUE	0.241288	0.318296	0.758061	0.448414	0.999682	37.1108	44.3398	26.3395	36.5464	35.4685	35.5123
STM14_4828	STM14_4828	TRUE	-0.347638	0.458749	-0.757796	0.448573	0.999682	14.649	8.14404	25.4615	23.5783	15.2008	12.9923
STM14_1840	ydeA	TRUE	0.237976	0.314109	0.757621	0.448678	0.999682	28.3214	25.337	26.3395	38.9042	22.2945	27.7169
STM14_1667	sufS	TRUE	-0.166982	0.22061	-0.756908	0.449105	0.999682	52.7365	39.8153	50.045	56.5879	42.5622	35.5123
STM14_2645	yegV	TRUE	-0.237859	0.314453	-0.756422	0.449396	0.999682	26.3682	24.4321	30.7294	16.5048	30.4015	32.0477
STM14_4091	acrF	TRUE	-0.275161	0.363843	-0.756262	0.449492	0.999682	32.2278	21.7174	21.0716	20.0416	19.2543	18.1892
STM14_0458	yaiI	TRUE	0.263314	0.348239	0.756129	0.449572	0.999682	17.5788	20.8125	23.7055	29.4729	23.3078	27.7169
STM14_4704	STM14_4704	TRUE	-0.303979	0.402172	-0.755844	0.449743	0.999682	19.532	18.0979	22.8275	10.6102	16.2142	18.1892
STM14_2138	ychP	TRUE	0.18167	0.240415	0.755652	0.449858	0.999682	75.1983	68.7719	50.045	60.1247	56.7495	76.2215
STM14_1690	ssaD	TRUE	0.358774	0.474913	0.755452	0.449978	0.999682	5.85961	4.52447	6.14587	9.43132	6.08031	9.52769
STM14_4274	STM14_4274	TRUE	-0.264386	0.350415	-0.754495	0.450552	0.999682	27.3448	31.6713	35.9973	23.5783	33.4417	25.1185
STM14_1835	ydeD	TRUE	0.298778	0.396381	0.753764	0.450991	0.999682	15.6256	22.6223	21.0716	20.0416	10.1338	15.5908
STM14_3401	STM14_3401	TRUE	0.521317	0.693141	0.752108	0.451986	0.999682	1.9532	8.14404	6.14587	3.53674	3.04015	4.33077
STM14_5488	deoA	TRUE	-0.115343	0.153365	-0.752077	0.452004	0.999682	153.326	152.022	161.549	147.364	163.155	142.049
STM14_1990	ydbH	TRUE	0.138669	0.184385	0.752061	0.452014	0.999682	84.9643	82.3453	81.6523	82.524	81.0708	106.537
STM14_0082	caiE	TRUE	0.305549	0.406342	0.751951	0.452081	0.999682	16.6022	21.7174	11.4138	17.6837	18.2409	17.3231
STM14_4625	STM14_4625	TRUE	-0.368772	0.491485	-0.750321	0.453061	0.999682	30.2746	28.0517	15.8037	10.6102	20.2677	12.1262
STM14_4659	STM14_4659	TRUE	-0.295422	0.394358	-0.749122	0.453784	0.999682	18.5554	21.7174	36.8752	22.3994	29.3882	25.1185
STM14_4041	degS	TRUE	0.148785	0.198696	0.748804	0.453975	0.999682	93.7537	91.3942	80.7743	97.8499	71.9503	84.8831
STM14_3399	emrA	TRUE	0.133672	0.178654	0.748214	0.454331	0.999682	125.005	151.117	107.114	110.818	115.526	117.797
STM14_5223	frdA	TRUE	0.110131	0.147278	0.747772	0.454598	0.999682	3174.93	3831.32	3943.02	3990.63	3238.78	3358.94
STM14_5312	STM14_5312	TRUE	-0.145212	0.194228	-0.747634	0.454681	0.999682	110.356	107.682	132.575	129.681	134.78	105.671
STM14_1582	argD_1	TRUE	-0.371404	0.497295	-0.746849	0.455155	0.999682	9.76601	9.95382	8.77982	5.89457	10.1338	6.06308
STM14_2482	STM14_2482	TRUE	-0.240847	0.322682	-0.746391	0.455431	0.999682	25.3916	18.0979	24.5835	29.4729	26.348	18.1892
STM14_3167	STM14_3167	TRUE	-0.979803	1.31686	-0.744047	0.456848	0.999682	0	0.904893	2.63395	0	1.01338	0.866154
STM14_0560	acrA	TRUE	-0.0829713	0.11166	-0.743074	0.457437	0.999682	474.628	463.305	442.503	440.914	481.358	415.754
STM14_0708	ahpF	TRUE	0.12237	0.164755	0.742741	0.457639	0.999682	119.145	163.786	151.013	142.649	152.008	152.443
STM14_5188	STM14_5188	TRUE	-0.145831	0.196347	-0.742721	0.45765	0.999682	1961.99	1514.79	1185.28	1220.18	1510.96	1473.33
STM14_2329	STM14_2329	TRUE	-0.522736	0.703826	-0.742707	0.457659	0.999682	5.85961	4.52447	3.51193	1.17891	7.09369	5.19692
STM14_2481	STM14_2481	TRUE	-0.252206	0.339794	-0.742231	0.457947	0.999682	32.2278	21.7174	25.4615	18.8626	23.3078	26.8508
STM14_4574	STM14_4574	TRUE	-0.169247	0.2281	-0.741985	0.458096	0.999682	84.9643	73.2963	87.7982	90.7764	86.1377	67.56
STM14_2907	STM14_2907	TRUE	0.381875	0.514913	0.741631	0.458311	0.999682	7.81281	16.2881	9.6578	11.7891	12.1606	10.3938
STM14_5210	yjeJ	TRUE	0.30293	0.408577	0.741428	0.458434	0.999682	11.7192	13.5734	12.2917	16.5048	15.2008	18.1892
STM14_3780	STM14_3780	TRUE	0.272307	0.367297	0.741382	0.458462	0.999682	12.6958	12.6685	14.0477	22.3994	19.2543	20.7877
STM14_2252	STM14_2252	TRUE	0.241538	0.326371	0.740072	0.459256	0.999682	18.5554	19.0028	17.5596	22.3994	16.2142	20.7877
STM14_0366	gmhA	TRUE	0.109798	0.148374	0.740009	0.459295	0.999682	199.227	204.506	172.962	195.7	166.195	181.026
STM14_4464	pmgI	TRUE	-0.117859	0.159302	-0.739846	0.459394	0.999682	266.612	210.84	222.129	228.709	214.838	209.609
STM14_4980	glyT	FALSE	0.227182	0.307199	0.739526	0.459587	0.999682	53.7131	50.674	45.6551	64.8403	67.8968	79.6862
STM14_2384	yedD	TRUE	0.22335	0.302211	0.739053	0.459875	0.999682	42.9704	35.2908	22.8275	28.294	25.3346	41.5754
STM14_5389	STM14_5389	TRUE	-0.10772	0.145783	-0.738901	0.459967	0.999682	459.979	448.827	410.895	451.524	505.679	377.643
STM14_1851	STM14_1851	TRUE	0.131239	0.177741	0.738368	0.460291	0.999682	118.169	132.114	103.602	102.566	92.218	108.269
STM14_1956	STM14_1956	TRUE	-0.320329	0.434219	-0.737714	0.460688	0.999682	12.6958	16.2881	25.4615	18.8626	21.2811	12.9923
STM14_0226	mrcB	TRUE	0.112646	0.152795	0.737237	0.460978	0.999682	245.127	266.943	231.787	241.678	238.145	263.311
STM14_5377	idnR	TRUE	0.190869	0.259121	0.736601	0.461365	0.999682	59.5727	69.6768	77.2624	75.4505	66.8834	87.4815
STM14_3152	yfhH	TRUE	-0.237549	0.322659	-0.736224	0.461595	0.999682	20.5086	20.8125	24.5835	18.8626	25.3346	19.9215
STM14_4367	STM14_4367	TRUE	-0.429737	0.58383	-0.736065	0.461691	0.999682	4.88301	6.33425	7.90184	3.53674	9.12046	6.06308
STM14_2166	STM14_2166	TRUE	0.369662	0.502776	0.735242	0.462192	0.999682	9.76601	10.8587	8.77982	7.07349	12.1606	20.7877
STM14_5066	STM14_5066	TRUE	0.353255	0.481004	0.734411	0.462698	0.999682	4.88301	15.3832	11.4138	5.89457	8.10708	9.52769
STM14_0512	thiJ	TRUE	-0.168666	0.229874	-0.733731	0.463113	0.999682	49.8067	50.674	60.5807	53.0512	51.6826	41.5754
STM14_5369	yjgM	TRUE	-0.254069	0.346302	-0.733664	0.463154	0.999682	14.649	15.3832	31.6073	18.8626	23.3078	24.2523
STM14_1156	STM14_1156	TRUE	0.499139	0.680656	0.73332	0.463363	0.999682	10.7426	12.6685	2.63395	3.53674	4.05354	7.79538
STM14_2827	yfaV	TRUE	-0.214363	0.292468	-0.732943	0.463593	0.999682	58.5961	47.9593	50.045	53.0512	45.6023	32.9138
STM14_2086	trpE	TRUE	-0.510453	0.696524	-0.732858	0.463645	0.999682	2.9298	0.904893	6.14587	2.35783	3.04015	5.19692
STM14_2510	cbiN	TRUE	0.114689	0.156568	0.732518	0.463852	0.999682	237.314	273.278	266.906	306.518	265.507	255.515
STM14_5372	holC	TRUE	-0.171202	0.23376	-0.732385	0.463934	0.999682	65.4323	66.9621	53.5569	42.4409	77.0172	62.3631
STM14_5270	sgaE	TRUE	0.235756	0.321934	0.732311	0.463979	0.999682	25.3916	37.1006	27.2174	25.9361	26.348	29.4492
STM14_1698	sseE	TRUE	0.244645	0.334452	0.731482	0.464485	0.999682	16.6022	21.7174	12.2917	23.5783	13.174	6.06308
EBG00001039262	RydC	FALSE	0.398791	0.546067	0.730297	0.465208	0.999682	7.81281	4.52447	7.02385	11.7891	5.06692	10.3938
STM14_1506	STM14_1506	TRUE	-0.230671	0.315918	-0.73016	0.465292	0.999682	79.1047	63.3425	59.7028	51.8723	59.7897	53.7015
STM14_3808	hypA_2	TRUE	0.139604	0.191607	0.728599	0.466247	0.999682	141.607	157.451	141.355	129.681	113.499	148.978
STM14_3280	STM14_3280	TRUE	-0.200894	0.275742	-0.728557	0.466273	0.999682	56.6429	51.5789	38.6312	29.4729	50.6692	44.1738
STM14_5597	traA	TRUE	-0.255669	0.351173	-0.728044	0.466587	0.999682	32.2278	19.9076	28.0954	29.4729	21.2811	19.9215
STM14_4633	STM14_4633	TRUE	0.462253	0.635573	0.727302	0.467041	0.999682	3.9064	9.95382	3.51193	5.89457	8.10708	5.19692
STM14_5063	STM14_5063	TRUE	-0.477633	0.658217	-0.725647	0.468055	0.999682	10.7426	9.04893	7.90184	1.17891	6.08031	6.92923
STM14_0139	ilvI	TRUE	0.175124	0.241386	0.725494	0.468149	0.999682	39.064	53.3887	38.6312	41.262	38.5086	36.3785
STM14_1251	hpaE	TRUE	-0.231847	0.319674	-0.725262	0.468291	0.999682	30.2746	28.0517	50.045	28.294	28.3748	36.3785
STM14_4370	dppF	TRUE	-0.187784	0.25912	-0.7247	0.468636	0.999682	36.1342	34.3859	35.1193	24.7572	30.4015	29.4492
STM14_2758	oafA	TRUE	0.172502	0.238046	0.724658	0.468662	0.999682	130.865	158.356	126.429	128.502	124.646	142.915
STM14_5504	trpR	TRUE	-0.174648	0.241091	-0.72441	0.468814	0.999682	53.7131	54.2936	47.411	43.6198	52.696	38.1108
STM14_5214	efp	TRUE	0.142536	0.196987	0.723579	0.469325	0.999682	175.788	210.84	165.061	189.805	206.73	202.68
STM14_3781	STM14_3781	TRUE	-0.216676	0.29955	-0.723337	0.469473	0.999682	22.4618	19.9076	28.9734	25.9361	28.3748	23.3862
STM14_5039	STM14_5039	TRUE	0.148738	0.205787	0.72278	0.469815	0.999682	96.6835	87.7746	81.6523	102.566	91.2046	108.269
STM14_4847	STM14_4847	TRUE	-0.349683	0.484346	-0.721969	0.470313	0.999682	15.6256	9.04893	11.4138	14.147	14.1874	9.52769
STM14_1247	hpaB	TRUE	0.354655	0.491478	0.721609	0.470535	0.999682	8.78941	8.14404	9.6578	16.5048	9.12046	11.26
STM14_3947	yraN	TRUE	0.160615	0.222638	0.721418	0.470653	0.999682	59.5727	68.7719	47.411	58.9457	69.9235	68.4262
STM14_963	glnP	TRUE	-0.147675	0.204883	-0.720775	0.471048	0.999682	119.145	135.734	127.307	94.3132	138.834	116.065
STM14_5546	repA2	TRUE	-0.0973884	0.135264	-0.719988	0.471532	0.999682	874.058	690.433	699.751	745.074	880.631	856.626
STM14_4183	nirB	TRUE	-0.457176	0.635542	-0.719349	0.471926	0.999682	39.064	37.1006	58.8248	30.6518	35.4685	29.4492
STM14_4703	STM14_4703	TRUE	-0.334859	0.46552	-0.719322	0.471943	0.999682	13.6724	10.8587	12.2917	15.3259	16.2142	7.79538
STM14_0212	yadE	TRUE	0.157375	0.219016	0.718553	0.472417	0.999682	78.1281	64.2474	66.7266	90.7764	77.0172	92.6785
STM14_3194	STM14_3194	TRUE	0.658927	0.917274	0.718354	0.472539	0.999682	0.976601	0.904893	1.75596	7.07349	3.04015	1.73231
STM14_3044	acrD	TRUE	0.178025	0.247827	0.718342	0.472546	0.999682	44.9237	48.8642	39.5092	40.0831	43.5755	54.5677
STM14_4107	smg	TRUE	-0.132004	0.183893	-0.71783	0.472862	0.999682	640.65	569.178	664.632	616.572	553.308	511.897
STM14_4237	rtcA	TRUE	-0.198804	0.277263	-0.717023	0.47336	0.999682	42.9704	46.1496	47.411	38.9042	40.5354	29.4492
STM14_4345	yhjG	TRUE	-0.139626	0.194737	-0.717001	0.473374	0.999682	245.127	206.316	175.596	167.406	166.195	158.506
STM14_4049	STM14_4049	TRUE	0.210176	0.293261	0.716684	0.473569	0.999682	24.415	29.8615	25.4615	29.4729	29.3882	32.0477
STM14_4679	rbsA	TRUE	0.303238	0.423117	0.716677	0.473573	0.999682	10.7426	27.1468	20.1936	15.3259	16.2142	15.5908
STM14_5328	yjgA	TRUE	-0.166511	0.232566	-0.715972	0.474008	0.999682	130.865	113.112	156.281	126.144	122.62	126.458
STM14_0907	modA	TRUE	0.131805	0.184437	0.714635	0.474835	0.999682	233.408	317.618	226.519	226.352	218.891	199.215
STM14_2071	STM14_2071	TRUE	-0.157241	0.220054	-0.714556	0.474883	0.999682	70.3153	58.8181	63.2147	58.9457	74.9905	68.4262
STM14_2147	hemA	TRUE	0.104477	0.146318	0.714039	0.475203	0.999682	291.027	266.943	227.397	279.403	289.828	320.477
STM14_2991	crr	TRUE	-0.0810086	0.113481	-0.713852	0.475319	0.999682	668.972	672.336	689.216	683.771	683.021	575.992
STM14_3082	ratB	FALSE	-0.109873	0.153923	-0.713817	0.47534	0.999682	159.186	134.829	152.769	140.291	140.86	144.648
STM14_4720	rffG	TRUE	-0.123386	0.172898	-0.713631	0.475456	0.999682	164.069	187.313	196.668	178.016	233.078	179.294
STM14_5548	STM14_5548	TRUE	0.230811	0.323438	0.713617	0.475464	0.999682	18.5554	28.9566	23.7055	20.0416	25.3346	29.4492
STM14_5126	yjcC	TRUE	0.227528	0.318843	0.713606	0.475471	0.999682	20.5086	28.0517	38.6312	51.8723	40.5354	38.1108
STM14_0048	nhaA	TRUE	-0.117166	0.164189	-0.713605	0.475472	0.999682	213.876	214.46	227.397	186.269	219.904	207.877
STM14_3637	STM14_3637	TRUE	0.150872	0.211433	0.713568	0.475494	0.999682	83.0111	81.4404	76.3844	82.524	53.7094	73.6231
STM14_1861	STM14_1861	TRUE	0.176736	0.247686	0.713551	0.475505	0.999682	42.9704	58.8181	53.5569	62.4825	44.5889	39.8431
STM14_2297	msbB	TRUE	0.156283	0.219038	0.713497	0.475538	0.999682	120.122	118.541	109.748	121.428	93.2314	120.395
STM14_5471	leuP	FALSE	-0.32888	0.461098	-0.713254	0.475689	0.999682	14.649	9.95382	13.1697	17.6837	19.2543	10.3938
STM14_2134	narK	TRUE	0.574065	0.805078	0.713055	0.475812	0.999682	1.9532	1.80979	1.75596	2.35783	4.05354	6.92923
STM14_3966	rpsO	TRUE	0.109055	0.15308	0.712406	0.476213	0.999682	248.057	314.903	295.002	294.729	320.23	320.477
STM14_4653	STM14_4653	TRUE	-0.297048	0.417196	-0.712012	0.476458	0.999682	20.5086	21.7174	28.9734	15.3259	16.2142	16.4569
STM14_3667	STM14_3667	TRUE	0.195606	0.274933	0.71147	0.476793	0.999682	69.3387	81.4404	64.0927	66.0192	53.7094	66.6938
STM14_0616	ylbA	TRUE	0.153077	0.215178	0.711395	0.476839	0.999682	83.9877	97.7285	88.6762	80.1662	62.8298	84.0169
STM14_5093	dgkA	TRUE	0.167463	0.235502	0.711091	0.477028	0.999682	41.0172	58.8181	49.167	48.3355	48.6425	48.5046
STM14_4728	yifK	TRUE	-0.186189	0.261937	-0.710815	0.477199	0.999682	38.0874	32.5762	42.1431	35.3674	42.5622	39.8431
STM14_4031	yhcK	TRUE	-0.114514	0.16113	-0.710693	0.477275	0.999682	202.156	186.408	212.472	193.342	222.945	208.743
STM14_3047	STM14_3047	TRUE	-0.159662	0.224775	-0.710317	0.477507	0.999682	58.5961	48.8642	56.1908	58.9457	57.7629	47.6385
STM14_4001	yrbF	TRUE	0.158239	0.222908	0.709886	0.477775	0.999682	56.6429	77.8208	64.9707	61.3036	65.87	69.2923
STM14_4722	wecD	TRUE	-0.142209	0.200362	-0.709761	0.477853	0.999682	83.0111	86.8697	103.602	100.208	134.78	103.938
STM14_2494	STM14_2494	TRUE	-0.201088	0.28332	-0.709754	0.477857	0.999682	36.1342	28.0517	33.3633	40.0831	39.522	27.7169
STM14_984	pflF	TRUE	0.275085	0.387594	0.709726	0.477874	0.999682	25.3916	30.7664	29.8514	43.6198	19.2543	17.3231
STM14_1715	ssaR	TRUE	-0.301968	0.425509	-0.709664	0.477912	0.999682	11.7192	4.52447	7.90184	9.43132	9.12046	9.52769
STM14_4075	STM14_4075	TRUE	0.124533	0.175513	0.709532	0.477994	0.999682	113.286	122.161	111.504	110.818	112.486	133.388
STM14_0785	glnV	FALSE	0.226253	0.319593	0.707942	0.478981	0.999682	36.1342	25.337	34.2413	42.4409	40.5354	61.4969
STM14_4614	torA	TRUE	-0.264686	0.374874	-0.706067	0.480146	0.999682	27.3448	22.6223	27.2174	24.7572	20.2677	15.5908
STM14_2260	STM14_2260	TRUE	0.755586	1.0705	0.705827	0.480296	0.999682	0.976601	0	0	2.35783	2.02677	2.59846
[truncated: 2,397 more rows]

## Sheet: WT_SPI2.vs.WT_LB
GeneID	GeneName	IsCoding	logFC (WT_SPI2 /WT_LB)	lfcSE	stat	pvalue	padj	WT_LB_1	WT_SPI2_1	WT_LB_2	WT_SPI2_2	WT_LB_3	WT_SPI2_3
STM14_1696	sseC	TRUE	8.36224	0.204195	40.9523	0	0	41.9938	14128.4	31.6073	10599.8	40.5354	12678.5
STM14_1711	ssaN	TRUE	7.21662	0.189456	38.0912	0	0	49.8067	6396.99	29.8514	5421.89	41.5488	6098.87
STM14_1898	nmpC	TRUE	-7.09441	0.142666	-49.7275	0	0	24394.5	151.225	28381.6	213.137	25887.9	213.535
STM14_2378	fliC	TRUE	-6.91045	0.130573	-52.9239	0	0	32894.9	324.79	36427.5	242.116	32118.2	275.197
STM14_3350	pipB2	TRUE	7.54406	0.175081	43.0891	0	0	136.724	36240.7	165.061	23678.7	156.061	25581.9
STM14_3477	sptP	TRUE	-4.89171	0.123232	-39.6952	0	0	4228.68	121.152	4092.27	137.417	4050.5	161.008
STM14_3481	sipA	TRUE	-8.04351	0.176615	-45.5427	0	0	12884.3	39.5247	12918.6	39.262	12301.5	68.5138
STM14_3483	sipC	TRUE	-8.73479	0.181487	-48.129	0	0	22641.5	40.384	22717.8	49.5449	19798.5	65.0881
STM14_4215	pckA	TRUE	-5.58444	0.11657	-47.9063	0	0	8731.79	189.891	9651.65	199.114	9027.23	181.562
STM14_5121	STM14_5121	TRUE	-5.26662	0.107696	-48.9027	0	0	18743.9	502.652	21404.3	493.579	18856	537.834
STM14_3484	sipB	TRUE	-8.43169	0.228906	-36.8348	5.12864e-297	2.04959e-294	22632.7	40.384	21713.4	44.8708	19005	101.629
STM14_1694	STM14_1694	TRUE	8.69987	0.237045	36.7013	6.96785e-295	2.55256e-292	22.4618	9711.06	16.6817	7418.65	24.3212	9082.65
STM14_2824	sseL	TRUE	9.46944	0.258609	36.6168	1.54748e-293	5.23285e-291	17.5788	9091.55	8.77982	8243.15	11.1472	9028.98
STM14_3482	sipD	TRUE	-8.35684	0.229533	-36.408	3.17918e-290	9.98261e-288	5552.95	14.607	5327.59	13.0873	5302.03	22.8379
STM14_1868	STM14_1868	TRUE	6.73112	0.185854	36.2172	3.26662e-287	9.57336e-285	43.9471	5642.59	46.533	4018.75	43.5755	4593.85
STM14_3470	prgK	TRUE	-8.60682	0.242578	-35.4805	9.81135e-276	2.69567e-273	6378.18	18.9031	6234.55	5.60886	5882.7	23.9798
STM14_1708	ssaL	TRUE	8.50102	0.24002	35.418	9.0225e-275	2.33311e-272	17.5788	7532.04	19.3156	5491.07	16.2142	6281.58
STM14_2769	sspH2	TRUE	7.18819	0.203162	35.3816	3.28116e-274	8.01332e-272	38.0874	5984.56	43.8991	5601.38	44.5889	6882.21
STM14_5193	phoN	TRUE	5.37211	0.152638	35.1951	2.37688e-271	5.49934e-269	206.063	8152.41	276.564	10876.5	254.36	11521.7
STM14_1936	pdgL	TRUE	4.90977	0.142631	34.4229	1.14561e-259	2.51806e-257	100.59	2847.5	101.846	2985.78	91.2046	3004.33
STM14_5201	dcuA	TRUE	-6.37119	0.185912	-34.2699	2.20409e-257	4.6139e-255	3843.9	45.5394	3928.09	39.262	3099.94	46.8178
STM14_3471	prgJ	TRUE	-8.18905	0.239719	-34.1611	9.14969e-256	1.82828e-253	4559.75	17.1847	4297.72	6.54367	4416.33	22.8379
STM14_5563	spvA	TRUE	6.79832	0.199416	34.0912	9.95048e-255	1.90184e-252	41.9938	3927.56	26.3395	3210.14	31.4149	3914.42
STM14_4304	zntA	TRUE	5.28411	0.158612	33.3146	2.37168e-243	4.34412e-241	106.45	4270.39	114.138	4797.44	111.472	3874.46
STM14_3469	orgA	TRUE	-7.51799	0.2291	-32.8153	3.56001e-236	6.25992e-234	3399.55	16.3254	3164.25	11.2177	3029.01	26.2636
STM14_1698	sseE	TRUE	8.71408	0.267179	32.6151	2.50346e-233	4.23278e-231	16.6022	6354.03	12.2917	5321.87	13.174	5937.87
STM14_2380	fliD	TRUE	-6.76286	0.207787	-32.5471	2.29896e-232	3.74305e-230	2981.56	23.1993	2705.06	22.4354	2845.58	34.2569
STM14_3473	prgH	TRUE	-7.97958	0.248218	-32.1475	9.56708e-227	1.50203e-224	4143.72	22.3401	3641.87	6.54367	3637.04	15.9866
STM14_1237	sopB	TRUE	-8.33175	0.259823	-32.0671	1.26861e-225	1.92304e-223	5251.18	15.4662	3807.81	12.1525	4619.01	14.8447
STM14_4246	glpD	TRUE	7.66971	0.239563	32.0155	6.64369e-225	9.73522e-223	13.6724	2992.71	13.1697	2853.97	18.2409	3278.39
STM14_3687	gcvP	TRUE	-4.02944	0.128013	-31.4767	1.81091e-217	2.56799e-215	3981.6	224.26	4011.5	232.768	4193.39	292.326
STM14_4324	STM14_4324	TRUE	5.19658	0.166505	31.2098	7.85223e-214	1.0787e-211	57.6195	2450.53	68.4826	2313.65	69.9235	2427.67
STM14_3491	invJ	TRUE	-8.4262	0.272627	-30.9074	9.50103e-210	1.26565e-207	3641.75	8.59233	3744.59	9.34809	3590.42	14.8447
STM14_1348	flgE	TRUE	-6.27138	0.202962	-30.8993	1.22245e-209	1.58056e-207	1869.21	30.0732	2314.36	27.1095	2446.31	28.5474
STM14_1714	ssaQ	TRUE	6.2149	0.201764	30.8028	2.40472e-208	3.02033e-206	35.1576	2950.61	37.7532	2663.27	46.6157	3245.27
STM14_3472	prgI	TRUE	-9.08135	0.299865	-30.2848	1.82031e-201	2.2228e-199	5543.19	6.87387	5457.53	4.67405	4810.54	19.4123
STM14_4878	sodA	TRUE	3.52725	0.116893	30.1751	5.02149e-200	5.96608e-198	220.712	2319.07	220.373	2699.73	218.891	2592.11
STM14_5222	frdB	TRUE	-5.44647	0.181969	-29.9307	7.85164e-197	9.08311e-195	1763.74	42.9617	2160.71	46.7405	1790.65	41.1083
STM14_1699	sscB	TRUE	8.60196	0.287924	29.8758	4.06486e-196	4.58182e-194	7.81281	4416.46	10.5358	3620.52	14.1874	4555.03
STM14_1693	STM14_1693	TRUE	8.72996	0.292476	29.8485	9.17567e-196	1.00841e-193	15.6256	5364.19	5.26789	4020.61	12.1606	4413.43
STM14_4222	feoB	TRUE	3.80252	0.127431	29.8399	1.18692e-195	1.27261e-193	242.197	3027.08	243.201	3896.29	247.266	3298.94
STM14_3474	hilD	TRUE	-4.41714	0.148294	-29.7863	5.87884e-195	6.15319e-193	2863.39	128.885	2230.95	107.503	2341.93	110.764
STM14_5223	frdA	TRUE	-4.88338	0.165174	-29.5651	4.20369e-192	4.29754e-190	3174.93	127.167	3943.02	127.134	3238.78	94.7775
STM14_3166	STM14_3166	TRUE	6.58356	0.22365	29.4369	1.85427e-190	1.85259e-188	113.286	14912.9	126.429	7238.23	92.218	9730.11
STM14_2428	STM14_2428	TRUE	7.47154	0.255286	29.2674	2.69959e-188	2.6372e-186	32.2278	4106.28	12.2917	3270.9	15.2008	3142.5
STM14_5202	aspA	TRUE	-5.24136	0.179762	-29.1572	6.76269e-187	6.46278e-185	19650.2	532.725	20704.6	505.732	16026.7	451.049
STM14_1695	sscA	TRUE	8.52084	0.292777	29.1035	3.24432e-186	3.03447e-184	11.7192	4323.66	9.6578	3693.43	13.174	4597.28
STM14_0718	rna	TRUE	2.90372	0.0998707	29.0748	7.47174e-186	6.84286e-184	390.64	3097.54	436.357	3241.92	427.648	3052.29
STM14_2555	phsA	TRUE	-7.52801	0.259011	-29.0645	1.01054e-185	9.06601e-184	3003.05	22.3401	3351.26	11.2177	2506.1	13.7028
STM14_3750	ansB	TRUE	-7.9846	0.276614	-28.8655	3.23751e-183	2.84642e-181	3591.94	17.1847	3579.53	9.34809	2822.28	12.5609
STM14_3689	gcvT	TRUE	-4.3101	0.149359	-28.8574	4.08942e-183	3.52492e-181	1824.29	81.6272	1788.45	85.0676	1887.94	113.048
STM14_1689	ssaC	TRUE	8.18822	0.284397	28.7915	2.74155e-182	2.31767e-180	20.5086	3276.26	3.51193	2868.93	8.10708	3048.87
STM14_5562	spvB	TRUE	6.64863	0.231334	28.7403	1.19672e-181	9.92596e-180	31.2512	3257.35	25.4615	2223.91	31.4149	3332.06
STM14_1710	ssaV	TRUE	7.87714	0.274983	28.6459	1.8045e-180	1.46899e-178	16.6022	3612.22	10.5358	3045.61	16.2142	3447.39
STM14_3479	STM14_3479	TRUE	-5.55124	0.194184	-28.5876	9.59152e-180	7.66624e-178	1328.18	35.2286	1351.21	21.5006	1293.08	27.4055
STM14_2336	cheA	TRUE	-5.15619	0.181264	-28.4457	5.50081e-178	4.31814e-176	1365.29	44.6801	1471.5	28.0443	1366.04	45.6759
STM14_1193	sseI	TRUE	8.22676	0.289904	28.3775	3.83404e-177	2.95692e-175	11.7192	3786.64	10.5358	2887.63	12.1606	3604.97
STM14_1686	ssrB	TRUE	4.23409	0.149416	28.3376	1.19144e-176	9.0303e-175	131.841	2188.47	98.334	1890.18	93.2314	2002.89
STM14_3003	ucpA	TRUE	-4.72532	0.16771	-28.1756	1.1638e-174	8.67128e-173	1828.2	62.724	1564.56	65.4367	1577.84	59.3787
STM14_1935	ydcR	TRUE	4.3754	0.155993	28.0487	4.14293e-173	3.03539e-171	115.239	1823.29	87.7982	2036.95	93.2314	2282.65
STM14_3352	virK	TRUE	4.92871	0.175971	28.0086	1.27608e-172	9.19611e-171	257.823	6735.53	281.832	8720.84	283.748	9626.19
STM14_1233	pipB	TRUE	5.8651	0.210366	27.8805	4.59743e-171	3.25973e-169	92.7771	5713.9	52.6789	3943.03	94.2448	4250.14
STM14_5005	thiC	TRUE	7.59766	0.273843	27.7446	2.02684e-169	1.41428e-167	21.4852	2934.28	29.8514	5653.73	21.2811	5553.05
STM14_3493	invC	TRUE	-7.92797	0.285956	-27.7244	3.54758e-169	2.43674e-167	2474.71	8.59233	2482.93	7.47847	2348.01	14.8447
STM14_1397	potD	TRUE	3.83406	0.138859	27.6113	8.14956e-168	5.51161e-166	134.771	2105.98	129.063	1872.42	160.115	2056.56
STM14_2374	fliA	TRUE	-6.26626	0.227745	-27.5144	1.18187e-166	7.872e-165	1595.77	24.9178	1467.11	14.0221	1382.26	18.2704
STM14_0360	STM14_0360	TRUE	3.59694	0.131172	27.4217	1.513e-165	9.92711e-164	126.958	1558.65	123.795	1441.48	122.62	1517.58
STM14_2050	STM14_2050	TRUE	8.03484	0.294247	27.3065	3.55118e-164	2.29573e-162	16.6022	4172.44	9.6578	2866.13	12.1606	2973.5
STM14_1697	sseD	TRUE	8.50954	0.312284	27.2494	1.69062e-163	1.0771e-161	10.7426	3866.55	6.14587	2805.36	10.1338	3063.71
STM14_3688	gcvH	TRUE	-4.26189	0.156605	-27.2142	4.40593e-163	2.76692e-161	995.157	56.7094	1052.7	50.4797	1061.01	54.8111
STM14_3497	invG	TRUE	-8.90783	0.330551	-26.9484	5.95533e-160	3.68727e-158	3655.42	9.45157	3436.42	4.67405	3093.86	6.85138
STM14_1863	pqaA	TRUE	4.78031	0.177976	26.8593	6.56857e-159	4.01048e-157	30.2746	1110.13	36.8752	978.745	44.5889	974.038
STM14_3893	STM14_3893	TRUE	-6.35754	0.236897	-26.8368	1.20427e-158	7.25201e-157	1360.41	22.3401	1483.79	8.41328	1430.9	21.696
STM14_1501	pagC	TRUE	4.06262	0.15315	26.5271	4.71627e-155	2.80172e-153	999.063	16456.9	922.759	13081.7	703.289	14337.7
STM14_1184	sodC_1	TRUE	3.39721	0.129204	26.2934	2.27989e-152	1.33632e-150	903.356	7994.31	955.244	10081	872.524	10707.6
STM14_3896	oat	TRUE	4.98996	0.190291	26.2227	1.46283e-151	8.4613e-150	133.794	4129.48	108.87	2982.04	82.0842	3216.72
STM14_3478	sicP	TRUE	-5.53504	0.213507	-25.9244	3.53587e-148	2.01866e-146	1067.43	25.777	1125.57	22.4354	1113.71	22.8379
STM14_0004	thrC	TRUE	3.32395	0.128274	25.9128	4.77832e-148	2.69301e-146	173.835	1812.12	165.939	1716.31	167.208	1544.99
STM14_3465	hilC	TRUE	-6.23877	0.241121	-25.874	1.30699e-147	7.27279e-146	1224.66	14.607	1128.21	13.0873	1228.22	20.5541
STM14_1354	flgK	TRUE	-5.11096	0.197803	-25.8386	3.26711e-147	1.79528e-145	1077.19	27.4955	1151.91	28.0443	1093.44	42.2502
STM14_1400	sifA	TRUE	8.13182	0.320362	25.3832	3.86132e-142	2.0956e-140	9.76601	2753.84	7.90184	2091.17	9.12046	2641.21
STM14_2095	ompW	TRUE	-5.89862	0.232391	-25.3823	3.951e-142	2.11812e-140	16340.5	234.571	16098.7	336.531	14011.1	206.683
STM14_1715	ssaR	TRUE	7.78362	0.307561	25.3076	2.63553e-141	1.39588e-139	11.7192	2579.42	7.90184	1812.6	9.12046	1908.11
STM14_3799	STM14_3799	TRUE	-7.6802	0.30393	-25.2696	6.89539e-141	3.60859e-139	1720.77	10.3108	1734.89	5.60886	1688.3	9.13518
STM14_2334	cheM	TRUE	-6.17222	0.244927	-25.2002	3.98118e-140	2.05897e-138	1608.46	26.6362	1533.83	21.5006	1266.73	11.419
STM14_0862	cydB	TRUE	-3.39797	0.135378	-25.0999	4.98877e-139	2.55007e-137	4626.16	394.388	5414.51	559.951	5298.99	502.435
STM14_5000	thiH	TRUE	6.43078	0.257	25.0226	3.47474e-138	1.75574e-136	29.298	1821.57	37.7532	3382.14	31.4149	3316.07
STM14_1355	flgL	TRUE	-4.77537	0.190969	-25.006	5.26612e-138	2.63066e-136	1092.82	33.5101	1155.42	44.8708	1122.83	45.6759
STM14_3485	sicA	TRUE	-9.20059	0.368695	-24.9545	1.90869e-137	9.42766e-136	3243.29	4.29617	3362.67	2.80443	3071.57	10.2771
STM14_2262	STM14_2262	FALSE	6.74254	0.271103	24.8708	1.54107e-136	7.52726e-135	17.5788	2931.7	22.8275	1637.79	19.2543	1839.6
STM14_1388	ycfR	TRUE	6.93128	0.278705	24.8696	1.58831e-136	7.67274e-135	12.6958	1770.02	19.3156	1591.98	12.1606	2082.82
STM14_2523	cbiA	TRUE	-5.97351	0.24033	-24.8555	2.2564e-136	1.07817e-134	1232.47	21.4808	1029.87	17.7614	995.144	11.419
STM14_0857	sucC	TRUE	-2.69697	0.109438	-24.6439	4.27733e-134	2.02184e-132	2946.41	403.84	3051.86	504.797	3091.84	495.583
STM14_3495	invA	TRUE	-9.02183	0.366989	-24.5834	1.90122e-133	8.89123e-132	2874.14	4.29617	2934.22	2.80443	2739.18	10.2771
STM14_2516	cbiG	TRUE	-4.64028	0.188863	-24.5695	2.67378e-133	1.23726e-131	908.239	39.5247	866.568	29.9139	769.159	31.9731
STM14_1690	ssaD	TRUE	9.15075	0.372752	24.5492	4.41352e-133	2.02102e-131	5.85961	3126.75	6.14587	3343.81	6.08031	3816.22
STM14_1089	dmsA	TRUE	-6.22041	0.253483	-24.5397	5.56769e-133	2.52325e-131	2890.74	47.2578	3159.86	40.1968	2215.26	21.696
STM14_2648	thiM	TRUE	4.97028	0.202913	24.4947	1.68214e-132	7.5456e-131	20.5086	726.911	21.9495	729.151	28.3748	755.936
STM14_1684	orf242	TRUE	3.92921	0.160419	24.4934	1.73776e-132	7.71636e-131	46.8769	742.378	50.045	711.39	48.6425	766.213
STM14_1934	ydcW	TRUE	3.06682	0.125282	24.4794	2.4456e-132	1.07509e-130	158.209	1208.94	155.403	1289.1	125.66	1188.71
STM14_2515	cbiH	TRUE	-4.6691	0.192246	-24.2871	2.68211e-130	1.16738e-128	830.111	30.9324	812.133	31.7835	712.409	29.6893
STM14_2529	pduC	TRUE	-8.67172	0.357104	-24.2835	2.93011e-130	1.26282e-128	3671.04	4.29617	2620.78	3.73924	2459.48	14.8447
STM14_3552	cysI	TRUE	6.48837	0.268051	24.2057	1.93555e-129	8.26086e-128	19.532	1196.91	21.9495	1762.12	13.174	1985.76
STM14_1236	pipC	TRUE	-7.72789	0.31952	-24.186	3.12702e-129	1.32177e-127	1903.4	12.0293	1604.07	4.67405	1594.05	6.85138
STM14_5120	STM14_5120	TRUE	-7.9792	0.331268	-24.0868	3.43555e-128	1.43835e-126	1720.77	6.01463	1943.85	4.67405	1705.53	11.419
STM14_1098	STM14_1098	TRUE	5.35203	0.225143	23.7717	6.54936e-125	2.71613e-123	60.5493	2612.93	42.1431	1654.61	43.5755	1695.72
STM14_4320	uspA	TRUE	-2.9018	0.122076	-23.7705	6.74299e-125	2.7703e-123	3049.93	445.942	3339.84	411.316	2822.28	373.4
STM14_2485	yeeI	TRUE	-4.5186	0.190471	-23.7232	2.0758e-124	8.44926e-123	1124.07	47.2578	1074.65	49.5449	952.582	39.9664
STM14_0863	ybgT	TRUE	-3.99437	0.168862	-23.6547	1.05652e-123	4.26097e-122	969.765	61.0056	1255.51	85.0676	1158.3	66.23
STM14_1977	STM14_1977	TRUE	5.73898	0.24339	23.5793	6.28247e-123	2.5107e-121	17.5788	1094.66	21.0716	993.702	24.3212	1272.07
STM14_1705	ssaJ	TRUE	10.1908	0.433985	23.4818	6.25714e-122	2.47805e-120	6.83621	5694.14	4.38991	4046.79	1.01338	4717.18
STM14_2647	thiD	TRUE	5.37008	0.230458	23.3018	4.24771e-120	1.66723e-118	17.5788	791.354	19.3156	778.696	20.2677	793.619
STM14_3490	spaO	TRUE	-8.15494	0.350127	-23.2914	5.42362e-120	2.10993e-118	1791.09	3.43693	1788.45	4.67405	1662.96	11.419
STM14_5220	frdD	TRUE	-6.12731	0.264403	-23.1742	8.29983e-119	3.20053e-117	915.075	18.9031	1331.02	13.0873	1190.73	17.1285
STM14_3814	hypO	TRUE	-4.97514	0.215751	-23.0597	1.17672e-117	4.49813e-116	1141.65	29.2139	1100.99	42.0664	875.564	27.4055
STM14_2574	udg	TRUE	3.64453	0.159214	22.8908	5.73646e-116	2.17392e-114	135.748	1493.35	134.331	1900.47	157.075	1944.65
STM14_2517	cbiF	TRUE	-4.65007	0.20325	-22.8785	7.60362e-116	2.85688e-114	706.083	30.0732	697.996	29.9139	621.205	19.4123
STM14_1770	fumA	TRUE	-2.60584	0.114179	-22.8225	2.74017e-115	1.02083e-113	1792.06	281.829	1741.04	292.595	1900.1	319.731
STM14_2513	cbiK	TRUE	-5.24223	0.230012	-22.7911	5.61842e-115	2.07551e-113	747.1	17.1847	685.704	20.5658	686.061	18.2704
STM14_5260	yjfN	TRUE	-6.07972	0.267697	-22.7112	3.47339e-114	1.27242e-112	933.631	15.4662	899.931	11.2177	771.186	11.419
STM14_3458	sitA	TRUE	6.63458	0.292182	22.707	3.81886e-114	1.38741e-112	12.6958	917.661	8.77982	1079.7	9.12046	1033.42
STM14_2373	fliZ	TRUE	-6.05065	0.267418	-22.6261	2.39721e-113	8.63783e-112	797.883	16.3254	798.963	8.41328	764.092	10.2771
STM14_1729	sodB	TRUE	-2.81366	0.124788	-22.5476	1.41921e-112	5.07224e-111	4409.35	585.997	4060.67	541.255	3799.18	618.908
STM14_1712	ssaO	TRUE	7.18592	0.319007	22.5259	2.31511e-112	8.20745e-111	11.7192	1373.05	5.26789	1040.44	9.12046	1339.45
STM14_2985	cysK	TRUE	3.8298	0.170113	22.5132	3.08111e-112	1.08357e-110	253.916	2527.86	225.641	3302.68	212.811	4018.34
STM14_3538	cysN	TRUE	4.86536	0.216212	22.5027	3.90737e-112	1.36324e-110	54.6897	1129.89	62.3367	1572.35	39.522	1882.99
STM14_1700	sseF	TRUE	7.87104	0.351642	22.3837	5.67458e-111	1.96421e-109	6.83621	1565.52	3.51193	1424.65	10.1338	1705.99
STM14_2852	STM14_2852	TRUE	-6.50746	0.292542	-22.2445	1.27437e-109	4.37666e-108	1433.65	11.17	1170.35	12.1525	1014.4	17.1285
STM14_5122	STM14_5122	TRUE	-6.38912	0.287638	-22.2123	2.60997e-109	8.89413e-108	878.941	15.4662	969.292	5.60886	813.748	10.2771
STM14_0855	kgd	TRUE	-2.30082	0.103746	-22.1776	5.65496e-109	1.91225e-107	6588.15	1306.03	6814.89	1388.19	7276.1	1505.02
STM14_1008	STM14_1008	TRUE	4.62401	0.209099	22.114	2.31691e-108	7.77491e-107	30.2746	863.53	52.6789	1046.05	37.4952	1081.38
STM14_2512	cbiL	TRUE	-4.40546	0.201123	-21.9044	2.36057e-106	7.86142e-105	566.429	20.6216	579.468	32.7183	554.321	27.4055
STM14_2214	manZ	TRUE	-2.78653	0.127216	-21.9039	2.38608e-106	7.88664e-105	2571.39	409.854	2899.1	360.836	2419.96	372.258
STM14_1513	STM14_1513	TRUE	-3.76607	0.172429	-21.8413	9.40457e-106	3.08526e-104	747.1	39.5247	733.993	54.2189	663.767	66.23
STM14_1706	STM14_1706	TRUE	9.23913	0.423396	21.8215	1.45075e-105	4.72407e-104	3.9064	3305.47	2.63395	2248.22	7.09369	2520.17
STM14_1483	STM14_1483	TRUE	2.95553	0.135703	21.7794	3.63613e-105	1.17532e-103	91.8005	750.111	98.334	695.498	94.2448	762.787
STM14_1341	flgN	TRUE	-3.52464	0.1621	-21.7436	7.94464e-105	2.54924e-103	762.725	61.0056	645.317	63.567	652.62	53.6692
STM14_3496	invE	TRUE	-8.68045	0.400733	-21.6614	4.74398e-104	1.5112e-102	1881.91	6.87387	1833.23	0.934809	1826.12	5.70949
STM14_2999	cysA	TRUE	5.50369	0.25448	21.6272	9.9682e-104	3.15253e-102	15.6256	588.575	15.8037	662.78	13.174	781.058
STM14_3811	hybC	TRUE	-3.55269	0.165119	-21.516	1.10311e-102	3.46378e-101	968.788	78.1902	986.852	73.8499	824.895	85.6423
STM14_5119	STM14_5119	TRUE	-7.12671	0.333101	-21.3951	1.48517e-101	4.63036e-100	950.233	7.7331	1120.3	3.73924	1038.72	11.419
STM14_2242	STM14_2242	TRUE	4.95063	0.231607	21.3751	2.27852e-101	7.0538e-100	17.5788	543.035	17.5596	583.321	20.2677	583.509
STM14_1687	ssrA	TRUE	4.12022	0.192885	21.361	3.07986e-101	9.46788e-100	86.9175	1735.65	57.9468	1192.82	102.352	1348.58
STM14_0201	gcd	TRUE	3.82382	0.179122	21.3475	4.11098e-101	1.25499e-99	64.4557	756.125	57.9468	756.261	54.7228	999.16
STM14_2225	STM14_2225	TRUE	2.51422	0.117944	21.3171	7.87967e-101	2.3889e-99	248.057	1450.39	267.784	1621.89	283.748	1494.74
STM14_5221	frdC	TRUE	-5.82122	0.273086	-21.3165	7.98811e-101	2.40519e-99	656.276	10.3108	850.764	15.8918	732.677	13.7028
STM14_3494	invB	TRUE	-8.59174	0.403084	-21.315	8.2373e-101	2.46334e-99	1825.27	5.1554	1718.21	3.73924	1667.02	4.56759
STM14_1691	ssaE	TRUE	7.7417	0.36331	21.3088	9.40152e-101	2.79251e-99	6.83621	1245.03	6.14587	1161.97	5.06692	1467.34
STM14_1531	STM14_1531	TRUE	4.46996	0.209947	21.2909	1.378e-100	4.06557e-99	32.2278	648.721	27.2174	846.937	47.6291	860.99
STM14_5294	msrA	TRUE	3.29575	0.155036	21.258	2.78179e-100	8.15251e-99	160.163	1800.95	163.305	1365.76	150.994	1493.6
STM14_2637	STM14_2637	TRUE	6.14636	0.289426	21.2364	4.40381e-100	1.28206e-98	11.7192	1015.61	7.90184	697.368	16.2142	790.193
STM14_3393	proX	TRUE	-5.10538	0.241938	-21.102	7.6306e-99	2.20685e-97	598.656	13.7477	506.595	15.8918	560.402	19.4123
STM14_2256	pagO	TRUE	5.05095	0.240961	20.9617	1.46715e-97	4.21541e-96	24.415	677.076	17.5596	620.713	15.2008	596.07
STM14_0699	cstA	TRUE	-2.4713	0.118358	-20.8799	8.149e-97	2.32617e-95	1466.85	276.673	1409.16	267.355	1655.87	272.913
STM14_3459	sitB	TRUE	5.67237	0.27458	20.6584	8.20498e-95	2.32704e-93	7.81281	558.502	9.6578	650.627	19.2543	641.746
STM14_1704	ssaI	TRUE	9.24426	0.447557	20.655	8.81012e-95	2.48265e-93	0.976601	2817.43	7.02385	1988.34	3.04015	2106.8
STM14_2946	pgtE	TRUE	4.10733	0.199113	20.6282	1.53363e-94	4.29415e-93	84.9643	1620.51	83.4083	1134.86	58.7763	1167.02
STM14_5001	thiG	TRUE	6.14146	0.297869	20.618	1.89384e-94	5.2692e-93	15.6256	702.853	18.4376	1279.75	12.1606	1302.9
STM14_1940	sifB	TRUE	8.62647	0.418417	20.6169	1.93561e-94	5.35155e-93	6.83621	1830.17	1.75596	1697.61	5.06692	1752.81
STM14_1974	sseJ	TRUE	11.0798	0.53807	20.5917	3.25886e-94	8.95372e-93	0.976601	6708.89	2.63395	4475.87	4.05354	5310.96
STM14_2525	pocR	TRUE	-5.32136	0.261783	-20.3274	7.3664e-92	2.01135e-90	545.92	12.8885	498.694	14.9569	496.558	10.2771
STM14_1713	ssaP	TRUE	6.94452	0.341883	20.3126	9.95438e-92	2.7012e-90	5.85961	911.647	8.77982	754.391	6.08031	912.376
STM14_2213	manY	TRUE	-2.92581	0.144438	-20.2566	3.10993e-91	8.38727e-90	2003.99	285.265	2279.24	270.16	1786.6	242.082
STM14_2511	cbiM	TRUE	-4.74624	0.235129	-20.1856	1.3092e-90	3.5093e-89	532.248	25.777	532.057	13.0873	484.398	18.2704
STM14_0849	gltA	TRUE	-2.28263	0.113332	-20.141	3.22787e-90	8.59982e-89	2665.14	625.522	3133.52	559.016	2914.49	606.347
STM14_2335	cheW	TRUE	-5.69901	0.283833	-20.0787	1.13261e-89	2.99937e-88	531.271	12.8885	586.492	8.41328	534.054	10.2771
STM14_5156	lpxO	TRUE	3.77182	0.187868	20.0769	1.17434e-89	3.09124e-88	42.9704	575.686	45.6551	518.819	34.4551	593.787
STM14_4321	yhiP	TRUE	-7.34729	0.366053	-20.0716	1.30653e-89	3.41875e-88	905.309	5.1554	1172.11	6.54367	910.019	6.85138
STM14_1480	STM14_1480	TRUE	5.12677	0.255615	20.0566	1.76797e-89	4.59882e-88	74.2217	3069.18	58.8248	1593.85	53.7094	1860.15
STM14_1350	flgG	TRUE	-5.91503	0.295592	-20.0108	4.43559e-89	1.14699e-87	544.943	11.17	597.028	8.41328	602.964	9.13518
STM14_2638	STM14_2638	TRUE	6.16052	0.309345	19.9147	3.03276e-88	7.7965e-87	12.6958	1027.64	7.02385	706.716	14.1874	657.733
STM14_5178	STM14_5178	TRUE	-6.20375	0.311773	-19.8983	4.20713e-88	1.07527e-86	1011.76	13.7477	955.244	15.8918	637.419	4.56759
STM14_1709	ssaM	TRUE	9.17762	0.462122	19.8598	9.07513e-88	2.30603e-86	2.9298	2309.62	3.51193	1707.9	4.05354	2049.71
STM14_1349	flgF	TRUE	-6.48344	0.326851	-19.8361	1.45408e-87	3.67364e-86	617.212	5.1554	792.818	11.2177	840.096	9.13518
STM14_1232	pipA	TRUE	4.46995	0.225374	19.8335	1.53029e-87	3.84409e-86	31.2512	987.259	38.6312	745.978	44.5889	800.47
STM14_2557	sopA	TRUE	-7.39872	0.374313	-19.7661	5.82781e-87	1.45563e-85	899.45	5.1554	844.618	6.54367	1023.52	4.56759
STM14_2520	cbiD	TRUE	-5.00639	0.253868	-19.7205	1.43896e-86	3.57381e-85	681.668	15.4662	574.2	14.0221	560.402	28.5474
STM14_1795	STM14_1795	TRUE	8.63624	0.438902	19.6769	3.39967e-86	8.39603e-85	5.85961	1426.33	5.26789	1735.01	0	1379.41
STM14_5118	STM14_5118	TRUE	-7.10356	0.362377	-19.6027	1.4663e-85	3.60105e-84	813.509	4.29617	835.839	7.47847	875.564	6.85138
STM14_1894	fdnG	TRUE	-3.38865	0.173855	-19.4912	1.30325e-84	3.18284e-83	548.85	48.1171	546.105	52.3493	645.526	67.3719
STM14_2507	cbiP	TRUE	-2.88551	0.148341	-19.4519	2.81037e-84	6.82563e-83	661.159	79.9087	606.685	82.2632	567.495	86.7842
STM14_3553	cysJ	TRUE	5.76932	0.298199	19.3472	2.15114e-83	5.19584e-82	27.3448	788.776	22.8275	1150.75	13.174	1531.28
STM14_4936	katG	TRUE	-3.10794	0.160818	-19.3258	3.25579e-83	7.82101e-82	821.322	112.56	1002.66	100.959	777.266	86.7842
STM14_3551	cysH	TRUE	6.5457	0.338841	19.3179	3.79543e-83	9.06779e-82	6.83621	552.487	4.38991	749.717	11.1472	751.368
STM14_5404	STM14_5404	TRUE	-3.73337	0.193971	-19.2471	1.4935e-82	3.54888e-81	646.51	49.8355	538.203	49.5449	626.272	35.3988
STM14_1680	ttrS	TRUE	-2.91779	0.151627	-19.2432	1.61097e-82	3.80743e-81	567.405	75.6125	545.227	69.1759	550.268	75.3652
STM14_4351	dctA	TRUE	-4.84802	0.25217	-19.2252	2.27913e-82	5.35778e-81	453.143	20.6216	503.962	17.7614	593.843	14.8447
STM14_1701	sseG	TRUE	7.2814	0.379307	19.1966	3.95097e-82	9.23855e-81	6.83621	940.001	7.02385	815.154	4.05354	1057.4
STM14_3550	sopD	TRUE	-5.64532	0.294106	-19.1948	4.08825e-82	9.50897e-81	517.599	12.8885	523.277	9.34809	450.956	6.85138
STM14_1937	STM14_1937	TRUE	4.69974	0.245319	19.1576	8.35672e-82	1.93348e-80	31.2512	915.084	29.8514	551.538	19.2543	629.185
STM14_2212	manX	TRUE	-3.45369	0.180823	-19.0998	2.53466e-81	5.8337e-80	4132.98	441.646	4408.35	361.771	3451.59	288.9
STM14_3475	hilA	TRUE	-9.46572	0.49733	-19.0331	9.07437e-81	2.07765e-79	2220.79	0	1822.69	4.67405	2110.88	4.56759
STM14_2395	fliK	TRUE	-5.26852	0.277467	-18.9879	2.14637e-80	4.88882e-79	405.289	13.7477	451.283	11.2177	479.331	9.13518
STM14_5003	thiF	TRUE	6.87673	0.362301	18.9807	2.46236e-80	5.57966e-79	6.83621	625.522	10.5358	1186.27	8.10708	1204.7
STM14_3539	cysD	TRUE	6.44489	0.340106	18.9496	4.44667e-80	1.00244e-78	11.7192	656.454	10.5358	947.897	11.1472	1304.05
STM14_2508	cbiO	TRUE	-3.12622	0.165262	-18.9168	8.29688e-80	1.86087e-78	473.652	49.8355	441.625	58.893	438.796	45.6759
STM14_5405	STM14_5405	TRUE	4.17454	0.221386	18.8563	2.60695e-79	5.81734e-78	26.3682	524.992	30.7294	477.688	32.4283	615.483
STM14_5188	STM14_5188	TRUE	-8.64665	0.45946	-18.8192	5.2596e-79	1.16774e-77	1961.99	4.29617	1185.28	0.934809	1510.96	6.85138
STM14_0858	sucD	TRUE	-2.35394	0.125338	-18.7806	1.08742e-78	2.40216e-77	2343.84	395.247	2452.2	530.972	2485.83	500.151
STM14_0861	cydA	TRUE	-2.87236	0.153308	-18.7358	2.52832e-78	5.55725e-77	5016.8	706.29	5592.74	893.678	5411.47	585.793
STM14_1194	STM14_1194	FALSE	5.53051	0.297823	18.5698	5.64181e-77	1.2339e-75	15.6256	571.39	7.90184	467.405	9.12046	459.043
STM14_2332	cheB	TRUE	-5.30582	0.286643	-18.5102	1.7076e-76	3.71615e-75	439.471	9.45157	488.158	15.8918	405.354	7.99328
STM14_1703	ssaH	TRUE	8.26997	0.447776	18.469	3.66915e-76	7.9456e-75	5.85961	1409.14	2.63395	1006.79	3.04015	1113.35
STM14_4314	yhiH	TRUE	-4.10584	0.223437	-18.3759	2.04979e-75	4.4171e-74	393.57	24.9178	395.97	22.4354	335.43	17.1285
STM14_1542	yaoF	TRUE	3.02684	0.16545	18.2946	9.14336e-75	1.96069e-73	79.1047	638.41	65.8486	579.582	67.8968	512.712
STM14_2694	yeiA	TRUE	-5.39706	0.295045	-18.2924	9.52034e-75	2.03162e-73	461.932	14.607	497.816	7.47847	376.979	9.13518
STM14_1707	ssaK	TRUE	10.3835	0.568072	18.2785	1.22782e-74	2.60749e-73	2.9298	3534.03	2.63395	2503.42	1.01338	2862.74
STM14_3810	hybD	TRUE	-4.03211	0.220679	-18.2714	1.39904e-74	2.95683e-73	390.64	22.3401	378.41	21.5006	336.444	23.9798
STM14_2397	fliM	TRUE	-4.64399	0.254218	-18.2677	1.49611e-74	3.14685e-73	376.968	17.1847	383.678	8.41328	401.3	21.696
STM14_3463	sprB	TRUE	-8.08014	0.442486	-18.2608	1.69876e-74	3.55607e-73	891.637	3.43693	1114.16	4.67405	1126.88	3.42569
STM14_1717	ssaT	TRUE	8.40944	0.462404	18.1863	6.6219e-74	1.37961e-72	4.88301	1403.99	3.51193	1111.49	2.02677	1043.69
STM14_2244	sopE2	TRUE	-6.62228	0.364324	-18.1769	7.86288e-74	1.63043e-72	615.259	6.87387	564.542	6.54367	527.973	3.42569
STM14_5261	yjfO	TRUE	-4.99764	0.274972	-18.1751	8.1277e-74	1.67744e-72	440.447	12.0293	443.381	11.2177	384.073	17.1285
STM14_4305	tcp	TRUE	-3.28914	0.181016	-18.1704	8.84933e-74	1.81783e-72	1180.71	128.026	1089.58	117.786	1021.49	89.068
STM14_3575	csrB	FALSE	-3.56845	0.197029	-18.1113	2.59721e-73	5.31038e-72	5163.29	288.702	5411	579.582	4515.64	404.232
STM14_4335	STM14_4335	TRUE	-5.30015	0.29304	-18.0868	4.05148e-73	8.24551e-72	410.172	15.4662	429.333	5.60886	372.926	9.13518
STM14_2553	phsC	TRUE	-7.15699	0.397069	-18.0246	1.24984e-72	2.53194e-71	645.533	5.1554	748.918	2.80443	672.887	6.85138
STM14_2514	cbiJ	TRUE	-4.42204	0.245509	-18.0117	1.57691e-72	3.17986e-71	344.74	15.4662	405.628	17.7614	346.578	18.2704
STM14_5319	STM14_5319	TRUE	4.64811	0.258191	18.0026	1.8587e-72	3.73098e-71	14.649	531.865	18.4376	365.51	22.2945	488.732
STM14_1342	flgM	TRUE	-3.66295	0.204045	-17.9516	4.65987e-72	9.31126e-71	466.815	45.5394	512.741	27.1095	461.09	41.1083
STM14_3271	aroF	TRUE	3.41721	0.190931	17.8976	1.23011e-71	2.44687e-70	58.5961	849.782	86.9202	629.127	59.7897	723.963
STM14_2540	pduP	TRUE	-5.91077	0.330422	-17.8885	1.44871e-71	2.86871e-70	473.652	6.01463	407.384	10.2829	453.996	5.70949
STM14_3263	rluD	TRUE	2.20923	0.12356	17.8798	1.69563e-71	3.34259e-70	211.922	1016.47	208.082	896.482	186.463	891.822
STM14_1672	pykF	TRUE	2.80575	0.157128	17.8565	2.57458e-71	5.05262e-70	542.014	2807.12	493.426	3771.02	530	4368.9
STM14_3499	invH	TRUE	-6.15225	0.344668	-17.8497	2.90348e-71	5.67275e-70	551.78	11.17	416.163	3.73924	538.107	5.70949
STM14_3894	aer	TRUE	-4.91197	0.276449	-17.7681	1.24881e-70	2.4291e-69	613.306	20.6216	448.649	11.2177	478.318	19.4123
STM14_0856	sucB	TRUE	-2.29442	0.129384	-17.7334	2.3155e-70	4.48412e-69	3404.43	623.803	3813.95	783.37	3726.22	826.734
STM14_1856	STM14_1856	TRUE	3.34639	0.188826	17.7221	2.82995e-70	5.45634e-69	65.4323	616.07	67.6046	818.893	95.2582	882.687
STM14_1614	STM14_1614	TRUE	2.37585	0.134071	17.7209	2.89472e-70	5.55685e-69	241.22	1179.73	172.962	1097.47	240.172	1109.92
STM14_2773	STM14_2773	TRUE	7.5129	0.424668	17.6912	4.8999e-70	9.3652e-69	7.81281	1819	5.26789	707.651	6.08031	956.91
STM14_2337	motB	TRUE	-5.06156	0.286459	-17.6694	7.21497e-70	1.37303e-68	484.394	13.7477	470.598	16.8266	358.738	7.99328
STM14_2554	phsB	TRUE	-6.69712	0.379274	-17.6577	8.87774e-70	1.68218e-68	612.329	1.71847	679.558	7.47847	519.866	9.13518
STM14_0228	fhuA	TRUE	5.47773	0.31091	17.6184	1.78044e-69	3.35915e-68	26.3682	696.838	28.9734	1425.58	29.3882	1655.75
STM14_3353	STM14_3353	TRUE	5.50447	0.31389	17.5363	7.56943e-69	1.42202e-67	12.6958	428.757	10.5358	508.536	10.1338	577.8
STM14_1347	flgD	TRUE	-7.4442	0.424549	-17.5343	7.83463e-69	1.46558e-67	645.533	6.01463	730.481	2.80443	805.641	3.42569
STM14_5569	STM14_5569	TRUE	1.98608	0.1137	17.4677	2.52615e-68	4.70549e-67	1242.24	4218.84	1151.03	4578.7	1093.44	5018.64
STM14_3354	mig-14	TRUE	2.94952	0.169433	17.4082	7.1505e-68	1.32631e-66	290.051	1866.25	263.395	2254.76	289.828	2392.27
STM14_5318	srfJ	TRUE	7.56389	0.434814	17.3957	8.89355e-68	1.64269e-66	5.85961	917.661	2.63395	633.801	4.05354	793.619
STM14_2693	STM14_2693	TRUE	-5.7486	0.330479	-17.3948	9.04039e-68	1.66283e-66	432.634	8.59233	500.45	5.60886	364.818	10.2771
STM14_2509	cbiQ	TRUE	-4.30089	0.248303	-17.3211	3.25784e-67	5.96727e-66	328.138	12.8885	301.148	14.9569	326.31	21.696
STM14_1859	STM14_1859	TRUE	3.03003	0.17522	17.2927	5.33886e-67	9.73843e-66	71.2919	501.792	83.4083	720.738	72.9637	641.746
STM14_5087	lamB	TRUE	-5.34558	0.30997	-17.2455	1.21042e-66	2.19876e-65	417.985	19.7624	835.839	14.0221	653.633	12.5609
STM14_2532	pduG	TRUE	-8.04038	0.466304	-17.2428	1.26741e-66	2.29281e-65	1157.27	2.5777	807.743	4.67405	830.975	3.42569
STM14_1090	dmsB	TRUE	-5.91787	0.343412	-17.2325	1.51359e-66	2.72694e-65	498.067	6.01463	458.306	7.47847	388.126	9.13518
STM14_2377	fliB	TRUE	-4.42417	0.256925	-17.2197	1.89062e-66	3.39231e-65	292.004	12.8885	286.222	16.8266	333.404	12.5609
STM14_5004	thiE	TRUE	7.30932	0.424518	17.2179	1.94826e-66	3.48153e-65	6.83621	517.258	7.02385	990.898	2.02677	1052.83
STM14_1091	dmsC	TRUE	-3.82015	0.22286	-17.1415	7.27911e-66	1.2955e-64	472.675	35.2286	496.938	31.7835	372.926	27.4055
STM14_5157	phnO	TRUE	3.51267	0.20546	17.0966	1.57355e-65	2.78924e-64	29.298	366.033	29.8514	314.096	27.3614	307.17
STM14_5173	fumB	TRUE	-4.69856	0.276011	-17.0231	5.53594e-65	9.7735e-64	543.967	23.1993	1123.82	30.8487	716.463	38.8245
STM14_4536	mgtB	TRUE	6.51777	0.384605	16.9467	2.03634e-64	3.58071e-63	25.3916	2939.44	79.0184	4772.2	34.4551	5075.73
STM14_3460	sitC	TRUE	5.14736	0.303866	16.9396	2.29851e-64	4.02559e-63	14.649	359.16	5.26789	430.012	14.1874	398.522
STM14_1685	STM14_1685	TRUE	4.71913	0.279542	16.8816	6.14187e-64	1.07141e-62	14.649	331.664	13.1697	314.096	7.09369	279.765
STM14_2968	yfeD	TRUE	-4.19981	0.248811	-16.8795	6.36589e-64	1.1061e-62	292.98	15.4662	295.002	19.631	296.922	12.5609
STM14_0096	STM14_0096	TRUE	3.26712	0.193661	16.8702	7.44962e-64	1.28931e-62	70.3153	685.668	61.4587	552.472	50.6692	518.421
STM14_3002	cysP	TRUE	3.65178	0.216734	16.8492	1.06399e-63	1.83423e-62	57.6195	432.194	31.6073	526.298	38.5086	642.888
STM14_4234	malT	TRUE	-3.84444	0.229424	-16.7569	5.0385e-63	8.65205e-62	1963.94	172.706	1984.24	128.069	1729.85	92.4937
STM14_3033	talA	TRUE	2.55645	0.15291	16.7186	9.58751e-63	1.63995e-61	130.865	872.122	148.379	678.672	135.794	894.105
STM14_2528	pudB	TRUE	-9.56451	0.573591	-16.6748	1.9993e-62	3.40656e-61	2201.26	1.71847	1520.66	1.86962	1401.51	3.42569
STM14_2873	lrhA	TRUE	2.69053	0.161449	16.6649	2.35884e-62	4.00365e-61	125.005	635.833	104.48	680.541	83.0975	704.551
STM14_0854	sdhB	TRUE	-3.24642	0.194914	-16.6556	2.75508e-62	4.65821e-61	1458.07	149.507	1646.22	176.679	2117.97	226.096
STM14_1062	cspD	TRUE	-2.85174	0.17224	-16.5567	1.43135e-61	2.41081e-60	636.744	91.938	618.977	74.7847	536.08	81.0747
STM14_0781	miaB	TRUE	2.30516	0.139573	16.5158	2.82527e-61	4.74042e-60	158.209	775.029	183.498	887.134	164.168	841.578
STM14_2338	motA	TRUE	-5.42579	0.328758	-16.5039	3.43724e-61	5.74529e-60	370.132	9.45157	339.779	8.41328	324.283	5.70949
STM14_3537	cysC	TRUE	4.56248	0.277484	16.4423	9.52487e-61	1.58603e-59	15.6256	253.474	12.2917	305.683	9.12046	319.731
STM14_1929	srfB	TRUE	-3.91336	0.238877	-16.3823	2.55852e-60	4.24424e-59	289.074	18.0439	367.874	23.3702	397.247	29.6893
STM14_1351	flgH	TRUE	-5.49405	0.33551	-16.3752	2.87482e-60	4.75103e-59	306.653	4.29617	335.389	8.41328	361.778	10.2771
STM14_1912	STM14_1912	TRUE	2.17271	0.132878	16.3512	4.26803e-60	7.02706e-59	321.302	1667.77	438.991	1615.35	331.377	1646.62
STM14_2333	cheR	TRUE	-5.56365	0.34107	-16.3123	8.06759e-60	1.32333e-58	393.57	8.59233	340.657	6.54367	314.149	6.85138
STM14_4706	ilvC	TRUE	2.27688	0.140609	16.193	5.64956e-59	9.23251e-58	156.256	696.838	160.671	798.327	145.927	750.226
STM14_3813	hybA	TRUE	-6.17584	0.381906	-16.1711	8.06467e-59	1.31305e-57	546.897	4.29617	473.232	8.41328	377.992	6.85138
STM14_0918	ybhB	TRUE	3.25207	0.201446	16.1436	1.26019e-58	2.0442e-57	24.415	306.746	38.6312	330.923	40.5354	351.704
STM14_2698	mglB	TRUE	-3.00737	0.186386	-16.1352	1.44413e-58	2.33396e-57	419.938	62.724	460.062	57.9582	485.411	47.9597
STM14_4157	fkpA	TRUE	1.82864	0.113542	16.1054	2.3366e-58	3.76253e-57	436.541	1410	443.381	1547.11	433.729	1712.85
STM14_5292	ytfK	TRUE	-2.27116	0.141083	-16.098	2.63418e-58	4.22622e-57	663.112	152.944	702.385	114.982	606.004	140.453
STM14_0127	tbpA	TRUE	4.32131	0.268855	16.073	3.9438e-58	6.30434e-57	31.2512	395.247	30.7294	658.106	30.4015	795.902
STM14_3380	STM14_3380	TRUE	-3.33172	0.207363	-16.0671	4.34094e-58	6.91405e-57	363.296	44.6801	352.949	27.1095	347.591	33.115
STM14_0362	STM14_0362	TRUE	2.9439	0.183267	16.0634	4.60235e-58	7.30395e-57	42.9704	300.732	35.9973	290.726	36.4818	295.751
STM14_3034	tktB	TRUE	2.1019	0.130862	16.0619	4.71885e-58	7.46189e-57	353.53	1464.99	323.097	1244.23	310.096	1527.86
STM14_4534	cigR	TRUE	2.30936	0.144359	15.9973	1.33442e-57	2.10255e-56	147.467	750.97	176.474	756.261	141.874	807.321
STM14_1811	STM14_1811	TRUE	-3.4875	0.218599	-15.9539	2.67816e-57	4.20471e-56	368.179	34.3693	410.895	31.7835	311.109	30.8312
STM14_2886	STM14_2886	TRUE	-3.87314	0.24324	-15.9232	4.37663e-57	6.84685e-56	269.542	17.1847	273.93	15.8918	235.105	20.5541
STM14_3699	serA	TRUE	2.66707	0.167624	15.911	5.31262e-57	8.28166e-56	130.865	672.78	133.453	958.18	139.847	937.498
STM14_5085	malE	TRUE	-5.54772	0.349157	-15.8889	7.56719e-57	1.17545e-55	274.425	9.45157	447.771	6.54367	357.725	6.85138
STM14_2392	fliH	TRUE	-5.34197	0.336336	-15.8828	8.3326e-57	1.28979e-55	292.004	6.87387	295.88	10.2829	350.631	5.70949
STM14_1742	slyA	TRUE	1.68518	0.106455	15.83	1.93131e-56	2.97897e-55	530.294	1650.59	484.646	1537.76	455.01	1538.14
STM14_3492	invI	TRUE	-8.81899	0.557947	-15.8061	2.82249e-56	4.33834e-55	1049.85	0.859233	1024.6	2.80443	978.93	3.42569
STM14_1666	sufD	TRUE	2.9195	0.184882	15.7911	3.57994e-56	5.48341e-55	55.6663	357.441	51.8009	362.706	38.5086	388.245
STM14_1938	ugtL	TRUE	3.88298	0.246396	15.7591	5.94798e-56	9.07893e-55	50.7833	907.35	40.3872	487.97	38.5086	514.996
STM14_0452	yaiB	TRUE	2.13015	0.135202	15.7553	6.31716e-56	9.60908e-55	147.467	747.533	159.793	627.257	145.927	608.631
STM14_2098	yciB	TRUE	2.75261	0.174751	15.7516	6.69796e-56	1.01532e-54	89.8473	518.118	80.7743	625.387	89.1778	606.347
STM14_2331	cheY	TRUE	-3.64637	0.231642	-15.7414	7.8647e-56	1.18808e-54	236.337	19.7624	239.689	16.8266	237.132	20.5541
STM14_2265	pagK	TRUE	4.72836	0.300802	15.7192	1.11723e-55	1.68196e-54	54.6897	1713.31	33.3633	793.653	35.4685	760.504
STM14_2113	adhE	TRUE	1.9043	0.121166	15.7164	1.16712e-55	1.75108e-54	1290.09	4722.35	1431.11	5123.69	1126.88	4563.02
STM14_2368	sdiA	TRUE	-3.63388	0.231491	-15.6977	1.56778e-55	2.3442e-54	249.033	22.3401	251.981	24.305	274.627	14.8447
STM14_2510	cbiN	TRUE	-4.68358	0.298689	-15.6805	2.05643e-55	3.06443e-54	237.314	10.3108	266.906	7.47847	265.507	12.5609
STM14_4843	yiiD	TRUE	2.25299	0.143921	15.6544	3.10213e-55	4.60708e-54	101.567	440.787	93.0661	456.187	95.2582	485.306
STM14_5448	STM14_5448	TRUE	-2.89919	0.185394	-15.6379	4.01495e-55	5.94267e-54	361.342	54.9909	389.824	43.936	339.484	46.8178
STM14_1058	ybjY	TRUE	2.27561	0.145812	15.6065	6.57449e-55	9.69847e-54	97.6601	544.754	102.724	521.624	120.593	484.164
STM14_2531	pduE	TRUE	-7.51211	0.482462	-15.5704	1.15728e-54	1.70148e-53	709.989	2.5777	536.447	2.80443	517.84	4.56759
STM14_3164	gogB	TRUE	3.09633	0.199018	15.558	1.40421e-54	2.05764e-53	128.911	793.932	70.2385	837.589	111.472	1017.43
STM14_4863	STM14_4863	TRUE	-4.37026	0.28202	-15.4963	3.67588e-54	5.3685e-53	284.191	16.3254	345.925	9.34809	248.279	17.1285
STM14_0251	yaeH	TRUE	-2.74333	0.177732	-15.4352	9.48645e-54	1.38088e-52	1196.34	187.313	1148.4	158.918	1071.15	163.291
STM14_2519	cbiE	TRUE	-5.0525	0.327421	-15.4312	1.00979e-53	1.46503e-52	244.15	6.01463	250.225	8.41328	275.641	9.13518
STM14_2526	pduF	TRUE	-7.14417	0.464518	-15.3797	2.23826e-53	3.23664e-52	740.264	5.1554	460.062	2.80443	434.742	3.42569
STM14_2390	fliF	TRUE	-5.87631	0.382605	-15.3587	3.09812e-53	4.46535e-52	290.051	6.01463	316.951	4.67405	356.711	5.70949
STM14_1990	ydbH	TRUE	2.56074	0.167174	15.3178	5.81584e-53	8.35504e-52	84.9643	496.637	81.6523	516.95	81.0708	446.482
STM14_2967	yfeC	TRUE	-4.06514	0.2654	-15.317	5.88332e-53	8.42445e-52	236.337	10.3108	223.007	16.8266	219.904	13.7028
STM14_2330	cheZ	TRUE	-3.20648	0.209552	-15.3016	7.46488e-53	1.06544e-51	294.934	28.3547	302.904	23.3702	263.48	43.3921
STM14_0081	caiF	TRUE	-5.01869	0.328681	-15.2692	1.22684e-52	1.74537e-51	311.536	7.7331	405.628	12.1525	253.346	10.2771
STM14_4597	yidE	TRUE	-4.42405	0.289779	-15.267	1.26918e-52	1.79977e-51	239.267	12.0293	244.957	12.1525	217.878	7.99328
STM14_4681	rbsB	TRUE	-2.52429	0.165639	-15.2397	1.92781e-52	2.72497e-51	426.775	71.3164	414.407	71.0455	385.086	70.7976
STM14_5408	STM14_5408	TRUE	3.73558	0.245918	15.1904	4.09706e-52	5.77265e-51	26.3682	256.052	18.4376	290.726	20.2677	318.589
STM14_2518	cbiT	TRUE	-4.95632	0.32676	-15.1681	5.75355e-52	8.0807e-51	269.542	7.7331	242.323	8.41328	237.132	7.99328
STM14_5174	dcuB	TRUE	-6.34708	0.418681	-15.1597	6.53662e-52	9.15126e-51	285.168	4.29617	656.73	7.47847	473.251	5.70949
STM14_3476	iagB	TRUE	-7.97381	0.526458	-15.1461	8.0361e-52	1.12148e-50	656.276	4.29617	644.439	0	639.446	3.42569
STM14_1352	flgI	TRUE	-4.99025	0.329505	-15.1447	8.21476e-52	1.14279e-50	248.057	11.17	234.421	4.67405	252.333	6.85138
STM14_2842	pmrD	TRUE	2.03137	0.134289	15.1269	1.07628e-51	1.49253e-50	186.531	729.489	165.061	718.868	150.994	604.064
STM14_2542	pduS	TRUE	-5.36854	0.355733	-15.0915	1.84231e-51	2.5468e-50	301.77	6.01463	245.835	2.80443	294.895	12.5609
STM14_2391	fliG	TRUE	-5.58097	0.370868	-15.0484	3.53749e-51	4.87487e-50	259.776	2.5777	278.32	7.47847	295.908	7.99328
STM14_2239	STM14_2239	TRUE	2.79195	0.186346	14.9826	9.54319e-51	1.311e-49	72.2685	632.396	86.0422	486.101	67.8968	449.907
STM14_4221	feoA	TRUE	3.59523	0.240067	14.9759	1.05515e-50	1.445e-49	14.649	317.057	31.6073	341.205	28.3748	246.65
STM14_1555	STM14_1555	TRUE	3.96149	0.265682	14.9106	2.81115e-50	3.83783e-49	12.6958	298.154	16.6817	227.159	18.2409	214.677
STM14_3232	rseB	TRUE	2.18325	0.147045	14.8474	7.22738e-50	9.8364e-49	216.805	1001.87	167.695	862.829	206.73	814.173
STM14_0865	ybgE	TRUE	-3.16261	0.213404	-14.8198	1.0911e-49	1.48039e-48	248.057	33.5101	237.055	31.7835	287.801	19.4123
STM14_1718	ssaU	TRUE	8.07295	0.545114	14.8097	1.26878e-49	1.71617e-48	0	761.281	2.63395	597.343	5.06692	694.273
STM14_0534	hupB	TRUE	-2.54168	0.172022	-14.7753	2.11314e-49	2.8495e-48	313.489	50.6948	314.317	52.3493	270.574	51.3854
STM14_2817	glpQ	TRUE	-3.38817	0.230336	-14.7097	5.58663e-49	7.51035e-48	248.057	25.777	214.228	20.5658	233.078	19.4123
STM14_1762	ydgJ	TRUE	2.0392	0.138822	14.6893	7.54743e-49	1.01154e-47	195.32	702.853	167.695	846.937	200.65	763.929
STM14_2052	ycjE	TRUE	4.1322	0.281706	14.6685	1.02631e-48	1.37133e-47	17.5788	282.688	16.6817	227.159	7.09369	221.528
STM14_4283	ugpB	TRUE	2.59897	0.177405	14.65	1.34778e-48	1.79541e-47	280.285	1159.11	254.615	1883.64	265.507	1807.62
STM14_0853	sdhA	TRUE	-2.53908	0.173436	-14.6399	1.5631e-48	2.07595e-47	1880.93	310.183	2104.52	384.207	2639.87	447.624
STM14_5568	rlgA	TRUE	1.94464	0.13285	14.6379	1.61019e-48	2.13204e-47	449.237	1504.52	453.039	1656.48	420.555	1935.52
STM14_1966	trg	TRUE	-4.78286	0.327556	-14.6016	2.74161e-48	3.61926e-47	285.168	8.59233	273.93	10.2829	266.52	11.419
STM14_2885	STM14_2885	TRUE	-3.44882	0.236258	-14.5977	2.90442e-48	3.8227e-47	307.629	40.384	311.684	19.631	276.654	20.5541
STM14_5276	priB	TRUE	-2.99066	0.20493	-14.5936	3.08624e-48	4.04988e-47	333.998	33.5101	435.479	59.8278	330.363	45.6759
STM14_1857	STM14_1857	TRUE	3.48074	0.23874	14.5796	3.78524e-48	4.95236e-47	36.1342	314.479	38.6312	465.535	46.6157	575.516
STM14_971	ompX	TRUE	2.14144	0.146971	14.5705	4.32532e-48	5.64217e-47	1366.26	4475.75	1258.15	6785.78	1383.27	6420.89
STM14_3233	rseA	TRUE	2.28439	0.157117	14.5394	6.81637e-48	8.86531e-47	503.926	2635.27	430.211	1964.97	396.233	1878.42
STM14_2382	fliT	TRUE	-5.51481	0.379585	-14.5285	7.99199e-48	1.03637e-46	258.799	5.1554	249.347	3.73924	243.212	7.99328
STM14_0003	thrB	TRUE	2.60513	0.179665	14.5	1.21236e-47	1.56751e-46	152.35	1224.41	149.257	842.263	161.128	744.517
STM14_5446	tsr	TRUE	-3.50776	0.242422	-14.4697	1.88408e-47	2.42886e-46	234.384	29.2139	283.588	19.631	267.534	19.4123
STM14_3348	iroN	TRUE	4.24145	0.293669	14.443	2.77523e-47	3.56722e-46	18.5554	516.399	28.0954	302.878	11.1472	285.474
STM14_3489	spaP	TRUE	-9.4622	0.65542	-14.4368	3.03416e-47	3.88868e-46	1079.14	0.859233	1186.15	1.86962	1139.04	2.28379
STM14_3927	tdcA	TRUE	-6.98647	0.484154	-14.4303	3.33792e-47	4.26555e-46	392.594	1.71847	461.818	3.73924	370.899	4.56759
STM14_1398	potC	TRUE	3.08794	0.214109	14.4223	3.74852e-47	4.77637e-46	42.9704	506.088	40.3872	315.031	58.7763	381.394
STM14_4612	STM14_4612	TRUE	-7.20861	0.500174	-14.4122	4.33676e-47	5.50994e-46	446.307	3.43693	425.821	2.80443	411.434	2.28379
STM14_5466	fhuF	TRUE	4.70615	0.326653	14.4072	4.66285e-47	5.90717e-46	9.76601	268.081	16.6817	381.402	12.1606	366.549
STM14_1105	serC	TRUE	2.54767	0.176905	14.4013	5.07439e-47	6.41006e-46	178.718	871.263	185.254	1137.66	180.382	1176.15
STM14_0489	tsx	TRUE	-2.31947	0.161434	-14.3679	8.22932e-47	1.03656e-45	608.423	103.108	680.436	140.221	585.736	133.602
STM14_3848	ygiW	TRUE	-3.30401	0.229968	-14.3673	8.30544e-47	1.04316e-45	291.027	27.4955	289.734	38.3272	301.989	22.8379
STM14_0098	STM14_0098	TRUE	5.53307	0.385161	14.3656	8.50361e-47	1.06501e-45	6.83621	737.222	12.2917	315.031	10.1338	308.312
STM14_1080	trxB	TRUE	2.31696	0.16143	14.3527	1.0247e-46	1.27971e-45	279.308	1135.91	279.198	1388.19	287.801	1695.72
STM14_1353	flgJ	TRUE	-3.85781	0.269614	-14.3087	1.93228e-46	2.40632e-45	174.812	16.3254	218.617	14.9569	234.092	11.419
STM14_2381	fliS	TRUE	-6.00389	0.420425	-14.2805	2.89336e-46	3.59299e-45	311.536	5.1554	276.564	4.67405	277.667	3.42569
STM14_3733	metK	TRUE	2.49548	0.17488	14.2697	3.37921e-46	4.18451e-45	90.8239	570.531	123.795	584.256	112.486	694.273
STM14_1997	ynaF	TRUE	-6.43888	0.451725	-14.254	4.23413e-46	5.22843e-45	3409.31	55.8502	3446.96	32.7183	2680.4	20.5541
STM14_4648	phoU	TRUE	2.47581	0.174179	14.2142	7.48212e-46	9.21328e-45	56.6429	275.814	50.9229	310.357	57.7629	333.434
STM14_3809	hybE	TRUE	-4.02862	0.283624	-14.2041	8.64565e-46	1.06163e-44	186.531	11.17	191.4	13.0873	188.49	10.2771
STM14_5561	spvC	TRUE	8.76399	0.617641	14.1895	1.06472e-45	1.30376e-44	3.9064	997.57	0.877982	604.822	1.01338	883.828
STM14_5037	pepE	TRUE	-3.6672	0.25898	-14.1602	1.61609e-45	1.97343e-44	251.963	20.6216	275.686	24.305	201.664	11.419
STM14_1749	gst	TRUE	-2.00316	0.141564	-14.1502	1.8635e-45	2.26924e-44	686.551	157.24	625.123	152.374	543.174	153.014
STM14_2155	ychH	TRUE	-4.57839	0.323831	-14.1382	2.20875e-45	2.68222e-44	408.219	23.1993	374.02	9.34809	287.801	11.419
STM14_2887	ulaA_2	TRUE	-4.67141	0.330662	-14.1274	2.57389e-45	3.11704e-44	207.039	9.45157	244.957	6.54367	186.463	9.13518
STM14_5143	nrfA	TRUE	-5.63738	0.399643	-14.106	3.48591e-45	4.2099e-44	308.606	5.1554	296.758	6.54367	209.771	4.56759
STM14_3461	sitD	TRUE	4.15569	0.294965	14.0888	4.45274e-45	5.36281e-44	13.6724	191.609	11.4138	186.027	6.08031	181.562
STM14_964	glnH	TRUE	-3.13719	0.223108	-14.0613	6.56524e-45	7.88547e-44	622.095	91.0787	516.253	42.0664	527.973	54.8111
STM14_3498	invF	TRUE	-10.3068	0.733137	-14.0585	6.83519e-45	8.18733e-44	1842.85	0.859233	1506.62	0	1547.44	3.42569
STM14_0002	thrA	TRUE	2.45731	0.174867	14.0525	7.43649e-45	8.88337e-44	84.9643	550.769	79.8963	508.536	112.486	457.901
STM14_4954	ppc	TRUE	1.8671	0.13289	14.0499	7.71226e-45	9.18783e-44	363.296	1233.86	390.702	1481.67	382.046	1430.8
STM14_2504	cobT	TRUE	-2.12046	0.150969	-14.0456	8.19155e-45	9.73245e-44	393.57	93.6564	399.482	76.6544	361.778	95.9194
STM14_1543	STM14_1543	TRUE	2.39893	0.17099	14.0296	1.02666e-44	1.2165e-43	93.7537	588.575	111.504	473.014	90.1912	499.009
STM14_0713	ybdQ	TRUE	-2.15104	0.153654	-13.9993	1.57519e-44	1.86144e-43	1618.23	361.737	1726.99	359.902	1268.76	316.306
STM14_0493	ribD	TRUE	2.29791	0.16427	13.9886	1.83046e-44	2.15729e-43	204.11	814.553	225.641	1051.66	185.449	1164.74
STM14_2341	flhD	TRUE	-1.74706	0.125134	-13.9615	2.67841e-44	3.14821e-43	500.02	150.366	480.256	143.026	485.411	142.737
STM14_3480	iacP	TRUE	-9.11772	0.656305	-13.8925	7.03354e-44	8.24518e-43	875.035	0.859233	918.369	0.934809	889.752	3.42569
STM14_0522	cyoB	TRUE	2.40598	0.173231	13.8888	7.40372e-44	8.65605e-43	179.695	953.749	237.055	1231.14	247.266	1337.16
STM14_1667	sufS	TRUE	2.6071	0.18804	13.8646	1.03838e-43	1.2108e-42	52.7365	305.028	50.045	267.355	42.5622	315.164
STM14_3923	tdcE	TRUE	-3.79578	0.273877	-13.8594	1.11572e-43	1.29754e-42	186.531	12.8885	181.742	15.8918	166.195	9.13518
STM14_1270	agp	TRUE	-2.51833	0.181824	-13.8504	1.26569e-43	1.46807e-42	734.404	145.21	796.329	124.33	742.811	126.751
STM14_2001	dbpA	TRUE	2.58062	0.18642	13.843	1.40176e-43	1.62161e-42	52.7365	360.878	46.533	316.9	69.9235	328.866
STM14_2707	fghA	TRUE	1.66462	0.120311	13.836	1.54558e-43	1.7833e-42	414.079	1250.18	467.086	1401.28	416.501	1467.34
STM14_1979	STM14_1979	TRUE	5.70746	0.412564	13.8341	1.58664e-43	1.82588e-42	5.85961	258.629	7.02385	215.006	2.02677	322.015
STM14_3297	STM14_3297	FALSE	2.83982	0.205484	13.8202	1.92595e-43	2.21056e-42	37.1108	280.969	36.8752	213.137	33.4417	276.339
STM14_4538	mgtC	TRUE	4.53511	0.328293	13.8142	2.09207e-43	2.39498e-42	4.88301	226.838	18.4376	328.118	15.2008	347.137
STM14_3954	yhbS	TRUE	-2.34323	0.17011	-13.7748	3.61435e-43	4.12693e-42	518.575	109.123	543.471	85.0676	438.796	101.629
STM14_2541	pduQ	TRUE	-5.22545	0.380473	-13.7341	6.34549e-43	7.22662e-42	256.846	5.1554	198.424	5.60886	195.583	6.85138
STM14_4147	bfd	TRUE	5.67695	0.414396	13.6993	1.02459e-42	1.16386e-41	7.81281	209.653	7.02385	301.943	0	266.062
STM14_3248	yfiQ	TRUE	-2.14816	0.157342	-13.6528	1.94246e-42	2.20079e-41	1047.89	195.046	864.812	195.375	785.373	219.244
STM14_2936	sixA	TRUE	2.03166	0.14916	13.6206	3.01963e-42	3.41242e-41	170.905	704.571	152.769	548.733	129.713	600.638
STM14_0383	STM14_0383	TRUE	-3.52803	0.259474	-13.5968	4.18128e-42	4.71305e-41	661.159	76.4718	703.263	49.5449	530	36.5407
STM14_5002	STM14_5002	TRUE	6.45969	0.475112	13.5961	4.22209e-42	4.74688e-41	1.9532	219.105	5.26789	435.621	5.06692	435.063
STM14_2641	yegS	TRUE	2.30817	0.170023	13.5756	5.58917e-42	6.26785e-41	72.2685	350.567	58.8248	330.923	78.0306	350.562
STM14_5400	yjhP	TRUE	-2.72769	0.201048	-13.5673	6.25516e-42	6.99687e-41	223.642	36.947	237.933	29.9139	201.664	33.115
STM14_2670	bglX	TRUE	2.24177	0.16599	13.5055	1.45223e-41	1.62031e-40	166.022	575.686	157.159	714.194	136.807	890.68
STM14_2792	eco	TRUE	-2.73299	0.202738	-13.4804	2.0397e-41	2.27e-40	295.91	42.9617	246.713	38.3272	251.319	37.6826
STM14_2179	dadA	TRUE	2.14179	0.158958	13.4739	2.22643e-41	2.47156e-40	88.8707	449.379	93.0661	407.577	107.419	417.934
STM14_3825	exbB	TRUE	2.33528	0.173352	13.4713	2.30798e-41	2.55564e-40	85.9409	383.218	94.822	536.581	96.2715	479.597
STM14_3365	STM14_3365	TRUE	4.9344	0.366577	13.4608	2.66142e-41	2.9396e-40	6.83621	219.105	7.02385	164.526	6.08031	228.379
STM14_1592	osmE	TRUE	-2.55814	0.19025	-13.4462	3.2412e-41	3.57101e-40	1173.87	240.585	1042.16	155.178	1021.49	151.872
STM14_3812	hybB	TRUE	-5.4889	0.408269	-13.4443	3.32388e-41	3.65294e-40	289.074	6.01463	253.737	3.73924	194.57	6.85138
STM14_5275	rpsF	TRUE	-2.68084	0.199819	-13.4163	4.85054e-41	5.31745e-40	381.851	58.4279	576.834	80.3936	381.033	70.7976
STM14_3526	rpoS	TRUE	-1.49725	0.111602	-13.416	4.87175e-41	5.32742e-40	5086.14	2112	5851.75	1735.01	5358.78	1925.24
STM14_3468	orgB	TRUE	-2.23239	0.166471	-13.4101	5.27852e-41	5.7579e-40	1667.06	250.037	1429.35	342.14	1314.36	348.279
STM14_2546	pduW	TRUE	-4.74965	0.354685	-13.3912	6.81033e-41	7.41045e-40	213.876	6.01463	165.061	6.54367	167.208	7.99328
STM14_2521	cbiC	TRUE	-4.79353	0.358531	-13.3699	9.06269e-41	9.83693e-40	321.302	5.1554	269.54	10.2829	193.556	13.7028
STM14_2393	fliI	TRUE	-5.28368	0.395626	-13.3552	1.10398e-40	1.19534e-39	166.022	6.87387	265.15	5.60886	243.212	4.56759
STM14_1046	ybjR	TRUE	1.81384	0.135822	13.3545	1.11467e-40	1.20396e-39	146.49	504.37	129.063	479.557	130.727	441.914
STM14_4682	rbsK	TRUE	-2.07608	0.155536	-13.3479	1.21777e-40	1.31209e-39	441.424	124.589	453.917	93.4809	403.327	87.9261
STM14_3103	STM14_3103	TRUE	-3.94148	0.295675	-13.3305	1.53926e-40	1.65442e-39	198.25	12.0293	223.885	14.9569	154.034	10.2771
STM14_2342	STM14_2342	TRUE	-5.42128	0.40727	-13.3113	1.99109e-40	2.13484e-39	209.969	5.1554	190.522	4.67405	219.904	4.56759
STM14_4315	yhiI	TRUE	-3.95242	0.29705	-13.3056	2.14805e-40	2.29753e-39	216.805	14.607	235.299	15.8918	171.262	9.13518
STM14_2053	fabI	TRUE	1.49939	0.112715	13.3025	2.24003e-40	2.39009e-39	353.53	1054.28	364.362	969.397	351.644	1000.3
STM14_1893	fdnH	TRUE	-3.67172	0.276169	-13.2952	2.46889e-40	2.62791e-39	160.163	12.8885	176.474	18.6962	190.516	9.13518
STM14_0923	bioD_1	TRUE	6.19663	0.466344	13.2877	2.72842e-40	2.89714e-39	4.88301	267.222	1.75596	230.898	4.05354	271.772
STM14_4142	rplD	TRUE	-3.68769	0.277923	-13.2687	3.515e-40	3.72336e-39	445.33	20.6216	772.624	54.2189	461.09	57.0949
STM14_3955	yhbT	TRUE	-2.72215	0.205563	-13.2424	4.99293e-40	5.27618e-39	469.745	77.331	485.524	71.9803	357.725	47.9597
STM14_5438	hsdR	TRUE	-2.15749	0.162926	-13.2421	5.01246e-40	5.28412e-39	431.658	100.53	467.964	99.0898	405.354	92.4937
STM14_2241	pphA	TRUE	4.36306	0.329592	13.2378	5.31048e-40	5.5849e-39	13.6724	148.647	7.02385	237.442	11.1472	264.92
STM14_3302	STM14_3302	TRUE	-3.02687	0.228795	-13.2296	5.9167e-40	6.20759e-39	379.898	53.2725	379.288	41.1316	316.176	36.5407
STM14_0919	bioA	TRUE	6.74432	0.509913	13.2264	6.17581e-40	6.46401e-39	0	324.79	4.38991	273.899	4.05354	319.731
STM14_2530	pduD	TRUE	-9.73212	0.737361	-13.1986	8.93981e-40	9.33477e-39	1329.15	0	969.292	0	997.17	4.56759
STM14_1905	narZ	TRUE	2.87771	0.218103	13.1942	9.4695e-40	9.86443e-39	34.181	221.682	24.5835	225.289	33.4417	227.238
STM14_2539	pduO	TRUE	-6.54201	0.496873	-13.1664	1.37059e-39	1.42437e-38	388.687	0	248.469	5.60886	266.52	4.56759
STM14_0635	fimA	TRUE	-3.76203	0.285851	-13.1608	1.4753e-39	1.52958e-38	1152.39	67.8794	693.606	57.0234	597.897	54.8111
STM14_4656	glmS	TRUE	-1.78832	0.136743	-13.078	4.39797e-39	4.54905e-38	958.046	228.556	859.544	289.791	972.849	291.184
STM14_0139	ilvI	TRUE	2.78158	0.213011	13.0584	5.69178e-39	5.87349e-38	39.064	216.527	38.6312	260.812	38.5086	324.299
STM14_1410	purB	TRUE	2.2634	0.173356	13.0564	5.84441e-39	6.01687e-38	149.42	587.716	157.159	768.413	150.994	843.862
STM14_1882	STM14_1882	TRUE	2.45957	0.188785	13.0284	8.43397e-39	8.66255e-38	63.4791	344.553	66.7266	349.619	77.0172	446.482
STM14_4138	rplV	TRUE	-3.32287	0.255757	-12.9923	1.35268e-38	1.3861e-37	272.472	25.777	483.768	35.5228	353.671	51.3854
STM14_2636	STM14_2636	FALSE	5.21471	0.401593	12.9851	1.48679e-38	1.51998e-37	5.85961	219.964	6.14587	168.266	5.06692	248.934
STM14_2258	STM14_2258	TRUE	4.61638	0.355851	12.9728	1.74558e-38	1.78041e-37	5.85961	178.721	7.02385	151.439	7.09369	159.866
STM14_2522	cbiB	TRUE	-5.43927	0.419799	-12.9568	2.14944e-38	2.18725e-37	337.904	3.43693	270.418	7.47847	192.543	7.99328
STM14_2998	cysM	TRUE	3.1189	0.241022	12.9403	2.66593e-38	2.70656e-37	36.1342	225.978	21.0716	310.357	42.5622	324.299
STM14_3590	fucI	TRUE	-4.03826	0.313664	-12.8745	6.26562e-38	6.34646e-37	153.326	9.45157	160.671	10.2829	144.914	7.99328
STM14_0760	STM14_0760	TRUE	-2.29904	0.178852	-12.8544	8.12186e-38	8.20775e-37	242.197	54.1317	252.859	50.4797	258.413	47.9597
STM14_1625	pheT	TRUE	1.2145	0.0944977	12.8522	8.35896e-38	8.42798e-37	659.206	1616.22	679.558	1501.3	674.914	1555.26
STM14_2029	ycjG	TRUE	2.20318	0.171502	12.8464	9.01416e-38	9.06779e-37	66.4089	292.999	60.5807	266.421	53.7094	272.913
STM14_2646	yegW	TRUE	2.09213	0.163033	12.8326	1.07726e-37	1.0812e-36	84.9643	389.233	87.7982	335.597	83.0975	366.549
STM14_1702	ssaG	TRUE	7.93862	0.619979	12.8047	1.54388e-37	1.54599e-36	1.9532	601.463	1.75596	398.229	2.02677	400.806
STM14_1978	STM14_1978	TRUE	5.28757	0.413707	12.781	2.09461e-37	2.09271e-36	5.85961	190.75	4.38991	159.852	5.06692	246.65
STM14_1664	sufB	TRUE	2.39372	0.187359	12.7761	2.22891e-37	2.22183e-36	69.3387	433.054	90.4321	334.662	60.8031	396.238
STM14_4959	oxyR	TRUE	-1.73436	0.136342	-12.7206	4.54224e-37	4.51758e-36	514.669	156.38	530.301	174.809	510.746	134.744
STM14_4649	pstB	TRUE	2.35428	0.185777	12.6726	8.39166e-37	8.32726e-36	75.1983	267.222	64.0927	342.14	48.6425	355.13
STM14_4346	yhjH	TRUE	-6.01304	0.474963	-12.66	9.84609e-37	9.74852e-36	279.308	4.29617	192.278	2.80443	213.824	3.42569
STM14_1612	STM14_1612	TRUE	-1.64097	0.129649	-12.6571	1.0227e-36	1.01029e-35	1296.93	343.693	1056.21	348.684	1085.33	412.225
STM14_5011	hupA	TRUE	-1.8909	0.149464	-12.6512	1.10183e-36	1.08602e-35	540.06	157.24	489.914	135.547	472.237	109.622
STM14_4919	hslU	TRUE	1.48101	0.117074	12.6501	1.11703e-36	1.09854e-35	260.753	726.911	280.076	724.477	247.266	751.368
STM14_0802	ybfM	TRUE	-3.79334	0.299991	-12.6449	1.19408e-36	1.17169e-35	144.537	11.17	151.013	9.34809	145.927	11.419
STM14_2356	yecA	TRUE	-2.27753	0.180167	-12.6412	1.25063e-36	1.22445e-35	645.533	151.225	718.189	124.33	537.094	115.332
STM14_3270	tyrA	TRUE	2.42023	0.191503	12.6381	1.30211e-36	1.27202e-35	63.4791	438.209	74.6285	315.966	65.87	338.002
STM14_3031	maeB	TRUE	-1.52009	0.120286	-12.6373	1.31522e-36	1.28197e-35	1418.02	483.748	1600.56	533.776	1537.3	573.232
STM14_4852	fdoG	TRUE	-1.26924	0.100452	-12.6353	1.34833e-36	1.31134e-35	2760.85	1214.1	3180.93	1265.73	3134.4	1286.92
STM14_2327	flhA	TRUE	-3.23744	0.256606	-12.6164	1.71501e-36	1.66427e-35	152.35	24.9178	170.328	14.0221	174.302	12.5609
STM14_5465	STM14_5465	TRUE	2.12369	0.168466	12.606	1.95585e-36	1.89382e-35	58.5961	259.488	62.3367	259.877	66.8834	300.319
STM14_3922	tdcG	TRUE	-2.83487	0.225403	-12.5769	2.82972e-36	2.73394e-35	175.788	28.3547	158.915	25.2399	186.463	18.2704
STM14_0798	nagE	TRUE	-1.95958	0.156047	-12.5576	3.61258e-36	3.48265e-35	539.084	137.477	578.59	159.852	539.121	127.892
STM14_5287	cpdB	TRUE	-2.26146	0.180448	-12.5325	4.95813e-36	4.76936e-35	283.214	66.161	371.386	58.893	285.774	71.9395
STM14_1578	STM14_1578	TRUE	-2.76257	0.220631	-12.5212	5.7169e-36	5.48722e-35	218.759	39.5247	202.814	26.1747	209.771	26.2636
STM14_0582	ushA	TRUE	-1.87868	0.150066	-12.519	5.87446e-36	5.62617e-35	510.762	118.574	494.304	143.026	493.518	147.305
STM14_1408	phoQ	TRUE	1.28179	0.102512	12.5038	7.11856e-36	6.80287e-35	759.796	1837.9	669.9	1725.66	725.583	1672.88
STM14_2837	yfbG	TRUE	1.54867	0.123876	12.5018	7.29823e-36	6.95944e-35	723.661	1717.61	709.409	2275.33	713.423	2289.5
STM14_3705	yggE	TRUE	1.88739	0.15098	12.501	7.37389e-36	7.01637e-35	124.028	420.165	131.697	485.166	139.847	560.672
STM14_4996	STM14_4996	TRUE	2.8568	0.22904	12.4729	1.04913e-35	9.96112e-35	33.2044	201.061	34.2413	226.224	35.4685	320.873
STM14_2055	yciW	TRUE	4.52578	0.363693	12.4439	1.50885e-35	1.4295e-34	11.7192	175.284	13.1697	239.311	10.1338	397.38
STM14_4052	mdh	TRUE	-1.48646	0.119475	-12.4416	1.55397e-35	1.46909e-34	2242.28	781.902	2574.24	817.958	2489.89	1011.72
STM14_5167	adiY	TRUE	-3.93612	0.317714	-12.3889	3.00176e-35	2.83171e-34	125.005	12.0293	153.647	8.41328	163.155	7.99328
STM14_1924	yncB	TRUE	1.477	0.119301	12.3805	3.33326e-35	3.13769e-34	259.776	667.624	223.007	652.497	233.078	671.436
STM14_1930	srfC	TRUE	-2.69426	0.217962	-12.3611	4.2412e-35	3.98383e-34	195.32	37.8063	247.591	45.8057	289.828	28.5474
STM14_1336	rimJ	TRUE	-2.0364	0.16477	-12.359	4.35389e-35	4.08096e-34	336.927	101.39	338.023	78.524	361.778	70.7976
STM14_1928	srfA	TRUE	-4.83767	0.391974	-12.3418	5.39355e-35	5.04469e-34	142.584	6.01463	165.061	6.54367	160.115	3.42569
STM14_2506	cobU	TRUE	-3.10059	0.251311	-12.3377	5.67724e-35	5.29876e-34	194.344	21.4808	143.989	23.3702	181.396	14.8447
STM14_4223	yhgG	TRUE	3.09444	0.250877	12.3345	5.9068e-35	5.50133e-34	21.4852	134.9	17.5596	166.396	15.2008	163.291
STM14_1883	STM14_1883	TRUE	2.27253	0.18433	12.3285	6.35807e-35	5.9091e-34	72.2685	269.799	63.2147	305.683	61.8165	380.252
STM14_2505	cobS	TRUE	-2.33069	0.189068	-12.3273	6.46105e-35	5.99214e-34	219.735	36.947	230.909	52.3493	236.119	47.9597
STM14_2581	rfbV	TRUE	-2.19707	0.178333	-12.32	7.06524e-35	6.53869e-34	333.021	74.7533	433.723	87.8721	319.216	74.2233
STM14_0252	STM14_0252	FALSE	2.4009	0.194913	12.3178	7.2648e-35	6.70926e-34	69.3387	456.253	71.9945	340.271	69.9235	317.447
STM14_1497	pagD	TRUE	4.4693	0.363081	12.3094	8.06468e-35	7.43236e-34	8.78941	232.852	5.26789	154.244	10.1338	140.453
STM14_4134	rpsQ	TRUE	-3.03841	0.246873	-12.3076	8.24506e-35	7.5827e-34	224.618	30.9324	440.747	43.936	343.537	49.1016
STM14_1312	ymdA	TRUE	-4.94082	0.40173	-12.2988	9.18813e-35	8.43237e-34	138.677	6.01463	164.183	3.73924	171.262	5.70949
STM14_1779	rstA	TRUE	2.27039	0.18473	12.2903	1.02111e-34	9.35167e-34	131.841	722.615	143.989	750.652	186.463	754.794
STM14_1724	cfa	TRUE	1.57692	0.128503	12.2714	1.28965e-34	1.17865e-33	244.15	718.319	252.859	720.738	258.413	816.456
STM14_5179	STM14_5179	TRUE	-5.24753	0.428238	-12.2538	1.6036e-34	1.46254e-33	243.174	5.1554	196.668	4.67405	146.941	5.70949
STM14_1716	ssaS	TRUE	8.16491	0.667127	12.2389	1.92613e-34	1.75306e-33	0.976601	558.502	0.877982	400.098	3.04015	407.657
STM14_3089	engA	TRUE	2.14997	0.17582	12.2282	2.19624e-34	1.99476e-33	105.473	402.121	112.382	485.166	106.405	554.962
STM14_3925	tdcC	TRUE	-5.73675	0.469965	-12.2068	2.86023e-34	2.59249e-33	285.168	0.859233	264.273	8.41328	174.302	4.56759
STM14_0731	pagP	TRUE	2.13885	0.175729	12.1713	4.42167e-34	3.99952e-33	91.8005	396.966	94.822	507.601	120.593	446.482
STM14_5277	rpsR	TRUE	-2.82115	0.232175	-12.151	5.6692e-34	5.11741e-33	310.559	31.7916	406.506	50.4797	286.788	61.6624
STM14_2788	napA	TRUE	-2.7421	0.226115	-12.127	7.59448e-34	6.84126e-33	252.94	47.2578	390.702	57.0234	296.922	35.3988
STM14_3802	gsp	TRUE	1.83748	0.151526	12.1265	7.64026e-34	6.86842e-33	177.741	525.851	181.742	695.498	184.436	725.105
STM14_2396	fliL	TRUE	-6.48245	0.534662	-12.1244	7.84473e-34	7.03785e-33	200.203	1.71847	230.909	3.73924	259.426	2.28379
STM14_4652	pstS	TRUE	2.22116	0.1834	12.111	9.23507e-34	8.2683e-33	134.771	415.01	109.748	576.777	95.2582	594.928
STM14_1407	ycfD	TRUE	1.5847	0.130923	12.1041	1.00473e-33	8.97718e-33	273.448	733.785	246.713	798.327	277.667	860.99
STM14_1675	orf245	TRUE	-5.40942	0.447994	-12.0748	1.43583e-33	1.28031e-32	163.092	2.5777	174.718	3.73924	155.048	5.70949
STM14_4146	bfr	TRUE	1.56605	0.129721	12.0725	1.47629e-33	1.31372e-32	270.519	730.348	208.082	665.584	229.025	696.557
STM14_2543	pduT	TRUE	-5.16435	0.427935	-12.0681	1.55728e-33	1.38299e-32	192.39	7.7331	134.331	2.80443	156.061	2.28379
STM14_5419	iadA	TRUE	-4.60182	0.381661	-12.0573	1.77411e-33	1.57238e-32	2651.47	170.987	2381.09	65.4367	2126.08	57.0949
STM14_1343	flgA	TRUE	-4.69923	0.390122	-12.0455	2.0472e-33	1.81077e-32	132.818	8.59233	149.257	4.67405	141.874	2.28379
STM14_0229	fhuC	TRUE	4.49852	0.373812	12.0342	2.34894e-33	2.07348e-32	7.81281	129.744	11.4138	227.159	5.06692	200.974
STM14_4511	gltS	TRUE	-2.32961	0.193685	-12.0279	2.53653e-33	2.23459e-32	235.361	35.2286	214.228	47.6753	213.824	50.2435
STM14_4924	rpmE	TRUE	-2.57107	0.214307	-11.9971	3.6786e-33	3.23423e-32	159.186	31.7916	190.522	34.5879	180.382	21.696
STM14_3466	STM14_3466	TRUE	-5.81	0.484618	-11.9888	4.06635e-33	3.56799e-32	188.484	1.71847	158.037	3.73924	196.597	4.56759
STM14_3903	ygjR	TRUE	-1.93715	0.161905	-11.9647	5.43759e-33	4.76168e-32	437.517	110.841	381.044	109.373	404.34	98.2032
STM14_5097	yjbJ	TRUE	-2.87427	0.240253	-11.9635	5.51791e-33	4.82241e-32	788.117	129.744	698.874	76.6544	597.897	76.5071
STM14_4715	rho	TRUE	1.33538	0.11174	11.9507	6.43524e-33	5.61296e-32	1763.74	3978.25	1634.8	4390.8	1542.37	4099.41
STM14_1822	ydfI	TRUE	2.45335	0.20531	11.9495	6.5339e-33	5.68773e-32	41.9938	195.046	29.8514	212.202	38.5086	194.123
STM14_2345	otsA	TRUE	2.13386	0.178813	11.9335	7.92143e-33	6.88194e-32	136.724	704.571	124.673	464.6	125.66	527.556
STM14_2894	yfcF	TRUE	2.03153	0.170296	11.9294	8.32055e-33	7.21443e-32	79.1047	395.247	93.0661	330.923	83.0975	317.447
STM14_3808	hypA_2	TRUE	-3.93249	0.330853	-11.8859	1.40076e-32	1.21215e-31	141.607	9.45157	141.355	9.34809	113.499	6.85138
STM14_0494	ribH	TRUE	1.60826	0.135373	11.8802	1.50013e-32	1.29559e-31	735.381	1709.87	713.799	2255.69	645.526	2425.39
STM14_2394	fliJ	TRUE	-4.78203	0.403066	-11.8641	1.81763e-32	1.56673e-31	122.075	6.01463	155.403	3.73924	146.941	5.70949
STM14_1377	ptsG	TRUE	-1.9088	0.160892	-11.8638	1.82476e-32	1.56979e-31	1723.7	485.467	1899.07	398.229	1296.12	425.928
STM14_1221	mgsA	TRUE	-2.2568	0.190496	-11.847	2.23101e-32	1.91554e-31	326.185	69.5979	320.463	55.1538	245.239	61.6624
STM14_5558	STM14_5558	TRUE	-1.99601	0.16851	-11.8451	2.28145e-32	1.95502e-31	688.504	180.439	571.566	144.895	590.803	137.028
STM14_2767	STM14_2767	TRUE	6.39481	0.540527	11.8307	2.70898e-32	2.31686e-31	1.9532	235.43	2.63395	177.614	3.04015	228.379
STM14_4020	gltB	TRUE	1.76585	0.1493	11.8276	2.81159e-32	2.39996e-31	136.724	518.977	134.331	457.122	152.008	460.185
STM14_0880	nadA	TRUE	3.64847	0.308517	11.8258	2.87025e-32	2.44528e-31	16.6022	152.944	14.9257	183.223	15.2008	251.217
STM14_3237	nadB	TRUE	3.57568	0.302724	11.8117	3.39664e-32	2.88813e-31	12.6958	113.419	10.5358	140.221	10.1338	145.021
STM14_3847	STM14_3847	TRUE	-3.39277	0.287442	-11.8033	3.75191e-32	3.18405e-31	146.49	13.7477	131.697	10.2829	127.686	14.8447
STM14_2358	STM14_2358	TRUE	2.03055	0.172047	11.8023	3.79751e-32	3.21654e-31	139.654	692.542	148.379	576.777	146.941	505.86
STM14_0852	sdhD	TRUE	-2.49172	0.21122	-11.7968	4.05539e-32	3.42836e-31	403.336	53.2725	417.919	79.4588	496.558	103.913
STM14_5401	STM14_5401	TRUE	-4.28192	0.364549	-11.7458	7.42148e-32	6.26197e-31	123.052	7.7331	130.819	8.41328	138.834	3.42569
STM14_1633	ydiU	TRUE	1.91272	0.162928	11.7397	7.97613e-32	6.71706e-31	88.8707	418.447	99.2119	329.053	94.2448	314.022
STM14_942	ybhO	TRUE	3.01402	0.257074	11.7243	9.5661e-32	8.04064e-31	23.4384	165.832	13.1697	129.938	20.2677	159.866
STM14_4334	treF	TRUE	1.8567	0.158505	11.7138	1.08259e-31	9.08222e-31	86.9175	362.596	99.2119	297.269	87.1511	331.15
STM14_2895	yfcG	TRUE	2.62096	0.223794	11.7115	1.11305e-31	9.31991e-31	33.2044	176.143	21.9495	163.592	28.3748	171.285
STM14_3467	orgC	TRUE	-2.72869	0.233655	-11.6783	1.64642e-31	1.37599e-30	1068.4	98.8118	1010.56	142.091	1034.67	231.805
STM14_5278	rplI	TRUE	-2.67873	0.229655	-11.6642	1.94331e-31	1.62102e-30	327.161	40.384	502.206	67.3063	372.926	82.2166
STM14_1892	fdnI	TRUE	-4.0083	0.345185	-11.612	3.58073e-31	2.98123e-30	123.052	7.7331	121.161	12.1525	126.673	2.28379
STM14_0425	STM14_0425	TRUE	2.94375	0.253999	11.5896	4.65136e-31	3.86529e-30	21.4852	139.196	21.0716	197.245	23.3078	170.143
STM14_1045	orfB	TRUE	2.22269	0.192332	11.5565	6.84067e-31	5.67389e-30	53.7131	255.192	57.0688	229.963	38.5086	213.535
STM14_1730	ydhO	TRUE	2.24222	0.194536	11.526	9.75686e-31	8.07743e-30	121.099	456.253	103.602	583.321	132.753	650.881
STM14_2353	ftn	TRUE	-1.93638	0.168693	-11.4787	1.68723e-30	1.39419e-29	346.693	65.3017	309.928	98.155	350.631	101.629
STM14_5158	phnB	TRUE	3.15008	0.274471	11.4769	1.72334e-30	1.42135e-29	21.4852	210.512	19.3156	147.7	16.2142	147.305
STM14_4175	argD_2	TRUE	2.45897	0.214498	11.4638	2.00419e-30	1.64989e-29	34.181	229.415	35.9973	170.135	34.4551	174.71
STM14_5171	melA	TRUE	-3.88898	0.339433	-11.4573	2.16199e-30	1.77646e-29	156.256	10.3108	123.795	9.34809	133.767	7.99328
STM14_4600	ibpA	TRUE	-2.43108	0.21242	-11.4447	2.50076e-30	2.051e-29	346.693	70.4571	322.219	41.1316	288.815	66.23
STM14_2551	sbmC	TRUE	-1.77662	0.155521	-11.4236	3.18616e-30	2.60826e-29	382.828	109.982	351.193	117.786	353.671	87.9261
STM14_5181	STM14_5181	TRUE	-3.60386	0.316045	-11.403	4.04034e-30	3.30136e-29	133.794	12.8885	130.819	6.54367	122.62	12.5609
STM14_5351	yjgF	TRUE	-2.36123	0.207234	-11.394	4.47833e-30	3.65245e-29	2365.33	280.11	1207.22	365.51	1456.23	333.434
STM14_2536	pduL	TRUE	-7.63038	0.670183	-11.3855	4.9376e-30	4.01957e-29	397.477	0	280.954	2.80443	279.694	2.28379
STM14_4592	yidF	TRUE	-1.8278	0.160644	-11.3779	5.38511e-30	4.36849e-29	270.519	73.8941	282.71	79.4588	243.212	70.7976
STM14_0717	rnk	TRUE	1.81383	0.159416	11.3779	5.38609e-30	4.36849e-29	114.262	457.971	122.039	508.536	153.021	398.522
STM14_2642	fbaB	TRUE	1.56237	0.1374	11.371	5.83451e-30	4.72348e-29	576.195	1452.96	444.259	1396.61	476.291	1570.11
STM14_2226	yobG	TRUE	1.91073	0.168148	11.3634	6.36414e-30	5.14279e-29	116.216	408.995	88.6762	391.685	95.2582	324.299
STM14_4035	STM14_4035	TRUE	-3.46733	0.305266	-11.3584	6.73649e-30	5.43369e-29	119.145	14.607	160.671	13.0873	111.472	6.85138
STM14_2847	menD	TRUE	-2.36425	0.208306	-11.3499	7.42598e-30	5.97887e-29	289.074	48.9763	300.27	64.5018	215.851	42.2502
STM14_4136	rplP	TRUE	-2.90826	0.256353	-11.3448	7.87499e-30	6.32879e-29	293.957	41.2432	600.54	68.2411	466.157	73.0814
STM14_4170	prkB	TRUE	1.43863	0.126859	11.3404	8.27749e-30	6.64012e-29	181.648	442.505	158.915	478.622	163.155	443.056
STM14_3536	ygbE	TRUE	3.74328	0.330245	11.3349	8.81745e-30	7.06039e-29	8.78941	146.07	11.4138	106.568	8.10708	129.034
STM14_3681	ygfZ	TRUE	1.56245	0.137953	11.3259	9.76454e-30	7.80453e-29	240.244	660.75	260.761	678.672	213.824	776.49
STM14_3565	rumA	TRUE	1.47111	0.130075	11.3097	1.17495e-29	9.37402e-29	284.191	929.691	316.073	815.154	292.868	729.672
STM14_1740	ydhJ	TRUE	3.06932	0.271563	11.3024	1.27644e-29	1.01653e-28	13.6724	142.633	19.3156	139.287	18.2409	149.589
STM14_2527	pduA	TRUE	-9.65121	0.854642	-11.2927	1.42595e-29	1.13354e-28	1028.36	0	679.558	0.934809	626.272	2.28379
STM14_1995	nifJ	TRUE	1.50969	0.133757	11.2868	1.52545e-29	1.21045e-28	263.682	705.431	213.35	600.148	207.744	642.888
STM14_5386	STM14_5386	TRUE	-1.63143	0.144627	-11.2803	1.6427e-29	1.30114e-28	347.67	106.545	341.535	108.438	348.604	121.041
STM14_1504	STM14_1504	FALSE	-2.99069	0.2658	-11.2516	2.27319e-29	1.79729e-28	136.724	28.3547	180.864	13.0873	145.927	15.9866
STM14_2195	minE	TRUE	-2.11495	0.188127	-11.2422	2.53139e-29	1.99785e-28	196.297	44.6801	201.936	52.3493	252.333	53.6692
STM14_5170	melR	TRUE	-2.83202	0.252027	-11.237	2.68375e-29	2.1143e-28	180.671	31.7916	188.766	28.9791	187.476	15.9866
STM14_4389	yhjY	TRUE	2.66834	0.237833	11.2194	3.27425e-29	2.57489e-28	52.7365	445.083	61.4587	325.314	48.6425	264.92
STM14_4532	slsA	TRUE	3.31278	0.295432	11.2133	3.50754e-29	2.75342e-28	13.6724	126.307	11.4138	143.026	14.1874	118.757
STM14_3000	cysW	TRUE	5.1171	0.456667	11.2053	3.83988e-29	3.00893e-28	3.9064	131.463	5.26789	115.916	2.02677	149.589
STM14_0920	bioB	TRUE	8.42387	0.752477	11.1949	4.32108e-29	3.37998e-28	0.976601	477.734	0	353.358	3.04015	480.739
STM14_4841	rbn	TRUE	1.91759	0.171312	11.1935	4.38559e-29	3.42434e-28	83.0111	286.984	82.5303	287.921	73.9771	332.292
STM14_2170	STM14_2170	TRUE	-1.8498	0.165402	-11.1837	4.90254e-29	3.8212e-28	499.043	147.788	493.426	141.156	678.968	175.852
STM14_2036	pspE	TRUE	-2.9853	0.26743	-11.1629	6.19063e-29	4.81664e-28	208.016	31.7916	204.57	17.7614	139.847	19.4123
STM14_1493	envE	TRUE	2.11277	0.189717	11.1365	8.33709e-29	6.47524e-28	82.0345	324.79	86.9202	286.052	62.8298	396.238
STM14_4851	fdoH	TRUE	-1.64099	0.147562	-11.1207	9.95196e-29	7.71584e-28	423.845	165.832	544.349	143.026	479.331	155.298
STM14_4171	yhfA	TRUE	-2.07511	0.186967	-11.0988	1.27123e-28	9.8386e-28	202.156	54.1317	196.668	51.4145	229.025	42.2502
STM14_4819	STM14_4819	TRUE	-3.52791	0.317958	-11.0955	1.31874e-28	1.01884e-27	177.741	24.0585	142.233	7.47847	139.847	6.85138
STM14_3269	STM14_3269	TRUE	2.69933	0.243676	11.0775	1.61264e-28	1.24371e-27	25.3916	136.618	19.3156	140.221	18.2409	131.318
STM14_3218	STM14_3218	TRUE	-1.77571	0.160308	-11.0768	1.62495e-28	1.25101e-27	525.411	140.914	423.187	150.504	516.826	135.886
STM14_3368	gabT	TRUE	2.54527	0.230194	11.057	2.02656e-28	1.55747e-27	36.1342	266.362	46.533	179.483	29.3882	211.251
STM14_3366	ygaF	TRUE	4.15609	0.376741	11.0317	2.68766e-28	2.06195e-27	11.7192	189.891	4.38991	93.4809	10.1338	178.136
STM14_2743	yejF	TRUE	1.49391	0.135604	11.0167	3.17442e-28	2.43114e-27	174.812	451.098	147.501	451.513	149.981	425.928
STM14_4939	gldA_2	TRUE	-2.29487	0.2086	-11.0013	3.76831e-28	2.88096e-27	542.014	131.463	597.906	98.155	382.046	78.7909
STM14_0195	pdxA_2	TRUE	-2.91326	0.264972	-10.9946	4.05687e-28	3.09618e-27	154.303	18.9031	129.063	16.8266	123.633	18.2704
STM14_0821	kdpE	TRUE	2.09896	0.190969	10.9911	4.21754e-28	3.21322e-27	40.0406	204.498	41.2651	174.809	51.6826	188.413
STM14_3684	bglA	TRUE	2.15672	0.196583	10.971	5.26763e-28	4.00632e-27	79.1047	270.659	80.7743	334.662	65.87	405.373
STM14_3797	STM14_3797	TRUE	-2.24991	0.205297	-10.9593	5.99562e-28	4.55211e-27	220.712	58.4279	343.291	57.9582	250.306	54.8111
STM14_1723	ribE	TRUE	1.8692	0.170694	10.9506	6.6e-28	5.00234e-27	88.8707	317.057	109.748	359.902	92.218	389.387
STM14_4541	yicL	TRUE	3.02124	0.276113	10.942	7.25467e-28	5.48908e-27	24.415	142.633	14.9257	175.744	21.2811	171.285
STM14_1381	ycfM	TRUE	1.4696	0.134471	10.9288	8.3988e-28	6.34383e-27	199.227	496.637	187.01	535.646	182.409	543.543
STM14_5107	aphA	TRUE	-1.86177	0.170416	-10.9249	8.76472e-28	6.60887e-27	273.448	73.8941	273.052	81.3284	272.6	69.6557
STM14_2206	pabB	TRUE	2.3704	0.217313	10.9078	1.05788e-27	7.96312e-27	83.9877	333.383	63.2147	429.077	96.2715	494.441
STM14_2172	treA	TRUE	1.50233	0.137774	10.9042	1.10006e-27	8.26644e-27	655.299	1523.42	588.248	1548.04	520.88	1930.95
STM14_4141	rplW	TRUE	-3.51249	0.322364	-10.896	1.20381e-27	9.0306e-27	212.899	8.59233	375.776	26.1747	204.704	36.5407
STM14_1285	STM14_1285	TRUE	2.27477	0.209016	10.8832	1.38586e-27	1.03786e-26	97.6601	370.33	87.7982	454.317	105.392	583.509
STM14_2188	STM14_2188	TRUE	2.48383	0.228498	10.8703	1.59743e-27	1.19427e-26	27.3448	164.973	24.5835	129.938	27.3614	147.305
STM14_1851	STM14_1851	TRUE	1.80319	0.165954	10.8656	1.68077e-27	1.25444e-26	118.169	317.057	103.602	363.641	92.218	417.934
STM14_0156	ddl_2	TRUE	-1.50076	0.138126	-10.8651	1.6898e-27	1.25904e-26	520.528	154.662	453.039	163.592	442.849	183.845
STM14_0249	htrA	TRUE	1.4299	0.131643	10.8619	1.75002e-27	1.3017e-26	282.238	744.955	300.27	822.632	347.591	939.781
STM14_0300	dkgB	TRUE	2.80667	0.258414	10.8611	1.76523e-27	1.3108e-26	29.298	155.521	30.7294	201.919	27.3614	256.927
STM14_4988	rplJ	TRUE	-2.01774	0.186079	-10.8435	2.14223e-27	1.58807e-26	657.253	164.973	1018.46	216.876	828.949	238.657
STM14_5164	basR	TRUE	1.37232	0.126713	10.8301	2.47823e-27	1.83406e-26	164.069	408.136	166.817	455.252	175.316	447.624
STM14_5560	spvD	TRUE	6.84544	0.632991	10.8144	2.94082e-27	2.17274e-26	1.9532	273.236	1.75596	142.091	2.02677	242.082
STM14_4331	STM14_4331	TRUE	-6.26416	0.579345	-10.8125	3.00421e-27	2.21586e-26	328.138	15.4662	1632.17	10.2829	1241.4	15.9866
STM14_1809	STM14_1809	TRUE	-2.78839	0.258411	-10.7906	3.8149e-27	2.80909e-26	145.514	22.3401	145.745	18.6962	120.593	18.2704
STM14_4561	STM14_4561	TRUE	-2.97581	0.276028	-10.7808	4.24038e-27	3.11718e-26	109.379	12.0293	129.941	15.8918	110.459	17.1285
STM14_3277	trmD	TRUE	-1.94714	0.180647	-10.7787	4.33929e-27	3.18456e-26	869.175	188.172	1201.08	272.03	951.568	326.583
STM14_5567	STM14_5567	TRUE	1.44372	0.13403	10.7716	4.68678e-27	3.43384e-26	815.462	1857.66	820.035	2269.72	820.842	2557.85
STM14_4160	yheV	TRUE	2.24682	0.208595	10.7712	4.70621e-27	3.44235e-26	37.1108	205.357	39.5092	174.809	39.522	170.143
STM14_0818	speF	TRUE	-5.26181	0.488626	-10.7686	4.84421e-27	3.5374e-26	142.584	5.1554	165.061	2.80443	97.2849	2.28379
STM14_1824	ydfH	TRUE	1.7379	0.161586	10.7553	5.59715e-27	4.08044e-26	123.052	423.602	136.087	490.775	147.954	443.056
STM14_0169	guaC	TRUE	1.72801	0.160929	10.7377	6.77062e-27	4.92776e-26	260.753	734.645	251.103	1023.62	330.363	1031.13
STM14_4952	yijP	TRUE	2.28972	0.213744	10.7125	8.89715e-27	6.46477e-26	199.227	714.023	198.424	1076.9	200.65	1136.19
STM14_1768	ydgA	TRUE	1.32832	0.124379	10.6796	1.26855e-26	9.20225e-26	384.781	982.963	454.795	989.963	352.658	1025.42
STM14_2771	STM14_2771	TRUE	4.96086	0.464612	10.6774	1.29814e-26	9.40133e-26	3.9064	272.377	7.02385	100.959	5.06692	127.892
STM14_4211	hslO	TRUE	2.23588	0.209852	10.6546	1.66016e-26	1.20034e-25	74.2217	238.008	71.9945	332.792	50.6692	360.84
STM14_4718	wecB	TRUE	1.33997	0.125833	10.6487	1.76761e-26	1.27593e-25	258.799	627.24	229.153	592.669	220.918	573.232
STM14_2383	amyA	TRUE	1.81704	0.170915	10.6313	2.13229e-26	1.53665e-25	112.309	382.359	82.5303	325.314	128.7	429.353
STM14_930	moaA	TRUE	-2.25266	0.21206	-10.6228	2.33515e-26	1.68009e-25	299.817	66.161	287.978	63.567	239.159	42.2502
STM14_3913	yqjK	TRUE	-2.03995	0.192134	-10.6174	2.47469e-26	1.77757e-25	321.302	67.8794	291.49	87.8721	275.641	59.3787
STM14_3760	nupG	FALSE	-5.10021	0.480487	-10.6147	2.54673e-26	1.82633e-25	136.724	5.1554	120.284	1.86962	106.405	3.42569
STM14_4137	rpsC	TRUE	-2.91326	0.274636	-10.6077	2.74443e-26	1.9649e-25	522.482	60.1463	1042.16	102.829	841.109	158.724
STM14_3262	yfiH	TRUE	1.52832	0.144089	10.6068	2.77107e-26	1.97762e-25	218.759	695.979	233.543	586.125	184.436	554.962
STM14_4166	STM14_4166	TRUE	-1.61436	0.1522	-10.6068	2.77118e-26	1.97762e-25	287.121	101.39	264.273	86.0025	281.721	83.3585
STM14_5564	spvR	TRUE	5.59592	0.527595	10.6065	2.78078e-26	1.98125e-25	1.9532	133.181	0	111.242	7.09369	173.568
STM14_5209	yjeI	TRUE	-1.48508	0.140049	-10.604	2.85511e-26	2.03091e-25	374.038	145.21	388.068	129.004	365.832	127.892
STM14_4139	rpsS	TRUE	-3.36103	0.31718	-10.5966	3.08988e-26	2.19436e-25	273.448	18.0439	621.611	57.0234	381.033	50.2435
STM14_1511	STM14_1511	TRUE	2.48944	0.234941	10.596	3.10981e-26	2.20495e-25	28.3214	185.594	21.0716	147.7	37.4952	149.589
STM14_4313	yhhJ	TRUE	-3.60582	0.340807	-10.5803	3.67932e-26	2.60456e-25	113.286	12.8885	119.406	8.41328	93.2314	4.56759
STM14_1495	STM14_1495	TRUE	2.94863	0.278875	10.5733	3.96343e-26	2.80116e-25	30.2746	243.163	13.1697	202.854	39.522	186.129
STM14_5312	STM14_5312	TRUE	-2.73678	0.259485	-10.547	5.24608e-26	3.70173e-25	110.356	23.1993	132.575	16.8266	134.78	15.9866
STM14_3791	STM14_3791	TRUE	-5.6539	0.536888	-10.5309	6.22496e-26	4.38541e-25	115.239	5.1554	194.034	2.80443	123.633	0
STM14_963	glnP	TRUE	-2.86915	0.272704	-10.5211	6.90446e-26	4.85632e-25	119.145	21.4808	127.307	17.7614	138.834	12.5609
STM14_0480	tgt	TRUE	-1.96577	0.18689	-10.5183	7.11094e-26	4.99356e-25	211.922	43.8209	197.546	55.1538	208.757	60.5206
STM14_0213	panD	TRUE	2.38321	0.226775	10.5092	7.83844e-26	5.49566e-25	51.7599	205.357	39.5092	241.181	45.6023	267.204
STM14_962	glnQ	TRUE	-2.52268	0.240193	-10.5027	8.39462e-26	5.87623e-25	171.882	26.6362	122.039	24.305	168.222	29.6893
STM14_5456	mdoB	TRUE	1.71317	0.163166	10.4996	8.6776e-26	6.06466e-25	292.98	778.465	284.466	926.396	286.788	1131.62
STM14_1881	STM14_1881	TRUE	1.41769	0.135073	10.4957	9.03705e-26	6.30585e-25	218.759	484.608	189.644	536.581	205.717	621.192
STM14_3462	avrA	TRUE	-1.68005	0.160081	-10.495	9.10807e-26	6.34534e-25	650.416	263.785	833.205	227.159	873.538	244.366
STM14_0560	acrA	TRUE	1.12875	0.107655	10.4849	1.01356e-25	7.05003e-25	474.628	1045.69	442.503	990.898	481.358	1019.71
STM14_3243	yfiD	TRUE	-2.87396	0.274135	-10.4837	1.02598e-25	7.12512e-25	1951.25	283.547	2023.75	355.228	1733.9	138.17
STM14_4989	rplL	TRUE	-1.73014	0.165279	-10.468	1.21159e-25	8.40088e-25	761.749	262.066	1180.01	325.314	937.381	280.907
STM14_0921	bioF	TRUE	6.04493	0.5778	10.462	1.29131e-25	8.93954e-25	0	154.662	3.51193	122.46	3.04015	163.291
STM14_2723	fruF	TRUE	4.05661	0.387764	10.4615	1.29724e-25	8.96647e-25	16.6022	180.439	5.26789	185.092	8.10708	127.892
STM14_1665	sufC	TRUE	2.53274	0.242411	10.4481	1.49438e-25	1.03128e-24	28.3214	147.788	21.0716	118.721	20.2677	135.886
STM14_0305	dniR	TRUE	-1.25493	0.120232	-10.4375	1.67113e-25	1.15146e-24	729.521	278.392	712.921	306.617	634.379	285.474
STM14_3820	STM14_3820	TRUE	-4.5596	0.437362	-10.4252	1.90219e-25	1.30861e-24	129.888	3.43693	89.5541	6.54367	99.3117	3.42569
STM14_1799	mlc	TRUE	-1.83162	0.175777	-10.4201	2.00696e-25	1.37853e-24	213.876	70.4571	214.228	57.9582	220.918	52.5273
STM14_1673	orf48	TRUE	-4.37173	0.420064	-10.4073	2.29673e-25	1.57511e-24	99.6133	7.7331	100.968	1.86962	98.2983	4.56759
STM14_4123	secY	TRUE	-1.55227	0.149276	-10.3986	2.51477e-25	1.72195e-24	1882.89	728.63	2817.44	820.763	2443.27	888.396
STM14_3621	ygdP	TRUE	-1.59365	0.153369	-10.3909	2.72732e-25	1.86459e-24	416.032	147.788	401.238	126.199	382.046	122.183
STM14_5089	malM	TRUE	-3.01747	0.290516	-10.3866	2.85383e-25	1.94805e-24	115.239	17.1847	226.519	23.3702	159.101	21.696
STM14_4627	STM14_4627	TRUE	-3.23646	0.311752	-10.3815	3.00937e-25	2.05104e-24	187.507	24.0585	179.986	26.1747	175.316	5.70949
STM14_2270	STM14_2270	TRUE	3.43138	0.331059	10.3649	3.58242e-25	2.43782e-24	11.7192	105.686	12.2917	98.155	3.04015	92.4937
STM14_1230	yccA	TRUE	1.15743	0.111748	10.3576	3.86707e-25	2.62746e-24	476.581	1097.24	431.967	1068.49	511.759	998.018
STM14_3564	relA	TRUE	1.05453	0.101896	10.349	4.22847e-25	2.86857e-24	750.03	1492.49	753.308	1473.26	656.673	1523.29
STM14_0481	yajC	TRUE	-1.72532	0.166823	-10.3422	4.5393e-25	3.0747e-24	235.361	84.2049	291.49	81.3284	303.002	85.6423
STM14_4917	menG	TRUE	-1.44137	0.139408	-10.3392	4.68324e-25	3.16731e-24	656.276	274.955	698.874	235.572	589.79	203.258
STM14_0422	STM14_0422	TRUE	2.59603	0.251263	10.3319	5.0546e-25	3.41321e-24	22.4618	116.856	21.9495	115.916	18.2409	148.447
STM14_2673	pbpG	TRUE	1.91666	0.185922	10.3089	6.42041e-25	4.32885e-24	61.5259	201.061	64.9707	270.16	58.7763	229.521
STM14_1608	STM14_1608	TRUE	-2.02333	0.196324	-10.306	6.61658e-25	4.45428e-24	412.126	129.744	511.863	88.8069	366.845	98.2032
STM14_1106	aroA	TRUE	1.66017	0.161184	10.2998	7.05799e-25	4.74418e-24	129.888	391.81	148.379	427.208	123.633	454.475
STM14_3863	ygiD	TRUE	-2.67651	0.260029	-10.2931	7.56964e-25	5.08033e-24	213.876	34.3693	166.817	24.305	125.66	19.4123
STM14_2582	rfbX	TRUE	-1.81611	0.176521	-10.2884	7.94908e-25	5.32685e-24	283.214	79.0495	342.413	97.2202	333.404	97.0613
STM14_2876	yfbS	TRUE	-1.99377	0.194118	-10.2709	9.5282e-25	6.37534e-24	200.203	44.6801	171.206	43.936	167.208	46.8178
STM14_0126	thiP	TRUE	3.25452	0.317276	10.2577	1.093e-24	7.30215e-24	14.649	92.7972	11.4138	124.33	12.1606	148.447
STM14_2137	narL	TRUE	1.91335	0.186723	10.247	1.22119e-24	8.1462e-24	48.8301	174.424	54.4349	178.549	43.5755	203.258
STM14_3749	yggM	TRUE	-2.32875	0.227521	-10.2353	1.37762e-24	9.1758e-24	159.186	36.947	148.379	28.0443	139.847	22.8379
STM14_2874	yfbQ	TRUE	2.07269	0.202607	10.2301	1.45423e-24	9.67138e-24	166.022	463.127	117.65	645.018	133.767	647.456
STM14_0192	yacL	TRUE	-2.28028	0.223108	-10.2205	1.60451e-24	1.06547e-23	177.741	43.8209	161.549	25.2399	180.382	37.6826
STM14_3488	spaQ	TRUE	-6.81395	0.66707	-10.2147	1.70322e-24	1.12932e-23	180.671	2.5777	178.23	0.934809	183.423	1.1419
STM14_3924	tdcD	TRUE	-5.47707	0.536319	-10.2123	1.74624e-24	1.15609e-23	144.537	4.29617	138.721	2.80443	101.338	1.1419
STM14_1119	STM14_1119	TRUE	-2.45325	0.240682	-10.1929	2.13316e-24	1.41013e-23	217.782	49.8355	258.127	43.936	178.356	23.9798
STM14_4135	rpmC	TRUE	-2.6785	0.263253	-10.1746	2.57337e-24	1.69858e-23	139.654	24.9178	268.662	33.6531	201.664	37.6826
STM14_2535	pduK	TRUE	-6.84979	0.673271	-10.1739	2.5931e-24	1.70904e-23	226.571	1.71847	148.379	0	183.423	3.42569
STM14_4888	ushB	TRUE	1.71368	0.16846	10.1726	2.6271e-24	1.72885e-23	84.9643	262.925	107.114	333.727	96.2715	352.846
STM14_0907	modA	TRUE	-2.14423	0.21082	-10.1709	2.67473e-24	1.75756e-23	233.408	52.4132	226.519	47.6753	218.891	53.6692
STM14_1287	STM14_1287	TRUE	-2.49096	0.245254	-10.1567	3.0948e-24	2.03056e-23	153.326	23.1993	110.626	21.5006	127.686	25.1217
STM14_2257	STM14_2257	TRUE	4.57193	0.450405	10.1507	3.28977e-24	2.15527e-23	1.9532	89.3603	6.14587	106.568	4.05354	98.2032
STM14_3367	gabD	TRUE	3.16901	0.312538	10.1396	3.68593e-24	2.41121e-23	23.4384	199.342	12.2917	102.829	16.2142	162.149
STM14_5014	hydH	TRUE	-2.38002	0.235177	-10.1201	4.4995e-24	2.93905e-23	164.069	24.9178	176.474	39.262	146.941	29.6893
STM14_1604	ydjN	TRUE	3.18095	0.31514	10.0938	5.88624e-24	3.83849e-23	27.3448	177.861	41.2651	285.117	35.4685	485.306
STM14_3004	STM14_3004	TRUE	-1.71117	0.169529	-10.0936	5.89396e-24	3.83849e-23	253.916	64.4425	269.54	82.2632	246.252	90.2099
STM14_0134	leuA	TRUE	2.79573	0.277043	10.0913	6.03506e-24	3.92458e-23	15.6256	158.958	26.3395	157.048	21.2811	124.467
STM14_4887	sbp	TRUE	2.77623	0.275648	10.0716	7.37352e-24	4.78789e-23	17.5788	103.967	20.1936	128.069	17.2275	147.305
STM14_2346	otsB	TRUE	2.14684	0.213309	10.0644	7.93396e-24	5.1442e-23	92.7771	506.088	80.7743	315.966	84.1109	316.306
STM14_3817	STM14_3817	TRUE	-2.25962	0.224581	-10.0615	8.17286e-24	5.2913e-23	134.771	33.5101	140.477	24.305	134.78	27.4055
STM14_4253	STM14_4253	TRUE	-2.03046	0.201846	-10.0594	8.34791e-24	5.39668e-23	194.344	46.3986	165.939	39.262	159.101	41.1083
STM14_0752	cobD	TRUE	-4.06304	0.403937	-10.0586	8.41845e-24	5.43429e-23	77.1515	6.87387	117.65	7.47847	93.2314	2.28379
STM14_1330	bssS	TRUE	-2.35682	0.235086	-10.0253	1.17955e-23	7.60308e-23	134.771	38.6655	158.037	23.3702	169.235	27.4055
STM14_2580	rfbU	TRUE	-1.88282	0.188113	-10.009	1.3917e-23	8.95738e-23	190.437	52.4132	247.591	72.9151	242.199	59.3787
STM14_5015	hydG	TRUE	-1.94766	0.194751	-10.0008	1.51217e-23	9.71859e-23	194.344	43.8209	179.986	44.8708	167.208	52.5273
STM14_3555	STM14_3555	TRUE	-2.00577	0.200874	-9.98519	1.76954e-23	1.1356e-22	168.952	55.8502	201.058	38.3272	193.556	45.6759
STM14_5406	STM14_5406	TRUE	4.81891	0.482708	9.98306	1.80797e-23	1.15858e-22	4.88301	86.7826	2.63395	90.6765	3.04015	119.899
STM14_2236	STM14_2236	TRUE	1.40221	0.140709	9.96531	2.16206e-23	1.38347e-22	140.631	364.315	141.355	376.728	157.075	420.218
STM14_1482	STM14_1482	FALSE	5.22889	0.525024	9.95934	2.29577e-23	1.46689e-22	3.9064	173.565	4.38991	129.004	2.02677	87.9261
STM14_0203	yadF	TRUE	2.0892	0.209828	9.95674	2.35674e-23	1.50366e-22	93.7537	328.227	79.0184	381.402	91.2046	413.367
STM14_5485	yjjI	TRUE	-3.27844	0.329643	-9.94543	2.64042e-23	1.68222e-22	166.999	18.9031	160.671	25.2399	138.834	2.28379
STM14_3001	cysU	TRUE	6.14611	0.61924	9.92524	3.23312e-23	2.05685e-22	0	117.715	3.51193	147.7	2.02677	139.311
STM14_2533	pduH	TRUE	-6.7298	0.678179	-9.92334	3.29525e-23	2.09334e-22	219.735	1.71847	135.209	0.934809	158.088	2.28379
STM14_5620	traS	TRUE	-1.55367	0.156861	-9.90476	3.96918e-23	2.51783e-22	696.317	263.785	615.465	199.114	658.7	206.683
STM14_5421	yjiH	TRUE	-5.55258	0.560746	-9.90213	4.07515e-23	2.58132e-22	816.439	33.5101	782.282	4.67405	704.302	10.2771
STM14_2849	elaB	TRUE	1.52775	0.154332	9.89908	4.20107e-23	2.65725e-22	440.447	1389.38	383.678	1009.59	376.979	1061.96
STM14_5420	yjiG	TRUE	-5.22081	0.527835	-9.891	4.55439e-23	2.87659e-22	600.61	28.3547	537.325	4.67405	458.05	9.13518
STM14_4906	tpiA	TRUE	1.08876	0.110153	9.88405	4.8819e-23	3.07903e-22	982.461	1753.7	891.152	1928.51	893.805	2207.29
STM14_4242	glpR	TRUE	1.8896	0.191363	9.87445	5.37266e-23	3.3837e-22	64.4557	231.134	68.4826	251.464	74.9905	288.9
STM14_0768	STM14_0768	TRUE	-2.0625	0.209026	-9.86722	5.77443e-23	3.63153e-22	241.22	57.5686	177.352	49.5449	188.49	36.5407
STM14_3795	STM14_3795	TRUE	-2.68379	0.272059	-9.86474	5.91865e-23	3.71691e-22	111.333	26.6362	162.427	23.3702	142.887	13.7028
STM14_1839	marC	TRUE	2.04783	0.207651	9.86184	6.092e-23	3.82032e-22	55.6663	207.934	43.8991	185.092	35.4685	164.433
STM14_2917	usg	TRUE	1.47745	0.150002	9.84953	6.88652e-23	4.31241e-22	109.379	304.169	130.819	335.597	111.472	342.569
STM14_0767	hscC	TRUE	-2.48466	0.252514	-9.83968	7.59535e-23	4.74953e-22	117.192	24.0585	123.795	17.7614	103.365	19.4123
STM14_1404	pepT	TRUE	-1.97694	0.201315	-9.82014	9.2215e-23	5.7582e-22	466.815	129.744	431.089	101.894	361.778	86.7842
STM14_2534	pduJ	TRUE	-7.36456	0.750103	-9.81806	9.41423e-23	5.87021e-22	275.402	0	186.132	2.80443	175.316	1.1419
STM14_2942	fadL	TRUE	-2.29898	0.234533	-9.80236	1.09988e-22	6.84852e-22	112.309	30.0732	138.721	21.5006	137.82	27.4055
STM14_941	ybhN	TRUE	2.82204	0.287942	9.80073	1.11777e-22	6.95008e-22	17.5788	109.123	12.2917	83.198	14.1874	118.757
STM14_2949	pgtC	TRUE	-2.45013	0.250334	-9.78746	1.27459e-22	7.91401e-22	147.467	24.9178	147.501	24.305	144.914	31.9731
STM14_3578	ygdH	TRUE	-1.32027	0.134945	-9.78374	1.32232e-22	8.19878e-22	886.754	388.373	804.231	288.856	810.708	323.157
STM14_3591	fucK	TRUE	-4.17377	0.42662	-9.78335	1.32743e-22	8.21886e-22	83.9877	5.1554	101.846	3.73924	74.9905	5.70949
STM14_0180	aroP	TRUE	2.09931	0.214651	9.78012	1.37052e-22	8.47373e-22	31.2512	134.04	35.1193	136.482	28.3748	137.028
STM14_1760	ydgT	TRUE	1.95249	0.199683	9.77796	1.40009e-22	8.64437e-22	90.8239	309.324	101.846	369.25	83.0975	391.671
STM14_4574	STM14_4574	TRUE	-3.89672	0.398646	-9.77489	1.44309e-22	8.89739e-22	84.9643	4.29617	87.7982	7.47847	86.1377	5.70949
STM14_4674	asnA	TRUE	2.50709	0.257676	9.72962	2.25431e-22	1.38795e-21	185.554	1176.29	226.519	1102.14	256.386	1522.15
STM14_2892	STM14_2892	TRUE	1.63632	0.16835	9.7198	2.48264e-22	1.52639e-21	114.262	381.5	129.063	345.879	121.606	408.799
STM14_0680	ybdK	TRUE	2.22594	0.229375	9.70439	2.88794e-22	1.7731e-21	47.8535	162.395	26.3395	154.244	31.4149	175.852
STM14_1028	potF	TRUE	2.9347	0.302699	9.6951	3.16327e-22	1.93943e-21	21.4852	106.545	11.4138	89.7417	12.1606	148.447
STM14_5418	yjiE	TRUE	-5.33474	0.55049	-9.69088	3.29669e-22	2.01842e-21	729.521	35.2286	568.054	7.47847	692.142	5.70949
STM14_3888	rpoD	TRUE	1.02177	0.105505	9.68463	3.5048e-22	2.14285e-21	846.713	1599.03	910.467	1693.87	780.306	1864.72
STM14_0358	sinR	TRUE	-2.61997	0.270565	-9.68336	3.5486e-22	2.16662e-21	97.6601	22.3401	99.2119	12.1525	110.459	14.8447
STM14_0851	sdhC	TRUE	-2.18245	0.22548	-9.67915	3.69764e-22	2.25448e-21	517.599	80.7679	462.696	89.7417	557.362	171.285
STM14_2136	narX	TRUE	2.11551	0.218694	9.67341	3.91129e-22	2.38145e-21	50.7833	189.891	37.7532	171.07	34.4551	171.285
STM14_1606	yniC	TRUE	1.8026	0.186458	9.6676	4.13988e-22	2.51714e-21	46.8769	160.677	50.045	166.396	52.696	196.406
STM14_1899	STM14_1899	TRUE	-4.81414	0.49815	-9.66404	4.28612e-22	2.60246e-21	76.1749	2.5777	92.1881	3.73924	103.365	3.42569
STM14_5244	hflK	TRUE	1.2776	0.132418	9.64822	5.00164e-22	3.03272e-21	786.164	1629.97	742.773	1793.9	728.624	2051.99
STM14_0157	ftsQ	TRUE	-1.34422	0.139372	-9.64485	5.16869e-22	3.12969e-21	361.342	128.885	349.437	128.069	317.189	149.589
STM14_0190	acnB	TRUE	-1.21234	0.125761	-9.63998	5.41993e-22	3.27731e-21	2708.11	1104.97	2898.22	1295.65	3207.36	1405.68
STM14_3582	sdaB	TRUE	-2.22517	0.231298	-9.62034	6.56111e-22	3.9619e-21	575.218	92.7972	437.235	112.177	565.469	133.602
STM14_4660	atpC	TRUE	-1.49704	0.155837	-9.60645	7.50922e-22	4.52819e-21	794.953	307.606	1060.6	387.011	1054.93	336.86
STM14_4329	STM14_4329	TRUE	-6.15621	0.64176	-9.5927	8.58096e-22	5.16739e-21	49.8067	3.43693	333.633	1.86962	236.119	3.42569
STM14_1911	STM14_1911	TRUE	1.98848	0.20739	9.58813	8.96924e-22	5.39381e-21	43.9471	189.891	41.2651	186.962	50.6692	159.866
STM14_2888	STM14_2888	TRUE	-4.8671	0.507741	-9.58579	9.17536e-22	5.51023e-21	82.0345	3.43693	112.382	3.73924	86.1377	2.28379
STM14_1399	STM14_1399	TRUE	6.03487	0.630032	9.57867	9.83054e-22	5.89564e-21	1.9532	160.677	1.75596	100.025	2.02677	113.048
STM14_5205	yjeH	TRUE	2.88885	0.302093	9.56278	1.14639e-21	6.86583e-21	49.8067	394.388	29.8514	232.768	30.4015	184.987
STM14_4850	fdoI	TRUE	-1.72831	0.180832	-9.55752	1.20612e-21	7.21374e-21	211.922	82.4864	261.639	62.6322	229.025	66.23
STM14_0867	tolQ	TRUE	2.58982	0.271355	9.54404	1.37374e-21	8.20511e-21	32.2278	170.987	41.2651	245.855	51.6826	338.002
STM14_2721	fruA	TRUE	2.1867	0.229135	9.5433	1.38364e-21	8.25302e-21	29.298	140.055	30.7294	128.069	28.3748	134.744
STM14_4308	STM14_4308	TRUE	1.39138	0.145823	9.5416	1.40645e-21	8.37773e-21	343.764	732.926	317.829	958.18	352.658	970.613
STM14_2722	fruK	TRUE	3.76393	0.394627	9.53795	1.45677e-21	8.66569e-21	4.88301	69.5979	5.26789	100.025	8.10708	76.5071
STM14_2766	STM14_2766	TRUE	5.04404	0.529371	9.52836	1.59794e-21	9.49262e-21	1.9532	107.404	3.51193	74.7847	3.04015	100.487
STM14_4398	yiaG	TRUE	2.14876	0.22617	9.50065	2.08588e-21	1.23745e-20	39.064	197.624	30.7294	161.722	43.5755	139.311
STM14_0835	STM14_0835	TRUE	2.13756	0.225119	9.49525	2.19675e-21	1.30147e-20	31.2512	152.084	29.8514	166.396	42.5622	134.744
STM14_3420	mltB	TRUE	1.9415	0.205069	9.46753	2.86539e-21	1.69532e-20	57.6195	164.114	58.8248	211.267	43.5755	243.224
STM14_3926	tdcB	TRUE	-7.18595	0.760094	-9.45402	3.26048e-21	1.92649e-20	337.904	1.71847	356.461	0.934809	158.088	3.42569
STM14_1532	yeaS	TRUE	1.67061	0.176903	9.44364	3.60055e-21	2.12457e-20	82.0345	238.008	76.3844	272.03	98.2983	307.17
STM14_3708	fba	TRUE	0.847582	0.0898268	9.43573	3.88281e-21	2.28805e-20	2037.19	3544.34	2185.3	3797.2	2118.99	4074.29
STM14_3949	yraP	TRUE	1.19485	0.126755	9.42645	4.24211e-21	2.49643e-20	208.993	489.763	207.204	442.165	203.69	487.59
STM14_1791	ydgF	TRUE	-4.09097	0.434725	-9.41048	4.93879e-21	2.90253e-20	87.8941	6.87387	71.9945	3.73924	86.1377	3.42569
STM14_0211	yadI	TRUE	-4.0435	0.431258	-9.37606	6.84865e-21	4.01958e-20	83.0111	7.7331	107.114	4.67405	61.8165	2.28379
STM14_0819	STM14_0819	TRUE	-4.87467	0.520198	-9.37079	7.19907e-21	4.21962e-20	82.0345	5.1554	83.4083	2.80443	88.1645	0
STM14_0507	phnS	TRUE	3.67609	0.392521	9.36536	7.57943e-21	4.43664e-20	4.88301	82.4864	7.90184	66.3715	5.06692	82.2166
STM14_1056	ybjD	TRUE	-1.89687	0.202658	-9.35994	7.97802e-21	4.66375e-20	166.999	42.1024	145.745	32.7183	133.767	45.6759
STM14_2289	eda	TRUE	1.54212	0.165099	9.34059	9.57951e-21	5.5925e-20	144.537	331.664	137.843	456.187	142.887	452.191
STM14_1797	ynfM	TRUE	1.74371	0.186768	9.33624	9.98132e-21	5.81935e-20	97.6601	317.057	86.9202	318.77	77.0172	238.657
STM14_0230	fhuD	TRUE	5.26288	0.564721	9.31944	1.16951e-20	6.80949e-20	1.9532	108.263	3.51193	114.982	2.02677	67.3719
STM14_3822	STM14_3822	TRUE	-4.55606	0.489027	-9.31658	1.20148e-20	6.9864e-20	98.6367	2.5777	64.0927	3.73924	88.1645	4.56759
STM14_4640	STM14_4640	TRUE	-2.88956	0.310479	-9.30679	1.31757e-20	7.65131e-20	133.794	20.6216	106.236	23.3702	170.249	10.2771
STM14_3678	ygfX	TRUE	-1.73024	0.186009	-9.30195	1.37899e-20	7.99744e-20	166.999	52.4132	167.695	46.7405	161.128	50.2435
STM14_3589	fucP	FALSE	-4.87143	0.523928	-9.29791	1.43239e-20	8.29615e-20	98.6367	2.5777	74.6285	3.73924	81.0708	2.28379
STM14_2209	STM14_2209	TRUE	2.81471	0.302892	9.29278	1.50304e-20	8.6939e-20	22.4618	164.114	14.0477	99.0898	16.2142	105.055
STM14_5185	STM14_5185	TRUE	-5.61375	0.604193	-9.29132	1.52384e-20	8.80261e-20	136.724	4.29617	70.2385	0	123.633	2.28379
STM14_0376	phoE	TRUE	4.09426	0.440709	9.29016	1.54062e-20	8.8879e-20	4.88301	50.6948	5.26789	114.047	7.09369	130.176
STM14_1991	ldhA	TRUE	1.34604	0.14498	9.28432	1.6275e-20	9.37681e-20	203.133	442.505	219.495	565.56	201.664	582.368
STM14_1013	dacC	TRUE	1.27572	0.137501	9.27789	1.72865e-20	9.94651e-20	381.851	1100.68	399.482	842.263	369.885	842.72
STM14_1529	STM14_1529	TRUE	1.91843	0.207049	9.2656	1.93988e-20	1.11473e-19	58.5961	225.119	63.2147	239.311	86.1377	322.015
STM14_1719	STM14_1719	TRUE	7.87085	0.851374	9.24488	2.35502e-20	1.35152e-19	0.976601	201.061	0.877982	216.876	1.01338	252.359
STM14_0523	cyoA	TRUE	2.11083	0.228502	9.23768	2.51908e-20	1.44379e-19	123.052	518.977	166.817	638.475	170.249	832.443
STM14_1920	yncD	TRUE	2.37871	0.257653	9.23223	2.65063e-20	1.51721e-19	28.3214	114.278	30.7294	143.026	29.3882	205.541
STM14_4279	ugpQ	TRUE	1.81025	0.196308	9.22148	2.93029e-20	1.6751e-19	47.8535	156.38	54.4349	205.658	53.7094	186.129
STM14_1885	hdeB	TRUE	-2.83203	0.307245	-9.2175	3.04122e-20	1.73626e-19	102.543	20.6216	254.615	20.5658	148.968	30.8312
STM14_1906	narY	TRUE	2.61712	0.284477	9.19975	3.58767e-20	2.04558e-19	12.6958	101.39	21.0716	117.786	26.348	150.73
STM14_3796	STM14_3796	TRUE	-2.43845	0.265152	-9.1964	3.70149e-20	2.10774e-19	95.7069	27.4955	148.379	21.5006	118.566	17.1285
STM14_1087	STM14_1087	TRUE	-1.7753	0.193339	-9.18231	4.21932e-20	2.3995e-19	190.437	62.724	182.62	47.6753	172.275	47.9597
STM14_1800	bioD_2	TRUE	-2.38426	0.259673	-9.18177	4.24048e-20	2.40842e-19	292.004	63.5833	290.612	64.5018	239.159	27.4055
STM14_5343	nrdD	TRUE	-2.68479	0.292818	-9.16878	4.78408e-20	2.71365e-19	267.589	62.724	452.161	65.4367	296.922	28.5474
STM14_5117	STM14_5117	TRUE	-10.8858	1.1877	-9.16538	4.93714e-20	2.79686e-19	310.559	0	344.169	0	359.752	0
STM14_1283	STM14_1283	TRUE	-1.86298	0.204317	-9.11807	7.64728e-20	4.32657e-19	805.696	238.867	587.37	139.287	601.95	169.001
STM14_0510	phnW	TRUE	4.15718	0.456004	9.11655	7.7557e-20	4.38227e-19	5.85961	61.0056	4.38991	79.4588	2.02677	81.0747
STM14_4159	slyD	TRUE	0.922507	0.101213	9.11449	7.90445e-20	4.46058e-19	413.102	792.213	403.872	772.153	418.528	776.49
STM14_5141	acs	TRUE	1.49812	0.164494	9.10745	8.43417e-20	4.75341e-19	125.005	387.514	103.602	294.465	132.753	335.718
STM14_0196	STM14_0196	TRUE	-1.67929	0.184504	-9.10163	8.89886e-20	5.00889e-19	188.484	63.5833	165.061	55.1538	191.53	50.2435
STM14_943	ybhP	TRUE	2.94786	0.324586	9.08192	1.06675e-19	5.99669e-19	13.6724	83.3456	5.26789	81.3284	12.1606	70.7976
STM14_2696	mglA	TRUE	-3.28799	0.362179	-9.07835	1.10229e-19	6.18858e-19	84.9643	9.45157	91.3101	12.1525	105.392	6.85138
STM14_2963	nupC	TRUE	2.17942	0.240656	9.05618	1.35099e-19	7.5752e-19	109.379	280.969	86.9202	487.036	97.2849	562.955
STM14_2571	hisF	TRUE	1.82556	0.201615	9.05469	1.3696e-19	7.66975e-19	44.9237	155.521	43.8991	157.983	52.696	188.413
STM14_3897	STM14_3897	TRUE	5.7101	0.630719	9.05332	1.38688e-19	7.75666e-19	0.976601	122.87	0.877982	73.8499	4.05354	102.771
STM14_1850	STM14_1850	TRUE	2.04632	0.226229	9.04533	1.49209e-19	8.33444e-19	56.6429	138.337	30.7294	184.157	39.522	200.974
STM14_2818	glpT	TRUE	-2.38185	0.263661	-9.03377	1.65851e-19	9.25227e-19	134.771	36.0878	127.307	13.0873	138.834	27.4055
STM14_0189	yacH	FALSE	2.8768	0.318468	9.03327	1.6661e-19	9.28287e-19	5.85961	89.3603	17.5596	81.3284	13.174	101.629
STM14_2340	flhC	TRUE	-1.58674	0.175916	-9.01986	1.88327e-19	1.04796e-18	314.466	86.7826	250.225	101.894	322.256	107.338
STM14_2279	STM14_2279	TRUE	-1.7271	0.191536	-9.01712	1.93107e-19	1.0732e-18	224.618	78.1902	206.326	58.893	205.717	53.6692
STM14_1565	gapA	TRUE	1.0414	0.115578	9.01034	2.05422e-19	1.1402e-18	2908.32	4862.4	2334.55	5742.53	2684.46	5710.63
STM14_2545	pduV	TRUE	-5.61078	0.623419	-9.00002	2.25682e-19	1.25107e-18	113.286	1.71847	79.0184	1.86962	91.2046	2.28379
STM14_2544	pduU	TRUE	-4.56366	0.507304	-8.99591	2.34292e-19	1.29631e-18	106.45	6.87387	63.2147	0.934809	80.0574	2.28379
STM14_1015	ybjG	TRUE	1.7984	0.199915	8.99584	2.34433e-19	1.29631e-18	123.052	407.277	104.48	443.1	111.472	326.583
STM14_1980	STM14_1980	TRUE	6.04185	0.671757	8.9941	2.38172e-19	1.31533e-18	1.9532	109.982	0.877982	93.4809	2.02677	110.764
STM14_3667	STM14_3667	TRUE	2.34813	0.261203	8.98968	2.47947e-19	1.3676e-18	69.3387	354.004	64.0927	361.771	53.7094	236.373
STM14_4214	STM14_4214	TRUE	-5.74036	0.638945	-8.98413	2.60801e-19	1.43669e-18	116.216	1.71847	77.2624	3.73924	115.526	0
STM14_4344	yhjE	TRUE	2.46673	0.274588	8.98339	2.62543e-19	1.44448e-18	13.6724	103.967	20.1936	87.8721	19.2543	102.771
STM14_3557	eno	TRUE	1.19699	0.133261	8.98228	2.65219e-19	1.45738e-18	2432.71	4559.95	2619.9	6028.59	2445.3	6605.88
STM14_3487	spaR	TRUE	-9.2246	1.02832	-8.97051	2.9515e-19	1.61982e-18	375.991	0.859233	392.458	0	386.1	1.1419
STM14_2741	yejB	TRUE	1.72834	0.192706	8.96881	2.99738e-19	1.64295e-18	61.5259	206.216	54.4349	196.31	53.7094	157.582
STM14_5349	mgtA	TRUE	2.08031	0.232644	8.942	3.82177e-19	2.09222e-18	26.3682	131.463	44.7771	144.895	32.4283	165.575
STM14_1968	STM14_1968	TRUE	1.42734	0.15966	8.93987	3.89645e-19	2.13045e-18	130.865	319.635	113.26	310.357	109.446	320.873
STM14_4572	STM14_4572	TRUE	-3.39289	0.380565	-8.91539	4.8612e-19	2.65464e-18	65.4323	6.87387	79.0184	8.41328	78.0306	5.70949
STM14_2260	STM14_2260	TRUE	7.62944	0.856358	8.90917	5.14174e-19	2.80435e-18	0.976601	235.43	0	154.244	2.02677	175.852
STM14_1139	pncB	TRUE	2.00819	0.22545	8.90751	5.21928e-19	2.84312e-18	76.1749	249.178	75.5064	302.878	92.218	430.495
STM14_0886	STM14_0886	TRUE	-2.69466	0.302606	-8.90483	5.34658e-19	2.90886e-18	66.4089	12.0293	94.822	14.9569	101.338	13.7028
STM14_0447	yaiZ	TRUE	-2.79702	0.314392	-8.89662	5.75727e-19	3.12842e-18	89.8473	18.9031	88.6762	12.1525	107.419	9.13518
STM14_1971	STM14_1971	TRUE	9.35897	1.053	8.88788	6.22849e-19	3.3803e-18	0	622.085	0.877982	326.248	1.01338	300.319
STM14_1951	STM14_1951	TRUE	-2.96832	0.334644	-8.87011	7.30744e-19	3.96098e-18	74.2217	15.4662	97.456	10.2829	82.0842	5.70949
STM14_2951	STM14_2951	TRUE	-2.80558	0.316604	-8.86149	7.89554e-19	4.27448e-18	98.6367	12.8885	84.2863	9.34809	73.9771	14.8447
STM14_3752	yggN	TRUE	1.53802	0.1736	8.85955	8.03362e-19	4.34389e-18	166.022	486.326	141.355	420.664	140.86	392.813
STM14_2573	wzzB	TRUE	1.16591	0.131746	8.84964	8.7804e-19	4.74185e-18	420.915	909.928	426.699	993.702	478.318	1072.24
STM14_2194	minD	TRUE	-1.39027	0.157128	-8.84799	8.91127e-19	4.80662e-18	704.129	244.022	827.937	323.444	777.266	315.164
STM14_3856	icc	TRUE	-1.41861	0.160347	-8.84712	8.98068e-19	4.83812e-18	378.921	127.167	377.532	153.309	341.511	130.176
STM14_1449	STM14_1449	TRUE	-1.82918	0.206823	-8.84419	9.21949e-19	4.9607e-18	211.922	39.5247	198.424	69.1759	198.623	63.9462
STM14_2174	ycgR	TRUE	-2.9064	0.328756	-8.84061	9.52001e-19	5.11613e-18	102.543	12.0293	75.5064	9.34809	67.8968	11.419
STM14_1981	STM14_1981	TRUE	2.94917	0.334236	8.82363	1.10813e-18	5.9479e-18	8.78941	77.331	10.5358	63.567	9.12046	79.9328
STM14_4168	yheT	TRUE	1.34941	0.153106	8.81358	1.21213e-18	6.49822e-18	103.52	244.022	114.138	271.095	99.3117	295.751
STM14_1367	fabD	TRUE	1.10776	0.125834	8.80337	1.32767e-18	7.10892e-18	256.846	540.458	306.416	587.995	242.199	612.057
STM14_0617	allC	TRUE	-3.31879	0.377291	-8.79637	1.41315e-18	7.55745e-18	95.7069	6.01463	66.7266	5.60886	70.9369	12.5609
STM14_1126	ycbK	TRUE	1.13614	0.129187	8.79452	1.43657e-18	7.67334e-18	302.746	553.346	251.103	634.736	277.667	639.462
STM14_5180	STM14_5180	TRUE	-4.6233	0.525817	-8.7926	1.46137e-18	7.79634e-18	74.2217	2.5777	98.334	5.60886	63.8432	1.1419
STM14_1826	dcp	TRUE	1.23982	0.141242	8.77793	1.66507e-18	8.87232e-18	131.841	310.183	136.965	304.748	122.62	310.596
STM14_4883	cpxP	TRUE	-2.35768	0.268648	-8.77612	1.69205e-18	9.00513e-18	121.099	33.5101	134.331	24.305	124.646	14.8447
STM14_4700	ilvE	TRUE	1.44335	0.164722	8.76234	1.91236e-18	1.01653e-17	98.6367	256.052	101.846	245.855	86.1377	279.765
STM14_4328	STM14_4328	TRUE	-5.313	0.606717	-8.75697	2.00564e-18	1.06483e-17	83.0111	8.59233	362.606	4.67405	314.149	5.70949
STM14_2572	hisI	TRUE	1.73501	0.198155	8.75583	2.02614e-18	1.07442e-17	43.9471	153.803	46.533	185.092	64.8566	176.994
STM14_2570	hisA	TRUE	1.91675	0.218959	8.75394	2.0603e-18	1.09122e-17	34.181	117.715	39.5092	120.59	23.3078	131.318
STM14_5184	STM14_5184	TRUE	-5.20795	0.595003	-8.75281	2.08098e-18	1.10084e-17	85.9409	1.71847	105.358	0.934809	58.7763	4.56759
STM14_4818	glnL	TRUE	-2.56793	0.29358	-8.74695	2.19202e-18	1.15819e-17	129.888	27.4955	108.87	19.631	110.459	10.2771
STM14_3391	proV	TRUE	-5.94045	0.679915	-8.73704	2.3929e-18	1.26281e-17	117.192	0.859233	80.7743	3.73924	98.2983	0
STM14_4338	yhjB	TRUE	3.91644	0.448502	8.73227	2.49618e-18	1.31573e-17	4.88301	74.7533	4.38991	57.9582	4.05354	68.5138
STM14_2407	yedP	TRUE	2.02044	0.231443	8.72976	2.55215e-18	1.34362e-17	34.181	134.9	34.2413	114.982	21.2811	115.332
STM14_1953	STM14_1953	TRUE	-2.94397	0.337455	-8.72403	2.68477e-18	1.41175e-17	100.59	7.7331	107.992	15.8918	58.7763	11.419
STM14_2078	sohB	TRUE	1.38904	0.159298	8.71978	2.78733e-18	1.46393e-17	89.8473	219.105	98.334	273.899	91.2046	239.798
STM14_5350	STM14_5350	TRUE	-2.06342	0.236645	-8.71948	2.79485e-18	1.46613e-17	234.384	37.8063	142.233	42.0664	204.704	60.5206
STM14_1734	nemA	TRUE	1.42959	0.163975	8.71831	2.82391e-18	1.47961e-17	302.746	628.959	280.076	848.807	297.935	896.389
STM14_1346	flgC	TRUE	-7.41915	0.851616	-8.71186	2.98939e-18	1.56445e-17	164.069	0	155.403	0.934809	177.342	2.28379
STM14_5378	idnT	TRUE	-4.41604	0.506915	-8.7116	2.99616e-18	1.56612e-17	84.9643	4.29617	85.1642	4.67405	54.7228	1.1419
STM14_3963	nlpI	TRUE	-1.28546	0.147847	-8.69454	3.48241e-18	1.81813e-17	3601.7	1683.24	3373.21	1283.49	3034.07	1136.19
STM14_0828	phrB	TRUE	2.83838	0.326875	8.68339	3.84137e-18	2.00316e-17	13.6724	93.6564	13.1697	121.525	25.3346	156.44
STM14_1788	pntB	TRUE	-1.08128	0.124546	-8.68181	3.89526e-18	2.02886e-17	519.552	250.037	578.59	249.594	531.014	271.772
STM14_1092	STM14_1092	TRUE	-3.54087	0.408006	-8.67847	4.01123e-18	2.08679e-17	86.9175	10.3108	107.114	4.67405	50.6692	5.70949
STM14_2436	STM14_2436	TRUE	1.68024	0.19364	8.67715	4.05826e-18	2.10876e-17	49.8067	145.21	45.6551	148.635	45.6023	158.724
STM14_1748	pdxY	TRUE	1.98132	0.228596	8.66733	4.4236e-18	2.29588e-17	63.4791	174.424	47.411	252.399	67.8968	278.623
STM14_2537	pduM	TRUE	-7.38959	0.852906	-8.66402	4.55428e-18	2.36092e-17	198.25	0	152.769	1.86962	134.78	1.1419
STM14_3852	mdaB	TRUE	1.94595	0.224946	8.65077	5.11538e-18	2.64867e-17	41.9938	146.929	35.9973	149.569	47.6291	187.271
STM14_4842	yihZ	TRUE	1.94246	0.224593	8.64878	5.2055e-18	2.69216e-17	38.0874	146.07	29.8514	146.765	53.7094	172.426
STM14_1022	ybjM	TRUE	-3.50386	0.405925	-8.63179	6.03992e-18	3.12003e-17	63.4791	8.59233	76.3844	4.67405	66.8834	4.56759
STM14_1674	orf32	TRUE	-4.88437	0.566064	-8.62866	6.20731e-18	3.20274e-17	88.8707	5.1554	80.7743	0.934809	56.7495	1.1419
STM14_1337	yceH	TRUE	-1.47715	0.171346	-8.62082	6.64745e-18	3.42581e-17	260.753	97.9526	266.028	100.025	247.266	78.7909
STM14_1688	ssaB	TRUE	8.95636	1.041	8.6036	7.72516e-18	3.97656e-17	0.976601	415.01	0	271.095	1.01338	259.211
STM14_1409	phoP	TRUE	0.78032	0.0908424	8.58982	8.71046e-18	4.4785e-17	1111.37	2000.3	1187.91	1942.53	1113.71	1919.53
STM14_2398	fliN	TRUE	-2.00319	0.23327	-8.58744	8.89318e-18	4.56711e-17	100.59	30.0732	122.917	25.2399	112.486	28.5474
STM14_4564	STM14_4564	TRUE	-2.24771	0.261861	-8.5836	9.19504e-18	4.71662e-17	129.888	36.0878	155.403	22.4354	119.579	26.2636
STM14_1057	ybjX	TRUE	1.19657	0.139426	8.58211	9.31466e-18	4.77241e-17	566.429	1086.93	487.28	1337.71	562.428	1278.92
STM14_1624	pheS	TRUE	1.61909	0.188664	8.58187	9.33419e-18	4.77684e-17	131.841	323.072	156.281	519.754	141.874	480.739
STM14_5414	STM14_5414	TRUE	-2.4571	0.286383	-8.57979	9.50492e-18	4.85856e-17	91.8005	16.3254	88.6762	14.0221	67.8968	14.8447
STM14_4840	yihX	TRUE	1.28463	0.149808	8.57517	9.89367e-18	5.0514e-17	99.6133	243.163	103.602	253.333	110.459	268.346
STM14_4276	ggt	TRUE	1.32268	0.154366	8.56846	1.04874e-17	5.34832e-17	142.584	394.388	128.185	303.813	131.74	306.028
STM14_0896	gpmA	TRUE	1.01884	0.118972	8.5637	1.09305e-17	5.56782e-17	1107.47	1898.91	1157.18	2355.72	1052.91	2472.21
STM14_1199	pepN	TRUE	1.05053	0.122883	8.54901	1.24148e-17	6.31662e-17	584.007	1097.24	637.415	1321.82	601.95	1361.14
STM14_1128	aspC	TRUE	1.42227	0.166375	8.54858	1.24614e-17	6.333e-17	499.043	914.224	408.262	1390.06	473.251	1396.54
EBG00001039426	STnc470	FALSE	4.60963	0.539591	8.54282	1.30985e-17	6.6491e-17	3.9064	129.744	3.51193	54.2189	3.04015	70.7976
STM14_3162	lepB	TRUE	1.22811	0.143954	8.5313	1.44712e-17	7.33744e-17	177.741	345.412	161.549	410.381	161.128	417.934
STM14_0761	ybeL	TRUE	-1.81019	0.212574	-8.51562	1.65705e-17	8.39215e-17	451.19	129.744	400.36	111.242	360.765	103.913
STM14_5361	STM14_5361	TRUE	-7.46266	0.876481	-8.51434	1.67546e-17	8.47565e-17	217.782	0.859233	195.79	1.86962	95.2582	0
STM14_2565	hisG	TRUE	1.98515	0.233228	8.5116	1.71545e-17	8.66794e-17	22.4618	116.856	35.9973	124.33	30.4015	111.906
STM14_1794	STM14_1794	TRUE	6.36324	0.747713	8.51026	1.73542e-17	8.75879e-17	0	110.841	3.51193	106.568	0	94.7775
STM14_1277	STM14_1277	TRUE	-1.88171	0.221416	-8.49852	1.92031e-17	9.68084e-17	239.267	106.545	308.172	67.3063	379.006	76.5071
STM14_3304	STM14_3304	TRUE	-3.57005	0.4203	-8.49405	1.99558e-17	1.00488e-16	60.5493	5.1554	62.3367	3.73924	60.8031	6.85138
STM14_5311	STM14_5311	TRUE	-3.76933	0.444366	-8.48248	2.2045e-17	1.10881e-16	57.6195	1.71847	64.9707	4.67405	62.8298	7.99328
STM14_4683	rbsR	TRUE	-1.56953	0.185284	-8.47095	2.43397e-17	1.22283e-16	175.788	59.2871	144.867	49.5449	163.155	53.6692
STM14_4459	cysE	TRUE	1.22388	0.144505	8.46947	2.46518e-17	1.23709e-16	229.501	477.734	184.376	460.861	207.744	512.712
STM14_1590	nadE	TRUE	1.14308	0.135055	8.46383	2.58742e-17	1.29696e-16	196.297	456.253	206.326	398.229	193.556	463.61
STM14_4014	mtgA	TRUE	-1.56769	0.185229	-8.46349	2.59496e-17	1.29925e-16	155.28	48.9763	141.355	46.7405	147.954	54.8111
STM14_4599	ibpB	TRUE	-2.07163	0.245277	-8.44606	3.01296e-17	1.50682e-16	117.192	30.0732	120.284	22.4354	133.767	36.5407
STM14_1970	STM14_1970	TRUE	1.72459	0.204404	8.4372	3.25024e-17	1.62364e-16	121.099	355.723	73.7505	344.01	99.3117	268.346
STM14_3956	yhbU	TRUE	-3.35717	0.398061	-8.43379	3.34646e-17	1.66981e-16	62.5025	8.59233	60.5807	5.60886	63.8432	3.42569
STM14_0870	tolB	TRUE	1.38462	0.164273	8.42878	3.49278e-17	1.74085e-16	407.243	888.447	458.306	1275.08	486.425	1369.13
STM14_1643	ydiR	TRUE	2.68572	0.318819	8.42395	3.63996e-17	1.81215e-16	9.76601	78.1902	10.5358	65.4367	13.174	70.7976
STM14_1281	putP	TRUE	-2.18947	0.259994	-8.42122	3.72585e-17	1.85281e-16	149.42	45.5394	144.867	30.8487	257.4	44.534
STM14_5454	STM14_5454	TRUE	-2.6176	0.310868	-8.42032	3.75473e-17	1.86506e-16	70.3153	15.4662	77.2624	10.2829	95.2582	13.7028
STM14_1223	STM14_1223	TRUE	1.55796	0.185187	8.41289	4.00022e-17	1.98476e-16	80.0813	262.925	103.602	256.138	64.8566	214.677
STM14_2569	hisH	TRUE	1.8404	0.219066	8.40112	4.42237e-17	2.19174e-16	40.0406	120.293	48.289	148.635	34.4551	174.71
STM14_1632	ydiV	TRUE	1.78151	0.21221	8.395	4.6589e-17	2.30636e-16	48.8301	193.328	43.8991	137.417	54.7228	174.71
STM14_3807	hybG	TRUE	-3.18692	0.379789	-8.3913	4.80785e-17	2.37743e-16	62.5025	6.87387	61.4587	5.60886	60.8031	7.99328
STM14_0864	STM14_0864	TRUE	-3.3318	0.397583	-8.38012	5.28726e-17	2.61155e-16	53.7131	5.1554	75.5064	8.41328	74.9905	6.85138
STM14_5528	repC	TRUE	-1.5276	0.182862	-8.35385	6.60753e-17	3.26001e-16	256.846	115.137	265.15	79.4588	289.828	85.6423
STM14_4140	rplB	TRUE	-3.53366	0.423451	-8.3449	7.12738e-17	3.51255e-16	586.937	29.2139	1143.13	71.0455	725.583	113.048
STM14_0287	metQ	TRUE	1.14017	0.136717	8.33964	7.45177e-17	3.66831e-16	195.32	505.229	261.639	498.253	241.186	537.834
STM14_3486	spaS	TRUE	-8.59252	1.03184	-8.3274	8.26344e-17	4.06332e-16	270.519	0	253.737	0.934809	220.918	1.1419
STM14_5163	basS	TRUE	1.29194	0.1552	8.32437	8.47781e-17	4.16407e-16	139.654	326.509	132.575	370.184	164.168	371.117
STM14_2742	yejE	TRUE	1.77826	0.213678	8.32217	8.63703e-17	4.23754e-16	45.9003	162.395	35.1193	149.569	54.7228	150.73
STM14_0686	entF	TRUE	2.91452	0.351083	8.3015	1.02801e-16	5.03806e-16	16.6022	58.4279	9.6578	131.808	13.174	106.196
STM14_4645	yieF	TRUE	-1.52989	0.184677	-8.28414	1.18962e-16	5.82355e-16	166.022	57.5686	195.79	65.4367	167.208	60.5206
STM14_1481	STM14_1481	TRUE	6.97639	0.843334	8.27239	1.31301e-16	6.42045e-16	3.9064	317.916	0	164.526	1.01338	122.183
STM14_0884	aroG	TRUE	1.29275	0.156351	8.26825	1.35936e-16	6.63709e-16	239.267	617.789	199.302	568.364	241.186	475.029
STM14_2828	yfaW	TRUE	-1.67352	0.202405	-8.26817	1.36033e-16	6.63709e-16	203.133	57.5686	205.448	57.9582	199.637	76.5071
STM14_1823	ydfZ	TRUE	-2.4923	0.301509	-8.2661	1.38408e-16	6.74548e-16	72.2685	13.7477	86.9202	10.2829	74.9905	18.2704
STM14_2452	STM14_2452	TRUE	1.57331	0.190896	8.24173	1.69739e-16	8.26326e-16	103.52	252.615	91.3101	276.704	73.9771	271.772
STM14_4644	yieE	TRUE	-2.09037	0.253799	-8.23633	1.77567e-16	8.6348e-16	83.0111	24.0585	106.236	25.2399	92.218	15.9866
STM14_5377	idnR	TRUE	-3.13857	0.381243	-8.23246	1.83404e-16	8.90876e-16	59.5727	7.7331	77.2624	7.47847	66.8834	7.99328
STM14_4009	yhbH	TRUE	-1.25548	0.15264	-8.22508	1.9506e-16	9.46449e-16	804.719	389.233	852.52	312.226	778.279	317.447
STM14_0521	cyoC	TRUE	1.7603	0.214139	8.22037	2.0287e-16	9.83259e-16	88.8707	330.805	109.748	400.098	149.981	449.907
STM14_4817	glnG	TRUE	-1.61889	0.197027	-8.2166	2.09358e-16	1.01359e-15	183.601	67.0202	204.57	55.1538	173.289	60.5206
STM14_0881	pnuC	TRUE	2.41739	0.294332	8.21314	2.15479e-16	1.04207e-15	21.4852	80.7679	16.6817	86.0025	11.1472	98.2032
STM14_4024	codB	TRUE	-3.94264	0.480085	-8.21239	2.16837e-16	1.04749e-15	83.0111	2.5777	43.0211	4.67405	84.1109	6.85138
STM14_2426	serU	FALSE	2.55928	0.311741	8.20964	2.21853e-16	1.07054e-15	16.6022	136.618	14.9257	86.0025	20.2677	79.9328
EBG00001039227	STnc350	FALSE	-2.95465	0.359956	-8.20837	2.2422e-16	1.08078e-15	55.6663	10.3108	83.4083	7.47847	61.8165	7.99328
STM14_2836	pmrF	TRUE	1.0937	0.13333	8.20292	2.34621e-16	1.12967e-15	333.998	564.516	278.32	675.867	286.788	679.429
STM14_5417	STM14_5417	TRUE	-5.31276	0.647973	-8.19905	2.423e-16	1.16537e-15	940.467	55.8502	1074.65	5.60886	906.979	11.419
STM14_0636	fimI	TRUE	-3.25941	0.398572	-8.17773	2.89248e-16	1.38965e-15	180.671	16.3254	100.09	11.2177	105.392	12.5609
STM14_4143	rplC	TRUE	-3.29582	0.403298	-8.17218	3.02854e-16	1.45344e-15	830.111	45.5394	1512.76	123.395	841.109	156.44
STM14_1918	STM14_1918	TRUE	2.02735	0.248135	8.17036	3.0747e-16	1.47398e-15	30.2746	100.53	32.4853	149.569	34.4551	147.305
STM14_0075	dapB	TRUE	1.42618	0.174703	8.16343	3.25639e-16	1.55938e-15	74.2217	218.245	63.2147	181.353	77.0172	173.568
STM14_2568	hisB	TRUE	1.44429	0.176943	8.16246	3.28276e-16	1.5703e-15	70.3153	262.925	106.236	208.462	88.1645	251.217
STM14_4173	crp	TRUE	-0.938338	0.11501	-8.15873	3.38579e-16	1.61782e-15	1047.89	496.637	872.714	485.166	930.287	505.86
STM14_4272	STM14_4272	TRUE	-4.27717	0.525481	-8.13953	3.96803e-16	1.89397e-15	62.5025	3.43693	51.8009	5.60886	71.9503	0
STM14_4144	rpsJ	TRUE	-4.136	0.508856	-8.12803	4.36309e-16	2.08028e-15	514.669	9.45157	935.051	50.4797	514.799	52.5273
STM14_0909	modC	TRUE	-1.96497	0.242079	-8.11706	4.77608e-16	2.27472e-15	125.982	30.9324	127.307	26.1747	101.338	34.2569
STM14_2352	STM14_2352	TRUE	-5.14344	0.634529	-8.10593	5.23443e-16	2.49032e-15	72.2685	2.5777	56.1908	0	77.0172	3.42569
STM14_1965	ydcI	TRUE	2.29846	0.283805	8.0987	5.55473e-16	2.63985e-15	34.181	122.011	28.0954	107.503	27.3614	213.535
STM14_2399	fliO	TRUE	-2.01344	0.248676	-8.09667	5.64855e-16	2.68153e-15	90.8239	26.6362	99.2119	28.0443	112.486	19.4123
STM14_2908	STM14_2908	TRUE	-1.46855	0.181534	-8.08965	5.98385e-16	2.83765e-15	208.993	81.6272	223.885	78.524	181.396	60.5206
STM14_4029	nanT	TRUE	-2.72563	0.337369	-8.07906	6.52659e-16	3.09169e-15	68.3621	12.0293	71.9945	10.2829	62.8298	7.99328
STM14_3211	STM14_3211	TRUE	-1.19936	0.148495	-8.07677	6.65035e-16	3.14693e-15	474.628	158.958	468.842	207.528	403.327	222.67
STM14_4862	yiiL	TRUE	-5.15775	0.638788	-8.07427	6.78809e-16	3.20865e-15	83.0111	1.71847	64.0927	1.86962	59.7897	2.28379
STM14_0473	brnQ	TRUE	1.59793	0.197933	8.07306	6.85561e-16	3.23709e-15	117.192	322.213	89.5541	310.357	112.486	332.292
STM14_1338	mviM	TRUE	-1.43009	0.177362	-8.0631	7.43827e-16	3.50844e-15	217.782	79.9087	238.811	90.6765	233.078	85.6423
STM14_5094	lexA	TRUE	-1.34982	0.167456	-8.06076	7.58213e-16	3.57246e-15	333.998	128.026	330.999	141.156	275.641	98.2032
STM14_0194	STM14_0194	TRUE	-2.97432	0.369308	-8.05378	8.02765e-16	3.77832e-15	68.3621	8.59233	61.4587	7.47847	51.6826	6.85138
STM14_1676	orf408	TRUE	-4.1377	0.514846	-8.03678	9.22294e-16	4.33626e-15	51.7599	6.01463	58.8248	0	58.7763	3.42569
STM14_5490	deoD	TRUE	-1.09756	0.136704	-8.02872	9.84941e-16	4.62585e-15	522.482	238.867	602.296	256.138	564.455	296.893
STM14_0887	STM14_0887	TRUE	-2.64977	0.330248	-8.02357	1.02717e-15	4.81904e-15	84.9643	10.3108	59.7028	15.8918	72.9637	7.99328
STM14_2858	nuoM	TRUE	-1.11876	0.139563	-8.01616	1.091e-15	5.11303e-15	714.872	345.412	923.637	419.729	946.501	427.07
STM14_4912	glpK	TRUE	1.25389	0.1565	8.01207	1.12791e-15	5.28042e-15	505.879	1374.77	517.131	1104.94	435.755	998.018
STM14_3062	upp	TRUE	-1.7355	0.216801	-8.00506	1.19411e-15	5.58439e-15	206.063	52.4132	162.427	62.6322	237.132	67.3719
STM14_3120	yfhP	TRUE	1.64598	0.205764	7.99935	1.25075e-15	5.84303e-15	121.099	281.829	119.406	350.553	131.74	535.55
STM14_3114	hscA	TRUE	1.62283	0.203411	7.97807	1.48635e-15	6.93628e-15	141.607	306.746	131.697	372.989	113.499	514.996
STM14_5242	hfq	TRUE	-0.966264	0.121266	-7.96815	1.61062e-15	7.50828e-15	909.216	496.637	842.863	389.815	829.962	433.921
STM14_1864	STM14_1864	TRUE	3.6479	0.458259	7.96034	1.71563e-15	7.98933e-15	3.9064	58.4279	4.38991	57.0234	5.06692	51.3854
STM14_3392	proW	TRUE	-6.81786	0.856778	-7.95755	1.75474e-15	8.16281e-15	127.935	0.859233	100.09	1.86962	98.2983	0
STM14_5075	pgi	TRUE	1.10732	0.139175	7.95631	1.77248e-15	8.23658e-15	491.23	936.564	567.176	1125.51	511.759	1325.74
STM14_5203	STM14_5203	TRUE	-2.68244	0.337292	-7.95288	1.82219e-15	8.45867e-15	206.063	29.2139	127.307	19.631	101.338	18.2704
STM14_1386	ycfJ	TRUE	-2.05673	0.258713	-7.94986	1.86717e-15	8.65831e-15	84.9643	24.9178	86.0422	19.631	97.2849	19.4123
STM14_3832	dkgA	TRUE	1.42624	0.17956	7.94297	1.97398e-15	9.14394e-15	122.075	384.937	129.941	303.813	142.887	372.258
STM14_0006	yaaJ	TRUE	1.53712	0.193594	7.93992	2.02319e-15	9.36206e-15	70.3153	210.512	53.5569	168.266	60.8031	154.156
STM14_3527	nlpD	TRUE	-1.04571	0.131993	-7.92244	2.3289e-15	1.07654e-14	4520.69	2544.19	5173.95	1949.08	4532.87	2399.13
STM14_2315	yecE	TRUE	2.02786	0.256098	7.9183	2.40778e-15	1.11183e-14	16.6022	103.108	20.1936	86.0025	31.4149	86.7842
STM14_0470	phoB	TRUE	1.38701	0.17528	7.91313	2.51e-15	1.15782e-14	140.631	275.814	100.968	289.791	96.2715	318.589
STM14_2579	rfbN	TRUE	-1.35622	0.171494	-7.90826	2.61013e-15	1.20274e-14	190.437	82.4864	251.103	91.6113	228.012	87.9261
STM14_1496	STM14_1496	TRUE	5.44758	0.688871	7.90799	2.61586e-15	1.20412e-14	2.9298	87.6418	0.877982	58.893	1.01338	60.5206
STM14_4013	yrbL	TRUE	-2.192	0.277311	-7.90449	2.6903e-15	1.23709e-14	81.0579	23.1993	97.456	14.9569	70.9369	15.9866
STM14_5172	melB	TRUE	-3.86293	0.48895	-7.90045	2.77893e-15	1.27651e-14	68.3621	6.01463	53.5569	2.80443	45.6023	2.28379
STM14_2100	tonB	TRUE	2.31427	0.293017	7.89806	2.83286e-15	1.29992e-14	47.8535	142.633	43.0211	223.419	39.522	284.332
STM14_3871	glgS	TRUE	-3.63351	0.460193	-7.89562	2.88874e-15	1.32418e-14	65.4323	6.87387	76.3844	0	50.6692	9.13518
STM14_4129	rpsH	TRUE	-1.53878	0.194944	-7.89347	2.93887e-15	1.34576e-14	917.028	265.503	1345.95	387.011	991.09	470.462
STM14_5392	STM14_5392	TRUE	-1.28928	0.163716	-7.87515	3.40339e-15	1.55685e-14	614.282	210.512	724.335	307.552	708.356	322.015
STM14_2328	flhB	TRUE	-4.44706	0.564792	-7.8738	3.44021e-15	1.57206e-14	45.9003	0.859233	55.3129	3.73924	67.8968	3.42569
STM14_5360	STM14_5360	TRUE	-4.87002	0.619369	-7.86287	3.75426e-15	1.71378e-14	82.0345	3.43693	70.2385	0.934809	44.5889	2.28379
STM14_2629	baeR	TRUE	1.41412	0.180105	7.85168	4.10517e-15	1.87202e-14	68.3621	160.677	59.7028	164.526	59.7897	175.852
STM14_4082	yhdG	TRUE	-1.34683	0.171581	-7.84952	4.17628e-15	1.90248e-14	211.922	77.331	246.713	85.0676	191.53	94.7775
STM14_949	STM14_949	TRUE	1.26802	0.161664	7.84357	4.37906e-15	1.99279e-14	132.818	286.984	151.891	348.684	108.432	314.022
STM14_3891	yqjH	TRUE	3.72559	0.476093	7.82534	5.06301e-15	2.30166e-14	5.85961	47.2578	3.51193	69.1759	4.05354	60.5206
STM14_4006	yhbN	TRUE	1.14768	0.146669	7.82495	5.07868e-15	2.30639e-14	183.601	397.825	202.814	407.577	164.168	416.792
STM14_4573	STM14_4573	TRUE	-4.2957	0.549893	-7.81188	5.63401e-15	2.55594e-14	41.9938	3.43693	75.5064	3.73924	51.6826	1.1419
STM14_5487	deoC	TRUE	1.10532	0.141558	7.80829	5.79707e-15	2.62721e-14	155.28	289.562	143.111	318.77	127.686	309.454
STM14_1681	ttrR	TRUE	-2.22336	0.284904	-7.80389	6.00267e-15	2.71759e-14	107.426	21.4808	103.602	23.3702	85.1243	18.2704
STM14_4326	yhiR	TRUE	1.28563	0.164852	7.79867	6.25611e-15	2.82941e-14	109.379	225.978	101.846	285.117	91.2046	226.096
STM14_2207	yeaB	TRUE	1.84964	0.237468	7.78901	6.75349e-15	3.05122e-14	34.181	92.7972	33.3633	120.59	29.3882	138.17
STM14_0817	potE	TRUE	-4.71725	0.606266	-7.78081	7.20609e-15	3.25236e-14	45.9003	1.71847	70.2385	1.86962	61.8165	3.42569
STM14_2835	yfbE	TRUE	1.25785	0.161674	7.78016	7.24322e-15	3.26577e-14	309.583	653.017	238.811	777.761	340.497	691.99
STM14_2548	yeeX	TRUE	0.912882	0.117422	7.77436	7.5827e-15	3.41532e-14	275.402	492.341	251.103	488.905	243.212	467.036
STM14_0825	kdpA	TRUE	4.46571	0.575119	7.76485	8.17398e-15	3.67787e-14	2.9298	61.0056	0	60.7626	5.06692	46.8178
STM14_2820	glpB	TRUE	2.88286	0.371308	7.76406	8.22513e-15	3.6971e-14	8.78941	99.6711	9.6578	77.5892	13.174	53.6692
STM14_2861	nuoJ	TRUE	-1.28451	0.165449	-7.76377	8.24384e-15	3.70173e-14	297.863	118.574	366.996	162.657	411.434	162.149
STM14_1059	ybjZ	TRUE	1.21735	0.156949	7.75632	8.74261e-15	3.92169e-14	150.397	329.086	143.111	301.943	123.633	340.285
STM14_4414	xylA	TRUE	-3.16835	0.408532	-7.75544	8.80392e-15	3.94516e-14	59.5727	5.1554	47.411	5.60886	58.7763	7.99328
STM14_4161	kefB	TRUE	1.63606	0.211493	7.73575	1.02795e-14	4.60168e-14	48.8301	189.031	52.6789	161.722	56.7495	139.311
STM14_3423	srlE	TRUE	-3.34356	0.432268	-7.73492	1.03466e-14	4.62702e-14	59.5727	4.29617	53.5569	9.34809	52.696	2.28379
STM14_4885	pfkA	TRUE	0.846611	0.109654	7.72075	1.15643e-14	5.16634e-14	504.903	878.137	486.402	850.676	434.742	835.869
STM14_2567	hisC	TRUE	1.43171	0.185585	7.71461	1.21349e-14	5.41576e-14	67.3855	192.468	70.2385	184.157	81.0708	213.535
STM14_2576	rfbP	TRUE	-1.75621	0.227725	-7.71198	1.23878e-14	5.523e-14	185.554	76.4718	348.559	75.7196	326.31	103.913
STM14_4563	STM14_4563	TRUE	-2.13045	0.276562	-7.70336	1.32539e-14	5.90317e-14	95.7069	23.1993	115.016	25.2399	92.218	20.5541
STM14_0885	STM14_0885	TRUE	-2.06725	0.26837	-7.703	1.32908e-14	5.91361e-14	90.8239	17.1847	79.0184	17.7614	73.9771	23.9798
STM14_4562	STM14_4562	TRUE	-3.23223	0.419686	-7.70153	1.34442e-14	5.97578e-14	74.2217	6.87387	57.0688	5.60886	40.5354	5.70949
STM14_3451	hypB	TRUE	-1.24235	0.161591	-7.68826	1.49152e-14	6.62294e-14	813.509	315.339	845.496	328.118	642.486	330.008
STM14_1891	adhP	TRUE	0.937665	0.122259	7.66947	1.72706e-14	7.66112e-14	402.36	813.694	474.11	890.873	422.581	784.483
STM14_0231	fhuB	TRUE	3.31934	0.433213	7.66213	1.82877e-14	8.10411e-14	5.85961	44.6801	5.26789	55.1538	4.05354	52.5273
STM14_0049	nhaR	TRUE	-1.3872	0.181089	-7.66032	1.85463e-14	8.21044e-14	206.063	80.7679	199.302	66.3715	193.556	82.2166
STM14_4239	STM14_4239	TRUE	-1.65497	0.216163	-7.65609	1.91674e-14	8.47686e-14	122.075	41.2432	130.819	32.7183	108.432	41.1083
STM14_3735	galP	TRUE	1.30079	0.170342	7.63639	2.23403e-14	9.87015e-14	124.028	233.711	96.578	254.268	89.1778	276.339
STM14_4870	rhaR	TRUE	-2.90082	0.379997	-7.6338	2.27937e-14	1.00603e-13	60.5493	8.59233	68.4826	10.2829	49.6558	4.56759
STM14_4209	yrfG	TRUE	1.49629	0.196049	7.63224	2.30701e-14	1.01721e-13	83.0111	157.24	70.2385	212.202	57.7629	228.379
STM14_5187	STM14_5187	TRUE	-9.13543	1.1971	-7.6313	2.32405e-14	1.0237e-13	251.963	0.859233	147.501	0	188.49	0
STM14_4805	yihE	TRUE	-1.07503	0.1409	-7.62974	2.35236e-14	1.03513e-13	276.378	135.759	259.883	125.264	277.667	124.467
STM14_2793	yojI	TRUE	1.96853	0.2586	7.61224	2.69378e-14	1.18419e-13	27.3448	97.9526	26.3395	92.5461	21.2811	103.913
STM14_5502	yjjK	TRUE	1.55164	0.204456	7.58911	3.22106e-14	1.41456e-13	297.863	589.434	288.856	945.092	306.042	1084.8
STM14_3908	yqjA	TRUE	1.14534	0.151163	7.57685	3.54032e-14	1.55322e-13	133.794	328.227	139.599	291.661	126.673	263.778
EBG00001039238	STnc590	FALSE	-9.04542	1.19538	-7.56699	3.81971e-14	1.67412e-13	143.56	0	183.498	0	224.971	1.1419
STM14_0908	modB	TRUE	-1.80784	0.238988	-7.56456	3.89179e-14	1.70401e-13	98.6367	31.7916	87.7982	23.3702	100.325	26.2636
STM14_2675	yohC	TRUE	3.54809	0.469545	7.55645	4.14216e-14	1.81183e-13	6.83621	99.6711	7.90184	50.4797	2.02677	47.9597
STM14_974	STM14_974	TRUE	2.5312	0.335104	7.55347	4.23797e-14	1.8519e-13	19.532	105.686	14.9257	80.3936	14.1874	94.7775
STM14_2425	STM14_2425	TRUE	2.51394	0.332875	7.55221	4.27937e-14	1.86813e-13	11.7192	67.8794	7.90184	59.8278	12.1606	51.3854
STM14_4400	STM14_4400	TRUE	-3.46553	0.459168	-7.54741	4.44002e-14	1.93634e-13	70.3153	6.01463	56.1908	6.54367	53.7094	3.42569
STM14_1840	ydeA	TRUE	2.16352	0.286758	7.54477	4.53094e-14	1.97404e-13	28.3214	91.0787	26.3395	108.438	22.2945	147.305
STM14_3111	pepB	TRUE	1.28511	0.170484	7.53799	4.77265e-14	2.07729e-13	249.033	438.209	211.594	604.822	218.891	614.341
STM14_4330	STM14_4330	TRUE	-5.67915	0.753717	-7.53486	4.88877e-14	2.12572e-13	66.4089	3.43693	381.922	4.67405	308.069	6.85138
STM14_0253	dapD	TRUE	1.01976	0.135388	7.53218	4.99017e-14	2.16767e-13	246.103	434.772	210.716	480.492	229.025	475.029
STM14_0220	dksA	TRUE	-0.986463	0.131045	-7.52764	5.16657e-14	2.24208e-13	365.249	201.061	381.044	200.049	387.113	169.001
STM14_1029	potG	TRUE	3.0087	0.399988	7.52199	5.39505e-14	2.33892e-13	2.9298	48.1171	7.90184	49.5449	8.10708	55.953
STM14_3131	csiE	TRUE	-2.24157	0.298098	-7.51957	5.49564e-14	2.38018e-13	292.98	84.2049	309.928	63.567	260.44	33.115
STM14_1790	STM14_1790	TRUE	-2.89585	0.385442	-7.51306	5.7762e-14	2.49923e-13	70.3153	9.45157	49.167	4.67405	60.8031	10.2771
STM14_3630	ygdR	TRUE	-2.18233	0.290671	-7.5079	6.00825e-14	2.59708e-13	99.6133	20.6216	64.9707	18.6962	74.9905	12.5609
STM14_4510	STM14_4510	TRUE	-1.88163	0.250792	-7.50274	6.2498e-14	2.69883e-13	95.7069	30.0732	84.2863	21.5006	85.1243	19.4123
STM14_2689	yohK	TRUE	2.1036	0.280409	7.50188	6.29112e-14	2.71401e-13	25.3916	148.647	30.7294	86.0025	22.2945	102.771
STM14_3118	nifS	TRUE	1.80488	0.240619	7.50101	6.33295e-14	2.72938e-13	333.021	685.668	303.782	972.202	287.801	1575.82
STM14_3581	sdaC	TRUE	-1.30824	0.174475	-7.49818	6.47104e-14	2.78554e-13	565.452	161.536	510.107	244.92	556.348	254.643
STM14_4941	ptsA	TRUE	-1.85944	0.247988	-7.49808	6.47594e-14	2.78554e-13	110.356	32.6509	117.65	37.3924	97.2849	18.2704
STM14_1663	sufA	TRUE	1.86737	0.249335	7.48941	6.91856e-14	2.97302e-13	27.3448	107.404	19.3156	99.0898	33.4417	82.2166
STM14_2768	STM14_2768	TRUE	7.77349	1.03801	7.48881	6.95014e-14	2.98367e-13	1.9532	150.366	0	120.59	0	146.163
STM14_3683	yqfB	TRUE	-1.59091	0.212668	-7.4807	7.39267e-14	3.17055e-13	137.701	42.9617	123.795	45.8057	108.432	33.115
STM14_2296	pykA	TRUE	-0.889972	0.119513	-7.44667	9.57236e-14	4.10137e-13	799.836	403.84	898.175	483.296	791.453	457.901
STM14_4641	STM14_4641	TRUE	-2.7001	0.363403	-7.43006	1.08551e-13	4.64647e-13	77.1515	17.1847	75.5064	9.34809	56.7495	4.56759
STM14_4568	uhpT	TRUE	-3.60586	0.485641	-7.42496	1.12817e-13	4.82435e-13	48.8301	2.5777	45.6551	5.60886	46.6157	3.42569
STM14_3425	srlD	TRUE	-2.6412	0.355791	-7.42346	1.14097e-13	4.87436e-13	51.7599	6.01463	63.2147	8.41328	54.7228	13.7028
EBG00001039202	tRNA	FALSE	8.87824	1.19659	7.4196	1.17478e-13	5.01393e-13	0	163.254	0.877982	137.417	0	182.704
STM14_2737	spr	TRUE	-1.35721	0.182943	-7.41873	1.18249e-13	5.04194e-13	579.124	217.386	520.643	274.834	696.195	207.825
STM14_0533	lon	TRUE	0.763668	0.102967	7.41662	1.20147e-13	5.1179e-13	647.487	1144.5	693.606	1126.45	728.624	1244.67
STM14_3051	nlpB	TRUE	1.10755	0.149564	7.40517	1.3098e-13	5.57392e-13	332.044	554.206	320.463	745.978	300.975	757.078
STM14_5245	hflC	TRUE	0.885149	0.119697	7.39493	1.41482e-13	6.01502e-13	500.02	770.732	457.429	900.221	449.943	930.646
STM14_1379	ycfF	TRUE	1.12468	0.152134	7.3927	1.43872e-13	6.11072e-13	190.437	320.494	163.305	418.795	170.249	404.232
STM14_3219	STM14_3219	TRUE	-1.76833	0.239216	-7.39216	1.4446e-13	6.12978e-13	108.403	33.5101	89.5541	21.5006	105.392	34.2569
STM14_1384	ycfP	TRUE	-1.07177	0.145101	-7.38635	1.50916e-13	6.39757e-13	410.172	227.697	446.893	189.766	414.474	186.129
STM14_2178	dadX	TRUE	1.30903	0.177642	7.36893	1.71997e-13	7.28419e-13	71.2919	197.624	71.1165	164.526	76.0038	178.136
STM14_0613	allB	TRUE	-3.29097	0.44734	-7.35674	1.88456e-13	7.97355e-13	42.9704	8.59233	56.1908	2.80443	50.6692	3.42569
STM14_4028	nanE	TRUE	-1.94187	0.263981	-7.35611	1.89345e-13	8.00348e-13	98.6367	29.2139	110.626	22.4354	86.1377	25.1217
STM14_3824	exbD	TRUE	2.73629	0.372223	7.35121	1.96417e-13	8.29441e-13	6.83621	59.2871	15.8037	86.0025	12.1606	89.068
STM14_1345	flgB	TRUE	-7.61621	1.03634	-7.34917	1.99442e-13	8.4141e-13	119.145	0.859233	122.039	0	137.82	1.1419
STM14_1622	rplT	TRUE	-1.22317	0.166482	-7.34715	2.0247e-13	8.53365e-13	1210.01	447.661	1496.08	623.518	1416.71	697.699
STM14_3879	ygiM	TRUE	1.09664	0.149375	7.34153	2.11159e-13	8.89132e-13	115.239	247.459	114.138	238.376	125.66	274.055
STM14_0692	fepB	TRUE	4.2619	0.580595	7.34058	2.12676e-13	8.94663e-13	4.88301	38.6655	0.877982	50.4797	2.02677	58.2368
STM14_4165	STM14_4165	FALSE	-1.67355	0.228002	-7.34006	2.13499e-13	8.97269e-13	156.256	49.8355	139.599	39.262	127.686	43.3921
STM14_1486	STM14_1486	TRUE	-1.50865	0.205808	-7.33037	2.29523e-13	9.63691e-13	212.899	60.1463	158.037	56.0886	149.981	67.3719
STM14_3397	emrR	TRUE	1.19955	0.163936	7.3172	2.53194e-13	1.06206e-12	123.052	216.527	90.4321	252.399	96.2715	242.082
STM14_3859	tolC	TRUE	0.755024	0.103386	7.30296	2.81507e-13	1.1797e-12	864.292	1430.62	905.199	1511.59	861.377	1499.31
STM14_3740	yqgE	TRUE	1.17205	0.160589	7.29842	2.91167e-13	1.21902e-12	86.9175	187.313	78.1404	197.245	91.2046	191.839
STM14_2583	rfbJ	TRUE	-1.11916	0.153634	-7.28455	3.22749e-13	1.34996e-12	591.82	241.445	674.29	296.335	630.325	338.002
STM14_4457	STM14_4457	TRUE	-2.80233	0.384747	-7.28356	3.2512e-13	1.35858e-12	45.9003	11.17	89.5541	9.34809	57.7629	6.85138
STM14_2960	STM14_2960	TRUE	1.25369	0.172418	7.27125	3.56182e-13	1.48697e-12	113.286	240.585	86.0422	214.071	92.218	239.798
STM14_3679	ygfY	TRUE	-1.90008	0.261476	-7.26675	3.68249e-13	1.53589e-12	104.496	30.9324	113.26	22.4354	71.9503	23.9798
STM14_4986	rplK	TRUE	-1.43059	0.196906	-7.26536	3.72042e-13	1.55024e-12	267.589	95.3749	417.919	142.091	286.788	124.467
STM14_0256	STM14_0256	TRUE	-1.10341	0.151989	-7.2598	3.87665e-13	1.6138e-12	364.272	153.803	325.731	162.657	356.711	171.285
STM14_1746	pdxH	TRUE	1.26683	0.174573	7.25675	3.96502e-13	1.64903e-12	85.9409	190.75	85.1642	187.897	84.1109	237.515
STM14_0824	kdpB	TRUE	3.33171	0.459278	7.25425	4.03896e-13	1.67819e-12	3.9064	42.1024	4.38991	55.1538	6.08031	46.8178
STM14_0445	yaiY	TRUE	1.79477	0.247568	7.24963	4.17911e-13	1.73479e-12	36.1342	113.419	25.4615	90.6765	29.3882	110.764
STM14_2713	cirA	TRUE	2.66104	0.367722	7.23654	4.60263e-13	1.90879e-12	10.7426	50.6948	8.77982	61.6974	8.10708	62.8043
STM14_3220	STM14_3220	TRUE	-1.68582	0.232991	-7.23557	4.63571e-13	1.9207e-12	250.986	73.0348	209.838	62.6322	228.012	78.7909
STM14_4958	argH	TRUE	1.67702	0.231788	7.23515	4.65014e-13	1.92486e-12	47.8535	118.574	41.2651	108.438	24.3212	138.17
STM14_5570	STM14_5570	TRUE	1.66624	0.230689	7.22288	5.08994e-13	2.10493e-12	32.2278	103.108	30.7294	92.5461	31.4149	103.913
STM14_1855	STM14_1855	TRUE	1.86535	0.258276	7.22233	5.11045e-13	2.10957e-12	29.298	87.6418	35.1193	123.395	40.5354	173.568
STM14_0898	galM	TRUE	-1.00473	0.139115	-7.22232	5.11077e-13	2.10957e-12	490.254	208.794	503.962	248.659	466.157	272.913
STM14_5175	STM14_5175	TRUE	-7.62008	1.05601	-7.21589	5.35834e-13	2.20969e-12	74.2217	0.859233	154.525	0	150.994	1.1419
STM14_3276	rplS	TRUE	-1.62603	0.225599	-7.20762	5.69377e-13	2.34581e-12	642.604	151.225	911.345	257.073	702.276	325.441
STM14_0626	ppiB	TRUE	0.967924	0.134367	7.20358	5.86511e-13	2.41414e-12	261.729	445.942	263.395	571.168	272.6	544.685
STM14_0769	rihA	TRUE	-1.52387	0.211653	-7.19984	6.02832e-13	2.479e-12	219.735	85.9233	239.689	89.7417	233.078	63.9462
STM14_2620	yegE	TRUE	1.36668	0.189931	7.19565	6.21658e-13	2.55403e-12	86.9175	250.037	70.2385	195.375	97.2849	207.825
STM14_0868	tolR	TRUE	2.17118	0.302084	7.18734	6.60657e-13	2.71172e-12	19.532	107.404	33.3633	129.004	28.3748	131.318
STM14_5241	miaA	TRUE	-1.19826	0.166778	-7.18476	6.73246e-13	2.76081e-12	417.985	209.653	387.19	142.091	387.113	166.717
STM14_4844	STM14_4844	TRUE	1.83664	0.255955	7.17563	7.19726e-13	2.94866e-12	30.2746	107.404	27.2174	86.0025	31.4149	124.467
STM14_0917	hutH	TRUE	-1.87973	0.262068	-7.17267	7.35474e-13	3.01038e-12	107.426	42.9617	195.79	34.5879	120.593	37.6826
STM14_2563	yeeY	TRUE	1.88948	0.263503	7.1706	7.46686e-13	3.05343e-12	42.9704	270.659	69.3606	222.485	59.7897	143.879
STM14_0356	ybeJ	TRUE	2.44641	0.341182	7.17041	7.47737e-13	3.05488e-12	9.76601	50.6948	12.2917	60.7626	12.1606	76.5071
STM14_4273	STM14_4273	TRUE	-3.75837	0.524716	-7.16267	7.91185e-13	3.22939e-12	59.5727	1.71847	46.533	1.86962	39.522	7.99328
STM14_3821	STM14_3821	TRUE	-3.66868	0.512327	-7.16081	8.01995e-13	3.27047e-12	54.6897	2.5777	31.6073	3.73924	49.6558	4.56759
STM14_1382	thiK	TRUE	1.27289	0.177793	7.15936	8.10532e-13	3.30222e-12	112.309	226.838	102.724	262.681	90.1912	248.934
STM14_954	ybiB	TRUE	1.19094	0.166455	7.15476	8.38188e-13	3.41173e-12	96.6835	249.178	87.7982	200.984	102.352	202.116
STM14_4037	rplM	TRUE	-1.44084	0.201468	-7.15169	8.57168e-13	3.48576e-12	546.897	172.706	823.547	293.53	649.58	279.765
STM14_3126	asrA	TRUE	-3.06439	0.429911	-7.12797	1.01863e-12	4.13854e-12	43.9471	6.01463	64.0927	5.60886	36.4818	5.70949
STM14_3915	yqjG	TRUE	1.48669	0.208635	7.12578	1.0349e-12	4.20075e-12	71.2919	219.105	57.9468	162.657	64.8566	159.866
STM14_4443	mtlA	TRUE	0.967972	0.135944	7.12036	1.07643e-12	4.3653e-12	276.378	639.27	330.121	566.494	291.855	551.536
STM14_1861	STM14_1861	TRUE	1.64285	0.23076	7.11929	1.08482e-12	4.39525e-12	42.9704	138.337	53.5569	148.635	44.5889	155.298
STM14_3268	pheA	TRUE	1.23153	0.17308	7.11537	1.11612e-12	4.51792e-12	121.099	267.222	81.6523	228.093	113.499	244.366
STM14_3356	STM14_3356	TRUE	1.6611	0.233644	7.10956	1.16411e-12	4.70783e-12	37.1108	95.3749	27.2174	116.851	38.5086	111.906
STM14_5484	yjjW	TRUE	-3.37781	0.475186	-7.10839	1.17404e-12	4.74364e-12	57.6195	5.1554	47.411	5.60886	34.4551	2.28379
STM14_1769	manA	TRUE	1.21627	0.171279	7.10109	1.23775e-12	4.99644e-12	175.788	318.776	163.305	394.49	158.088	444.198
STM14_2023	STM14_2023	TRUE	1.45279	0.204774	7.09458	1.29743e-12	5.23257e-12	37.1108	128.885	43.0211	115.916	54.7228	123.325
STM14_3862	ygiC	TRUE	-1.06528	0.150193	-7.09273	1.31493e-12	5.29828e-12	400.406	224.26	383.678	155.178	415.488	192.981
EBG00001039365	tRNA	FALSE	4.18524	0.590282	7.09024	1.3388e-12	5.38951e-12	1.9532	58.4279	2.63395	29.9139	3.04015	50.2435
STM14_4327	gor	TRUE	0.994437	0.140407	7.08253	1.41543e-12	5.69282e-12	398.453	632.396	358.217	719.803	321.243	798.186
STM14_4913	glpF	TRUE	1.68935	0.238698	7.07736	1.46926e-12	5.90391e-12	146.49	578.264	128.185	401.033	133.767	335.718
STM14_929	ybhK	TRUE	-1.69245	0.239313	-7.0721	1.52607e-12	6.12659e-12	96.6835	28.3547	97.456	34.5879	95.2582	26.2636
STM14_2312	aspS	TRUE	1.02668	0.145265	7.06765	1.57579e-12	6.32043e-12	416.032	739.8	474.988	854.416	380.019	1000.3
STM14_1692	STM14_1692	TRUE	8.48087	1.20159	7.05803	1.68875e-12	6.7673e-12	0	73.8941	0	53.2841	0	60.5206
STM14_2695	mglC	TRUE	-2.94621	0.417593	-7.05522	1.72326e-12	6.89931e-12	37.1108	7.7331	57.0688	7.47847	68.9102	5.70949
STM14_2048	STM14_2048	TRUE	8.51911	1.20768	7.05414	1.73674e-12	6.94694e-12	0	181.298	0	95.3506	1.01338	98.2032
STM14_0160	lpxC	TRUE	-0.708385	0.100524	-7.04691	1.82928e-12	7.31047e-12	1850.66	1169.42	1898.2	1059.14	1643.71	1071.1
STM14_4210	yrfH	TRUE	1.71924	0.244022	7.04543	1.84883e-12	7.3819e-12	42.9704	92.7972	36.8752	123.395	24.3212	129.034
STM14_2280	yobA	TRUE	-1.32633	0.188525	-7.03532	1.98806e-12	7.9306e-12	132.818	64.4425	136.087	53.2841	149.981	47.9597
STM14_0495	nusB	TRUE	0.900901	0.128156	7.02972	2.06941e-12	8.24763e-12	331.068	543.895	335.389	659.975	341.511	680.571
STM14_0869	tolA	TRUE	1.75236	0.249546	7.0222	2.18398e-12	8.69635e-12	33.2044	91.0787	35.1193	125.264	38.5086	145.021
STM14_1505	pliC	TRUE	-1.18765	0.169173	-7.02035	2.2132e-12	8.80473e-12	785.187	442.505	904.321	328.118	731.664	290.042
STM14_4739	cyaA	TRUE	0.76504	0.109029	7.01688	2.26878e-12	9.01699e-12	797.883	1374.77	770.868	1228.34	765.105	1363.43
STM14_3021	eutE	TRUE	-2.70517	0.385529	-7.01676	2.27066e-12	9.01699e-12	45.9003	6.87387	47.411	7.47847	51.6826	7.99328
STM14_1210	rmf	TRUE	-1.27373	0.181648	-7.01203	2.34878e-12	9.31879e-12	291.027	92.7972	282.71	146.765	246.252	99.3451
STM14_3231	rseC	TRUE	1.72587	0.246259	7.00837	2.41117e-12	9.5577e-12	32.2278	89.3603	25.4615	107.503	26.348	79.9328
STM14_1744	anmK	TRUE	1.36544	0.195089	6.99904	2.5772e-12	1.02066e-11	54.6897	122.011	50.045	137.417	56.7495	157.582
STM14_2538	pduN	TRUE	-7.31368	1.04552	-6.99525	2.6479e-12	1.04758e-11	130.865	0	93.9441	1.86962	82.0842	0
STM14_0125	thiQ	TRUE	2.70294	0.386402	6.99514	2.64993e-12	1.04758e-11	8.78941	37.8063	8.77982	65.4367	8.10708	65.0881
STM14_3601	STM14_3601	TRUE	-3.04436	0.435348	-6.99293	2.69194e-12	1.06323e-11	46.8769	5.1554	45.6551	6.54367	42.5622	4.56759
STM14_0911	ybhE	TRUE	0.871991	0.12472	6.99159	2.71785e-12	1.0725e-11	237.314	453.675	265.15	480.492	252.333	447.624
STM14_2314	yecD	TRUE	1.52845	0.218748	6.98725	2.80329e-12	1.10522e-11	34.181	106.545	35.1193	119.656	45.6023	103.913
STM14_3234	rpoE	TRUE	1.4161	0.202742	6.98472	2.85423e-12	1.1243e-11	208.993	670.202	190.522	428.143	159.101	390.529
STM14_3116	iscA	TRUE	1.32942	0.190392	6.98257	2.8982e-12	1.1406e-11	166.999	329.946	165.939	361.771	158.088	545.827
STM14_2176	ldcA	TRUE	1.46063	0.209483	6.97255	3.11253e-12	1.22386e-11	47.8535	119.433	43.8991	128.069	42.5622	122.183
STM14_4323	prlC	TRUE	0.873367	0.125278	6.97141	3.13777e-12	1.23268e-11	238.291	439.068	259.005	490.775	242.199	424.786
STM14_0782	ubiF	TRUE	-1.44535	0.207379	-6.96959	3.17862e-12	1.24761e-11	218.759	96.2341	215.106	66.3715	169.235	57.0949
STM14_3592	fucU	TRUE	-3.70975	0.532371	-6.96836	3.20663e-12	1.25748e-11	36.1342	3.43693	44.7771	1.86962	45.6023	4.56759
STM14_1211	fabA	TRUE	-1.39361	0.200105	-6.96439	3.29823e-12	1.29225e-11	162.116	42.1024	169.45	67.3063	165.182	82.2166
STM14_1165	STM14_1165	TRUE	-2.88512	0.414415	-6.96191	3.35697e-12	1.31409e-11	43.9471	7.7331	46.533	4.67405	44.5889	5.70949
STM14_4133	rplN	TRUE	-1.11319	0.160023	-6.95643	3.48998e-12	1.36494e-11	603.54	250.896	792.818	329.053	680.994	383.677
STM14_5103	qor	TRUE	1.06025	0.152531	6.95103	3.62641e-12	1.41704e-11	184.578	415.869	214.228	358.032	166.195	406.515
STM14_4417	xylR	TRUE	-3.21321	0.462274	-6.95088	3.6301e-12	1.41722e-11	34.181	5.1554	49.167	4.67405	50.6692	4.56759
STM14_4987	rplA	TRUE	-1.4995	0.216045	-6.94072	3.90113e-12	1.52168e-11	650.416	174.424	949.976	313.161	781.32	357.414
STM14_0044	STM14_0044	TRUE	-1.80043	0.2595	-6.93808	3.97457e-12	1.54896e-11	69.3387	23.1993	94.822	21.5006	73.9771	23.9798
STM14_2359	STM14_2359	TRUE	2.55239	0.367967	6.93647	4.02018e-12	1.56534e-11	5.85961	54.9909	10.5358	50.4797	9.12046	44.534
STM14_4238	rtcB	TRUE	-1.37957	0.198933	-6.93484	4.06667e-12	1.58165e-11	154.303	62.724	165.939	57.0234	123.633	50.2435
STM14_4774	udp	TRUE	-1.00729	0.145253	-6.93475	4.06927e-12	1.58165e-11	431.658	230.275	588.248	261.747	489.465	260.353
STM14_2448	STM14_2448	TRUE	1.12759	0.162603	6.93461	4.07338e-12	1.58185e-11	116.216	221.682	103.602	245.855	107.419	247.792
STM14_4407	glyQ	TRUE	1.40527	0.202972	6.92347	4.40702e-12	1.70991e-11	99.6133	210.512	121.161	304.748	104.379	349.421
STM14_1527	STM14_1527	TRUE	1.53312	0.221447	6.92321	4.41515e-12	1.71155e-11	33.2044	108.263	40.3872	110.308	38.5086	106.196
STM14_4903	yneB	TRUE	-1.89175	0.273574	-6.91495	4.68045e-12	1.8128e-11	467.792	255.192	595.272	111.242	690.115	103.913
STM14_4128	rplF	TRUE	-1.39653	0.202195	-6.90682	4.95626e-12	1.91793e-11	796.907	236.289	1120.3	404.772	959.675	454.475
STM14_4280	ugpC	TRUE	1.61447	0.233851	6.90383	5.06202e-12	1.95714e-11	47.8535	112.56	43.8991	159.852	46.6157	151.872
STM14_2056	rnb	TRUE	1.40107	0.203123	6.8976	5.28869e-12	2.04298e-11	206.063	387.514	240.567	615.105	199.637	707.976
STM14_2228	kdgR	TRUE	-1.04932	0.152336	-6.88823	5.64914e-12	2.1803e-11	242.197	121.152	226.519	104.699	251.319	122.183
STM14_4730	hisR	FALSE	-2.28657	0.331976	-6.88776	5.66782e-12	2.18559e-11	82.0345	21.4808	86.9202	17.7614	143.901	25.1217
STM14_5007	nudC	TRUE	1.31049	0.190328	6.88539	5.76288e-12	2.2203e-11	55.6663	137.477	50.045	131.808	59.7897	140.453
STM14_3293	yfjG	TRUE	-1.00476	0.146367	-6.86465	6.6653e-12	2.56573e-11	253.916	133.181	247.591	115.916	240.172	119.899
STM14_2833	ais	TRUE	1.36899	0.199495	6.86227	6.77759e-12	2.60667e-11	81.0579	180.439	79.8963	229.963	76.0038	202.116
STM14_3266	yfiA	TRUE	-3.18465	0.465299	-6.8443	7.68505e-12	2.9531e-11	6220.95	965.778	7436.51	739.434	5352.7	384.819
STM14_2761	STM14_2761	TRUE	5.22373	0.763384	6.84285	7.76302e-12	2.98046e-11	7.81281	452.816	3.51193	72.9151	6.08031	121.041
STM14_2862	nuoI	TRUE	-1.08423	0.158601	-6.83623	8.13035e-12	3.11876e-11	446.307	195.046	594.394	271.095	547.228	285.474
STM14_3112	yfhJ	TRUE	2.1862	0.319917	6.83365	8.27808e-12	3.17266e-11	13.6724	48.9763	12.2917	69.1759	19.2543	87.9261
STM14_3944	STM14_3944	TRUE	-2.06138	0.301904	-6.82791	8.61583e-12	3.29923e-11	90.8239	30.0732	86.9202	14.0221	63.8432	12.5609
STM14_1428	STM14_1428	TRUE	-0.729805	0.106903	-6.82681	8.68248e-12	3.32186e-11	1300.83	702.853	1246.73	801.132	1223.16	770.781
STM14_1554	STM14_1554	TRUE	2.72254	0.398839	6.82616	8.72183e-12	3.33401e-11	11.7192	94.5157	7.90184	56.0886	11.1472	50.2435
STM14_3453	hypD	TRUE	-1.18937	0.174323	-6.82283	8.92623e-12	3.40918e-11	344.74	132.322	338.023	135.547	249.293	141.595
STM14_2231	htpX	TRUE	-1.1763	0.172531	-6.8179	9.23818e-12	3.52526e-11	182.624	83.3456	217.739	100.959	234.092	97.0613
STM14_2863	nuoH	TRUE	-1.12677	0.165413	-6.81183	9.63664e-12	3.67412e-11	596.703	263.785	841.985	373.924	744.838	364.265
STM14_2937	fadJ	TRUE	1.21501	0.178448	6.8088	9.8416e-12	3.74902e-11	164.069	414.15	139.599	275.769	147.954	357.414
STM14_2235	yebS	TRUE	1.89225	0.278091	6.80445	1.01434e-11	3.86064e-11	24.415	120.293	26.3395	95.3506	28.3748	76.5071
STM14_0112	imp	TRUE	0.842675	0.123942	6.79897	1.05371e-11	4.00703e-11	693.387	1148.8	654.096	1207.77	713.423	1340.59
STM14_3452	hypC	TRUE	-1.62508	0.239275	-6.79168	1.10838e-11	4.21126e-11	213.876	51.554	184.376	55.1538	115.526	60.5206
STM14_2119	hnr	TRUE	1.24972	0.184309	6.78059	1.19683e-11	4.5434e-11	103.52	234.571	91.3101	218.745	111.472	275.197
STM14_5186	STM14_5186	TRUE	-8.16042	1.20378	-6.77901	1.21003e-11	4.58955e-11	109.379	0	67.6046	0.934809	122.62	0
STM14_1025	mdaA	TRUE	1.56532	0.23112	6.77278	1.26328e-11	4.78739e-11	59.5727	117.715	40.3872	153.309	48.6425	169.001
STM14_0732	cspE	TRUE	-0.881613	0.130214	-6.7705	1.28337e-11	4.85934e-11	1398.49	822.286	1383.7	827.306	1387.32	609.773
STM14_4127	rplR	TRUE	-1.29033	0.190654	-6.76793	1.30634e-11	4.94206e-11	381.851	144.351	590.882	234.637	472.237	213.535
STM14_5383	yjgB	TRUE	1.3523	0.199919	6.76423	1.34021e-11	5.06583e-11	55.6663	133.181	65.8486	144.895	61.8165	192.981
STM14_4651	pstC	TRUE	1.61275	0.238432	6.76398	1.34255e-11	5.07032e-11	45.9003	101.39	40.3872	129.004	45.6023	174.71
STM14_0506	phnT	TRUE	2.55439	0.378063	6.75651	1.41351e-11	5.33371e-11	10.7426	52.4132	11.4138	46.7405	4.05354	57.0949
STM14_2326	flhE	TRUE	-3.47908	0.515649	-6.74699	1.50943e-11	5.69079e-11	27.3448	3.43693	45.6551	5.60886	55.7362	2.28379
STM14_4467	yibD	TRUE	2.36439	0.350448	6.74677	1.5117e-11	5.69446e-11	12.6958	51.554	7.02385	49.5449	10.1338	51.3854
STM14_2691	sanA	TRUE	-1.41932	0.210496	-6.74274	1.55423e-11	5.84964e-11	111.333	46.3986	106.236	47.6753	123.633	31.9731
STM14_2787	napG	TRUE	-3.78225	0.561353	-6.73775	1.60859e-11	6.04909e-11	30.2746	1.71847	53.5569	3.73924	35.4685	3.42569
STM14_0833	ybgL	TRUE	1.35195	0.200683	6.73676	1.61963e-11	6.08536e-11	38.0874	128.885	57.0688	125.264	50.6692	118.757
STM14_1196	STM14_1196	TRUE	1.81489	0.269499	6.73431	1.64706e-11	6.18316e-11	35.1576	104.826	22.8275	73.8499	24.3212	110.764
STM14_4617	torT	TRUE	-2.27857	0.338795	-6.72551	1.7498e-11	6.56325e-11	58.5961	14.607	49.167	12.1525	54.7228	5.70949
STM14_4121	rpsM	TRUE	-0.920747	0.137007	-6.72046	1.81153e-11	6.78899e-11	1075.24	579.983	1435.5	682.411	1221.13	711.402
STM14_4007	yhbG	TRUE	1.02564	0.152649	6.71891	1.8309e-11	6.85575e-11	160.163	346.271	198.424	327.183	147.954	360.84
STM14_4478	rfaJ	TRUE	-1.48115	0.220537	-6.71611	1.8664e-11	6.98271e-11	113.286	59.2871	199.302	54.2189	150.994	52.5273
STM14_1884	STM14_1884	TRUE	1.72793	0.257588	6.7081	1.97178e-11	7.37068e-11	32.2278	97.9526	22.8275	110.308	48.6425	133.602
STM14_0511	phnX	TRUE	4.34713	0.648164	6.70684	1.98879e-11	7.42795e-11	0.976601	40.384	2.63395	32.7183	2.02677	43.3921
STM14_3106	sseA	TRUE	-1.15958	0.173051	-6.70081	2.07272e-11	7.73486e-11	500.996	241.445	446.893	192.571	418.528	175.852
STM14_3638	lysA	TRUE	2.6202	0.391083	6.69985	2.08632e-11	7.77902e-11	6.83621	31.7916	9.6578	78.524	14.1874	78.7909
STM14_4244	glpG	TRUE	1.50938	0.225403	6.69635	2.13689e-11	7.96082e-11	44.9237	115.997	28.9734	116.851	49.6558	116.474
STM14_1050	poxB	TRUE	1.34533	0.201119	6.68924	2.24335e-11	8.35034e-11	96.6835	213.09	95.7	194.44	53.7094	220.386
STM14_2070	acnA	TRUE	-0.831728	0.124618	-6.67424	2.48525e-11	9.24293e-11	959.999	542.176	897.297	423.469	826.922	543.543
STM14_3548	ygcB	TRUE	-2.22481	0.333352	-6.67405	2.48834e-11	9.24662e-11	57.6195	17.1847	71.1165	11.2177	49.6558	9.13518
STM14_1526	STM14_1526	TRUE	2.49845	0.374804	6.66602	2.62825e-11	9.75826e-11	16.6022	125.448	9.6578	82.2632	19.2543	45.6759
STM14_4232	malP	TRUE	-1.3156	0.197456	-6.66274	2.68768e-11	9.97051e-11	145.514	65.3017	150.135	46.7405	125.66	57.0949
STM14_3117	nifU	TRUE	1.62129	0.243716	6.65238	2.88398e-11	1.06897e-10	174.812	333.383	181.742	500.123	153.021	737.666
STM14_4251	STM14_4251	TRUE	-2.84458	0.428135	-6.64411	3.05046e-11	1.12972e-10	36.1342	6.87387	47.411	1.86962	41.5488	9.13518
STM14_0682	fepA	TRUE	2.36748	0.356722	6.63678	3.20609e-11	1.18636e-10	18.5554	53.2725	17.5596	136.482	24.3212	122.183
STM14_4126	rpsE	TRUE	-1.35296	0.20387	-6.63639	3.21461e-11	1.18851e-10	500.996	177.861	785.794	287.921	713.423	319.731
STM14_5144	nrfB	TRUE	-5.2049	0.784502	-6.63466	3.25259e-11	1.20155e-10	52.7365	0	52.6789	3.73924	36.4818	0
EBG00001039311	isrG	FALSE	5.96091	0.89971	6.62537	3.46372e-11	1.27846e-10	1.9532	93.6564	0.877982	36.4576	0	46.8178
STM14_3113	fdx	TRUE	1.23104	0.185857	6.62356	3.50641e-11	1.29313e-10	146.49	255.192	142.233	314.096	121.606	397.38
STM14_4965	btuB	TRUE	-1.29326	0.195499	-6.61518	3.71108e-11	1.36747e-10	215.829	60.1463	213.35	105.633	230.038	105.055
STM14_1380	ycfL	TRUE	1.27165	0.19224	6.6149	3.71794e-11	1.36885e-10	112.309	200.201	71.1165	247.724	110.459	260.353
STM14_2765	STM14_2765	TRUE	-1.62576	0.245777	-6.61478	3.72108e-11	1.36886e-10	143.56	38.6655	218.617	61.6974	194.57	82.2166
STM14_3596	gcvA	TRUE	1.13335	0.171546	6.60667	3.9306e-11	1.44472e-10	85.9409	237.148	91.3101	187.897	105.392	192.981
STM14_2437	STM14_2437	TRUE	1.44954	0.219536	6.60275	4.03592e-11	1.4822e-10	80.0813	163.254	53.5569	193.506	65.87	187.271
STM14_5539	orf6	TRUE	1.12	0.169732	6.59865	4.14912e-11	1.5225e-10	254.893	659.032	223.007	516.015	341.511	602.922
STM14_2186	STM14_2186	TRUE	-1.84078	0.279297	-6.59075	4.376e-11	1.60441e-10	61.5259	23.1993	66.7266	15.8918	74.9905	17.1285
STM14_1492	msgA	TRUE	1.77366	0.26934	6.58521	4.54249e-11	1.66406e-10	19.532	94.5157	26.3395	72.9151	21.2811	61.6624
STM14_4156	yheO	TRUE	1.07942	0.164059	6.57943	4.72246e-11	1.72855e-10	143.56	282.688	137.843	305.683	144.914	312.88
STM14_1728	STM14_1728	TRUE	1.33814	0.203514	6.57517	4.85964e-11	1.77728e-10	60.5493	209.653	64.9707	169.2	81.0708	140.453
STM14_4946	pflD	TRUE	1.21185	0.184368	6.57296	4.93237e-11	1.80239e-10	151.373	341.975	121.161	235.572	110.459	309.454
STM14_2233	proQ	TRUE	1.20955	0.184441	6.55792	5.45647e-11	1.99225e-10	251.963	453.675	261.639	609.496	259.426	727.388
STM14_4869	rhaS	TRUE	-2.63373	0.402463	-6.54402	5.9887e-11	2.18476e-10	49.8067	12.8885	52.6789	4.67405	45.6023	5.70949
STM14_2097	yciC	TRUE	1.11459	0.170545	6.53547	6.34114e-11	2.31141e-10	107.426	203.638	81.6523	190.701	82.0842	191.839
STM14_2458	STM14_2458	TRUE	1.68649	0.258256	6.53031	6.56358e-11	2.39051e-10	40.0406	89.3603	26.3395	115.916	26.348	92.4937
STM14_1072	STM14_1072	TRUE	1.37751	0.211007	6.52825	6.6544e-11	2.42159e-10	42.9704	121.152	49.167	115.916	47.6291	126.751
STM14_0616	ylbA	TRUE	-1.67356	0.256563	-6.52302	6.89072e-11	2.50551e-10	83.9877	25.777	88.6762	27.1095	62.8298	20.5541
STM14_3450	hypA_1	TRUE	-5.08973	0.780484	-6.52125	6.97258e-11	2.53318e-10	49.8067	2.5777	49.167	0.934809	31.4149	0
STM14_1375	ycfH	TRUE	1.01109	0.155186	6.51534	7.25257e-11	2.63273e-10	105.473	220.823	93.9441	196.31	105.392	195.264
STM14_4124	rplO	TRUE	-1.38524	0.212728	-6.51181	7.42502e-11	2.6931e-10	708.036	252.615	1178.25	394.49	1014.4	465.894
STM14_1952	STM14_1952	TRUE	-3.38355	0.520471	-6.50094	7.98221e-11	2.89281e-10	35.1576	4.29617	43.0211	1.86962	32.4283	4.56759
STM14_0443	sbmA	TRUE	1.2451	0.19154	6.5005	8.00527e-11	2.89878e-10	52.7365	128.885	57.0688	132.743	50.6692	118.757
STM14_4997	STM14_4997	TRUE	2.90462	0.447107	6.49647	8.22281e-11	2.9751e-10	5.85961	36.0878	5.26789	39.262	4.05354	38.8245
STM14_4626	STM14_4626	TRUE	-2.19365	0.337837	-6.49322	8.40231e-11	3.03754e-10	62.5025	12.0293	61.4587	13.0873	38.5086	10.2771
STM14_5445	yjiY	TRUE	3.16425	0.487339	6.49291	8.41935e-11	3.0412e-10	7.81281	18.9031	4.38991	85.0676	7.09369	68.5138
STM14_3339	hin	TRUE	2.3104	0.355936	6.49105	8.52389e-11	3.07644e-10	12.6958	48.1171	8.77982	52.3493	12.1606	66.23
STM14_3912	yqjE	TRUE	-1.11954	0.172484	-6.49069	8.54442e-11	3.08132e-10	346.693	187.313	361.728	155.178	332.39	134.744
STM14_0471	phoR	TRUE	1.18536	0.182881	6.48158	9.07666e-11	3.27057e-10	91.8005	147.788	76.3844	193.506	70.9369	204.4
STM14_4901	ydeZ	TRUE	-1.97653	0.304956	-6.48137	9.08953e-11	3.27253e-10	78.1281	24.0585	82.5303	13.0873	83.0975	25.1217
STM14_1731	ydhD	TRUE	0.92947	0.14341	6.48119	9.10007e-11	3.27364e-10	200.203	348.849	215.106	385.141	167.208	377.968
STM14_4422	ysaA	TRUE	-1.80836	0.279431	-6.47158	9.69829e-11	3.48599e-10	74.2217	31.7916	123.795	29.9139	85.1243	18.2704
STM14_2388	fliE	TRUE	-4.56865	0.706694	-6.46482	1.01423e-10	3.6426e-10	37.1108	0.859233	33.3633	1.86962	44.5889	2.28379
STM14_4418	bax	TRUE	-1.38375	0.214165	-6.46114	1.03916e-10	3.72909e-10	440.447	231.134	424.943	172.94	491.492	113.048
STM14_4594	yidH	TRUE	1.48159	0.229676	6.45079	1.11265e-10	3.98957e-10	27.3448	83.3456	31.6073	86.0025	35.4685	94.7775
STM14_4015	yhbL	TRUE	-0.88156	0.136728	-6.44755	1.13676e-10	4.07271e-10	396.5	201.061	369.63	194.44	316.176	191.839
STM14_2577	rfbK	TRUE	-1.23803	0.192278	-6.43875	1.20459e-10	4.31221e-10	388.687	152.084	581.224	229.028	489.465	239.798
STM14_2958	STM14_2958	TRUE	-1.62146	0.252163	-6.43021	1.27432e-10	4.5581e-10	141.607	36.0878	107.992	43.0012	90.1912	30.8312
STM14_1999	STM14_1999	TRUE	-2.38344	0.370964	-6.42499	1.31875e-10	4.71318e-10	59.5727	10.3108	59.7028	13.0873	56.7495	10.2771
STM14_4616	torR	TRUE	-1.30787	0.203873	-6.41515	1.40689e-10	5.0241e-10	152.35	48.9763	141.355	74.7847	132.753	47.9597
STM14_2427	STM14_2427	TRUE	2.58213	0.402578	6.41399	1.41759e-10	5.0582e-10	14.649	48.9763	5.26789	44.8708	4.05354	49.1016
STM14_2357	STM14_2357	TRUE	1.10127	0.17171	6.41352	1.42201e-10	5.06987e-10	76.1749	202.779	88.6762	170.135	88.1645	169.001
STM14_1411	ycfC	TRUE	1.24915	0.194823	6.41172	1.43883e-10	5.12569e-10	70.3153	178.721	70.2385	144.895	62.8298	159.866
STM14_0702	ybdL	TRUE	2.07041	0.323372	6.40257	1.52783e-10	5.43832e-10	13.6724	91.938	23.7055	54.2189	14.1874	71.9395
STM14_0600	sfbA	TRUE	1.4704	0.23023	6.38665	1.69561e-10	6.03065e-10	55.6663	118.574	33.3633	129.004	36.4818	98.2032
STM14_5357	STM14_5357	TRUE	-3.93917	0.617457	-6.37967	1.7747e-10	6.30687e-10	33.2044	2.5777	40.3872	2.80443	29.3882	1.1419
STM14_3748	yggW	TRUE	1.32045	0.207228	6.37196	1.8663e-10	6.62703e-10	72.2685	128.026	49.167	148.635	49.6558	150.73
STM14_3966	rpsO	TRUE	-1.02741	0.161337	-6.3681	1.91382e-10	6.79029e-10	248.057	140.914	295.002	134.613	320.23	148.447
STM14_5546	repA2	TRUE	-0.87471	0.137566	-6.35845	2.03795e-10	7.22486e-10	874.058	470.86	699.751	453.383	880.631	412.225
STM14_4766	yigM	TRUE	2.46923	0.388496	6.35586	2.07257e-10	7.34168e-10	6.83621	49.8355	7.02385	51.4145	11.1472	35.3988
STM14_1499	STM14_1499	TRUE	2.86512	0.450895	6.35429	2.09389e-10	7.41124e-10	8.78941	104.826	4.38991	38.3272	12.1606	37.6826
STM14_2964	yfeA	TRUE	-1.34023	0.210965	-6.35286	2.11353e-10	7.47474e-10	125.005	41.2432	94.822	43.936	116.539	47.9597
STM14_0519	cyoE	TRUE	1.04095	0.16389	6.3515	2.13219e-10	7.53466e-10	130.865	341.116	189.644	396.359	207.744	349.421
STM14_5145	nrfC	TRUE	-3.72189	0.586091	-6.35036	2.14805e-10	7.5846e-10	41.9938	2.5777	30.7294	1.86962	29.3882	3.42569
STM14_1014	deoR	TRUE	1.32766	0.209092	6.34961	2.15855e-10	7.61556e-10	62.5025	121.152	57.0688	159.852	66.8834	188.413
STM14_3098	ndk	TRUE	-1.25218	0.197249	-6.3482	2.17847e-10	7.67966e-10	166.022	53.2725	167.695	61.6974	159.101	94.7775
STM14_0922	bioC	TRUE	6.62938	1.04493	6.34433	2.23396e-10	7.86899e-10	1.9532	67.8794	0	66.3715	0	53.6692
STM14_0780	STM14_0780	TRUE	2.8711	0.452928	6.33897	2.31314e-10	8.14135e-10	6.83621	32.6509	1.75596	45.8057	8.10708	41.1083
STM14_4406	glyS	TRUE	1.22925	0.193926	6.33876	2.31626e-10	8.14581e-10	164.069	318.776	201.936	470.209	163.155	454.475
STM14_0111	surA	TRUE	0.878106	0.138549	6.33786	2.32977e-10	8.1868e-10	378.921	636.692	352.949	711.39	411.434	753.652
STM14_2910	cvpA	TRUE	-1.56564	0.247086	-6.33642	2.35169e-10	8.25721e-10	93.7537	22.3401	114.138	40.1968	82.0842	36.5407
STM14_4933	STM14_4933	TRUE	1.71989	0.271951	6.32425	2.54461e-10	8.92745e-10	29.298	91.938	17.5596	73.8499	24.3212	66.23
STM14_2431	STM14_2431	TRUE	1.39459	0.220633	6.32086	2.60113e-10	9.11848e-10	60.5493	110.841	46.533	129.004	34.4551	133.602
STM14_0589	ybbK	TRUE	-1.05939	0.16762	-6.32017	2.61275e-10	9.1519e-10	199.227	91.0787	176.474	94.4157	177.342	78.7909
STM14_3761	speC	TRUE	1.31838	0.20896	6.30925	2.80391e-10	9.81368e-10	80.0813	125.448	60.5807	205.658	71.9503	199.832
STM14_1484	STM14_1484	TRUE	2.20881	0.350143	6.30831	2.82107e-10	9.86589e-10	14.649	45.5394	6.14587	43.0012	11.1472	58.2368
STM14_945	ybhR	TRUE	1.30766	0.207398	6.30507	2.88057e-10	1.0066e-09	48.8301	138.337	69.3606	146.765	51.6826	137.028
STM14_3952	yhbP	TRUE	-1.71811	0.272528	-6.30435	2.8941e-10	1.01052e-09	95.7069	29.2139	83.4083	27.1095	65.87	17.1285
STM14_2819	glpA	TRUE	4.37557	0.694758	6.29798	3.01548e-10	1.05207e-09	13.6724	276.673	9.6578	271.095	6.08031	62.8043
STM14_5358	STM14_5358	TRUE	-6.59924	1.04794	-6.29736	3.02757e-10	1.05545e-09	70.3153	0	71.9945	0.934809	44.5889	1.1419
STM14_1845	STM14_1845	TRUE	1.66589	0.264825	6.29052	3.16406e-10	1.10216e-09	27.3448	74.7533	28.0954	85.0676	29.3882	110.764
STM14_4719	wecC	TRUE	0.998798	0.158878	6.28657	3.2456e-10	1.12915e-09	211.922	358.3	219.495	457.122	204.704	457.901
STM14_2839	arnT	TRUE	1.0502	0.167056	6.28652	3.2467e-10	1.12915e-09	185.554	303.309	173.84	412.251	196.597	437.347
STM14_3865	STM14_3865	TRUE	-7.55583	1.2023	-6.28448	3.28947e-10	1.14312e-09	76.1749	0	69.3606	0.934809	50.6692	0
STM14_2524	STM14_2524	TRUE	-6.5777	1.04727	-6.28082	3.36801e-10	1.16949e-09	68.3621	0.859233	66.7266	0.934809	48.6425	0
STM14_5080	yjbA	TRUE	2.38655	0.380412	6.27358	3.52848e-10	1.22425e-09	10.7426	59.2871	9.6578	40.1968	6.08031	38.8245
STM14_1988	ydbL	TRUE	1.61848	0.258076	6.27133	3.5797e-10	1.24052e-09	25.3916	65.3017	21.0716	71.0455	25.3346	84.5004
STM14_5534	rcK	TRUE	-2.08162	0.331929	-6.27128	3.58103e-10	1.24052e-09	50.7833	7.7331	44.7771	13.0873	52.696	14.8447
STM14_3586	fucO	TRUE	-2.58021	0.412175	-6.26	3.84981e-10	1.33258e-09	35.1576	4.29617	53.5569	5.60886	39.522	12.5609
STM14_5166	yjdE	TRUE	-2.9212	0.466762	-6.25843	3.88883e-10	1.34503e-09	26.3682	4.29617	47.411	1.86962	36.4818	9.13518
STM14_5314	STM14_5314	TRUE	-6.56087	1.0487	-6.25619	3.94484e-10	1.36333e-09	60.5493	0.859233	60.5807	0.934809	60.8031	0
STM14_5198	yjdC	TRUE	1.21715	0.194859	6.24633	4.2022e-10	1.45113e-09	79.1047	214.808	75.5064	141.156	85.1243	200.974
STM14_4716	rfe	TRUE	-1.20785	0.193511	-6.24174	4.32734e-10	1.49317e-09	116.216	48.1171	123.795	54.2189	126.673	57.0949
STM14_2360	leuZ	FALSE	-1.99226	0.319479	-6.23598	4.48972e-10	1.54798e-09	75.1983	26.6362	81.6523	22.4354	134.78	23.9798
STM14_1571	ansA	TRUE	1.25241	0.200875	6.23477	4.52448e-10	1.55875e-09	94.7303	152.944	75.5064	233.702	71.9503	190.697
STM14_3755	mutY	TRUE	-1.51493	0.243013	-6.23395	4.54807e-10	1.56565e-09	72.2685	24.0585	90.4321	36.4576	97.2849	30.8312
STM14_1853	STM14_1853	TRUE	1.64042	0.263198	6.23262	4.5869e-10	1.57778e-09	19.532	61.0056	25.4615	86.0025	24.3212	69.6557
STM14_0183	aceE	TRUE	1.08821	0.174633	6.23143	4.62192e-10	1.58858e-09	2321.38	3716.18	2539.12	6006.15	2739.18	6438.02
STM14_1852	STM14_1852	TRUE	1.81154	0.290797	6.22958	4.67702e-10	1.60626e-09	38.0874	64.4425	25.4615	123.395	20.2677	107.338
STM14_0456	proC	TRUE	-0.917502	0.147288	-6.22928	4.68571e-10	1.60799e-09	346.693	189.031	381.922	201.919	322.256	164.433
STM14_4624	yidA	TRUE	0.808207	0.129754	6.22874	4.70193e-10	1.6123e-09	211.922	339.397	226.519	393.555	196.597	381.394
STM14_1044	ybjP	TRUE	-0.89997	0.144548	-6.2261	4.78182e-10	1.63842e-09	566.429	296.436	473.232	257.073	491.492	266.062
STM14_5432	yjiS	TRUE	7.51169	1.20657	6.22565	4.79571e-10	1.6419e-09	0.976601	76.4718	0	69.1759	0	39.9664
STM14_3785	STM14_3785	TRUE	-4.36121	0.700982	-6.22158	4.92183e-10	1.68377e-09	31.2512	3.43693	35.9973	0	31.4149	1.1419
STM14_0142	fruR	TRUE	-0.933194	0.150156	-6.21481	5.13881e-10	1.75662e-09	232.431	118.574	220.373	120.59	237.132	122.183
STM14_0916	hutU	FALSE	-1.3977	0.224927	-6.214	5.16517e-10	1.76427e-09	105.473	67.0202	151.891	41.1316	144.914	43.3921
STM14_2790	napF	TRUE	-2.75016	0.443241	-6.20465	5.48181e-10	1.87097e-09	34.181	11.17	59.7028	9.34809	51.6826	0
STM14_2655	stcA	TRUE	-4.88046	0.786752	-6.2033	5.52905e-10	1.88563e-09	28.3214	1.71847	50.9229	1.86962	33.4417	0
STM14_3138	cadA	TRUE	2.38028	0.383869	6.20075	5.61945e-10	1.91497e-09	174.812	1462.42	483.768	1645.26	193.556	1332.59
STM14_4650	pstA	TRUE	1.61189	0.260237	6.19393	5.86835e-10	1.99824e-09	41.9938	83.3456	41.2651	112.177	22.2945	130.176
STM14_4256	glgC	TRUE	-0.874371	0.141188	-6.19295	5.90474e-10	2.00907e-09	602.563	387.514	692.728	302.878	611.071	349.421
STM14_3042	narQ	TRUE	-1.52437	0.24661	-6.18131	6.3573e-10	2.16138e-09	77.1515	24.0585	76.3844	29.9139	80.0574	27.4055
STM14_1739	STM14_1739	TRUE	2.27303	0.367835	6.17949	6.43094e-10	2.18473e-09	21.4852	59.2871	11.4138	83.198	10.1338	65.0881
STM14_4440	selB	TRUE	-1.08545	0.175721	-6.17713	6.52786e-10	2.21594e-09	289.074	129.744	302.026	127.134	226.998	129.034
STM14_4282	ugpA	TRUE	1.85571	0.300525	6.1749	6.62033e-10	2.2456e-09	28.3214	61.0056	22.8275	87.8721	18.2409	103.913
STM14_4435	STM14_4435	TRUE	-2.72611	0.441933	-6.1686	6.88966e-10	2.33515e-09	37.1108	8.59233	41.2651	4.67405	35.4685	3.42569
STM14_5387	STM14_5387	TRUE	-1.18883	0.192976	-6.16049	7.25186e-10	2.45602e-09	200.203	123.73	277.442	99.0898	258.413	99.3451
STM14_2460	STM14_2460	TRUE	1.82446	0.296174	6.16009	7.27043e-10	2.46042e-09	23.4384	64.4425	23.7055	68.2411	8.10708	65.0881
STM14_4458	STM14_4458	TRUE	-3.29565	0.535827	-6.1506	7.71923e-10	2.61029e-09	26.3682	5.1554	42.1431	0.934809	35.4685	4.56759
STM14_2284	ptrB	TRUE	0.846306	0.137899	6.13716	8.4009e-10	2.83647e-09	311.536	554.206	252.859	430.012	277.667	528.698
STM14_1364	rpmF	TRUE	-1.10648	0.180292	-6.13716	8.401e-10	2.83647e-09	287.121	133.181	417.041	179.483	346.578	176.994
STM14_2365	uvrY	TRUE	-0.918994	0.14978	-6.13563	8.48246e-10	2.86177e-09	305.676	159.817	265.15	150.504	273.614	134.744
STM14_2438	STM14_2438	TRUE	1.02159	0.166505	6.13549	8.48982e-10	2.86206e-09	155.28	264.644	141.355	286.052	130.727	318.589
STM14_3547	STM14_3547	TRUE	-2.08332	0.339619	-6.1343	8.55349e-10	2.88131e-09	60.5493	16.3254	58.8248	12.1525	42.5622	9.13518
STM14_5100	yjbN	TRUE	-1.37461	0.224103	-6.13383	8.57887e-10	2.88765e-09	88.8707	34.3693	99.2119	33.6531	90.1912	39.9664
STM14_2821	glpC	TRUE	1.65103	0.269327	6.13022	8.77584e-10	2.95169e-09	18.5554	80.7679	25.4615	77.5892	27.3614	65.0881
STM14_2869	nuoA	TRUE	-0.833976	0.136052	-6.12984	8.79668e-10	2.95644e-09	331.068	206.216	327.487	167.331	338.47	184.987
STM14_2838	STM14_2838	TRUE	1.17966	0.192516	6.1276	8.92124e-10	2.99601e-09	215.829	457.112	245.835	574.908	272.6	632.611
STM14_4031	yhcK	TRUE	-1.04442	0.17046	-6.1271	8.94978e-10	3.0033e-09	202.156	105.686	212.472	113.112	222.945	89.068
STM14_3798	STM14_3798	TRUE	-2.75605	0.450553	-6.11705	9.53261e-10	3.19644e-09	30.2746	6.01463	41.2651	3.73924	32.4283	5.70949
STM14_5233	glyV	FALSE	-1.40393	0.229768	-6.1102	9.95074e-10	3.33411e-09	92.7771	49.8355	110.626	32.7183	105.392	33.115
STM14_2503	erfK	TRUE	-1.27856	0.20928	-6.1093	1.00071e-09	3.35042e-09	267.589	135.759	271.296	93.4809	220.918	82.2166
STM14_3288	ppnK	TRUE	1.04087	0.170488	6.10524	1.02649e-09	3.43414e-09	96.6835	204.498	86.0422	167.331	86.1377	180.42
STM14_0716	ybdR	TRUE	1.41148	0.231645	6.09327	1.10625e-09	3.69815e-09	37.1108	82.4864	35.9973	82.2632	23.3078	93.6356
STM14_5473	rsmC	TRUE	1.85679	0.304836	6.09112	1.12127e-09	3.74551e-09	25.3916	61.0056	17.5596	88.8069	28.3748	108.48
STM14_3898	fadH	TRUE	1.19661	0.196504	6.08947	1.13285e-09	3.78132e-09	52.7365	133.181	53.5569	119.656	54.7228	115.332
STM14_3417	recA	TRUE	0.789444	0.129652	6.08895	1.13656e-09	3.79082e-09	433.611	677.076	418.797	785.24	462.103	810.747
STM14_3115	hscB	TRUE	1.48269	0.243825	6.08097	1.19457e-09	3.98129e-09	89.8473	185.594	91.3101	242.116	89.1778	330.008
STM14_0200	cueO	TRUE	1.02754	0.168988	6.08059	1.19742e-09	3.98779e-09	107.426	194.187	102.724	242.116	99.3117	194.123
STM14_0729	dcuC	TRUE	-2.7048	0.445444	-6.07215	1.26212e-09	4.20004e-09	50.7833	9.45157	28.9734	4.67405	32.4283	2.28379
STM14_4113	mscL	TRUE	-1.0742	0.177043	-6.06744	1.29968e-09	4.32178e-09	223.642	120.293	256.371	121.525	219.904	89.068
STM14_5213	yjeK	TRUE	1.45066	0.239168	6.06543	1.31601e-09	4.37278e-09	30.2746	81.6272	34.2413	84.1328	34.4551	106.196
STM14_0061	rihC	TRUE	-0.989487	0.163158	-6.06458	1.32298e-09	4.39261e-09	252.94	132.322	243.201	102.829	204.704	117.615
STM14_4281	ugpE	TRUE	1.90414	0.314003	6.06407	1.32723e-09	4.40339e-09	25.3916	53.2725	15.8037	84.1328	16.2142	77.649
STM14_0792	asnB	TRUE	1.00989	0.166545	6.06375	1.3298e-09	4.4086e-09	214.852	534.443	259.005	400.098	233.078	489.874
STM14_2547	pduX	TRUE	-1.8905	0.311809	-6.06301	1.33597e-09	4.42571e-09	62.5025	13.7477	41.2651	16.8266	53.7094	11.419
STM14_3909	yqjB	TRUE	1.40326	0.231452	6.06283	1.33743e-09	4.42721e-09	40.0406	140.055	40.3872	114.047	53.7094	98.2032
STM14_3747	yggV	TRUE	1.31882	0.217593	6.06094	1.35331e-09	4.47643e-09	40.0406	95.3749	51.8009	133.678	58.7763	148.447
STM14_1095	ycaM	TRUE	1.49079	0.246235	6.05435	1.40984e-09	4.6599e-09	28.3214	85.9233	24.5835	108.438	47.6291	85.6423
STM14_1759	ydgK	TRUE	1.33548	0.220589	6.05415	1.41157e-09	4.66211e-09	95.7069	170.987	98.334	260.812	98.2983	308.312
STM14_0623	purK	TRUE	-1.50935	0.249851	-6.04101	1.53152e-09	5.05448e-09	89.8473	20.6216	100.968	40.1968	77.0172	34.2569
STM14_2408	STM14_2408	TRUE	1.2597	0.208787	6.03343	1.60511e-09	5.29337e-09	53.7131	135.759	41.2651	130.873	64.8566	113.048
STM14_2857	nuoN	TRUE	-0.944695	0.156696	-6.02882	1.65157e-09	5.4425e-09	610.376	291.28	784.916	396.359	744.838	427.07
STM14_2082	yciL	TRUE	-1.18786	0.19704	-6.02851	1.65477e-09	5.44895e-09	157.233	54.9909	163.305	74.7847	126.673	67.3719
STM14_960	ybiO	TRUE	1.62775	0.27017	6.02493	1.69178e-09	5.56667e-09	26.3682	73.8941	18.4376	67.3063	21.2811	61.6624
STM14_3558	pyrG	TRUE	0.724064	0.120292	6.0192	1.75277e-09	5.75782e-09	659.206	954.608	627.757	1210.58	647.553	1029.99
STM14_4072	STM14_4072	TRUE	1.06998	0.177763	6.01912	1.75363e-09	5.75782e-09	74.2217	155.521	64.9707	133.678	65.87	140.453
STM14_0832	ybgK	TRUE	0.811199	0.134771	6.01911	1.7538e-09	5.75782e-09	169.929	318.776	172.084	294.465	185.449	311.738
STM14_2122	purU	TRUE	1.00629	0.167414	6.01077	1.84647e-09	6.05751e-09	167.975	267.222	143.111	356.162	175.316	353.988
STM14_3041	aegA	TRUE	-1.68925	0.281067	-6.01012	1.85385e-09	6.0772e-09	77.1515	24.9178	66.7266	19.631	53.7094	15.9866
STM14_2457	STM14_2457	TRUE	1.90667	0.317318	6.00871	1.87e-09	6.12559e-09	18.5554	45.5394	10.5358	60.7626	13.174	51.3854
STM14_0588	ybbJ	TRUE	-1.81447	0.302382	-6.0006	1.96595e-09	6.43508e-09	61.5259	20.6216	53.5569	15.8918	56.7495	11.419
STM14_2030	tpx	TRUE	0.856388	0.142742	5.99953	1.97886e-09	6.47252e-09	222.665	427.898	217.739	446.839	279.694	427.07
STM14_4390	tag	TRUE	-1.23764	0.206333	-5.99826	1.99437e-09	6.51841e-09	133.794	47.2578	116.772	59.8278	125.66	52.5273
STM14_0423	STM14_0423	TRUE	1.6937	0.282372	5.99814	1.99593e-09	6.51865e-09	26.3682	71.3164	17.5596	59.8278	16.2142	62.8043
STM14_3982	rrmJ	TRUE	-0.882217	0.147202	-5.99326	2.05679e-09	6.71244e-09	416.032	264.644	391.58	196.31	398.26	190.697
STM14_1155	STM14_1155	TRUE	-1.04421	0.174407	-5.9872	2.13488e-09	6.96211e-09	314.466	133.181	264.273	121.525	255.373	150.73
STM14_2208	sdaA	TRUE	-0.877886	0.146756	-5.98195	2.20481e-09	7.18484e-09	266.612	122.87	240.567	155.178	247.266	132.46
STM14_4728	yifK	TRUE	1.41449	0.23673	5.97514	2.29896e-09	7.48611e-09	38.0874	81.6272	42.1431	120.59	42.5622	126.751
STM14_1324	yceA	TRUE	1.72692	0.289154	5.97231	2.33919e-09	7.61146e-09	11.7192	53.2725	21.9495	62.6322	18.2409	57.0949
STM14_2891	STM14_2891	TRUE	-1.18668	0.198916	-5.96574	2.43522e-09	7.91807e-09	99.6133	50.6948	124.673	55.1538	121.606	45.6759
STM14_4162	yheR	TRUE	2.08284	0.349277	5.96329	2.47208e-09	8.03197e-09	12.6958	48.9763	7.90184	43.0012	11.1472	41.1083
STM14_5135	yjcE	TRUE	-1.0609	0.178024	-5.95931	2.53307e-09	8.22407e-09	145.514	83.3456	170.328	75.7196	165.182	70.7976
STM14_2450	STM14_2450	TRUE	1.28762	0.216236	5.95469	2.6056e-09	8.45195e-09	64.4557	111.7	54.4349	133.678	42.5622	150.73
STM14_2859	nuoL	TRUE	-0.93117	0.156378	-5.9546	2.60711e-09	8.45195e-09	941.443	486.326	1306.44	666.519	1208.97	662.3
STM14_1416	icdA	TRUE	-0.879425	0.147697	-5.95427	2.61236e-09	8.46272e-09	3240.36	1539.75	3300.33	1675.18	3509.35	2251.82
STM14_4274	STM14_4274	TRUE	-3.18006	0.534674	-5.94767	2.71981e-09	8.80434e-09	27.3448	4.29617	35.9973	0	33.4417	6.85138
STM14_2193	minC	TRUE	-1.14862	0.193407	-5.93888	2.86971e-09	9.28274e-09	180.671	88.501	200.18	85.0676	254.36	114.19
STM14_2182	fadR	TRUE	-0.819129	0.138115	-5.93078	3.01502e-09	9.74561e-09	364.272	195.905	360.851	245.855	404.34	197.548
STM14_4773	dlhH	TRUE	0.965885	0.162895	5.92949	3.03883e-09	9.81535e-09	165.046	326.509	146.623	300.074	134.78	243.224
STM14_4634	rpmH	TRUE	-1.40999	0.237941	-5.92581	3.10759e-09	1.00301e-08	83.9877	27.4955	100.09	38.3272	97.2849	41.1083
STM14_4105	yrdC	TRUE	0.966617	0.163511	5.91164	3.38726e-09	1.09247e-08	104.496	205.357	111.504	207.528	93.2314	191.839
STM14_2703	folE	TRUE	1.08501	0.184035	5.89568	3.73147e-09	1.20261e-08	77.1515	137.477	60.5807	154.244	80.0574	170.143
STM14_4731	leuT	FALSE	-1.85477	0.315057	-5.88708	3.9307e-09	1.26589e-08	59.5727	22.3401	74.6285	23.3702	106.405	20.5541
STM14_2953	ddg	TRUE	1.92738	0.3276	5.88334	4.02075e-09	1.29394e-08	26.3682	169.269	30.7294	114.047	34.4551	62.8043
STM14_1506	STM14_1506	TRUE	-2.13954	0.364177	-5.87501	4.22811e-09	1.35967e-08	79.1047	26.6362	59.7028	11.2177	59.7897	5.70949
STM14_2785	napB	TRUE	-1.86205	0.317028	-5.87346	4.26785e-09	1.37145e-08	59.5727	9.45157	64.0927	19.631	45.6023	18.2704
EBG00001039344	isrI	FALSE	-2.31091	0.393583	-5.87147	4.31936e-09	1.38699e-08	49.8067	4.29617	56.1908	14.0221	59.7897	15.9866
STM14_0303	yafD	TRUE	-0.978438	0.166767	-5.86711	4.43454e-09	1.42294e-08	185.554	103.108	179.986	94.4157	186.463	81.0747
STM14_0701	ybdH	TRUE	2.14834	0.36622	5.86625	4.45756e-09	1.42928e-08	8.78941	41.2432	10.5358	43.0012	7.09369	33.115
STM14_1552	yeaK	TRUE	1.15153	0.196354	5.86455	4.50342e-09	1.44293e-08	73.2451	120.293	68.4826	162.657	62.8298	173.568
STM14_2459	STM14_2459	TRUE	1.46093	0.249319	5.85966	4.63805e-09	1.48499e-08	38.0874	91.0787	30.7294	87.8721	23.3078	74.2233
STM14_1628	btuE	TRUE	1.06148	0.181508	5.84809	4.97246e-09	1.5909e-08	63.4791	135.759	69.3606	144.895	81.0708	166.717
EBG00001039255	tRNA	FALSE	7.15208	1.22362	5.84503	5.06482e-09	1.61927e-08	0	23.1993	0	22.4354	0	29.6893
STM14_2644	yegU	TRUE	1.35213	0.231342	5.84471	5.07464e-09	1.62123e-08	39.064	105.686	39.5092	98.155	32.4283	78.7909
STM14_0496	thiL	TRUE	0.894095	0.15306	5.84147	5.17424e-09	1.65185e-08	150.397	318.776	222.129	351.488	188.49	375.684
STM14_1662	STM14_1662	TRUE	-1.71105	0.293968	-5.82053	5.86604e-09	1.87134e-08	56.6429	12.8885	53.5569	18.6962	61.8165	21.696
STM14_2009	ynaJ	TRUE	-1.68253	0.289275	-5.81638	6.01355e-09	1.91701e-08	66.4089	12.0293	71.1165	24.305	52.696	23.9798
STM14_3102	STM14_3102	TRUE	-3.37074	0.580477	-5.80685	6.36575e-09	2.02781e-08	37.1108	3.43693	31.6073	0.934809	21.2811	4.56759
STM14_4814	yihI	TRUE	1.02067	0.17587	5.80356	6.49232e-09	2.06664e-08	77.1515	189.031	87.7982	160.787	99.3117	186.129
STM14_2566	hisD	TRUE	1.14328	0.197092	5.80072	6.6032e-09	2.10041e-08	49.8067	125.448	63.2147	129.004	54.7228	116.474
STM14_2586	rfbF	TRUE	-0.884611	0.152644	-5.79525	6.82197e-09	2.16843e-08	448.26	225.978	550.495	319.705	518.853	277.481
STM14_2227	STM14_2227	TRUE	-1.46372	0.252672	-5.79295	6.91592e-09	2.1967e-08	85.9409	32.6509	68.4826	34.5879	97.2849	22.8379
STM14_4765	yigL	TRUE	1.10471	0.190959	5.78505	7.24919e-09	2.3009e-08	50.7833	117.715	57.9468	109.373	51.6826	118.757
STM14_2435	STM14_2435	TRUE	1.62458	0.280869	5.78414	7.28858e-09	2.31173e-08	31.2512	63.5833	21.9495	74.7847	20.2677	89.068
STM14_5250	vacB	TRUE	-0.753101	0.130317	-5.77899	7.5149e-09	2.3818e-08	1019.57	705.431	1107.14	545.929	926.234	558.388
STM14_1335	yceL	TRUE	1.63214	0.282465	5.77821	7.55017e-09	2.39125e-08	30.2746	67.0202	31.6073	94.4157	13.174	73.0814
STM14_3636	galR	TRUE	-1.16014	0.201204	-5.76599	8.11815e-09	2.56929e-08	125.982	68.7387	142.233	62.6322	149.981	54.8111
STM14_0116	hepA	TRUE	1.2485	0.216691	5.76167	8.32851e-09	2.63397e-08	127.935	215.668	132.575	282.312	85.1243	326.583
STM14_4396	yiaE	TRUE	-1.29209	0.224368	-5.75881	8.47112e-09	2.67714e-08	117.192	47.2578	129.063	61.6974	99.3117	30.8312
STM14_0483	secF	TRUE	-1.02511	0.178044	-5.75761	8.53129e-09	2.69422e-08	234.384	104.826	250.225	128.069	243.212	125.609
STM14_4981	thrT	FALSE	-1.68583	0.293163	-5.75048	8.89904e-09	2.80834e-08	62.5025	12.0293	53.5569	20.5658	52.696	20.5541
STM14_4884	fieF	TRUE	0.900957	0.156701	5.74954	8.94862e-09	2.82196e-08	132.818	241.445	122.917	215.006	104.379	215.819
[truncated: 3,002 more rows]

## Sheet: deltaYhdJ_SPI2.vs.deltaYhd_SPI1
GeneID	GeneName	IsCoding	logFC (YhdJ_SPI2 / YhdJ_LB)	lfcSE	stat	pvalue	padj	YhdJ_LB_1	YhdJ_SPI2_1	YhdJ_LB_2	YhdJ_SPI2_2	YhdJ_LB_3	YhdJ_SPI2_3
[truncated: 4,396 more rows]

[truncated: 1 more sheets: deltaYhdJ_SPI2.vs.WT_SPI2]
